# Supplementary material for: Machine learning methods can replace 3D profile method in classification of amyloidogenic hexapeptides
Source: BMC Bioinformatics. 2013 Jan 17;14:21. doi: 10.1186/1471-2105-14-21 (PMC3566972; doi:10.1186/1471-2105-14-21)
Supplement: Additional file 1 — Dataset of hexapeptides with calculated energies and amylogenic classification. [file 1471-2105-14-21-S1.xlsx]

## Sheet: trainset(+)
sequence	3D_En
AAAAAA	-24.7
AAAAAT	-24.3
AAAAGA	-23.3
AAAGAV	-24.3
AAAVAA	-26.2
AAEVIS	-24.2
AAGAVV	-23.8
AAKVIS	-24.6
ADLAVL	-23.8
AEIVYK	-25.5
AEVISN	-23.1
AEVLAL	-23.4
AFAKKG	-23.1
AFVNQH	-23.4
AGAAAA	-23.7
AGAALS	-23.4
AGAVVG	-23.9
AGHVTQ	-24.3
AGKSTI	-23.6
AGLVFV	-25.9
AGTMYY	-25.1
AGVNYF	-24.2
AGYIEA	-24
AIFTVQ	-23.2
AIGKIV	-25.4
AIGQAF	-25.5
AIIGLM	-24.7
AINKIQ	-24.2
AINSCH	-24.8
AIVELK	-24.5
AKADKI	-23.1
AKQTDL	-23.2
AKTAGV	-24.1
AKTQGV	-24
AKVISD	-23.4
AKVISN	-23.8
AKVKKL	-23.2
ALAANA	-24.5
ALGKQL	-23.4
ALIGLL	-23.9
ALLAKT	-23.4
ALLALW	-24.1
ALLKSK	-23.8
ALLMGL	-24
ALMADL	-23.4
ALQVSE	-24.8
ALSIGD	-24.2
ANATKK	-24.9
ANLLHG	-23
ANMISE	-23.8
ANWVCL	-23.5
AQAIGQ	-25
AQFIIS	-23.1
AQIAIV	-26.6
AQLIAQ	-25.5
AQQIHH	-24.7
AQSGLG	-23.1
AQSIGQ	-25.4
ASALGK	-23.3
ASFLLT	-23.3
ASGIYY	-26.3
ASLYNY	-25.3
ASQADV	-23.2
ATCATQ	-23.3
ATSLHE	-25.2
ATVIIE	-27.5
ATVIVI	-29.5
AVACAK	-25.6
AVAEEI	-24.8
AVAIAT	-27.1
AVAVVK	-27
AVDKYL	-23.7
AVIQHF	-26.5
AVKLSH	-23.7
AVLHIH	-25.8
AVLVIS	-28.3
AVNACH	-24.6
AVNNCI	-24.3
AVQAAC	-24.6
AVVGGL	-23.4
AVVKKG	-24.1
AWAAKV	-23.5
CAEVYG	-24
CCHNTC	-25.4
CCTSIC	-24.6
CEALCL	-23.5
CENIVA	-24.5
CESHLH	-24.4
CETHLH	-23.5
CFILDL	-23.2
CFIQFE	-23.4
CFLILG	-23.8
CFVLKH	-24.2
CGKLNM	-23.2
CGSHLV	-23.2
CGSNLV	-23.7
CHNTCS	-23.4
CHTSSL	-23.4
CITQYQ	-26.3
CLAGLV	-23.7
CLTICE	-25.2
CLVGEF	-23.8
CNTATC	-23.8
CQAANL	-24.4
CSLVLG	-24.1
CSNKTG	-23.4
CSNLST	-23.6
CTSICS	-27.6
CVLGKL	-23.8
CVMHVH	-25.1
CVNITI	-28.6
CVNITV	-28
CYVSGF	-23.8
CYVSQF	-25.5
DCVNIT	-23.1
DGIIFA	-23.6
DGSLNF	-23.7
DHVSII	-24.2
DIDIKI	-23.4
DILTYT	-23.1
DLAVLV	-23.8
DLFIST	-24.8
DLSAHQ	-23.5
DLSKVT	-23.3
DQVCIA	-24
DTVIIE	-25.3
DVGILV	-23.7
DVLANM	-23.1
DYGIFQ	-23.9
EAIKNV	-24.1
EAQIAI	-24.5
EHVNVV	-23.1
EILKNL	-23.7
EISEVK	-23.4
ELLIYK	-24.7
ELQITN	-23.4
EQCCHK	-23.6
EQVVAG	-23.6
ESLKSF	-24.8
ESQAYY	-23.3
ESSSGI	-23.1
ESSVTC	-23.7
ETDIKI	-23.1
ETVIIE	-25.2
EVGKAY	-23
EVSASL	-25.8
EYLKIA	-23.4
EYSLYI	-24.3
FATVYV	-24.4
FCSLVL	-24.4
FLILGV	-23.7
FLLSCF	-23.5
FLNCYV	-24.1
FSCVMH	-24.4
FTVIIE	-26.2
FVKQDQ	-23.1
FVNQHL	-24
FYILAH	-23.9
FYLLVH	-24.6
FYLLYY	-24.1
GAAAAG	-23.1
GAAAIF	-26.1
GAEIVY	-23.9
GAIIGL	-25
GALLMG	-23.4
GALSIG	-25.5
GATAIL	-26.4
GAVNAC	-23.5
GAVVGG	-24
GCCEAL	-23.7
GFAVAE	-23.8
GFITKA	-23.6
GFSCVM	-24.5
GGKVQI	-23.6
GGNILY	-24.1
GGNLLY	-23.5
GGQVEV	-24
GGSVQI	-26.2
GGVVIA	-26.3
GGYQQQ	-23.1
GGYQQY	-24.6
GHLASL	-23
GHVTQA	-23.4
GIAEFW	-25.3
GIICSL	-25.5
GIIFAA	-23.6
GIITQG	-25
GILKNE	-24.4
GILQIN	-25.4
GILQYC	-24.8
GILVIS	-28.5
GISLAN	-24.5
GIVEQC	-23.9
GIVEVD	-23.5
GKCGLV	-23.6
GKIVKI	-26
GKLNMH	-23
GKQLNL	-23.8
GKSTIG	-25.1
GKSTMG	-23.1
GKTIAI	-27.4
GKTIEV	-25.6
GKTKIA	-25.5
GKTKTS	-23.7
GKTVEV	-25.6
GKVFVF	-23.5
GKVQII	-26.6
GLHMSQ	-23.7
GLLVIA	-27.4
GLMVGG	-23.3
GLTNIK	-25.3
GLVFVS	-23.7
GMEKIV	-23.6
GMKIIA	-24.9
GNIVVL	-26.8
GNLLAA	-23.6
GNLLYL	-23.6
GQANAT	-23.1
GQSVVA	-27
GQVEVK	-25
GSHLVE	-23.9
GSLGNI	-24.1
GSNLVE	-24.2
GSNTYG	-23.6
GSTENL	-24.1
GSTQLL	-24.8
GSVQIV	-26.4
GSVSNA	-24
GTEILK	-24
GTISHG	-23.3
GTKSCI	-24.2
GTKTCI	-24.9
GTSLVG	-25.3
GTTIAI	-25.3
GTVIIE	-27
GTVLFM	-24.5
GVASGF	-24.1
GVHQVV	-26.4
GVLLTL	-24.4
GVSLAN	-24.5
GVVEVD	-23.5
GVVIAT	-26.4
GVWAAK	-23
GWLLIQ	-23.6
GYEVHH	-23
GYIEAL	-23.6
GYLAVA	-25.6
GYNAVL	-25.4
GYQQNY	-25.8
GYSGAF	-23.9
GYTGAF	-24.4
GYTGAG	-23.3
HAGTYG	-23.4
HCLTIC	-25.1
HDCVNI	-23.9
HGIVEV	-23.6
HGVVEV	-23.3
HIFIIM	-23.9
HIHTCI	-25.9
HKALFW	-24.1
HKSIIC	-25.1
HLASLY	-24.1
HLHVIE	-23.2
HLSKMQ	-23
HLSNVS	-23.6
HLTKSV	-23.5
HLVTEV	-23.5
HLVYIM	-23.2
HQKLVF	-23
HQLIIM	-26.2
HTCIEE	-23.4
HTLKHF	-24.2
HTSSLQ	-24.4
HVHTAI	-26
HVLAVD	-23
HVNVVF	-25.4
HVSIIF	-27
IAIVEL	-23.4
IALENY	-23.6
IATVIV	-26.6
IAVAIA	-25.4
IGLLVI	-25.3
IGLMVG	-23.2
IGNIVV	-24.7
IIEING	-23.6
IIFCFL	-23.3
IITQGA	-24.1
IKVLNA	-23
ILGVLL	-23
ILQINS	-23.8
ILVISA	-25.1
ILVLFV	-25
ITIKQH	-23.7
ITLVML	-24.4
ITNVVE	-24.4
ITVIIE	-26.9
ITVKQH	-23.9
IVGALL	-23.1
IVIIEH	-23.9
IVISLV	-24.5
IVITLV	-25.2
IVVLMA	-24.2
KAFESL	-23
KAILFL	-24.5
KAINSC	-23.3
KAVEIE	-23
KAVIQH	-23.6
KAVVLT	-24.5
KDHVSI	-23.1
KEHVNV	-23.5
KENIIF	-23.5
KESQYI	-24.4
KGAIIG	-23.6
KGIVEQ	-23.5
KGMKII	-23.9
KIETHK	-24.1
KIFVWK	-23.9
KIQVYS	-25.7
KKAAQI	-23.5
KKAVIQ	-24
KKLVVK	-24.8
KKSCHT	-23.6
KKVAVV	-25.2
KLLEIA	-23.9
KLLGIA	-23.5
KLLIYE	-23.8
KLMKAF	-25.2
KLNMHI	-24.7
KLNMHV	-24.1
KLSHYI	-24.5
KLVSSS	-24.1
KLVVKV	-24.1
KMICHV	-23.3
KMYVSE	-24
KQCKTH	-24.3
KQYTSI	-23.9
KSCHTA	-24.5
KSCHTG	-23.7
KSFQQQ	-23
KSQVMT	-23.5
KSTIGG	-24
KTIAIG	-26
KTIEVG	-23.9
KTVEVG	-24
KTVIIE	-26.6
KTVIIT	-26.7
KTVIVE	-26.6
KTVIYE	-24.9
KTVLIE	-24.7
KVISDA	-24.7
KVQIIN	-25.3
KVQVYS	-25.7
KVTSKC	-23.2
KYGKTL	-23
LAGLVF	-24.7
LALENY	-23.4
LALLAL	-23.3
LAVLFL	-24.7
LAVLVI	-26.2
LCLAGL	-23.3
LFISTQ	-23.4
LGCNSF	-23.8
LICHVS	-24.2
LIFLIV	-24
LIGLLV	-23.4
LILGVL	-24.7
LKCHVF	-24.2
LKLVSS	-23.7
LKNLVL	-23.2
LKSILS	-24.4
LLAALV	-23.2
LLCLAG	-24.1
LLGIAM	-23
LLIAYK	-23.9
LLLAAL	-23.6
LLLLLV	-23.4
LLTQSL	-23.1
LLVIAV	-26.7
LLVLLV	-24.3
LMVKVL	-25
LNGIYY	-23.4
LNSTQL	-23.1
LQITNV	-24.8
LQLELY	-23
LSGKVF	-24.2
LSKVTS	-24.2
LSNVQS	-23.3
LSNVSS	-23.9
LSSEMF	-23.5
LSTCVL	-23.9
LSTGII	-24
LTLAVL	-24.9
LTVIIE	-26.4
LVETHL	-23.7
LVETHM	-23.2
LVFVSE	-24.9
LVGEFV	-24.7
LVIAVA	-26.4
LVLFVA	-23.7
LVLGVS	-24.4
LVSSSG	-24.2
LYLTGS	-23.3
LYLVCG	-23.9
MCITQY	-24.1
MHINVQ	-23.3
MICHVF	-26.1
MKAVVL	-24.8
MKEANY	-23.2
MKHVAG	-23.2
MKSQVM	-24
MLVLFV	-25
MQNHGY	-23.4
MTHLHV	-23.5
MTVIIE	-26.6
MVGGVV	-23.7
MVSKSK	-24.3
NALLEF	-23.4
NAVLHI	-24.3
NCQVSL	-25
NELLIY	-24.2
NFLLSC	-23.1
NFLNCY	-24
NFTLCF	-24.2
NGQSVV	-23.4
NHAVVS	-23
NICAHV	-26.3
NITIKQ	-24
NITVKQ	-23.7
NIVAQS	-24.2
NIVLIM	-25.7
NIVVLM	-25.8
NLSTCV	-25.1
NMHINV	-23.7
NQSLSL	-23.6
NTATCA	-23
NTCSLY	-25.1
NTLICH	-24.9
NTVIIE	-26.2
NVNTAL	-23.3
NVSSTG	-23.3
NVVFIG	-23.1
NYITAL	-23.8
PAAGGY	-25.1
PAFAKK	-23.5
PALEDL	-23.8
PAQAFV	-26.2
PAQGGY	-23.3
PCGIDK	-24.9
PCNIFD	-24.1
PDAVDK	-24.7
PDLKNV	-24.2
PDSAVT	-23.8
PDTILW	-24.9
PEFQKL	-23.2
PELQIE	-25
PELQIT	-25.6
PESISE	-25
PFLKKV	-25.7
PGAVNA	-26.6
PGGVWA	-23.3
PGHKMY	-24.5
PGHKSF	-26.4
PGSAGT	-23.6
PGSGLT	-23.8
PGYNAV	-23.6
PIVDKY	-25.2
PKADKK	-23.7
PKGIVE	-24.9
PKIQVY	-28.6
PKKVAV	-24.7
PKTNLK	-25
PKTNMK	-24.9
PKVQVY	-28.5
PLDLSA	-23
PLIHFG	-25.4
PLLALL	-26.3
PLLEAC	-24.9
PLLGFL	-25.5
PLLLLA	-26.3
PLMVKV	-27.2
PLQNFT	-24.8
PLYHLV	-24.2
PNFLNC	-24
PNHAVV	-26.4
PNMIGG	-24
PNQVYY	-26.4
PNTGSA	-24.4
PNTGSG	-23.9
PQGGYQ	-23.7
PQHLCG	-25.6
PQIAMF	-27.2
PQIQKE	-24.4
PQIQVY	-29.1
PQLATL	-25.7
PQQQQQ	-25
PQVAMF	-26.9
PSHAVV	-27.2
PSLEAL	-25.2
PSLLEY	-24.9
PSLTET	-23.8
PSMCHT	-25.1
PSSAKS	-25.9
PTGTKS	-24.2
PTNVGS	-25.5
PTTAAS	-23.3
PTVIIE	-29
PTVNWS	-24.2
PTYKFF	-27.3
PTYKYF	-27.1
PTYKYL	-25.8
PVCVET	-26.6
PVDLSK	-23.5
PVDQYS	-23.8
PVILLI	-28.5
PVNGEF	-24.6
PVSGYT	-26
PVTIQN	-27.7
PVTQEF	-26.5
PVVSGD	-23.5
PVYGSV	-25
PYFGYS	-24.1
PYLVNL	-27.4
PYSYST	-23.6
QAFVNQ	-23.2
QAITSL	-24.6
QALQVS	-23.7
QAQEAV	-23
QAQQIH	-23.6
QCCTSI	-27.6
QDQVCI	-23.5
QFNLQF	-23.9
QGYQAY	-23.2
QHTVTT	-23.2
QIAIVE	-25.3
QIAMFC	-24.6
QITNVV	-24
QIVIIE	-27.5
QKEQNY	-23.5
QKEVVV	-23.7
QKLLGI	-23.8
QKLVFF	-24
QLATLA	-23.6
QLNSTQ	-23.4
QLQLNI	-24.5
QLVETH	-23.9
QMCITQ	-25
QQQQQY	-23.4
QSVVAT	-24.8
QTNLYG	-23
QTSATF	-25.5
QTVIIE	-26.7
QVAMFC	-24.5
QVCIAR	-23
QVMTHL	-24.6
QVVAGT	-23.4
QVVSGT	-23.4
QYCQEV	-23.9
QYGTIS	-23.9
QYIKYL	-24.9
QYTSIH	-24.1
SADALI	-23
SALLKS	-23.5
SASLAK	-24.6
SAVIIE	-26.4
SCHTAV	-26.6
SCHTGL	-24.8
SCHTSS	-26.2
SCVGAA	-23
SCVMHV	-25
SDVIIE	-24
SEAVQA	-24.4
SEKLDF	-23.2
SEVIIE	-25.2
SFLIFL	-25
SFLKVL	-25.5
SFLLTG	-23.9
SFQIYA	-25.2
SFQQQQ	-23.9
SFSKDW	-23.1
SFVIIE	-26.1
SFYILA	-24
SFYLLY	-24
SGAAAI	-24.1
SGIAEF	-23.6
SGIYYV	-23.6
SGLTNI	-25.8
SGSSSS	-24.5
SGVIIE	-25.5
SHAVVA	-24.2
SHKIDS	-23.1
SHLVDA	-23.6
SHLVEA	-23.6
SHYIHS	-23.6
SICSLY	-27.4
SIGQAF	-24.8
SIGSTG	-23.3
SIHHGV	-24.3
SIVIIE	-28
SKCGSK	-23.7
SKCGSL	-24.3
SKVTSK	-24.2
SLAKQG	-23.9
SLKGSF	-23.5
SLKSFQ	-23.5
SLLEYL	-23.4
SLLQAW	-23.5
SLLYNV	-23.1
SLMVDE	-23.8
SLSLLY	-25.5
SLSSEM	-24.5
SLTETK	-24
SLVIIE	-26.9
SLVLGV	-24.1
SMCHTS	-23.4
SMVIIE	-26.7
SMVLFS	-24.3
SNLSTC	-23.9
SNQNNF	-24.3
SNVIIE	-25.6
SNVQSK	-23.7
SNVSST	-23.2
SQARHF	-24.7
SQGMSL	-23.2
SQHLCG	-25.7
SQVIIE	-26.8
SQVMTH	-25.3
SQYIKY	-24.9
SSGIKL	-23.5
SSNNFG	-23.3
SSSDSA	-23.4
SSSGIA	-24.8
SSSGIK	-24.4
SSSSSS	-25.4
SSSSST	-25
SSTGSI	-24.3
SSVAVN	-24.2
SSVIIE	-26.6
SSVTCK	-25.1
STAIIE	-25.7
STCVLG	-26.3
STEIIE	-25.2
STGIIE	-24.5
STGIIF	-25.1
STIIIE	-27.4
STLIIE	-26.7
STMIIE	-26.6
STNIIE	-24.9
STQIIE	-27.1
STQLLS	-24.1
STQLNS	-24.5
STSIIE	-27
STTIIE	-23.2
STVAIE	-25
STVEIE	-23.7
STVGIE	-24
STVIAE	-25.3
STVIDE	-24.6
STVIEE	-25
STVIFE	-25.8
STVIGE	-24.3
STVIIA	-27.9
STVIID	-25.8
STVIIE	-27.1
STVIIF	-27.8
STVIII	-29.3
STVIIL	-28.1
STVIIM	-27.8
STVIIN	-26.5
STVIIQ	-27.3
STVIIS	-27.6
STVIIT	-27.3
STVIIV	-28.7
STVIIW	-27.6
STVIIY	-28.1
STVILE	-25.3
STVIME	-25.4
STVINE	-25.9
STVIQE	-25.8
STVISE	-25.7
STVITE	-26
STVIVE	-26.9
STVIWE	-25.9
STVIYE	-26.5
STVLIE	-25.1
STVMIE	-25.1
STVNIE	-24.1
STVQIE	-25.5
STVSIE	-24.9
STVTIE	-25.8
STVVIE	-26.9
STYIIE	-23
SVAVNN	-25.3
SVEEVV	-24.8
SVKALA	-24.1
SVQIVY	-28.4
SVSNAD	-24.1
SVVIIE	-28
SVYCDQ	-23.5
SWVIIE	-25
SYIADI	-24.1
SYIILY	-25.9
SYVIIE	-26.5
TAELIT	-23
TALQAV	-24.2
TDIKIM	-23.7
TDVKIM	-23.7
TESVEE	-23.2
TFSIGS	-24.6
TGIIFC	-24.6
TGIITQ	-24
TGMVDK	-23.1
TGSIDM	-23.3
TGSVDK	-23.7
THKLTF	-24
THLHVI	-24.6
TIAALL	-24.3
TIAIGK	-25.3
TICENI	-25.5
TIEVGK	-24.6
TIQAQK	-23.1
TISHGI	-24.3
TISYIA	-23.1
TKNLLF	-23.5
TLAVLF	-23.9
TLICHV	-25.4
TLKNYI	-23.5
TLVMLK	-24.7
TNVVEA	-23.7
TQGVNK	-24.3
TQSLGV	-24.6
TQVVAG	-24.7
TSATFQ	-23.3
TSIATT	-23.5
TSICSL	-24.1
TSIHHG	-23.8
TSLVGL	-24.2
TSSLAT	-23.6
TSSLQT	-23.5
TSSSSS	-23.7
TTVIIE	-24.4
TVAKES	-24
TVEKYE	-23.4
TVIVIT	-28.2
TVYVDA	-24.7
TYVEYI	-24.9
VALNHL	-23
VAVNNC	-23.1
VAVVKK	-24.6
VCVETY	-25.4
VEFVCC	-23.2
VELKSI	-23.3
VEQMCI	-23.2
VGGVVI	-24.9
VGILVI	-26.1
VGSNTY	-23.5
VHQVVG	-24
VHTAIE	-23.2
VIATVI	-26.9
VIAVAI	-28.6
VIIEHK	-23.7
VILLIS	-26.9
VIQHFQ	-23.1
VITLVM	-25.2
VIVESG	-23.4
VIVGAL	-24.1
VIVITL	-27.4
VKLSHY	-24.1
VKQHTV	-23.2
VKSKIG	-24.6
VLEMSI	-23.2
VLFVAT	-24.3
VLHIHT	-23.3
VLTLAV	-24.2
VLVISA	-25.6
VNACHI	-23
VNITIK	-25.7
VNITVK	-25.4
VNVVFI	-26.4
VQAACM	-23.5
VQIINK	-25.7
VQIVYK	-25.8
VQSKCG	-23.2
VQSKIG	-25
VSASLA	-23.5
VSIIFM	-25.9
VSLANW	-23.3
VSSSGI	-24.8
VSSTGS	-24
VSVKAL	-24.4
VTGIIT	-25.1
VTIQNW	-23.9
VTQEFW	-23
VTSKCG	-23.6
VTSTFS	-23.6
VTVIIE	-27.7
VVFIGH	-23.8
VVFTAN	-23.5
VVIATV	-25.7
VVIVGA	-25.8
VVVIVG	-28.3
VWCAVG	-23.1
WAAKVI	-23.3
WHTVAK	-23.3
WILVLF	-24.4
WIVIFF	-23.7
WTVIIE	-25.8
YAVAVV	-25.3
YCQEVY	-23.9
YGILQI	-24.1
YIHSLS	-23
YKMICH	-23
YLEIII	-25.1
YLLVHT	-23.2
YLVNLL	-23
YNAVLH	-23.1
YQLENY	-23.5
YSLYIG	-23.1
YTIAAL	-23.9
YTSIHH	-26.4
YTVIIE	-26.5
YVSEMI	-25.2
YVSGFH	-23
YVSQFE	-23.6
YVSQFH	-24.4
YYAVAV	-24.3

## Sheet: trainset(-)
sequence	3D_En
AADRGL	-16.2
AAEFVP	93.7
AAELRN	-16.6
AAGGYP	91.2
AAGHVT	-22.1
AAIFTV	-21.4
AAKRGP	98.3
AALLSP	90.3
AALSPL	36.1
AALWRF	-17.9
AANAGT	-21.6
AANERQ	-17.5
AANEWG	-20.7
AANLNG	-22.7
AANYLG	-19.9
AAPPGQ	17
AAQHGM	-21.9
AAQIRS	-20.1
AAQMKS	-22.8
AAQRGP	97.5
AARRFF	-14.8
AARRGP	102.6
AASTPD	40.3
AAVTPE	38.6
ACAKRV	-20.6
ADAGKE	-20.3
ADAPSQ	-6.4
ADAVTL	-22.5
ADECLN	-17.2
ADEVSA	-20.9
ADGKTK	-20.2
ADIGNI	-22.1
ADISEA	-20.8
ADKIKL	-20.5
ADKKAV	-20.5
ADKYFH	-17.8
ADLMDF	-21.7
ADLVAD	-21
ADPPRP	128.8
ADQAAN	-19.9
ADQEAN	-19.2
ADQFAN	-17.8
ADRGLT	-14
ADVGIL	-22.9
ADWVCL	-22
AEDVGS	-20.2
AEEAGI	-19.7
AEEIQD	-19.2
AEESDN	-16.8
AEFRHD	-18.9
AEFVPS	41.7
AEGGGV	-19.6
AEGYAL	-21.2
AEKLFD	-18.9
AELAHL	-22.9
AEMEYL	-22.4
AENGKP	95.2
AENGKS	-19.7
AENKDR	-16.3
AEPQIA	8.5
AEPQVA	8.5
AEPRQE	15.1
AEQKDR	-17.2
AEQRTI	-22.6
AERGGV	-15.5
AERQAK	-16.5
AETGPC	38.8
AEVISD	-22.2
AEVYGG	-20.6
AFEKGW	-19.7
AFESLK	-20.3
AFLRVV	-21.7
AFRCLA	-17.1
AFYNLL	-22.3
AGDALI	-21
AGDVAF	-21.6
AGGGYP	91.9
AGGYPA	42.3
AGGYPN	43.8
AGIGDT	-20.8
AGKCGL	-20.3
AGKEPG	42.1
AGKSTL	-22.9
AGKSTM	-22.5
AGLLAE	-22.3
AGLPDK	-6.9
AGQGAK	-21.4
AGRQGW	-15.6
AGTGFA	-22.8
AGTYGL	-21.4
AGWNIP	93.1
AHFQKA	-21.3
AHTEFT	-22.1
AIKNVN	-22.4
AKAKTD	-20.6
AKDAGR	-15.3
AKDMWR	-15.7
AKEKNR	-17
AKERLE	-15.7
AKESCG	-21.3
AKESLE	-19.8
AKESPP	143.9
AKHRER	-12.4
AKKGMK	-19.2
AKLYKV	-22.1
AKNLPK	40.8
AKPFVP	114.5
AKRGPG	44.9
AKRVVR	-15.4
AKRVVS	-20
AKSRLQ	-19.1
AKSTPT	39.3
AKTDHG	-21.4
AKTPPA	43.9
AKVWEK	-19.7
AKVWVK	-22.4
AKYGKT	-20.3
ALEDLR	-15
ALEDQD	-16.7
ALEEYT	-20.5
ALEKLK	-21.1
ALENYI	-22
ALENYL	-21.3
ALESYL	-22.3
ALEVPT	40.9
ALIKEQ	-22.9
ALLNDR	-17.6
ALLQDD	-20.9
ALLSPY	36
ALLVPD	39.8
ALLVPE	38.8
ALMDSN	-20.7
ALMPSL	-8.5
ALQADP	92.8
ALQAVP	90.2
ALSPLP	99
ALWRFA	-18.7
ALYLKE	-22
ALYLVC	-22.4
AMFCGK	-21.2
AMLAKT	-22.7
AMLNDR	-17.5
AMSRPL	43.9
ANAGTG	-21.3
ANATRI	-21.8
ANERQQ	-15.3
ANEWGR	-12.1
ANPGGY	10.3
ANPVYG	8.9
ANQPVS	-9.2
ANQPVT	-8.9
ANRWGR	-8.2
ANTENE	-22.8
ANWKNS	-20.8
ANWMCL	-22.1
ANYKNS	-21.5
ANYLGS	-20.9
APDCWD	34.3
APDTIL	29.7
APGHKM	30.7
APGHKS	30.1
APKKEH	31.5
APKTPP	187.5
APNHAV	30.2
APPGQK	53.1
APPPPP	214.4
APRSLR	39.8
APVPMP	141.3
AQAFVN	-20.6
AQEAVS	-22.6
AQFEAS	-22.5
AQGGSW	-21.8
AQGGYP	92
AQGRGF	-21.6
AQIRSQ	-20.6
AQMKSQ	-22.4
AQRDGG	-14.7
AQRGPG	45.2
ARALEV	-19.8
ARDQSS	-17
ARFAVD	-15.4
ARGNYD	-17.7
ARHFWQ	-14.9
ARKGEF	-17.3
ARKGEY	-17.2
ARMVSK	-20.6
ARPAAD	13.9
ARRGPG	49.5
ARRRMP	106.8
ARSLLQ	-19.2
ARTLKR	-14.5
ARVEAL	-20
ARVEAM	-19.2
ASLAKQ	-22.8
ASQADL	-22.9
ASQRSD	-18.6
ASTPDA	-8.6
ATDDVM	-19.6
ATERTT	-17.9
ATEVPV	38.9
ATFSIG	-21.6
ATKKVD	-21.8
ATLADE	-22.1
ATNRNT	-18.4
ATNYNP	96.1
ATPRGA	12.2
ATQRLA	-18.8
ATRAVE	-18.8
ATRIPA	43.2
ATTTTT	-16.7
ATVYVD	-21.5
AVAEPQ	39.8
AVDEHN	-20.9
AVDPEK	-4.7
AVDRTA	-17.9
AVEIEE	-21.2
AVLFLT	-19.3
AVPPRP	126.7
AVRGSP	96.1
AVRSLG	-18.4
AVTPEE	-7
AVTPSD	-7.7
AVVARS	-20.5
AVVRTP	93.7
AWFPLD	-5.5
AWVAWK	-21.5
AWVAWR	-17.1
AYFETE	-20
AYKPAP	101.4
AYRDMR	-12.1
AYSDLS	-22.4
AYSDMK	-22.1
AYSDMR	-18.1
AYVARD	-17.9
AYYQRG	-18.9
CAKRVV	-20.2
CATQRL	-19.5
CCEALC	-21.9
CCHKPC	38.1
CCHRPC	42.2
CDCNVD	-20.5
CELART	-18.5
CFAVRS	-20.1
CFGGRM	-16.5
CFRRDS	-12.7
CGDRGF	-17.5
CGDRSM	-16.8
CGERGF	-17.9
CGGNRN	-15.1
CGIDKF	-22
CGIDRF	-18.8
CGLVPV	37.9
CGSKDN	-21.2
CGSLGN	-22
CHKPCN	-6.1
CHRPCN	-1.4
CHTAVD	-21.5
CHVFES	-20.7
CHVFRC	-17.5
CIGTKE	-22.5
CIRQLS	-19.3
CKEKLV	-22.8
CKFLHQ	-22.3
CKKGRK	-15.6
CKKRPK	46.4
CLAKWE	-22.4
CLRRDS	-14.3
CNDGKT	-20.1
CNIFDL	-19.4
CNSFRY	-17.7
CPGYNA	30.1
CPLAEE	29.4
CPLMVK	25.9
CPPVTT	48.4
CPSGCR	31.5
CPWYDG	31.7
CPWYTG	30.5
CQEVYP	91.4
CRLIHD	-18.2
CRMKGL	-17.9
CRPYLV	15.2
CRVKHV	-20
CRVRFL	-15.4
CRVRHL	-14.9
CRYGAA	-17.7
CSDEDW	-19.6
CSLYQL	-22.9
CTLRFE	-19.1
CTSWES	-22.2
DAAKRG	-16.1
DAAQRG	-16
DAARRG	-11.6
DAAVTP	91.8
DADLYL	-20.1
DAEFRH	-13.3
DAGKST	-20.2
DAGRQG	-15
DAKSTP	93.7
DALIKE	-22
DALLVP	91.9
DALMAD	-19.7
DALMPD	42.5
DALMPS	40.4
DALYLV	-19.4
DAPGHK	11.1
DAPSQL	11.4
DAQLIA	-22.5
DARPAA	-1.9
DAVDKY	-21.7
DAVRGS	-16.4
DAVTLD	-20.7
DCFILD	-20.6
DCNVDW	-21.7
DDDDDD	-7.3
DDEDDD	-7.9
DDGSGK	-16.8
DDITQA	-20.6
DDKKAK	-18.2
DDLPPP	153.8
DDLQPW	44.8
DDPTVN	12.2
DDSDVW	-18.2
DDSLFF	-20.5
DDVLAN	-18.4
DDVMLL	-20.4
DEAAGH	-19.2
DECFFF	-18.1
DEDDDD	-8.4
DEDDED	-8.1
DEEEEE	-11.2
DEENFE	-15
DEEVVK	-20.7
DEGKTI	-20.9
DEHNKK	-19.4
DELLQK	-19.8
DENEHA	-19.1
DERYAQ	-14.1
DESGAA	-20.3
DESSVT	-21.3
DEVDEE	-14.2
DEVDEL	-15.9
DEVSAS	-20.6
DEYACR	-16.1
DFATVY	-22.2
DFAYVA	-19.8
DFKDRV	-14.9
DFKNLL	-19.4
DFLAEG	-18.9
DFLPPP	152.2
DFTNRI	-17.3
DGGALG	-18.4
DGIVDQ	-20.9
DGKKSW	-20.4
DGKTIE	-20.5
DGKTKI	-21.4
DGKTPG	42.2
DGKTPR	46.9
DGLDIL	-20.1
DGNAGL	-19.7
DGSTDY	-20.9
DGTGSD	-18.8
DGVHQV	-21
DGYRGI	-16.5
DHAGTY	-21.1
DHENVV	-19
DHGAEI	-18
DHGQEA	-16.6
DHNVVT	-21.9
DHSHTP	94.9
DIDQMF	-20.9
DIEVDL	-20.2
DIGNIV	-22.2
DIKIME	-22.3
DIKIRS	-19.4
DILSGK	-21.8
DIQDQV	-19.7
DISEAE	-21.4
DKCKFL	-21.9
DKDQAL	-18.4
DKEQAL	-19
DKEQAQ	-19.5
DKFRGV	-16.4
DKGKTV	-21.2
DKIKLA	-22.2
DKKAVI	-22.5
DKLHSL	-22.9
DKMPLE	-5.6
DKRTVE	-17
DKYFHA	-19.8
DKYKDM	-20.4
DKYLET	-20.6
DLAFEK	-17.9
DLARFA	-18.9
DLATDD	-17.8
DLDALM	-18.1
DLEEVK	-19.2
DLFDRA	-16.4
DLIDGI	-20.5
DLKISE	-22.9
DLKNVK	-20.5
DLLDDT	-17.2
DLLDRA	-15.3
DLLFKD	-17.6
DLLKNG	-22
DLLNLV	-20.3
DLLTQS	-21.7
DLMDFK	-19.3
DLNESL	-21.8
DLPPPP	174.5
DLQITN	-22.7
DLQNYC	-21.1
DLQPWH	-6.5
DLRQGL	-16.3
DLSFSK	-20.7
DLSGKV	-20.8
DLSNVQ	-21.6
DLVADI	-22.1
DMFGGK	-18.9
DMGTVV	-22.4
DMIADS	-20.7
DMKEAN	-18.6
DMKRLE	-14.9
DMREAN	-14.8
DMVDSP	94.4
DMWRAY	-18.3
DNALED	-16.3
DNIKHV	-22.4
DNITHV	-22.8
DNLEKE	-18.8
DNLFEK	-17.1
DNTECL	-22.5
DNYLKL	-21.1
DPEKAA	33.1
DPKKAA	32
DPMLTP	135.8
DPNHFR	38.1
DPPRPR	115.6
DPQGIR	36.9
DPSGTK	31.7
DPTGTK	31.7
DPTVNW	31.9
DQAANE	-20.1
DQCCTS	-21.6
DQDLDA	-16.6
DQEANR	-16.1
DQEGDT	-15.3
DQFANE	-20.1
DQGTTI	-19.2
DQSTDY	-22
DQVFVW	-20.1
DQYSNQ	-21.2
DRAVKL	-17.8
DRFRGV	-11.7
DRGFFY	-16
DRGLTT	-15.5
DRIGAQ	-15.9
DRQHTL	-17.2
DRQLRL	-12.9
DRRRIA	-8.5
DRRRLA	-5.9
DRSALL	-18.4
DRSGYS	-17.7
DRSMNL	-18.7
DRTAGW	-16.8
DRVKDF	-17.8
DRVQSK	-18.4
DRYYRE	-10.6
DSADAE	-18.6
DSAPDC	-4.3
DSAVTP	91.6
DSDVWW	-20.7
DSFLKV	-22.7
DSGRDY	-15.5
DSGYEV	-17.7
DSHFPP	148.6
DSHKID	-19.1
DSKADQ	-19.8
DSNLPR	46.6
DSPQLA	10.5
DSRADQ	-15.2
DSVPAN	-5.9
DSYIIL	-21.8
DTDAGL	-18.2
DTILWK	-22.8
DTNKEE	-19.9
DTPSLE	10.9
DTSPRH	-2.2
DTWDQV	-18.5
DVAFVK	-21.1
DVFILD	-22
DVGSNK	-21.3
DVKIME	-22.3
DVLDNL	-20.7
DVMLLD	-20.6
DVRMVA	-18.6
DVWWGG	-17
DWCLYE	-20.8
DWPFCS	14.8
DWSFYI	-17.4
DWSFYL	-17.1
DWVCLA	-20.9
DYADGS	-18
DYEDRY	-15.5
DYGILQ	-20.8
DYGMLL	-20.5
DYPQLG	11.9
DYQRLL	-16.5
EAAGHV	-22.3
EAANER	-14.6
EAAQGA	-20.8
EAEQRT	-15.8
EAERQA	-15
EAGAAL	-20.2
EAGIGD	-18.3
EAGQGA	-18.7
EAKDAG	-18.9
EAKEKN	-19.2
EAKHRE	-15.9
EAKVKK	-22.3
EAKVWE	-20.8
EAKVWV	-22.3
EALAAN	-20.5
EALCLL	-21.2
EALLND	-19.5
EALYLV	-19.7
EAMLND	-19.4
EANQPV	42.6
EANWKN	-17.1
EANYKG	-18.9
EANYKN	-18
EAPDTI	10.9
EASALG	-22.5
EATERT	-16.7
EAVQAA	-22.4
ECFFFE	-18.4
ECKEKL	-20.8
ECRVRF	-14.8
EDAQLI	-20.3
EDDSDV	-14.9
EDEAAG	-15.9
EDEEDD	-9.2
EDEEED	-8.7
EDEENF	-17.4
EDEVDE	-14.1
EDGKKS	-17.4
EDHAGT	-19
EDHENV	-18.9
EDIDQM	-16.8
EDKEQA	-17.3
EDKMPL	44.1
EDLAPG	42.6
EDLIDG	-18
EDLLNL	-19.4
EDLRLD	-12.7
EDLRQG	-13.5
EDQDLD	-12.7
EDRYYR	-8.3
EDSKAD	-18.9
EDSRAD	-15
EDVGSN	-18.8
EEAERQ	-14.7
EEAGIG	-19.4
EEAIKN	-19.7
EEATER	-14.6
EECKEK	-20.4
EECLFL	-21
EEDDSD	-12.2
EEDEEE	-11
EEDLAP	97.4
EEEDEE	-9.9
EEEEAD	-12.9
EEEEDE	-11.5
EEEEEA	-12.9
EEEEED	-9.8
EEEEEE	-10.9
EEEEER	-10.2
EEEEEV	-13.6
EEEEIL	-17.2
EEEILP	95.8
EEIQDE	-18.3
EEISEV	-19.8
EELRTL	-19.5
EENCAE	-18.6
EENFEE	-15.1
EEPYEE	15.9
EERDKG	-14.6
EERHLA	-14.4
EERHLS	-14.3
EERMNQ	-15.6
EERNDG	-14.4
EESFCG	-19.9
EEVVKD	-20.6
EEVVRE	-18.2
EEVVRV	-20
EFCRYG	-17.9
EFDERY	-17
EFETGF	-18.6
EFLAEG	-18.7
EFQKLL	-21.3
EFRHDS	-16.4
EFSLDD	-18.8
EFTPTE	-5.7
EFVCCP	92.1
EFVPSF	-9.8
EFVSDA	-20.5
EFWDNL	-18.1
EGALYL	-21.3
EGARQK	-15.6
EGDTDA	-16.5
EGGGVR	-15.3
EGILQY	-22.8
EGKIES	-19.8
EGKTIA	-21.3
EGLGVA	-21.4
EGMEKI	-20.2
EGPDSA	11.8
EGTAGD	-18.4
EGVLYV	-22.8
EHAHFQ	-20.2
EHALLA	-20.9
EHAMLA	-20.6
EHKSII	-21.6
EHNKKE	-19.4
EHSDLS	-19.5
EHVRMV	-18
EIDLLK	-19.6
EIEEQN	-18.3
EIENGV	-19.2
EIGYPA	44.3
EILGYL	-22.5
EIQDEV	-18.3
EIVYKS	-19.8
EIYPEL	-5.6
EKAAQM	-21.4
EKDEYA	-18.2
EKGGQT	-18.7
EKGTNR	-16.7
EKLDFK	-19
EKLKEA	-19.6
EKLMKA	-21.4
EKLSPL	38.3
EKLVPF	40.5
EKNLYL	-22.1
EKNRET	-15.2
EKRKCN	-16.7
EKRRYT	-11.3
EKTHCD	-20.5
EKVESL	-22.9
EKYERE	-16.4
ELARFA	-18.7
ELARTL	-19
ELEGAL	-18.3
ELGGGP	96.4
ELHGLT	-19.7
ELKSIL	-22.2
ELLGCE	-20.9
ELLKNG	-21.9
ELLPVN	-6.6
ELLQKE	-21.6
ELQEFK	-21.1
ELQEKL	-20.7
ELQIER	-17.2
ELYKEI	-21.9
EMDLLT	-17.6
EMFNEF	-19.4
EMIGGA	-20.7
EMMVKR	-18
EMSDLS	-20.2
EMVLEM	-20.4
ENAKAK	-21.2
ENEHAH	-18.1
ENEVEP	97.5
ENFEEA	-17.5
ENFTET	-18.2
ENGKPN	45.5
ENGVVW	-22.4
ENIVAQ	-22.8
ENLKHQ	-19
ENMNRY	-17.1
ENMYRY	-16.3
ENPTYK	11.2
ENTLIC	-21.9
ENYITA	-22.2
EPDPSG	41.2
EPDPTG	41.2
EPEPEP	149.2
EPGSAG	32.2
EPKKVA	30.5
EPKPEP	147.2
EPNTGS	32
EPPKSG	52
EPQIAM	30.6
EPQVAM	30.6
EPRISY	34.1
EPRQEF	35.2
EPVDAR	36.6
EPYEEA	35
EPYFGY	34
EQALQV	-22.3
EQAQQI	-22.8
EQCCHN	-22.5
EQCCHR	-19.5
EQCCTS	-22
EQEAAN	-17.7
EQEDEV	-14.4
EQKDRQ	-14.5
EQLGPV	40.5
EQMCIT	-22.1
EQNKRL	-17.9
EQNYSD	-18.9
EQRTIQ	-18.1
EQSDLS	-20.8
ERCELA	-18.5
ERDKGK	-12.7
EREAKD	-12.8
EREAKE	-13.6
ERFFED	-10.3
ERGFFY	-16.2
ERGGVR	-11.5
ERHLSK	-17.6
ERIEKV	-19
ERLEAK	-17.3
ERMDMC	-15.6
ERMNQS	-15.6
ERMSQV	-17.7
ERNDGK	-15.3
ERQAKN	-15.1
ERQQLV	-17.1
ERTTSI	-18.8
ERVVEQ	-17.1
ERYAQG	-16.2
ERYEEC	-14.8
ESCGDR	-16.3
ESDVRM	-18.3
ESGAAA	-20.1
ESGELH	-19.5
ESGWGS	-16.6
ESHLHW	-21.7
ESHPDN	-4.1
ESLEQE	-18.5
ESLNAL	-21.7
ESNFNT	-18
ESNYNT	-20.6
ESQYIK	-21.2
ESSYNT	-21.4
ESVEEV	-20.1
ETDVKI	-22.9
ETEKRR	-12.4
ETGFEK	-17
ETGPCR	-0.7
ETHKLT	-21
ETHLAR	-18.3
ETHLHW	-21
ETHMAR	-18.3
ETKTTV	-21.3
ETPGDE	12.7
ETQPPS	48.2
ETSDAK	-21.3
ETWFFG	-18.5
ETWYLS	-17.8
EVDAAV	-20.5
EVDEEV	-16.9
EVDELL	-18.4
EVDIDI	-21.4
EVDLFI	-21.3
EVDLLK	-19.7
EVDPML	-4
EVEPVD	-2.6
EVGRAY	-18.5
EVHHQK	-22.5
EVISDA	-22.4
EVKMDA	-21.3
EVKSEK	-20.4
EVPPWT	20.2
EVPTDG	9.2
EVQGHE	-21.6
EVVKDM	-22.6
EVVRVP	94.3
EVYGGG	-20.2
EVYPEL	-5.8
EWEEAE	-14.5
EWGRSG	-15.1
EYACRV	-18.2
EYDYRG	-14.8
EYETGF	-19.1
EYSNFS	-21.4
EYVCCP	91.8
FAANYL	-22.8
FAEDVG	-18.1
FAELAH	-20.6
FAFYNL	-20.6
FAKKGM	-19.3
FANEWG	-19
FAQTDL	-21.5
FAVAEP	93.9
FAVDEH	-19.2
FAVRSL	-18.8
FAYVAR	-19.6
FCFLIL	-21.2
FCGKLN	-19.7
FCRYGA	-14.6
FDERYA	-13.3
FDLQNY	-21.8
FDRAVK	-16.2
FEAQIA	-21.8
FEDHEN	-15.2
FEEAIK	-20
FEETWA	-18
FEHVRM	-17.4
FEKGGQ	-17.2
FEKTHC	-19.1
FELLGC	-20.3
FEQMQN	-18.5
FERCEL	-17.3
FESLKS	-20.4
FESNFN	-19.6
FETEKR	-16.4
FETGFE	-19.2
FFAEDV	-20
FFEDHE	-17.1
FFEQMQ	-20.8
FFKNWR	-13.3
FFSASC	-22.5
FFSQSC	-22.3
FFTGDA	-20.3
FFWRFM	-8.3
FFYNPK	46
FFYSPK	42.4
FFYTPK	43.7
FGCCEA	-21.6
FGELFE	-18.4
FGGKDH	-18.9
FGGRMD	-14.5
FGNDYE	-19
FGSDYE	-19.5
FGVDSV	-20.4
FGYSGA	-19.8
FHARGN	-14.7
FHFLLS	-21.4
FHLTKS	-21
FHPPDI	19.8
FHPPHI	19.4
FHPPQI	20.6
FHPSDI	11.7
FIGHVD	-21.6
FIHPES	-6.4
FILDLG	-20.1
FIQFEN	-17.9
FISTQR	-20.6
FIYGGC	-20.7
FKDLNE	-19.8
FKDRVQ	-15.1
FKELQE	-19.5
FKNLLD	-19.4
FKNPQN	-5.7
FKNWRD	-11.6
FKVAYS	-22.6
FLAEGG	-20
FLGYFK	-21.8
FLHQER	-18
FLKEAG	-20.3
FLKKVG	-21.9
FLKVLR	-17
FLKYFT	-17.6
FLLCSD	-20.8
FLLRAS	-18.6
FLPPPP	174.9
FLRVVR	-15.7
FLSPKS	-6
FLTGSQ	-20.9
FLVHSS	-23
FLVRSS	-19.1
FMFFII	-18.2
FMGHVD	-20.2
FMPCSG	10.8
FMPVSG	9.3
FNDNTE	-17.3
FNEFDE	-14.4
FNFLLS	-21.4
FNMLKK	-20.3
FNRTWQ	-14.2
FPLDLS	34.5
FPPIGR	57.6
FQEKVE	-19.7
FQINSR	-17.1
FQKAKE	-17.6
FQKLLG	-19.1
FQLFGS	-17.5
FRCLAE	-17.7
FRENAK	-15
FRGVEF	-16.7
FRHDSG	-15.7
FRPAGL	16.1
FRRDSH	-12.2
FSASCV	-22.3
FSIGST	-22.1
FSKDWS	-17.3
FSLDDL	-18.8
FSQSCA	-22.6
FSSPPV	45.7
FSTFDR	-15.4
FTANDS	-20.5
FTETDI	-20.8
FTETDV	-20.7
FTGDAY	-20.1
FTILDA	-22.6
FTLCFR	-18.3
FTLRDE	-16.3
FTLRDQ	-16
FTNRIN	-17.4
FTPTEK	10.9
FVATWS	-22.6
FVFPRE	-2.1
FVHDCV	-21.3
FVLKHP	92.8
FVPNMI	10.3
FVPSFL	7.8
FVSDAL	-22.4
FVWKGK	-21.6
FWDNLE	-16.1
FYGGDS	-18.5
FYNLLH	-21.9
FYNPKR	-0.8
FYTPKA	-6.8
FYTPKT	-6.4
GAAEPH	41.2
GAALSP	90.6
GAAPPG	45.6
GADGKT	-19.7
GADKYF	-22.8
GAFRCL	-19.7
GAGDVA	-20.7
GAKDMW	-19.8
GALYLK	-21.4
GANPVY	-11.5
GAQSGL	-22.6
GASQAD	-22.2
GAWAAE	-20.8
GAWAAK	-21.5
GCGGNR	-16.4
GCNSFR	-19.2
GCRMKG	-16.5
GDCFIL	-19.9
GDENEH	-17.5
GDGLDI	-19.4
GDGVHQ	-20.6
GDHGQE	-19.7
GDQSTD	-20.3
GDRGFF	-15
GDRKDQ	-14
GDRSGY	-16.4
GDRSMN	-14.7
GDSGHG	-21
GDSYII	-22.3
GDTDAG	-19.5
GDTPSL	-7.6
GDTSPR	42.2
GDVAFV	-22.7
GEFEAG	-21.1
GEFETG	-19.8
GEFLAE	-21.7
GEFSLD	-21.2
GEFVSD	-22
GEKAKP	94
GELHGL	-22.4
GEMDLL	-20
GENFTE	-18.9
GEPPKS	18.2
GEQVRL	-19.9
GERGFF	-16.1
GEWTYD	-19.1
GEYETG	-19.8
GEYSLY	-22.5
GFEKGG	-19.8
GFFYNP	95.1
GFFYSP	94.2
GFFYTP	95.5
GFHPPD	47.1
GFHPPQ	46.1
GFIHPE	40.8
GFKDLN	-17.7
GFLPPK	45.4
GFLSPK	37.3
GGALGR	-16.8
GGASQA	-22.8
GGAWAA	-20
GGCGGN	-21
GGDPNR	-1
GGDSYI	-21.2
GGGGGG	-17.7
GGGGWG	-18.9
GGGKVQ	-21
GGGNKK	-19.4
GGGQVE	-21.7
GGGSVQ	-22.2
GGGVRG	-16.9
GGGWGQ	-15.4
GGGWNT	-18.6
GGGWWY	-17.9
GGIAER	-17.5
GGKDHV	-19.2
GGLGGY	-21.6
GGNKKI	-22.9
GGNRNN	-17.1
GGNRYP	97.4
GGPAER	15.1
GGQTRE	-18
GGRMDR	-11.7
GGRTEP	96.1
GGRWAA	-14.1
GGSRYP	96.2
GGSWGQ	-19.2
GGSWGT	-20.6
GGSWST	-20.8
GGVASG	-22.6
GGVRGP	96.7
GGVRVG	-19.4
GGVWAA	-20.4
GGWGQG	-19.3
GGWGQP	95.8
GGWGQQ	-19.2
GGWLLI	-22.8
GGWNTG	-20.5
GGWWYN	-17.2
GGYMLG	-21.3
GGYPAA	-7.5
GGYPAQ	-6.7
GGYPGG	-5.3
GGYPNQ	-6.7
GGYQGG	-19.9
GGYQQN	-21
GHGAED	-17.5
GHKMYV	-21.5
GHKSFV	-21.3
GHRHYT	-15.8
GHRIIE	-19.8
GHVDAG	-20.4
GIAERG	-18.1
GIDKFR	-17.7
GIDRFR	-13.1
GIEEEE	-18.4
GIFQIN	-20.9
GIGDTP	92.8
GIIFCF	-22.7
GIKLAN	-22
GIRAWV	-18.9
GIRDNE	-16.3
GIRIAK	-21
GITDPL	39
GIVDQC	-22.7
GIYYVP	99.2
GKAYFE	-21.8
GKDHVS	-22.4
GKDPNH	-6.8
GKENTL	-22.2
GKEPGL	-6.2
GKIESG	-22.7
GKKSCH	-22.7
GKKSWK	-19.7
GKLESG	-22.4
GKPMII	5.8
GKPNFL	9.5
GKTLYD	-22.5
GKTPGA	-8.5
GKTPRA	-4.5
GKVESG	-22.5
GKWEPD	45.2
GLCKKR	-17.6
GLDILS	-22.9
GLEYDY	-20.4
GLGCNS	-22.2
GLGDRK	-15.1
GLGGYM	-22.7
GLGRFP	95.2
GLGRSA	-17.7
GLLAEP	91.9
GLLPVL	-10.7
GLPDKY	11
GLPSKY	9.1
GLPSLQ	7.8
GLQIWR	-20.4
GLTTRP	95.4
GLVPVL	-10.5
GMDGYR	-15.3
GMFNIQ	-19.3
GMLLPC	38.5
GMVDKR	-17.4
GNAGLL	-22
GNDALM	-20.5
GNDYED	-14.9
GNIHHK	-22.1
GNKKIE	-21.3
GNLGRL	-17.8
GNLQYD	-20.9
GNNFFL	-19.9
GNPAVS	8
GNRNNF	-18
GNRYPP	152.4
GNYDAA	-20.9
GPCRAM	32.3
GPDSAV	29.2
GPGGAW	31.6
GPGGRW	35.7
GPGGVW	30.3
GPHNDC	29.9
GPSLLE	28
GPVTQE	28.2
GQEALE	-20.5
GQEQDS	-20.3
GQFYGG	-20.6
GQGAKD	-19.4
GQGGSW	-20.7
GQGQGQ	-21.1
GQGSPG	38.9
GQKGQA	-20.3
GQPHGG	9.9
GQTREH	-21.9
GRANPG	45.7
GRAYFE	-17.6
GRFPRP	108.9
GRFTLR	-16.5
GRGAED	-14
GRGFIT	-14.9
GRKQCK	-17
GRLYQS	-17.1
GRMDRI	-14.1
GRNGGD	-14.8
GRPEPG	66.3
GRQGWY	-17.5
GRSAGW	-18.8
GRSGKD	-15.1
GRTEPN	43.9
GRTTCT	-18.7
GSAGTW	-22.6
GSAMSR	-19.1
GSAQGG	-21.5
GSDDKK	-19.2
GSDYED	-16.6
GSGLTN	-21.2
GSGQGG	-19.6
GSHLVD	-22.6
GSIDMV	-22.7
GSILPT	38.4
GSKDNI	-21.4
GSLDNI	-22.8
GSLLPT	38.5
GSLNFN	-22.1
GSNKGA	-22.2
GSPGGN	10.6
GSPGTP	113.2
GSQARH	-19.4
GSRSRT	-12.5
GSRYPG	46.6
GSTDYG	-22
GSVDKR	-17.6
GSWGQP	94.8
GSWGTG	-21.1
GSWSTG	-22
GTAGDA	-21.5
GTFFIN	-18.3
GTFFIT	-16.1
GTFNII	-21.3
GTGFAV	-17.4
GTGGRT	-15.8
GTGSDD	-19
GTKEGI	-21.9
GTNRKS	-18.8
GTPGKK	10
GTPGSR	12.2
GTTQWE	-20.7
GTWNPG	43
GTYGLG	-21.4
GTYYWH	-20.1
GVDSVP	90.2
GVEEED	-17.2
GVEFVC	-21.3
GVNYFL	-20.1
GVRGPR	48.3
GVRVGH	-19.2
GVWAAE	-22.3
GWFLGW	-21.3
GWGQGG	-17.9
GWGQPH	44.6
GWGQQP	96.1
GWGSIL	-21.8
GWGSLL	-20
GWNIPM	42.2
GWNTGG	-20.9
GWQFHL	-17.9
GWWYNN	-16.6
GWYLSW	-21.9
GYENPT	43.3
GYMLGS	-22.3
GYNQYN	-22.2
GYPAAG	7.4
GYPAQG	8.4
GYPHNP	115.8
GYPNQN	10.6
GYPNQQ	9.9
GYQAYN	-22.1
GYQAYQ	-22.7
GYQGGY	-22.1
GYQQYN	-22.3
GYRGIS	-18.9
GYSSPG	37.6
HAFLII	-22.4
HAHFQK	-20.6
HALLAK	-22.2
HAMLAK	-22.5
HARGNY	-17
HAVVAR	-20.3
HAVVSR	-20.3
HCDCNV	-21.3
HCLRRD	-11.6
HCPPVT	17.2
HCQNRD	-14.4
HCVRLL	-19.2
HDSGYE	-19.8
HDYGML	-18.5
HEDLLN	-16.3
HEICSK	-21.7
HENVVE	-22.1
HETQPP	148.2
HFEHVR	-16.2
HFGNDY	-20.1
HFLLSC	-22.1
HFQEKV	-20.7
HFQKAK	-20.9
HFRPAG	-2.2
HFTILD	-21
HFVWIA	-22
HFWQQD	-18.5
HGAEIV	-21.7
HGGGGW	-18
HGGGWG	-18.5
HGGPAE	-3.8
HGGSWG	-19.5
HGQEAL	-20.5
HGWLIM	-21.9
HGYENP	95.6
HHGVVE	-22.1
HHKPGG	-4.2
HHQKLV	-21.1
HIPTGT	8.7
HIVVPY	38.8
HKIDNY	-22.4
HKIDSF	-21.8
HKLEKG	-19.9
HKLTFR	-17.7
HKMYVS	-21.1
HKPCNI	10.1
HKPGGG	11.3
HKSFVP	93.5
HLCGSH	-22.5
HLCGSN	-21.3
HLHWHT	-20
HLRVIE	-20.4
HLRVIY	-20.8
HLVDAL	-20.9
HLVEAL	-22.9
HMARVE	-17.8
HMNVQN	-22.3
HMSQKH	-21.4
HNDCGV	-18.5
HNKKAN	-18.7
HNKKEN	-18.5
HNPGYP	117.2
HNQWNK	-18.7
HNTCSL	-22
HPAENG	32.9
HPDNAL	34.4
HPESFN	34.6
HPPDIS	53.9
HPPENG	54.8
HPPHIE	53.8
HPPQIE	53.1
HPQIQK	32.1
HQERMD	-15.7
HQPGGG	11.8
HQVVGD	-21.3
HRERMS	-10.9
HREVQG	-16.5
HRIIEI	-20.7
HRPCNI	14.2
HSDLSF	-21.9
HSHTPW	41.9
HSLSSE	-21.4
HSLSTT	-21.6
HSQWNK	-19.6
HTAIEE	-22
HTAVDR	-18.6
HTEFTP	98
HTEIIE	-22.7
HTEMVL	-22.3
HTIRHY	-20.7
HTVAKE	-21.8
HTVTTT	-20.7
HVAGAA	-22.7
HVDAGK	-19.6
HVFESE	-21.6
HVFNML	-21.8
HVIEER	-19
HVPGGG	9.9
HVRMVD	-17.7
HVTQAR	-20.1
HWHTVA	-21.5
HYFNIF	-21.9
HYIHSL	-22.7
HYQWNQ	-18.9
HYYAVA	-21.2
IAALLS	-22.4
IADIGN	-19.1
IAERGG	-14
IAIGKI	-21.9
IAIGKV	-21.6
IAKYGK	-17.1
IAMFCG	-18.5
IAQAIG	-22.5
IAQSIG	-22.5
IATPRG	-1.8
IATSLH	-21.8
IATTTT	-17.1
IAYKPA	42.9
ICENIV	-21.2
ICHVFE	-22.5
ICPGYN	10.5
ICSLYQ	-22.4
IDGIIF	-21.3
IDIKIR	-18.8
IDKFRG	-9.9
IDLLKN	-18.5
IDMVDS	-18.9
IDNYLK	-17
IDQMFS	-19.6
IDRFRG	-5.2
IDRIGA	-14.9
IDSFLK	-19.3
IEALAA	-21.3
IEEEEI	-15.5
IEEQNK	-19.7
IEERMN	-14.6
IEEVPG	42.6
IEHKSI	-21.4
IEIDLL	-18.9
IEKVEH	-18.6
IELLKN	-19.5
IEMIFV	-22.9
IENGVV	-21.5
IERFFE	-11.2
IESGHI	-22
IETHKL	-20.6
IEVDAA	-19.6
IEVDLL	-18.9
IEVGKA	-20.5
IFAANY	-22.4
IFCFLI	-20.3
IFDFIQ	-17.7
IFDLQN	-17.5
IFMGHV	-20.5
IFQINS	-22.8
IFVWKG	-19
IGAEEK	-17.6
IGAQSG	-20.2
IGDTPS	42.7
IGGASQ	-19.4
IGGQIM	-20.9
IGHVDA	-21.9
IGKIVK	-22.7
IGSLDN	-18.2
IGSTEN	-19
IGYPAL	-6.6
IHFGND	-18.6
IHHGVV	-22.7
IHHKPG	42.3
IHPESF	11
IHSLSS	-22.4
IHTCIE	-22.1
IICPGY	-10
IIEHKS	-20.2
IIFAAN	-22.2
IIFMGH	-22.2
IIGLMV	-22.9
IINKKL	-22.2
IIYTWQ	-19.9
IKEQED	-14.8
IKGVEE	-19.6
IKHVPG	40.1
IKIMER	-17.2
IKIRSC	-17.6
IKLALE	-21.1
IKLANA	-22.3
IKNVNT	-21.9
IKQHTV	-22.8
IKTEEI	-21.3
IKYLCC	-21.5
ILAHTE	-20.3
ILDAPG	42.4
ILENIS	-20.3
ILKNEN	-17
ILKNLV	-19.2
ILQYCQ	-19.5
IMERVV	-17.7
INGTSL	-21.7
INKKLD	-15.9
INKLKN	-16.9
INKMDD	-17.6
INSCHT	-21.9
INSRWW	-16.1
INSRYW	-17.6
IPAKTP	136.7
IPDMIA	31.9
IPEGTT	33
IPMGLL	33
IPSLEA	32
IPTGTT	31.5
IQAQKE	-20.2
IQDEVD	-17.3
IQHFQE	-17.7
IQKESQ	-20.3
IQNWCK	-18.8
IQRTPK	48.6
IQVYSR	-16.6
IRAWVA	-15.5
IRDNER	-7.5
IRIAKY	-18.1
IRQLSY	-18.9
IRSQVM	-18.5
IRVWGV	-14.7
ISARKG	-15.4
ISDARE	-16.2
ISEAEQ	-16.6
ISEPRI	-1.9
ISEVKM	-20.7
ISFLIF	-21.7
ISHGIV	-22.3
ISLANW	-22.7
ISNARE	-15.7
ISSLPY	39.6
ISTQRI	-18.7
ISYGND	-18.8
ISYIAD	-21.8
ITALQA	-22
ITHVPG	39.3
ITQGAR	-16.4
IVDKYK	-21
IVDQCC	-20.6
IVELKS	-20.6
IVEQCC	-21.6
IVESGW	-20.6
IVEVDP	92.9
IVLGQE	-21.9
IVPELE	10.4
IVVPYR	-4.3
IVYKPV	41
IVYKSP	92.3
IYERMN	-13.9
IYNETE	-20.5
IYPELQ	11.8
IYQWCG	-19.1
IYTWQG	-19.1
IYYVPK	42.6
KAAQIR	-19.6
KAAQMK	-21.6
KADKIK	-20.7
KADKKA	-20
KADQFA	-20.7
KAFIIQ	-22
KAKERL	-14
KAKESL	-22.2
KAKGAD	-18.3
KAKTDH	-21.7
KALMDS	-22.2
KAYFET	-18.4
KCFAVR	-16.5
KCGLVP	90.4
KCGSKD	-18.8
KCGSLG	-21.3
KCHVFR	-19.5
KCKFLH	-17
KCNTAT	-22.2
KCPLMV	8.2
KCPSGC	8.8
KCRLIH	-18.6
KCRPYL	-1.8
KDAGRQ	-13.3
KDESSV	-20.3
KDEYAC	-16.1
KDFATV	-19.6
KDGIVD	-21.3
KDGTGS	-19.5
KDHSHT	-19.8
KDLEEV	-18.6
KDLLFK	-20
KDLNES	-18.7
KDMFGG	-16.1
KDMGTV	-20.5
KDMWRA	-11.7
KDNIKH	-18.7
KDPNHF	11.8
KDRQHT	-13.2
KDRVQS	-17.2
KDSGRD	-13.2
KDWSFY	-20.6
KEAGQG	-20.5
KEAKVK	-22
KEANYK	-20.8
KEATPA	39.7
KECLIN	-22.8
KEDGKK	-18.1
KEERND	-16.8
KEGILQ	-21.6
KEIKKN	-18.9
KEKLVP	93.2
KEKNRE	-12
KELQEF	-21.9
KENTLI	-22.2
KEPGLQ	10.9
KEQALQ	-19.9
KEQAQQ	-19.7
KEQEDE	-18.1
KEQNYS	-21.1
KERLEA	-17.8
KESCGD	-20.8
KESPPK	46.9
KEWEEA	-18.4
KFFEQM	-20.7
KFLHQE	-19.9
KFRGVE	-13.9
KGADGK	-19.2
KGADKY	-19
KGDKEL	-19.8
KGEADA	-19.6
KGEFET	-14.3
KGEILG	-20.9
KGENFT	-19
KGEYET	-16.3
KGGQTR	-16.9
KGGTSR	-16.8
KGIEEE	-20.2
KGKTKT	-16.9
KGKTVE	-21.6
KGLIDE	-22.2
KGMTRD	-14.4
KGQANA	-21.8
KGRKQC	-16
KGTNRK	-15.6
KGVEEE	-19.9
KGVSLA	-22.5
KHFEHV	-20.7
KHFTIL	-21.1
KHPQIQ	10
KHQPGG	-6.3
KHRERM	-8.4
KHTEMV	-21.5
KHVAGA	-21.6
KHVPGG	-6.2
KIATPR	42.7
KIDNYL	-21.2
KIDSFL	-22.4
KIEKVE	-22
KIESGH	-22.3
KIGGDK	-20.9
KIGSLD	-21.3
KIGSTE	-22.9
KIKLAL	-21.4
KIMERV	-17.7
KIVKWD	-21.4
KKEHVN	-20.1
KKGMKI	-20.7
KKGRKQ	-13.2
KKIETH	-22.8
KKKQYT	-19.1
KKLDLS	-19.7
KKLYEA	-19.7
KKPPAF	15.8
KKQYTS	-20.9
KKRPKP	109.2
KKSWKR	-12.9
KKTLKL	-21.9
KKYVRA	-19.5
KLALEK	-22.1
KLANAT	-22.9
KLDFKD	-17
KLDLSN	-19.7
KLEKGT	-20.5
KLESGS	-20.9
KLFIIQ	-22.5
KLHSLS	-22.2
KLKEAK	-20.2
KLKNSL	-21.6
KLLDNW	-21
KLLKCR	-17.9
KLRALL	-17.1
KLRPVA	-0.6
KLTERL	-18
KLTFRE	-15.4
KLVFFA	-22.4
KLVPFL	-8.9
KLYEAK	-22.3
KLYKVS	-21.6
KMDAEF	-20.9
KMDDPT	45.3
KMFFIQ	-17.8
KMGPAA	-6.3
KMKDLG	-17.5
KMMERV	-16.2
KMPLED	13
KMQNHG	-22
KMQQNG	-21.7
KNGKKI	-19.5
KNLLDH	-22.3
KNLLFN	-20.1
KNLPKA	-4.9
KNLVLP	93.1
KNPQNF	10.5
KNRETW	-15.9
KNSDKY	-20.7
KNVKSK	-21.8
KNVNTA	-22.3
KPAPGT	39.3
KPCNIF	28.1
KPEPKP	146.9
KPFVPN	86
KPGGGQ	33.2
KPGGGW	34.1
KPGGWN	34.1
KPKKTL	31.1
KPKTNL	31.9
KPKTNM	32
KPLQNF	31.3
KPNFLN	36.1
KPNKPK	86.5
KPPAFA	51.4
KPSKPK	84.1
KPVDLS	31.1
KPVDQY	32.7
KPVTEA	29.1
KPWENF	33.8
KQCRSH	-22.7
KQDQVC	-20.5
KQFFKN	-16.9
KQHTTT	-18.8
KQHTVT	-22.4
KQIWRI	-14.6
KQLNLK	-20
KQTDLA	-21.2
KRCSNL	-20.3
KRDVDP	98.2
KRGIVE	-20.2
KRGPGG	-0.3
KRKCNT	-15.9
KRLEVD	-17.6
KRLLEG	-16.5
KRPKPG	66.7
KRQYGT	-15.5
KRRYFL	-9.6
KRRYTI	-10.9
KRTVEK	-19.3
KRVVRD	-11.7
KRVVSD	-19.1
KSEKLD	-18.7
KSFVPN	42.6
KSGDRS	-13.9
KSIICP	89
KSKDGT	-17.8
KSKIGS	-21.4
KSKKPP	146.8
KSKLRA	-14.3
KSKTRP	99.4
KSLGDG	-21.4
KSLMVD	-22.4
KSNFLN	-18.3
KSPSSA	7.9
KSPVVS	6.6
KSRLQT	-17
KSTMGG	-22.5
KSTPTA	-9
KSWKRR	-9.4
KTAGVK	-22
KTDHGA	-20.8
KTEEIS	-21.1
KTHCDC	-22.8
KTKEGV	-20.4
KTKIAT	-22.5
KTKTSR	-18.4
KTLYDN	-18.6
KTMPAA	-7.3
KTNMKH	-20.8
KTPPAP	121.8
KTPPSS	16.7
KTQGVN	-21.4
KTRPRF	4
KTSRDL	-20.5
KTTVEL	-21.7
KVAVVR	-21.6
KVEHSD	-20.8
KVESLE	-20.8
KVFERC	-18
KVFVFP	90.4
KVKKLV	-21.7
KVKRGI	-17.5
KVLDAV	-22.8
KVLNAD	-22.1
KVLRCR	-14.4
KVPYVA	10.3
KVQPYL	-8.1
KVWEKP	95.8
KVWVKP	93.5
KWDRDM	-13.8
KWEPDP	105.8
KYDRQL	-16
KYEREA	-14.9
KYFHAR	-18.2
KYKAPT	42.4
KYKDMG	-17.3
KYLCCD	-21.7
KYLEQM	-20.7
KYLETP	94
KYVRAE	-18.9
LAANAG	-21.5
LADEVS	-19.6
LADWVC	-18.4
LAEAIG	-21.4
LAEESD	-17.3
LAEGGG	-18.5
LAEPQI	-6.5
LAEPQV	-6.1
LAEYHA	-19.7
LAFEKG	-19.5
LAGYIE	-20.1
LAHTEF	-22
LAKQGL	-20
LAKTAG	-21.3
LAKTQG	-20.4
LAKWES	-18.5
LALEKL	-21.6
LALLLL	-22.5
LANATK	-22.6
LANMIS	-22.8
LANWMC	-19
LANWVC	-20.2
LAPYSD	12.6
LARFAV	-14
LARSLL	-16
LARTLK	-16.2
LASLYN	-22.1
LATDDV	-19.7
LATLAD	-20.8
LAVDPE	42.7
LCGSHL	-21.9
LCGSNL	-21.8
LCKKRP	99
LDALMA	-20.1
LDAPGH	-4.3
LDAVRG	-16.2
LDDLQP	98.2
LDFKDR	-14.5
LDILSG	-21
LDLSAH	-20.9
LDLSNV	-21.1
LDNITH	-21.6
LDNLFE	-19.3
LDNWDS	-16.7
LDRASQ	-14.9
LDSHFP	96.1
LDTWDQ	-15.4
LEACAF	-22.1
LEAKHR	-16.1
LEDEAA	-16.9
LEDKMP	96
LEDLRL	-17
LEDLRQ	-15.6
LEDQDL	-16.9
LEESFC	-19.6
LEGALY	-21.5
LEGMEK	-18.3
LEKEAA	-19.2
LEKETE	-19.5
LEKGTN	-19.5
LEKLKE	-18.4
LEKYER	-14.3
LELLQQ	-20.2
LELYKE	-19.1
LENYCN	-19
LENYIT	-20.7
LEQEAA	-20
LEQMQI	-22.1
LESGSI	-22.2
LESYLS	-21.3
LETPGD	-3.3
LEVDID	-18.6
LEVPTD	-4.9
LEYDYR	-13.6
LFACSN	-20.4
LFAFYN	-19
LFDRAV	-16
LFEKTH	-21.4
LFGGKP	96.4
LFGNID	-20.6
LFKDSA	-20
LFKQFF	-22.3
LFLLCL	-22.8
LFLTGS	-22.8
LFNDNT	-18.7
LFSSPP	143.6
LFVATW	-22.7
LGDGLD	-15.4
LGDRKD	-13.9
LGEMDL	-18.3
LGFLSP	93.4
LGFSVQ	-20.7
LGGGPG	42.4
LGGWLL	-17
LGGYML	-18.7
LGIAME	-21.7
LGKLES	-20.3
LGKLSQ	-20.8
LGKQLN	-16.9
LGLCLA	-21.2
LGNIHH	-22
LGPVTQ	10
LGQEQD	-17.7
LGRFPR	53.3
LGRFTL	-13.1
LGRLYQ	-15.4
LGRSAG	-15.9
LGSAMS	-21.9
LGSTQL	-22.8
LGVLLT	-21.6
LGVSSQ	-22.5
LGWVEM	-21.1
LHCLRR	-12.3
LHDYGM	-16.6
LHEICS	-21.7
LHGGPA	42.1
LHGLTT	-20
LHIHTC	-22.5
LHKLQT	-19.3
LHMSQK	-20.7
LHQERM	-15.7
LHSLST	-22.4
LHVIEE	-21.4
LHWHTV	-22.7
LIAGFN	-21.8
LIAYKP	100.4
LIDGII	-22.6
LIGAEE	-19.4
LIHFGN	-6.6
LIKEQE	-19.8
LINKMD	-21
LKCRLI	-19.3
LKDESS	-18.3
LKEAGQ	-19
LKEAKV	-20
LKEDGK	-17.9
LKGEAD	-18
LKGIEE	-19.8
LKGSFG	-22.9
LKHFEH	-18.5
LKHPQI	-8.2
LKHQPG	42.2
LKIGGD	-19.7
LKKKQY	-20.9
LKKVGF	-21
LKKYVR	-15.3
LKLLDN	-19.8
LKLLKC	-21.7
LKNENG	-20.3
LKNGER	-15.6
LKNGKK	-18.9
LKNSLF	-22.3
LKNVKS	-21.9
LKSFQQ	-19.4
LKSKLR	-17.3
LKVLRC	-18.5
LLAEPQ	41.6
LLAKTQ	-21.3
LLALLA	-22.9
LLCSDD	-20.8
LLDHLE	-18.3
LLDNWD	-16.6
LLDRAS	-16.4
LLDTWD	-17.6
LLEACA	-21.6
LLEESF	-22.1
LLEGME	-17.7
LLEYLD	-15.8
LLFKDS	-21.7
LLFNDN	-19.3
LLGCEL	-19.9
LLGEMD	-18.1
LLGFLS	-19.6
LLHCLR	-17.7
LLHGGP	94.7
LLHKLE	-21.5
LLIQQR	-19.6
LLKCRI	-17.3
LLKCRL	-16.6
LLKNGE	-18.5
LLKNGK	-18.6
LLKNGV	-19.7
LLKSKL	-20.5
LLLLLL	-22.3
LLMGLH	-20.9
LLMHET	-19.7
LLNDRR	-11.4
LLPCGI	8.3
LLPCLT	9.5
LLPLLA	9.1
LLPVLE	9.3
LLPVNG	9.1
LLQDDI	-19.8
LLQKEQ	-20.2
LLRASG	-17.6
LLSCFR	-18.5
LLSLAR	-20.2
LLSPYS	-8
LLTGQE	-21.2
LLTLRY	-19.3
LLVPDK	-6.8
LLWNNQ	-20.6
LLYKVP	92.6
LLYLTG	-21.9
LLYNVP	94.2
LLYYTE	-18.8
LMADLV	-20.3
LMARRR	-7.7
LMDFKN	-16.6
LMDSNL	-20.7
LMGLHM	-21.4
LMHETQ	-20.6
LMKAFE	-20.5
LMPSLT	10
LMSLFG	-22.4
LMVDER	-15
LMVGGV	-21.7
LNALED	-17.8
LNCYVS	-20.4
LNDRRR	-7.2
LNESLN	-17.5
LNIGDQ	-19.5
LNKMQN	-18.1
LNLKLL	-21.7
LNMHIN	-21.4
LNMHMN	-19.6
LNMHVN	-21.2
LNSNDA	-21.3
LPCGID	32
LPCLTR	34.4
LPEVPP	189.8
LPHPAQ	39.8
LPIVDK	29.3
LPKADK	32.3
LPLLAL	30.2
LPNFNR	39.6
LPPPDP	166.7
LPPPPP	215.4
LPRLQL	36.7
LPTPPT	89.8
LPVNGE	32.4
LPYRGG	37.1
LQADPP	147.9
LQAVPP	144.6
LQDDIT	-18.5
LQEFKP	98.6
LQEKLS	-19.1
LQIERF	-19
LQINSR	-17.4
LQKEQN	-18.3
LQKRGI	-18.1
LQNYCN	-19.5
LQPLAL	10.3
LQTAPV	40.5
LQVSES	-21.4
LQYCQE	-20.2
LQYDLH	-19.9
LRAALW	-17.3
LRASGI	-18.6
LRAVDR	-13.5
LRCRAA	-14.3
LRDEGK	-14.6
LRDQGT	-14.4
LRFELL	-18.1
LRKKQY	-16.1
LRKRQY	-12.1
LRLWGD	-13.3
LRPVAA	12.2
LRQGLL	-16
LRQIIE	-19.8
LRRDSH	-12.4
LRRSSC	-13
LRSWND	-13.9
LRTISY	-19.7
LRVIEE	-17.7
LRVIYE	-20.5
LRVVRC	-15.2
LRYQKC	-15.5
LSCFRR	-11.1
LSDWTR	-12.6
[truncated: 1,657 more rows]

## Sheet: our3D_vs_ZipperDB
seqence	Energy_our 3D profile	amyloid_ours	Energy_ZipperDB	amyloid_ZipperDB	shape_ZipperDB	compare amylo	Energy_diff
AAAAAA	-24.7	1	-24.6	1	0.811	1	0.1
AAAAAT	-24.3	1	-24.2	1	0.814	1	0.1
AAAAGA	-23.3	1	-23.3	1	0.793	1	0
AAAGAV	-24.3	1	-24.2	1	0.811	1	0.1
AAAVAA	-26.2	1	-26.1	1	0.814	1	0.1
AADRGL	-16.2	0	-16.1	0	0.9257	1	0.1
AAELRN	-16.6	0	-15.8	0	0.7573	1	0.8
AAEVIS	-24.2	1	-24.4	1	0.8675	1	0.2
AAGAVV	-23.8	1	-24.2	1	0.484	1	0.4
AAGHVT	-22.1	0	-21.8	0	0.781	1	0.3
AAIFTV	-21.4	0	-23.4	1	0.945	0	2
AALWRF	-17.9	0	-18.4	0	0.879	1	0.5
AANAGT	-21.6	0	-22	0	0.87	1	0.4
AANERQ	-17.5	0	-16.3	0	0.864	1	1.2
AANEWG	-20.7	0	-21.7	0	0.7552	1	1
AANLNG	-22.7	0	-24.2	1	0.8631	0	1.5
AANYLG	-19.9	0	-20.4	0	0.9369	1	0.5
AAQHGM	-21.9	0	-22.1	0	0.809	1	0.2
AAQIRS	-20.1	0	-20.5	0	0.857	1	0.4
AAQMKS	-22.8	0	-22.6	0	0.6435	1	0.2
AARRFF	-14.8	0	-13.5	0	0.8375	1	1.3
ACAKRV	-20.6	0	-19.8	0	0.805	1	0.8
ADAGKE	-20.3	0	-20.1	0	0.778	1	0.2
ADAVTL	-22.5	0	-23	1	0.821	0	0.5
ADECLN	-17.2	0	-16.7	0	0.81	1	0.5
ADEVSA	-20.9	0	-20.1	0	0.764	1	0.8
ADGKTK	-20.2	0	-20.3	0	0.761	1	0.1
ADIGNI	-22.1	0	-23.9	1	0.9505	0	1.8
ADKIKL	-20.5	0	-18.5	0	0.722	1	2
ADKKAV	-20.5	0	-20.2	0	0.677	1	0.3
ADLAVL	-23.8	1	-23.8	1	0.7805	1	0
ADLVAD	-21	0	-21.1	0	0.8894	1	0.1
ADQAAN	-19.9	0	-19.9	0	0.7751	1	0
ADQEAN	-19.2	0	-19.2	0	0.7668	1	0
ADRGLT	-14	0	-15	0	0.8531	1	1
ADWVCL	-22	0	-21.7	0	0.8799	1	0.3
AEDVGS	-20.2	0	-20.4	0	0.905	1	0.2
AEEAGI	-19.7	0	-19.5	0	0.875	1	0.2
AEEIQD	-19.2	0	-19.1	0	0.7115	1	0.1
AEESDN	-16.8	0	-16.7	0	0.7639	1	0.1
AEFRHD	-18.9	0	-17.5	0	0.859	1	1.4
AEGGGV	-19.6	0	-19.7	0	0.621	1	0.1
AEGYAL	-21.2	0	-19.8	0	0.9152	1	1.4
AEIVYK	-25.5	1	-25.7	1	0.807	1	0.2
AELAHL	-22.9	0	-23	1	0	0	0.1
AENGKS	-19.7	0	-21.3	0	0.794	1	1.6
AENKDR	-16.3	0	-16.2	0	0.8283	1	0.1
AEQKDR	-17.2	0	-17.3	0	0.737	1	0.1
AERGGV	-15.5	0	-15.3	0	0.8622	1	0.2
AERQAK	-16.5	0	-17.4	0	0.918	1	0.9
AEVLAL	-23.4	1	-22.5	0	0.8606	0	0.9
AEVYGG	-20.6	0	-20.6	0	0.9686	1	0
AFAKKG	-23.1	1	-23.1	1	0.7766	1	0
AFESLK	-20.3	0	-19.8	0	0.798	1	0.5
AFLRVV	-21.7	0	-21.8	0	0.778	1	0.1
AFRCLA	-17.1	0	-18	0	0.853	1	0.9
AFVNQH	-23.4	1	-22.8	0	0.8642	0	0.6
AGAAAA	-23.7	1	-23.7	1	0.811	1	0
AGAALS	-23.4	1	-23.4	1	0.804	1	0
AGAVVG	-23.9	1	-24.3	1	0.717	1	0.4
AGDALI	-21	0	-20.9	0	0.9089	1	0.1
AGDVAF	-21.6	0	-22	0	0.904	1	0.4
AGHVTQ	-24.3	1	-24.2	1	0.894	1	0.1
AGIGDT	-20.8	0	-22.9	0	0.958	1	2.1
AGKCGL	-20.3	0	-19.9	0	0.8792	1	0.4
AGKSTI	-23.6	1	-24	1	0.588	1	0.4
AGKSTL	-22.9	0	-21.8	0	0.8557	1	1.1
AGKSTM	-22.5	0	-21.6	0	0.856	1	0.9
AGLLAE	-22.3	0	-22.5	0	0.8894	1	0.2
AGLVFV	-25.9	1	-26.4	1	0.859	1	0.5
AGQGAK	-21.4	0	-21.4	0	0.7668	1	0
AGRQGW	-15.6	0	-15.5	0	0.8623	1	0.1
AGTGFA	-22.8	0	-23.3	1	0.8516	0	0.5
AGTYGL	-21.4	0	-19.2	0	0.83	1	2.2
AGVNYF	-24.2	1	-24.6	1	0.849	1	0.4
AGYIEA	-24	1	-23.6	1	0.8251	1	0.4
AHFQKA	-21.3	0	-20.1	0	0.833	1	1.2
AHTEFT	-22.1	0	-22.8	0	0.8442	1	0.7
AIFTVQ	-23.2	1	-24.2	1	0.816	1	1
AIGKIV	-25.4	1	-26	1	0.8829	1	0.6
AIIGLM	-24.7	1	-25.7	1	0.885	1	1
AIKNVN	-22.4	0	-22.3	0	0.808	1	0.1
AINKIQ	-24.2	1	-23.9	1	0.794	1	0.3
AINSCH	-24.8	1	-25.3	1	0.868	1	0.5
AIVELK	-24.5	1	-24.8	1	0.7102	1	0.3
AKADKI	-23.1	1	-23	1	0.7767	1	0.1
AKAKTD	-20.6	0	-21	0	0.818	1	0.4
AKDAGR	-15.3	0	-15.6	0	0.9068	1	0.3
AKEKNR	-17	0	-15.2	0	0.7612	1	1.8
AKERLE	-15.7	0	-15.1	0	0.81	1	0.6
AKESLE	-19.8	0	-19.2	0	0.7876	1	0.6
AKHRER	-12.4	0	-11.9	0	0.914	1	0.5
AKKGMK	-19.2	0	-19.1	0	0.7168	1	0.1
AKLYKV	-22.1	0	-22.4	0	0.881	1	0.3
AKRVVR	-15.4	0	-14.9	0	0.761	1	0.5
AKSRLQ	-19.1	0	-19.4	0	0.745	1	0.3
AKTAGV	-24.1	1	-22.6	0	0.7606	0	1.5
AKTDHG	-21.4	0	-21	0	0.855	1	0.4
AKTQGV	-24	1	-22.7	0	0.7606	0	1.3
AKVKKL	-23.2	1	-24	1	0.7988	1	0.8
AKVWEK	-19.7	0	-19.9	0	0.7867	1	0.2
AKYGKT	-20.3	0	-19.8	0	0.6902	1	0.5
ALAANA	-24.5	1	-25.1	1	0.9097	1	0.6
ALEDLR	-15	0	-15.1	0	0.747	1	0.1
ALEDQD	-16.7	0	-16.2	0	0.7658	1	0.5
ALEEYT	-20.5	0	-20.3	0	0.818	1	0.2
ALEKLK	-21.1	0	-20.5	0	0.7876	1	0.6
ALENYI	-22	0	-21.9	0	0.833	1	0.1
ALENYL	-21.3	0	-21.1	0	0.829	1	0.2
ALESYL	-22.3	0	-22.1	0	0.833	1	0.2
ALGKQL	-23.4	1	-22.5	0	0.8319	0	0.9
ALIGLL	-23.9	1	-25	1	0.8676	1	1.1
ALIKEQ	-22.9	0	-24.9	1	0.9344	0	2
ALLAKT	-23.4	1	-23.8	1	0.8824	1	0.4
ALLALW	-24.1	1	-24.5	1	0.9065	1	0.4
ALLMGL	-24	1	-24	1	0.891	1	0
ALLQDD	-20.9	0	-21.2	0	0.8179	1	0.3
ALMADL	-23.4	1	-22.2	0	0.9159	0	1.2
ALMDSN	-20.7	0	-20.2	0	0.9	1	0.5
ALWRFA	-18.7	0	-18.4	0	0.831	1	0.3
ALYLVC	-22.4	0	-23	1	0.9625	0	0.6
AMFCGK	-21.2	0	-20.2	0	0.8179	1	1
AMLAKT	-22.7	0	-23.1	1	0.883	0	0.4
AMLNDR	-17.5	0	-17.7	0	0.8425	1	0.2
ANAGTG	-21.3	0	-22.2	0	0.8211	1	0.9
ANATKK	-24.9	1	-24.9	1	0.7324	1	0
ANATRI	-21.8	0	-20.9	0	0.804	1	0.9
ANERQQ	-15.3	0	-15.3	0	0.749	1	0
ANEWGR	-12.1	0	-12.1	0	0.8707	1	0
ANMISE	-23.8	1	-23.3	1	0.9032	1	0.5
ANTENE	-22.8	0	-23.8	1	0.7065	0	1
ANWMCL	-22.1	0	-22.1	0	0.8617	1	0
ANYLGS	-20.9	0	-20.4	0	0.8911	1	0.5
AQAIGQ	-25	1	-25	1	0.794	1	0
AQEAVS	-22.6	0	-22.4	0	0.855	1	0.2
AQFEAS	-22.5	0	-21.3	0	0.8215	1	1.2
AQIAIV	-26.6	1	-28.8	1	0.951	1	2.2
AQIRSQ	-20.6	0	-22.9	0	0.956	1	2.3
AQLIAQ	-25.5	1	-25.4	1	0.889	1	0.1
AQMKSQ	-22.4	0	-22.1	0	0.9032	1	0.3
AQSGLG	-23.1	1	-23.7	1	0.7385	1	0.6
AQSIGQ	-25.4	1	-24	1	0.8529	1	1.4
ARALEV	-19.8	0	-20.4	0	0.7947	1	0.6
ARDQSS	-17	0	-16.9	0	0.925	1	0.1
ARGNYD	-17.7	0	-17.7	0	0.804	1	0
ARHFWQ	-14.9	0	-15.4	0	0.9219	1	0.5
ARKGEF	-17.3	0	-15.6	0	0.8268	1	1.7
ARKGEY	-17.2	0	-15.7	0	0.8268	1	1.5
ARMVSK	-20.6	0	-19.8	0	0.9	1	0.8
ARSLLQ	-19.2	0	-19.2	0	0.7385	1	0
ARTLKR	-14.5	0	-15.2	0	0.725	1	0.7
ARVEAL	-20	0	-19.8	0	0.8606	1	0.2
ARVEAM	-19.2	0	-19.1	0	0.858	1	0.1
ASALGK	-23.3	1	-23.3	1	0.7912	1	0
ASFLLT	-23.3	1	-22.7	0	0.825	0	0.6
ASLAKQ	-22.8	0	-23.2	1	0.881	0	0.4
ASLYNY	-25.3	1	-24.9	1	0.8629	1	0.4
ASQADL	-22.9	0	-22.8	0	0.7272	1	0.1
ASQADV	-23.2	1	-23.2	1	0.7272	1	0
ASQRSD	-18.6	0	-17.9	0	0.8128	1	0.7
ATCATQ	-23.3	1	-23.3	1	0.817	1	0
ATDDVM	-19.6	0	-18.8	0	0.776	1	0.8
ATERTT	-17.9	0	-17.1	0	0.8215	1	0.8
ATFSIG	-21.6	0	-21.3	0	0.7346	1	0.3
ATLADE	-22.1	0	-22.3	0	0.844	1	0.2
ATNRNT	-18.4	0	-20	0	0.863	1	1.6
ATQRLA	-18.8	0	-19	0	0.694	1	0.2
ATRAVE	-18.8	0	-18	0	0.885	1	0.8
ATTTTT	-16.7	0	-16.4	0	0.7507	1	0.3
ATVIIE	-27.5	1	-27.7	1	0.6128	1	0.2
ATVIVI	-29.5	1	-29.3	1	0.771	1	0.2
ATVYVD	-21.5	0	-21.1	0	0.771	1	0.4
AVACAK	-25.6	1	-25.5	1	0.8106	1	0.1
AVAEEI	-24.8	1	-23.8	1	0.833	1	1
AVAIAT	-27.1	1	-27.1	1	0.8106	1	0
AVAVVK	-27	1	-27	1	0.839	1	0
AVDKYL	-23.7	1	-24.2	1	0.924	1	0.5
AVDRTA	-17.9	0	-17.8	0	0.819	1	0.1
AVEIEE	-21.2	0	-21.3	0	0.835	1	0.1
AVIQHF	-26.5	1	-28.1	1	0.956	1	1.6
AVLFLT	-19.3	0	-19.6	0	0.9065	1	0.3
AVLHIH	-25.8	1	-25	1	0.8053	1	0.8
AVLVIS	-28.3	1	-27.5	1	0.8018	1	0.8
AVNACH	-24.6	1	-25.1	1	0.868	1	0.5
AVQAAC	-24.6	1	-24.6	1	0.7668	1	0
AVRSLG	-18.4	0	-19.4	0	0.8532	1	1
AVVARS	-20.5	0	-20.6	0	0.746	1	0.1
AVVGGL	-23.4	1	-23.6	1	0.618	1	0.2
AVVKKG	-24.1	1	-24.8	1	0.799	1	0.7
AWVAWR	-17.1	0	-16.5	0	0.858	1	0.6
AYFETE	-20	0	-20.6	0	0.811	1	0.6
AYRDMR	-12.1	0	-11.3	0	0.8568	1	0.8
AYSDLS	-22.4	0	-21.2	0	0.8631	1	1.2
AYSDMR	-18.1	0	-18	0	0.7744	1	0.1
AYYQRG	-18.9	0	-19.1	0	0.943	1	0.2
CAEVYG	-24	1	-24.3	1	0.7653	1	0.3
CAKRVV	-20.2	0	-20.2	0	0.8626	1	0
CATQRL	-19.5	0	-19	0	0.838	1	0.5
CCEALC	-21.9	0	-19.7	0	0.867	1	2.2
CCTSIC	-24.6	1	-24.6	1	0.9197	1	0
CEALCL	-23.5	1	-23.4	1	0.864	1	0.1
CELART	-18.5	0	-17.6	0	0.8537	1	0.9
CENIVA	-24.5	1	-23.4	1	0.852	1	1.1
CETHLH	-23.5	1	-22.7	0	0.858	0	0.8
CFILDL	-23.2	1	-23.8	1	0.8158	1	0.6
CGDRGF	-17.5	0	-18.1	0	0.907	1	0.6
CGERGF	-17.9	0	-18.5	0	0.7183	1	0.6
CGGNRN	-15.1	0	-14.3	0	0.8197	1	0.8
CGIDKF	-22	0	-23.1	1	0.8955	0	1.1
CGKLNM	-23.2	1	-22.7	0	0.6887	0	0.5
CGSHLV	-23.2	1	-23.5	1	0.8513	1	0.3
CGSKDN	-21.2	0	-22	0	0.735	1	0.8
CGSLGN	-22	0	-21.8	0	0.808	1	0.2
CHTAVD	-21.5	0	-21.1	0	0.8358	1	0.4
CHTSSL	-23.4	1	-23.7	1	0.7605	1	0.3
CHVFES	-20.7	0	-20.4	0	0.8871	1	0.3
CITQYQ	-26.3	1	-26.2	1	0.751	1	0.1
CKFLHQ	-22.3	0	-21.5	0	0.8273	1	0.8
CLAGLV	-23.7	1	-23.7	1	0.8427	1	0
CLAKWE	-22.4	0	-21.7	0	0.8823	1	0.7
CLRRDS	-14.3	0	-14.1	0	0.7639	1	0.2
CLTICE	-25.2	1	-25.7	1	0.756	1	0.5
CLVGEF	-23.8	1	-23.5	1	0.8871	1	0.3
CNDGKT	-20.1	0	-20.3	0	0.8101	1	0.2
CNSFRY	-17.7	0	-17.7	0	0.8202	1	0
CNTATC	-23.8	1	-24.6	1	0.694	1	0.8
CQAANL	-24.4	1	-24.4	1	0.8452	1	0
CRMKGL	-17.9	0	-17.6	0	0.904	1	0.3
CRVRFL	-15.4	0	-14.8	0	0.9221	1	0.6
CRYGAA	-17.7	0	-18	0	0.732	1	0.3
CSDEDW	-19.6	0	-20	0	0.8841	1	0.4
CSLYQL	-22.9	0	-23.3	1	0.8592	0	0.4
CSNLST	-23.6	1	-23.2	1	0.8536	1	0.4
CTSICS	-27.6	1	-26.7	1	0.8234	1	0.9
CTSWES	-22.2	0	-22.6	0	0.7756	1	0.4
CVLGKL	-23.8	1	-23.7	1	0.787	1	0.1
CVMHVH	-25.1	1	-24.8	1	0.9032	1	0.3
CVNITI	-28.6	1	-28.8	1	0.788	1	0.2
CVNITV	-28	1	-28.2	1	0.788	1	0.2
CYVSGF	-23.8	1	-23.8	1	0.959	1	0
DAAKRG	-16.1	0	-16.9	0	0	1	0.8
DAAQRG	-16	0	-16.1	0	0.8877	1	0.1
DADLYL	-20.1	0	-19.3	0	0.864	1	0.8
DAEFRH	-13.3	0	-14.9	0	0.355	1	1.6
DAGKST	-20.2	0	-20.3	0	0.679	1	0.1
DAGRQG	-15	0	-15	0	0.7248	1	0
DALIKE	-22	0	-23	1	0.6368	0	1
DAQLIA	-22.5	0	-22.6	0	0.7805	1	0.1
DAVDKY	-21.7	0	-20.9	0	0.778	1	0.8
DAVRGS	-16.4	0	-16.3	0	0.961	1	0.1
DAVTLD	-20.7	0	-20.4	0	0.714	1	0.3
DCFILD	-20.6	0	-20.7	0	0.7481	1	0.1
DCVNIT	-23.1	1	-22.9	0	0.786	0	0.2
DDDDDD	-7.3	0	-4.8	0	0.8879	1	2.5
DDEDDD	-7.9	0	-5.9	0	0.8179	1	2
DDGSGK	-16.8	0	-17	0	0.7164	1	0.2
DDKKAK	-18.2	0	-18.2	0	0.817	1	0
DDSDVW	-18.2	0	-19.4	0	0.5989	1	1.2
DDSLFF	-20.5	0	-21.5	0	0.7942	1	1
DDVLAN	-18.4	0	-18.4	0	0.9628	1	0
DDVMLL	-20.4	0	-20	0	0.715	1	0.4
DEAAGH	-19.2	0	-19.5	0	0.818	1	0.3
DECFFF	-18.1	0	-19	0	0.7941	1	0.9
DEDDDD	-8.4	0	-6.1	0	0.8879	1	2.3
DEDDED	-8.1	0	-6.5	0	0	1	1.6
DEEEEE	-11.2	0	-10	0	0.616	1	1.2
DEENFE	-15	0	-14.8	0	0.888	1	0.2
DEGKTI	-20.9	0	-21.7	0	0.6781	1	0.8
DELLQK	-19.8	0	-19.8	0	0.903	1	0
DENEHA	-19.1	0	-19.5	0	0.873	1	0.4
DESGAA	-20.3	0	-18.3	0	0.76	1	2
DESSVT	-21.3	0	-22.2	0	0.603	1	0.9
DEVDEE	-14.2	0	-14	0	0.785	1	0.2
DEVDEL	-15.9	0	-15	0	0.827	1	0.9
DEVSAS	-20.6	0	-20.6	0	0.963	1	0
DEYACR	-16.1	0	-16.6	0	0.64	1	0.5
DFATVY	-22.2	0	-21.4	0	0.88	1	0.8
DFKDRV	-14.9	0	-13.8	0	0.872	1	1.1
DFLAEG	-18.9	0	-17	0	0.8835	1	1.9
DFTNRI	-17.3	0	-18.1	0	0.8807	1	0.8
DGGALG	-18.4	0	-18.3	0	0.933	1	0.1
DGIIFA	-23.6	1	-24.2	1	0.8618	1	0.6
DGKTIE	-20.5	0	-20.4	0	0.778	1	0.1
DGKTKI	-21.4	0	-21	0	0.799	1	0.4
DGNAGL	-19.7	0	-20.1	0	0.8692	1	0.4
DGSLNF	-23.7	1	-23.7	1	0.8957	1	0
DGSTDY	-20.9	0	-20.7	0	0.527	1	0.2
DGTGSD	-18.8	0	-17.5	0	0.943	1	1.3
DGYRGI	-16.5	0	-15.3	0	0.8117	1	1.2
DHAGTY	-21.1	0	-20	0	0.762	1	1.1
DHGAEI	-18	0	-17.4	0	0.825	1	0.6
DHGQEA	-16.6	0	-16.4	0	0.825	1	0.2
DHNVVT	-21.9	0	-22.6	0	0.831	1	0.7
DIDIKI	-23.4	1	-20.5	0	0.819	0	2.9
DIEVDL	-20.2	0	-18.8	0	0.818	1	1.4
DIGNIV	-22.2	0	-22.8	0	0.8902	1	0.6
DIKIME	-22.3	0	-22.3	0	0	1	0
DIKIRS	-19.4	0	-18.3	0	0.8726	1	1.1
DILSGK	-21.8	0	-21.8	0	0.8768	1	0
DILTYT	-23.1	1	-22.9	0	0.7558	0	0.2
DISEAE	-21.4	0	-21.7	0	0.5068	1	0.3
DKCKFL	-21.9	0	-22.8	0	0.7941	1	0.9
DKEQAQ	-19.5	0	-19.4	0	0.731	1	0.1
DKFRGV	-16.4	0	-15.4	0	0.8038	1	1
DKGKTV	-21.2	0	-21.9	0	0.6781	1	0.7
DKKAVI	-22.5	0	-22.2	0	0.783	1	0.3
DKYFHA	-19.8	0	-18.4	0	0.725	1	1.4
DKYKDM	-20.4	0	-20	0	0.7018	1	0.4
DKYLET	-20.6	0	-20.4	0	0.795	1	0.2
DLARFA	-18.9	0	-19.4	0	0.8411	1	0.5
DLATDD	-17.8	0	-15.6	0	0.802	1	2.2
DLAVLV	-23.8	1	-22.7	0	0.7805	0	1.1
DLDALM	-18.1	0	-17.9	0	0.7103	1	0.2
DLEEVK	-19.2	0	-18.6	0	0.79	1	0.6
DLFDRA	-16.4	0	-15.8	0	0.834	1	0.6
DLFIST	-24.8	1	-24.7	1	0.7342	1	0.1
DLIDGI	-20.5	0	-21.4	0	0.9088	1	0.9
DLKISE	-22.9	0	-23.2	1	0.2763	0	0.3
DLKNVK	-20.5	0	-20.1	0	0.783	1	0.4
DLLDDT	-17.2	0	-16.2	0	0.764	1	1
DLLDRA	-15.3	0	-15.3	0	0.8654	1	0
DLLFKD	-17.6	0	-14	0	0.878	1	3.6
DLLKNG	-22	0	-21.7	0	0.859	1	0.3
DLLTQS	-21.7	0	-21.5	0	0.9025	1	0.2
DLNESL	-21.8	0	-21.8	0	0.823	1	0
DLQITN	-22.7	0	-21.2	0	0.7995	1	1.5
DLRQGL	-16.3	0	-16.8	0	0.848	1	0.5
DLSAHQ	-23.5	1	-23.4	1	0.81	1	0.1
DLSFSK	-20.7	0	-21.4	0	0.775	1	0.7
DLSGKV	-20.8	0	-20.2	0	0.739	1	0.6
DLSKVT	-23.3	1	-24.3	1	0.598	1	1
DLSNVQ	-21.6	0	-22.8	0	0.603	1	1.2
DLVADI	-22.1	0	-21.9	0	0.8398	1	0.2
DMFGGK	-18.9	0	-18.7	0	0.6183	1	0.2
DMGTVV	-22.4	0	-21.8	0	0.844	1	0.6
DMIADS	-20.7	0	-21.9	0	0.919	1	1.2
DMKEAN	-18.6	0	-18.4	0	0.8165	1	0.2
DMKRLE	-14.9	0	-15.4	0	0.8647	1	0.5
DMREAN	-14.8	0	-14.9	0	0.9179	1	0.1
DMWRAY	-18.3	0	-18	0	0.844	1	0.3
DNALED	-16.3	0	-14.9	0	0.849	1	1.4
DNIKHV	-22.4	0	-23.1	1	0.917	0	0.7
DNITHV	-22.8	0	-23.8	1	0.916	0	1
DNLEKE	-18.8	0	-18.4	0	0.879	1	0.4
DNTECL	-22.5	0	-20.9	0	0.9389	1	1.6
DNYLKL	-21.1	0	-21.5	0	0.736	1	0.4
DQAANE	-20.1	0	-17.8	0	0.8621	1	2.3
DQEANR	-16.1	0	-15.6	0	0.743	1	0.5
DQEGDT	-15.3	0	-15.2	0	0.808	1	0.1
DQFANE	-20.1	0	-19.6	0	0.8385	1	0.5
DQGTTI	-19.2	0	-20.2	0	0.6781	1	1
DQSTDY	-22	0	-22.5	0	0.7042	1	0.5
DQVFVW	-20.1	0	-20	0	0.741	1	0.1
DQYSNQ	-21.2	0	-21.2	0	0.704	1	0
DRFRGV	-11.7	0	-10.6	0	0.8038	1	1.1
DRGFFY	-16	0	-15.9	0	0.8328	1	0.1
DRGLTT	-15.5	0	-16.3	0	0.6781	1	0.8
DRQHTL	-17.2	0	-16.2	0	0.776	1	1
DRQLRL	-12.9	0	-12.7	0	0.7127	1	0.2
DRRRIA	-8.5	0	-8.8	0	0.8877	1	0.3
DRRRLA	-5.9	0	-7.6	0	0	1	1.7
DRSGYS	-17.7	0	-17.1	0	0.776	1	0.6
DRTAGW	-16.8	0	-17.4	0	0.7	1	0.6
DRVKDF	-17.8	0	-17.5	0	0.8407	1	0.3
DRVQSK	-18.4	0	-18.8	0	0.954	1	0.4
DRYYRE	-10.6	0	-11	0	0.563	1	0.4
DSADAE	-18.6	0	-18.7	0	0.6442	1	0.1
DSDVWW	-20.7	0	-19.1	0	0.8478	1	1.6
DSFLKV	-22.7	0	-22.6	0	0.7937	1	0.1
DSGRDY	-15.5	0	-16	0	0.67	1	0.5
DSGYEV	-17.7	0	-18.3	0	0.636	1	0.6
DSHKID	-19.1	0	-18.8	0	0.954	1	0.3
DSYIIL	-21.8	0	-22.4	0	0.944	1	0.6
DTDAGL	-18.2	0	-18.5	0	0.855	1	0.3
DTNKEE	-19.9	0	-18.2	0	0.887	1	1.7
DTVIIE	-25.3	1	-24.8	1	0.7842	1	0.5
DTWDQV	-18.5	0	-18.6	0	0.783	1	0.1
DVAFVK	-21.1	0	-20.7	0	0.875	1	0.4
DVGILV	-23.7	1	-23.5	1	0.933	1	0.2
DVGSNK	-21.3	0	-22.7	0	0.535	1	1.4
DVLANM	-23.1	1	-22.7	0	0.8621	0	0.4
DVLDNL	-20.7	0	-20.2	0	0.8621	1	0.5
DVMLLD	-20.6	0	-20.8	0	0.82	1	0.2
DVRMVA	-18.6	0	-18.5	0	0.784	1	0.1
DVWWGG	-17	0	-16.7	0	0.8631	1	0.3
DWSFYI	-17.4	0	-17.7	0	0.7872	1	0.3
DWSFYL	-17.1	0	-16.3	0	0.865	1	0.8
DWVCLA	-20.9	0	-20.5	0	0.7143	1	0.4
DYADGS	-18	0	-18.3	0	0.8212	1	0.3
DYEDRY	-15.5	0	-16.9	0	0.237	1	1.4
DYGIFQ	-23.9	1	-24	1	0.833	1	0.1
DYGILQ	-20.8	0	-20.6	0	0.933	1	0.2
DYGMLL	-20.5	0	-20.3	0	0.933	1	0.2
DYQRLL	-16.5	0	-16.8	0	0.934	1	0.3
EAAGHV	-22.3	0	-22.6	0	0.938	1	0.3
EAANER	-14.6	0	-13.5	0	0.846	1	1.1
EAERQA	-15	0	-13.2	0	0.851	1	1.8
EAGAAL	-20.2	0	-20	0	0.8042	1	0.2
EAGIGD	-18.3	0	-17.8	0	0.784	1	0.5
EAIKNV	-24.1	1	-24.6	1	0.859	1	0.5
EAKDAG	-18.9	0	-18.1	0	0.727	1	0.8
EAKEKN	-19.2	0	-15.8	0	0.9083	1	3.4
EAKHRE	-15.9	0	-14.1	0	0.906	1	1.8
EAKVWE	-20.8	0	-19.1	0	0.801	1	1.7
EALAAN	-20.5	0	-21	0	0.8391	1	0.5
EALCLL	-21.2	0	-21.4	0	0.789	1	0.2
EALLND	-19.5	0	-19.2	0	0.859	1	0.3
EALYLV	-19.7	0	-20.5	0	0.9023	1	0.8
EAMLND	-19.4	0	-18.8	0	0.9	1	0.6
EANYKN	-18	0	-18.1	0	0.8201	1	0.1
EASALG	-22.5	0	-20.9	0	0.846	1	1.6
EATERT	-16.7	0	-15.4	0	0.8784	1	1.3
EAVQAA	-22.4	0	-21.2	0	0.9008	1	1.2
ECFFFE	-18.4	0	-17	0	0.8567	1	1.4
ECRVRF	-14.8	0	-14	0	0.6798	1	0.8
EDAQLI	-20.3	0	-19.3	0	0.8109	1	1
EDDSDV	-14.9	0	-13.9	0	0.8322	1	1
EDEAAG	-15.9	0	-15.5	0	0.768	1	0.4
EDEEDD	-9.2	0	-7.8	0	0.8321	1	1.4
EDEEED	-8.7	0	-7.4	0	0.868	1	1.3
EDEENF	-17.4	0	-16.7	0	0.7112	1	0.7
EDEVDE	-14.1	0	-13	0	0.8164	1	1.1
EDHAGT	-19	0	-19.2	0	0.84	1	0.2
EDKEQA	-17.3	0	-15.1	0	0.874	1	2.2
EDLIDG	-18	0	-18	0	0.877	1	0
EDLLNL	-19.4	0	-19	0	0.859	1	0.4
EDLRLD	-12.7	0	-12.9	0	0.789	1	0.2
EDLRQG	-13.5	0	-12.6	0	0.869	1	0.9
EDRYYR	-8.3	0	-9.2	0	0.844	1	0.9
EDSKAD	-18.9	0	-19.4	0	0.7074	1	0.5
EDVGSN	-18.8	0	-19	0	0.626	1	0.2
EEAERQ	-14.7	0	-14	0	0.805	1	0.7
EEAGIG	-19.4	0	-19.1	0	0.895	1	0.3
EEAIKN	-19.7	0	-19.8	0	0.804	1	0.1
EEATER	-14.6	0	-13.2	0	0.8492	1	1.4
EECLFL	-21	0	-20.2	0	0.8264	1	0.8
EEDDSD	-12.2	0	-12.1	0	0.8498	1	0.1
EEDEEE	-11	0	-9.3	0	0.815	1	1.7
EEEDEE	-9.9	0	-8.6	0	0.8675	1	1.3
EEEEAD	-12.9	0	-12	0	0.767	1	0.9
EEEEDE	-11.5	0	-10.3	0	0.842	1	1.2
EEEEEA	-12.9	0	-11.7	0	0.867	1	1.2
EEEEED	-9.8	0	-8.6	0	0.867	1	1.2
EEEEEE	-10.9	0	-9.9	0	0.867	1	1
EEEEER	-10.2	0	-9.3	0	0.8675	1	0.9
EEEEEV	-13.6	0	-12.5	0	0.867	1	1.1
EEEEIL	-17.2	0	-17.8	0	0.739	1	0.6
EEIQDE	-18.3	0	-18.5	0	0.848	1	0.2
EEISEV	-19.8	0	-19.3	0	0.877	1	0.5
EELRTL	-19.5	0	-19	0	0.8005	1	0.5
EENCAE	-18.6	0	-19.5	0	0.8792	1	0.9
EENFEE	-15.1	0	-13.5	0	0.786	1	1.6
EERDKG	-14.6	0	-12.6	0	0.7033	1	2
EERHLS	-14.3	0	-14.6	0	0.789	1	0.3
EERNDG	-14.4	0	-12.9	0	0.7709	1	1.5
EEVVKD	-20.6	0	-19.8	0	0.9136	1	0.8
EEVVRE	-18.2	0	-18.2	0	0.9074	1	0
EEVVRV	-20	0	-20	0	0.9088	1	0
EFCRYG	-17.9	0	-16.3	0	0.837	1	1.6
EFETGF	-18.6	0	-18.9	0	0.928	1	0.3
EFLAEG	-18.7	0	-18.1	0	0.8315	1	0.6
EFQKLL	-21.3	0	-20.1	0	0.802	1	1.2
EFRHDS	-16.4	0	-14.6	0	0.781	1	1.8
EFSLDD	-18.8	0	-19.2	0	0.7444	1	0.4
EFVSDA	-20.5	0	-19.6	0	0.9292	1	0.9
EFWDNL	-18.1	0	-17.8	0	0.894	1	0.3
EGARQK	-15.6	0	-15.2	0	0.855	1	0.4
EGDTDA	-16.5	0	-15.6	0	0.797	1	0.9
EGGGVR	-15.3	0	-14.7	0	0.7055	1	0.6
EGILQY	-22.8	0	-22.6	0	0.8453	1	0.2
EGKIES	-19.8	0	-20.3	0	0.9473	1	0.5
EGKTIA	-21.3	0	-22.2	0	0.8839	1	0.9
EGLGVA	-21.4	0	-21.6	0	0.9307	1	0.2
EGTAGD	-18.4	0	-18.4	0	0.8122	1	0
EGVLYV	-22.8	0	-23.3	1	0.913	0	0.5
EHAHFQ	-20.2	0	-20	0	0.873	1	0.2
EHALLA	-20.9	0	-20	0	0.8109	1	0.9
EHAMLA	-20.6	0	-19.6	0	0.8108	1	1
EHKSII	-21.6	0	-23.3	1	0.8396	0	1.7
EHSDLS	-19.5	0	-17.4	0	0.937	1	2.1
EHVNVV	-23.1	1	-22.9	0	0.6839	0	0.2
EHVRMV	-18	0	-18	0	0.811	1	0
EIDLLK	-19.6	0	-19.2	0	0.6926	1	0.4
EIENGV	-19.2	0	-19.7	0	0.933	1	0.5
EILGYL	-22.5	0	-23.7	1	0.78	0	1.2
EILKNL	-23.7	1	-23.7	1	0.8009	1	0
EIQDEV	-18.3	0	-17.3	0	0.741	1	1
EISEVK	-23.4	1	-23.7	1	0.7604	1	0.3
EIVYKS	-19.8	0	-17.9	0	0.371	1	1.9
EKAAQM	-21.4	0	-20.8	0	0.8518	1	0.6
EKDEYA	-18.2	0	-20.1	0	0.844	1	1.9
EKGGQT	-18.7	0	-18.9	0	0.828	1	0.2
EKGTNR	-16.7	0	-17.8	0	0.896	1	1.1
EKLDFK	-19	0	-19.5	0	0.829	1	0.5
EKLKEA	-19.6	0	-19	0	0.8315	1	0.6
EKLMKA	-21.4	0	-20.8	0	0.879	1	0.6
EKNLYL	-22.1	0	-25.4	1	0.8341	0	3.3
EKNRET	-15.2	0	-13.8	0	0.7052	1	1.4
EKRKCN	-16.7	0	-16.7	0	0.8747	1	0
EKRRYT	-11.3	0	-12.2	0	0.8083	1	0.9
EKVESL	-22.9	0	-21.9	0	0.662	1	1
EKYERE	-16.4	0	-16.4	0	0.9409	1	0
ELARTL	-19	0	-18.8	0	0.834	1	0.2
ELEGAL	-18.3	0	-18.5	0	0.6815	1	0.2
ELHGLT	-19.7	0	-21	0	0.874	1	1.3
ELLKNG	-21.9	0	-21.7	0	0.8009	1	0.2
ELLQKE	-21.6	0	-20.9	0	0.8803	1	0.7
ELQEFK	-21.1	0	-21.6	0	0.8424	1	0.5
ELQEKL	-20.7	0	-21.6	0	0.783	1	0.9
ELQITN	-23.4	1	-22.7	0	0.826	0	0.7
ELYKEI	-21.9	0	-22.9	0	0.824	1	1
EMIGGA	-20.7	0	-20.5	0	0.7575	1	0.2
EMVLEM	-20.4	0	-19.6	0	0.866	1	0.8
ENAKAK	-21.2	0	-21.9	0	0.671	1	0.7
ENEHAH	-18.1	0	-17.9	0	0.875	1	0.2
ENFEEA	-17.5	0	-18.6	0	0.846	1	1.1
ENFTET	-18.2	0	-19.4	0	0.846	1	1.2
ENGVVW	-22.4	0	-21.9	0	0.7055	1	0.5
ENIVAQ	-22.8	0	-22.9	0	0.877	1	0.1
ENLKHQ	-19	0	-19.3	0	0.851	1	0.3
ENMNRY	-17.1	0	-17.9	0	0.8254	1	0.8
ENMYRY	-16.3	0	-16.5	0	0.86	1	0.2
ENYITA	-22.2	0	-21.2	0	0.907	1	1
EQAQQI	-22.8	0	-22.2	0	0.855	1	0.6
EQCCTS	-22	0	-22.6	0	0.7408	1	0.6
EQEAAN	-17.7	0	-17.6	0	0.767	1	0.1
EQEDEV	-14.4	0	-13.2	0	0.8707	1	1.2
EQKDRQ	-14.5	0	-12.7	0	0.906	1	1.8
EQMCIT	-22.1	0	-22.8	0	0.836	1	0.7
EQNYSD	-18.9	0	-18	0	0.7596	1	0.9
ERCELA	-18.5	0	-17.2	0	0.844	1	1.3
ERDKGK	-12.7	0	-12.7	0	0.8747	1	0
EREAKD	-12.8	0	-11.1	0	0.8314	1	1.7
EREAKE	-13.6	0	-12	0	0.835	1	1.6
ERGFFY	-16.2	0	-16.1	0	0.829	1	0.1
ERGGVR	-11.5	0	-11	0	0.7055	1	0.5
ERHLSK	-17.6	0	-17.3	0	0.766	1	0.3
ERIEKV	-19	0	-19.2	0	0.809	1	0.2
ERLEAK	-17.3	0	-18.1	0	0.839	1	0.8
ERMNQS	-15.6	0	-15.8	0	0.774	1	0.2
ERMSQV	-17.7	0	-18.1	0	0.774	1	0.4
ERNDGK	-15.3	0	-15.9	0	0.869	1	0.6
ERQAKN	-15.1	0	-15.6	0	0.79	1	0.5
ERQQLV	-17.1	0	-16.5	0	0.779	1	0.6
ERTTSI	-18.8	0	-19.6	0	0.795	1	0.8
ERVVEQ	-17.1	0	-16.2	0	0.888	1	0.9
ESDVRM	-18.3	0	-16.8	0	0.923	1	1.5
ESGAAA	-20.1	0	-19.4	0	0.831	1	0.7
ESGELH	-19.5	0	-17.8	0	0.837	1	1.7
ESGWGS	-16.6	0	-16.3	0	0.8099	1	0.3
ESLEQE	-18.5	0	-18	0	0.771	1	0.5
ESLKSF	-24.8	1	-24.4	1	0.833	1	0.4
ESLNAL	-21.7	0	-22.5	0	0.839	1	0.8
ESNFNT	-18	0	-18.1	0	0.143	1	0.1
ESNYNT	-20.6	0	-22.1	0	0.7547	1	1.5
ESQAYY	-23.3	1	-25	1	0.845	1	1.7
ESSSGI	-23.1	1	-23.3	1	0.8025	1	0.2
ESSVTC	-23.7	1	-24	1	0.717	1	0.3
ESVEEV	-20.1	0	-18.9	0	0.89	1	1.2
ETDIKI	-23.1	1	-22.1	0	0.704	0	1
ETEKRR	-12.4	0	-12.1	0	0.5934	1	0.3
ETGFEK	-17	0	-16.5	0	0.7526	1	0.5
ETHKLT	-21	0	-22	0	0.909	1	1
ETHLAR	-18.3	0	-18.5	0	0.9218	1	0.2
ETHLHW	-21	0	-21.1	0	0.9025	1	0.1
ETHMAR	-18.3	0	-18.9	0	0.911	1	0.6
ETKTTV	-21.3	0	-19.7	0	0.8554	1	1.6
ETSDAK	-21.3	0	-21.4	0	0.734	1	0.1
ETVIIE	-25.2	1	-25.5	1	0.8172	1	0.3
ETWYLS	-17.8	0	-17.7	0	0.8075	1	0.1
EVDAAV	-20.5	0	-19.2	0	0.722	1	1.3
EVDEEV	-16.9	0	-15.5	0	0.7895	1	1.4
EVDELL	-18.4	0	-17.5	0	0.7262	1	0.9
EVDIDI	-21.4	0	-20.5	0	0.8276	1	0.9
EVDLFI	-21.3	0	-22.7	0	0.8269	1	1.4
EVDLLK	-19.7	0	-19.7	0	0.929	1	0
EVGKAY	-23	1	-22.7	0	0.8123	0	0.3
EVGRAY	-18.5	0	-18.4	0	0.807	1	0.1
EVHHQK	-22.5	0	-23	1	0.733	0	0.5
EVKMDA	-21.3	0	-21.5	0	0.8837	1	0.2
EVKSEK	-20.4	0	-20.8	0	0.927	1	0.4
EVSASL	-25.8	1	-26.5	1	0.728	1	0.7
EVYGGG	-20.2	0	-19.8	0	0.6884	1	0.4
EWEEAE	-14.5	0	-14	0	0.767	1	0.5
EWGRSG	-15.1	0	-14.5	0	0.798	1	0.6
EYACRV	-18.2	0	-16.4	0	0.824	1	1.8
EYDYRG	-14.8	0	-13	0	0.9237	1	1.8
EYETGF	-19.1	0	-19.4	0	0.928	1	0.3
EYLKIA	-23.4	1	-23.5	1	0.8691	1	0.1
EYSLYI	-24.3	1	-23.7	1	0.7835	1	0.6
EYSNFS	-21.4	0	-20.7	0	0.8264	1	0.7
FAANYL	-22.8	0	-22.4	0	0.762	1	0.4
FAEDVG	-18.1	0	-18	0	0.749	1	0.1
FAELAH	-20.6	0	-20.2	0	0.698	1	0.4
FAKKGM	-19.3	0	-19.2	0	0.8387	1	0.1
FATVYV	-24.4	1	-23.7	1	0.7809	1	0.7
FCGKLN	-19.7	0	-17.8	0	0.7704	1	1.9
FCRYGA	-14.6	0	-14.6	0	0.79	1	0
FCSLVL	-24.4	1	-25.6	1	0.6016	1	1.2
FEEAIK	-20	0	-19.8	0	0.814	1	0.2
FEETWA	-18	0	-19	0	0.707	1	1
FEHVRM	-17.4	0	-17.6	0	0.829	1	0.2
FEKGGQ	-17.2	0	-17	0	0.8387	1	0.2
FEQMQN	-18.5	0	-18	0	0.819	1	0.5
FERCEL	-17.3	0	-16.8	0	0.8166	1	0.5
FESLKS	-20.4	0	-19.5	0	0.874	1	0.9
FESNFN	-19.6	0	-20.5	0	0.683	1	0.9
FETEKR	-16.4	0	-15.8	0	0.9139	1	0.6
FETGFE	-19.2	0	-19.5	0	0.7442	1	0.3
FFAEDV	-20	0	-19.3	0	0.617	1	0.7
FFEQMQ	-20.8	0	-21.4	0	0.862	1	0.6
FFKNWR	-13.3	0	-14.5	0	0.946	1	1.2
FFSASC	-22.5	0	-22.9	0	0.6216	1	0.4
FFSQSC	-22.3	0	-23	1	0.6216	0	0.7
FFTGDA	-20.3	0	-20.7	0	0.74	1	0.4
FFWRFM	-8.3	0	-16.5	0	0.6732	1	8.2
FFYTPK	43.7	0	78.8	0	0.49	1	35.1
FGCCEA	-21.6	0	-21.7	0	0.85	1	0.1
FGELFE	-18.4	0	-18	0	0.8747	1	0.4
FGGKDH	-18.9	0	-17.7	0	0.7025	1	1.2
FGNDYE	-19	0	-20.4	0	0.832	1	1.4
FGSDYE	-19.5	0	-20.2	0	0.6	1	0.7
FGVDSV	-20.4	0	-20.4	0	0.8	1	0
FGYSGA	-19.8	0	-18.5	0	0.6614	1	1.3
FHARGN	-14.7	0	-13.9	0	0.821	1	0.8
FHPSDI	11.7	0	23	0	0.265	1	11.3
FIGHVD	-21.6	0	-21.3	0	0.571	1	0.3
FILDLG	-20.1	0	-20.4	0	0.79	1	0.3
FIQFEN	-17.9	0	-4.9	0	0	1	13
FISTQR	-20.6	0	-20.6	0	0.7575	1	0
FIYGGC	-20.7	0	-19.6	0	0.6614	1	1.1
FKDRVQ	-15.1	0	-14.6	0	0.851	1	0.5
FKELQE	-19.5	0	-18.6	0	0.461	1	0.9
FKNWRD	-11.6	0	-11.5	0	0.745	1	0.1
FLAEGG	-20	0	-19.3	0	0.8033	1	0.7
FLGYFK	-21.8	0	-22	0	0.777	1	0.2
FLHQER	-18	0	-17.5	0	0.908	1	0.5
FLKEAG	-20.3	0	-19.5	0	0.749	1	0.8
FLKKVG	-21.9	0	-21	0	0.513	1	0.9
FLLCSD	-20.8	0	-20.7	0	0.833	1	0.1
FLNCYV	-24.1	1	-25.8	1	0.832	1	1.7
FLRVVR	-15.7	0	-15.3	0	0.688	1	0.4
FLTGSQ	-20.9	0	-22	0	0.785	1	1.1
FLVHSS	-23	1	-23	1	0.758	1	0
FLVRSS	-19.1	0	-18.6	0	0.4713	1	0.5
FMFFII	-18.2	0	-18.3	0	0.8163	1	0.1
FMGHVD	-20.2	0	-19.8	0	0.5607	1	0.4
FNDNTE	-17.3	0	-17.8	0	0.847	1	0.5
FNEFDE	-14.4	0	-14.7	0	0.6468	1	0.3
FNMLKK	-20.3	0	-21.7	0	0.672	1	1.4
FNRTWQ	-14.2	0	-15.4	0	0.7086	1	1.2
FQEKVE	-19.7	0	-19.7	0	0.749	1	0
FQINSR	-17.1	0	-17.1	0	0.982	1	0
FQKAKE	-17.6	0	-18.4	0	0.812	1	0.8
FQKLLG	-19.1	0	-20.6	0	0.867	1	1.5
FQLFGS	-17.5	0	-18.5	0	0.659	1	1
FRCLAE	-17.7	0	-18.4	0	0.4937	1	0.7
FRENAK	-15	0	-14.2	0	0.783	1	0.8
FRGVEF	-16.7	0	-16.3	0	0.823	1	0.4
FRHDSG	-15.7	0	-15.9	0	0.289	1	0.2
FRRDSH	-12.2	0	-11.5	0	0.74	1	0.7
FSASCV	-22.3	0	-21.5	0	0.6297	1	0.8
FSCVMH	-24.4	1	-25.5	1	0.7681	1	1.1
FSIGST	-22.1	0	-22	0	0.9557	1	0.1
FSKDWS	-17.3	0	-18.6	0	0.942	1	1.3
FSLDDL	-18.8	0	-18.7	0	0.7533	1	0.1
FSQSCA	-22.6	0	-22.4	0	0.8195	1	0.2
FSTFDR	-15.4	0	-15.9	0	0.7401	1	0.5
FTANDS	-20.5	0	-20	0	0.613	1	0.5
FTETDI	-20.8	0	-21.4	0	0	1	0.6
FTETDV	-20.7	0	-21	0	0.585	1	0.3
FTGDAY	-20.1	0	-19.6	0	0.89	1	0.5
FTILDA	-22.6	0	-22.1	0	0.9747	1	0.5
FTLRDE	-16.3	0	-16.5	0	0.7533	1	0.2
FTLRDQ	-16	0	-16.2	0	0.7541	1	0.2
FTNRIN	-17.4	0	-17.6	0	0.7684	1	0.2
FTPTEK	10.9	0	21.9	0	0.637	1	11
FTVIIE	-26.2	1	-26	1	0.8885	1	0.2
FVATWS	-22.6	0	-23.6	1	0.4894	0	1
FVHDCV	-21.3	0	-21	0	0.92	1	0.3
FVKQDQ	-23.1	1	-22.3	0	0.7837	0	0.8
FVNQHL	-24	1	-24.7	1	0.4043	1	0.7
FVSDAL	-22.4	0	-22.8	0	0.4936	1	0.4
FVWKGK	-21.6	0	-21.4	0	0.84	1	0.2
FWDNLE	-16.1	0	-15.5	0	0.706	1	0.6
FYGGDS	-18.5	0	-17.3	0	0.705	1	1.2
FYILAH	-23.9	1	-23.6	1	0.9646	1	0.3
FYLLYY	-24.1	1	-24.3	1	0.777	1	0.2
FYTPKT	-6.4	0	-6.8	0	0.2187	1	0.4
GAAAAG	-23.1	1	-23.1	1	0.685	1	0
GAAAIF	-26.1	1	-25.7	1	0.855	1	0.4
GADGKT	-19.7	0	-19.6	0	0.817	1	0.1
GAEIVY	-23.9	1	-24	1	0.898	1	0.1
GAFRCL	-19.7	0	-20.2	0	0.8319	1	0.5
GAGDVA	-20.7	0	-20.7	0	0.691	1	0
GAIIGL	-25	1	-26	1	0.907	1	1
GALLMG	-23.4	1	-23.7	1	0.753	1	0.3
GALSIG	-25.5	1	-25.4	1	0.752	1	0.1
GALYLK	-21.4	0	-21.2	0	0.7427	1	0.2
GASQAD	-22.2	0	-22.7	0	0.474	1	0.5
GATAIL	-26.4	1	-24.8	1	0.913	1	1.6
GAVNAC	-23.5	1	-24.6	1	0.8631	1	1.1
GAVVGG	-24	1	-25.2	1	0.953	1	1.2
GCCEAL	-23.7	1	-24	1	0.722	1	0.3
GCGGNR	-16.4	0	-17.3	0	0.8966	1	0.9
GCNSFR	-19.2	0	-20.9	0	0.8372	1	1.7
GCRMKG	-16.5	0	-15.9	0	0.757	1	0.6
GDCFIL	-19.9	0	-17.8	0	0.8585	1	2.1
GDENEH	-17.5	0	-17.7	0	0.935	1	0.2
GDHGQE	-19.7	0	-18.8	0	0.858	1	0.9
GDQSTD	-20.3	0	-21	0	0.8398	1	0.7
GDRKDQ	-14	0	-13.6	0	0.836	1	0.4
GDRSGY	-16.4	0	-16	0	0.813	1	0.4
GDSYII	-22.3	0	-19.9	0	0.857	1	2.4
GDTDAG	-19.5	0	-19.3	0	0.715	1	0.2
GDVAFV	-22.7	0	-23.2	1	0.815	0	0.5
GEFEAG	-21.1	0	-21.5	0	0.8436	1	0.4
GEFETG	-19.8	0	-20.3	0	0.8601	1	0.5
GEFSLD	-21.2	0	-21.7	0	0.8702	1	0.5
GEFVSD	-22	0	-22.5	0	0.831	1	0.5
GELHGL	-22.4	0	-21.9	0	0.8	1	0.5
GENFTE	-18.9	0	-19.7	0	0.843	1	0.8
GEQVRL	-19.9	0	-19.9	0	0.9008	1	0
GERGFF	-16.1	0	-17.4	0	0.6178	1	1.3
GEWTYD	-19.1	0	-18.9	0	0.7163	1	0.2
GEYETG	-19.8	0	-20	0	0.8311	1	0.2
GEYSLY	-22.5	0	-23.8	1	0.8588	0	1.3
GFAVAE	-23.8	1	-23.8	1	0.6743	1	0
GFEKGG	-19.8	0	-19.6	0	0.936	1	0.2
GFFYTP	95.5	0	189.3	0	0.81	1	93.8
GFITKA	-23.6	1	-25.3	1	0.835	1	1.7
GFSCVM	-24.5	1	-23.6	1	0.8515	1	0.9
GGALGR	-16.8	0	-16.8	0	0.633	1	0
GGASQA	-22.8	0	-21.3	0	0.8618	1	1.5
GGCGGN	-21	0	-20.5	0	0.7908	1	0.5
GGDSYI	-21.2	0	-22	0	0.814	1	0.8
GGGGGG	-17.7	0	-18.2	0	0.418	1	0.5
GGGGWG	-18.9	0	-20.4	0	0.866	1	1.5
GGGKVQ	-21	0	-21	0	0.705	1	0
GGGNKK	-19.4	0	-18.8	0	0.831	1	0.6
GGGQVE	-21.7	0	-21.5	0	0.758	1	0.2
GGGSVQ	-22.2	0	-22.4	0	0.705	1	0.2
GGGVRG	-16.9	0	-16.9	0	0.8621	1	0
GGGWGQ	-15.4	0	-15.8	0	0.33	1	0.4
GGGWNT	-18.6	0	-19.5	0	0.894	1	0.9
GGGWWY	-17.9	0	-19.3	0	0.8727	1	1.4
GGIAER	-17.5	0	-18.5	0	0.7785	1	1
GGKDHV	-19.2	0	-19.1	0	0.8402	1	0.1
GGKVQI	-23.6	1	-23.7	1	0.882	1	0.1
GGLGGY	-21.6	0	-21.6	0	0.794	1	0
GGNKKI	-22.9	0	-23	1	0.866	0	0.1
GGNLLY	-23.5	1	-23.1	1	0.8316	1	0.4
GGNRNN	-17.1	0	-17.2	0	0.8639	1	0.1
GGQTRE	-18	0	-18.1	0	0.898	1	0.1
GGQVEV	-24	1	-23.9	1	0.884	1	0.1
GGRWAA	-14.1	0	-14.6	0	0.9196	1	0.5
GGSVQI	-26.2	1	-27.7	1	0.686	1	1.5
GGSWGQ	-19.2	0	-18.7	0	0.793	1	0.5
GGVASG	-22.6	0	-23.8	1	0.864	0	1.2
GGVRVG	-19.4	0	-20.7	0	0.8867	1	1.3
GGVVIA	-26.3	1	-27.8	1	0.952	1	1.5
GGVWAA	-20.4	0	-21.6	0	0.868	1	1.2
GGWGQG	-19.3	0	-20.3	0	0.669	1	1
GGWLLI	-22.8	0	-23	1	0.6868	0	0.2
GGWNTG	-20.5	0	-21	0	0.692	1	0.5
GGWWYN	-17.2	0	-17	0	0.7163	1	0.2
GGYMLG	-21.3	0	-22.6	0	0.859	1	1.3
GGYQGG	-19.9	0	-21.1	0	0.8545	1	1.2
GGYQQQ	-23.1	1	-24.2	1	0.84	1	1.1
GGYQQY	-24.6	1	-25.6	1	0.8401	1	1
GHGAED	-17.5	0	-16.5	0	0.7654	1	1
GHKMYV	-21.5	0	-21.8	0	0.8423	1	0.3
GHKSFV	-21.3	0	-21.6	0	0.8456	1	0.3
GHLASL	-23	1	-23	1	0.705	1	0
GHRHYT	-15.8	0	-18.3	0	0.8263	1	2.5
GHRIIE	-19.8	0	-19.4	0	0.8063	1	0.4
GHVDAG	-20.4	0	-21.6	0	0.8631	1	1.2
GHVTQA	-23.4	1	-24.4	1	0.798	1	1
GIAEFW	-25.3	1	-25.1	1	0.9103	1	0.2
GIAERG	-18.1	0	-17.6	0	0.8575	1	0.5
GIDKFR	-17.7	0	-18.3	0	0.8438	1	0.6
GIEEEE	-18.4	0	-19.2	0	0.917	1	0.8
GIFQIN	-20.9	0	-20.6	0	0.954	1	0.3
GIIFAA	-23.6	1	-24.8	1	0.8966	1	1.2
GIITQG	-25	1	-25.8	1	0.8714	1	0.8
GIKLAN	-22	0	-22.1	0	0.818	1	0.1
GILKNE	-24.4	1	-24.4	1	0.746	1	0
GILQIN	-25.4	1	-25.7	1	0.753	1	0.3
GILQYC	-24.8	1	-23.9	1	0.7695	1	0.9
GIRAWV	-18.9	0	-18.6	0	0.728	1	0.3
GIRDNE	-16.3	0	-18.5	0	0.902	1	2.2
GISLAN	-24.5	1	-22.6	0	0.852	0	1.9
GIVEQC	-23.9	1	-24.9	1	0.7839	1	1
GIVEVD	-23.5	1	-24.5	1	0.886	1	1
GKAYFE	-21.8	0	-22.2	0	0.8082	1	0.4
GKCGLV	-23.6	1	-23.9	1	0.803	1	0.3
GKDHVS	-22.4	0	-22.2	0	0.8892	1	0.2
GKENTL	-22.2	0	-22.4	0	0.9119	1	0.2
GKIESG	-22.7	0	-23.5	1	0.9055	0	0.8
GKIVKI	-26	1	-27.3	1	0.8343	1	1.3
GKKSCH	-22.7	0	-22.2	0	0.8695	1	0.5
GKLESG	-22.4	0	-22.1	0	0.7193	1	0.3
GKLNMH	-23	1	-23.3	1	0.7794	1	0.3
GKQLNL	-23.8	1	-24.1	1	0.8717	1	0.3
GKSTIG	-25.1	1	-23	1	0.8575	1	2.1
GKSTMG	-23.1	1	-23.5	1	0.8366	1	0.4
GKTIAI	-27.4	1	-27.1	1	0.713	1	0.3
GKTIEV	-25.6	1	-25.6	1	0.8085	1	0
GKTKIA	-25.5	1	-23.8	1	0.913	1	1.7
GKTKTS	-23.7	1	-23.9	1	0.7562	1	0.2
GKTLYD	-22.5	0	-21.8	0	0.7983	1	0.7
GKTVEV	-25.6	1	-24.8	1	0.912	1	0.8
GKVESG	-22.5	0	-23.9	1	0.8634	0	1.4
GKVFVF	-23.5	1	-24.6	1	0.8863	1	1.1
GKVQII	-26.6	1	-28.2	1	0.955	1	1.6
GLCKKR	-17.6	0	-17.2	0	0.873	1	0.4
GLEYDY	-20.4	0	-20.3	0	0.9262	1	0.1
GLGCNS	-22.2	0	-23.1	1	0.8966	0	0.9
GLGDRK	-15.1	0	-15	0	0.86	1	0.1
GLGGYM	-22.7	0	-22.7	0	0.66	1	0
GLGRSA	-17.7	0	-17.5	0	0.7312	1	0.2
GLHMSQ	-23.7	1	-23.2	1	0.8279	1	0.5
GLLVIA	-27.4	1	-27.4	1	0.7499	1	0
GLMVGG	-23.3	1	-23.4	1	0.814	1	0.1
GLQIWR	-20.4	0	-20.3	0	0.869	1	0.1
GLTNIK	-25.3	1	-23.4	1	0.9156	1	1.9
GLVFVS	-23.7	1	-24.9	1	0.8863	1	1.2
GMDGYR	-15.3	0	-14.3	0	0.85	1	1
GMFNIQ	-19.3	0	-19.1	0	0.7371	1	0.2
GMKIIA	-24.9	1	-24.7	1	0.816	1	0.2
GMVDKR	-17.4	0	-18.7	0	0.939	1	1.3
GNAGLL	-22	0	-22.1	0	0.9196	1	0.1
GNDALM	-20.5	0	-20.4	0	0.8209	1	0.1
GNDYED	-14.9	0	-15.9	0	0.849	1	1
GNIHHK	-22.1	0	-23.1	1	0.906	0	1
GNIVVL	-26.8	1	-27.6	1	0.8113	1	0.8
GNKKIE	-21.3	0	-21.2	0	0.816	1	0.1
GNLGRL	-17.8	0	-17.2	0	0.7969	1	0.6
GNLLAA	-23.6	1	-23.2	1	0.739	1	0.4
GNLLYL	-23.6	1	-22.5	0	0.7695	0	1.1
GNLQYD	-20.9	0	-21.5	0	0.69	1	0.6
GNNFFL	-19.9	0	-21.4	0	0.833	1	1.5
GNRNNF	-18	0	-20.7	0	0.9034	1	2.7
GNYDAA	-20.9	0	-22.1	0	0.852	1	1.2
GQANAT	-23.1	1	-22.8	0	0.695	0	0.3
GQEALE	-20.5	0	-19.6	0	0.885	1	0.9
GQEQDS	-20.3	0	-20.6	0	0.913	1	0.3
GQFYGG	-20.6	0	-21.2	0	0.848	1	0.6
GQGQGQ	-21.1	0	-21.4	0	0.411	1	0.3
GQKGQA	-20.3	0	-20.5	0	0.882	1	0.2
GQSVVA	-27	1	-26.3	1	0.8152	1	0.7
GQTREH	-21.9	0	-20.9	0	0.912	1	1
GQVEVK	-25	1	-26	1	0.885	1	1
GRAYFE	-17.6	0	-17.6	0	0.814	1	0
GRFTLR	-16.5	0	-16.9	0	0.8702	1	0.4
GRGFIT	-14.9	0	-15.6	0	0.883	1	0.7
GRKQCK	-17	0	-16.8	0	0.8695	1	0.2
GRLYQS	-17.1	0	-17.1	0	0.7184	1	0
GRQGWY	-17.5	0	-17.7	0	0.8706	1	0.2
GRSAGW	-18.8	0	-18.3	0	0.7909	1	0.5
GRSGKD	-15.1	0	-14.6	0	0.872	1	0.5
GRTTCT	-18.7	0	-18.6	0	0.706	1	0.1
GSAGTW	-22.6	0	-23	1	0.801	0	0.4
GSAMSR	-19.1	0	-19	0	0.47	1	0.1
GSDDKK	-19.2	0	-19.3	0	0.819	1	0.1
GSDYED	-16.6	0	-16.9	0	0.856	1	0.3
GSGLTN	-21.2	0	-19.5	0	0.9455	1	1.7
GSHLVE	-23.9	1	-24.2	1	0.8296	1	0.3
GSIDMV	-22.7	0	-22.4	0	0.936	1	0.3
GSKDNI	-21.4	0	-22.4	0	0.679	1	1
GSLDNI	-22.8	0	-22.7	0	0.746	1	0.1
GSLGNI	-24.1	1	-24	1	0.746	1	0.1
GSLNFN	-22.1	0	-21	0	0.7953	1	1.1
GSNKGA	-22.2	0	-22.3	0	0.868	1	0.1
GSNTYG	-23.6	1	-25.4	1	0.8369	1	1.8
GSQARH	-19.4	0	-19.4	0	0.9008	1	0
GSRSRT	-12.5	0	-12.3	0	0.765	1	0.2
GSTDYG	-22	0	-21.2	0	0.798	1	0.8
GSTENL	-24.1	1	-22.9	0	0.878	0	1.2
GSTQLL	-24.8	1	-24.8	1	0.7334	1	0
GSVDKR	-17.6	0	-18.6	0	0.9415	1	1
GSVQIV	-26.4	1	-27.9	1	0.953	1	1.5
GSVSNA	-24	1	-25.4	1	0.9475	1	1.4
GTAGDA	-21.5	0	-21.1	0	0.7057	1	0.4
GTEILK	-24	1	-23.3	1	0.884	1	0.7
GTFFIN	-18.3	0	-14.8	0	0.7371	1	3.5
GTGFAV	-17.4	0	-16.9	0	0.6774	1	0.5
GTGGRT	-15.8	0	-15.7	0	0.86	1	0.1
GTGSDD	-19	0	-17.8	0	0.653	1	1.2
GTISHG	-23.3	1	-24.4	1	0.9055	1	1.1
GTKEGI	-21.9	0	-22	0	0.88	1	0.1
GTKTCI	-24.9	1	-24.5	1	0.8695	1	0.4
GTNRKS	-18.8	0	-18.7	0	0.8673	1	0.1
GTSLVG	-25.3	1	-24.4	1	0.8154	1	0.9
GTTIAI	-25.3	1	-25.4	1	0.713	1	0.1
GTTQWE	-20.7	0	-19.8	0	0.7052	1	0.9
GTVIIE	-27	1	-28.5	1	0.9553	1	1.5
GTVLFM	-24.5	1	-24.9	1	0.8153	1	0.4
GTYGLG	-21.4	0	-23	1	0.857	0	1.6
GTYYWH	-20.1	0	-19.8	0	0.8162	1	0.3
GVASGF	-24.1	1	-24	1	0.632	1	0.1
GVEEED	-17.2	0	-17.2	0	0.9377	1	0
GVEFVC	-21.3	0	-21.3	0	0.9114	1	0
GVLLTL	-24.4	1	-24.3	1	0	1	0.1
GVNYFL	-20.1	0	-13.5	0	0.833	1	6.6
GVRVGH	-19.2	0	-18.8	0	0.8623	1	0.4
GVVEVD	-23.5	1	-24.5	1	0.885	1	1
GVVIAT	-26.4	1	-27.8	1	0.868	1	1.4
GVWAAE	-22.3	0	-23.1	1	0.718	0	0.8
GVWAAK	-23	1	-23.8	1	0.714	1	0.8
GWFLGW	-21.3	0	-22.1	0	0.848	1	0.8
GWGQGG	-17.9	0	-18	0	0.197	1	0.1
GWGSIL	-21.8	0	-22.5	0	0.8829	1	0.7
GWGSLL	-20	0	-20.1	0	0.933	1	0.1
GWLLIQ	-23.6	1	-23.7	1	0.75	1	0.1
GWNTGG	-20.9	0	-21.4	0	0.753	1	0.5
GWWYNN	-16.6	0	-17.3	0	0.7425	1	0.7
GWYLSW	-21.9	0	-23	1	0.8366	0	1.1
GYEVHH	-23	1	-22.2	0	0.904	0	0.8
GYIEAL	-23.6	1	-24.7	1	0.8966	1	1.1
GYLAVA	-25.6	1	-25.4	1	0.711	1	0.2
GYMLGS	-22.3	0	-22.3	0	0.906	1	0
GYNAVL	-25.4	1	-25	1	0.913	1	0.4
GYQAYN	-22.1	0	-22.4	0	0.8761	1	0.3
GYQAYQ	-22.7	0	-23.1	1	0.8717	0	0.4
GYQQYN	-22.3	0	-22.4	0	0.8761	1	0.1
GYRGIS	-18.9	0	-18.2	0	0.9341	1	0.7
GYSGAF	-23.9	1	-24.3	1	0.7194	1	0.4
GYTGAF	-24.4	1	-24.3	1	0.713	1	0.1
HAGTYG	-23.4	1	-23.3	1	0.744	1	0.1
HAHFQK	-20.6	0	-19	0	0.74	1	1.6
HALLAK	-22.2	0	-21.4	0	0.8053	1	0.8
HAMLAK	-22.5	0	-22.5	0	0.9019	1	0
HARGNY	-17	0	-19.1	0	0.901	1	2.1
HAVVAR	-20.3	0	-20.3	0	0.912	1	0
HAVVSR	-20.3	0	-20.5	0	0.866	1	0.2
HCLRRD	-11.6	0	-10.9	0	0.7559	1	0.7
HCLTIC	-25.1	1	-24.7	1	0.735	1	0.4
HCQNRD	-14.4	0	-15.6	0	0.8339	1	1.2
HCVRLL	-19.2	0	-17.9	0	0.713	1	1.3
HDCVNI	-23.9	1	-23.2	1	0.571	1	0.7
HDSGYE	-19.8	0	-20	0	0.679	1	0.2
HDYGML	-18.5	0	-16.9	0	0.7434	1	1.6
HEDLLN	-16.3	0	-16	0	0.7107	1	0.3
HENVVE	-22.1	0	-22.3	0	0.6536	1	0.2
HFEHVR	-16.2	0	-15.3	0	0.46	1	0.9
HFGNDY	-20.1	0	-19.3	0	0.754	1	0.8
HFQEKV	-20.7	0	-20.5	0	0.911	1	0.2
HFQKAK	-20.9	0	-20.2	0	0.676	1	0.7
HFTILD	-21	0	-21.6	0	0.7668	1	0.6
HFVWIA	-22	0	-21.5	0	0.8885	1	0.5
HFWQQD	-18.5	0	-18.3	0	0.8187	1	0.2
HGAEIV	-21.7	0	-21.4	0	0.92	1	0.3
HGGGGW	-18	0	-17.4	0	0.82	1	0.6
HGGGWG	-18.5	0	-18.9	0	0.776	1	0.4
HGGSWG	-19.5	0	-19.7	0	0.771	1	0.2
HGIVEV	-23.6	1	-25.1	1	0.8035	1	1.5
HGQEAL	-20.5	0	-20	0	0.677	1	0.5
HGVVEV	-23.3	1	-21.6	0	0.807	0	1.7
HHGVVE	-22.1	0	-22.1	0	0.59	1	0
HHQKLV	-21.1	0	-21.1	0	0.931	1	0
HIFIIM	-23.9	1	-23.7	1	0.841	1	0.2
HKIDNY	-22.4	0	-22.2	0	0.793	1	0.2
HKLEKG	-19.9	0	-19.9	0	0.4849	1	0
HKLTFR	-17.7	0	-17.4	0	0.731	1	0.3
HKMYVS	-21.1	0	-20.6	0	0.7868	1	0.5
HLASLY	-24.1	1	-23.4	1	0.7497	1	0.7
HLCGSH	-22.5	0	-22.8	0	0.6462	1	0.3
HLHVIE	-23.2	1	-23	1	0.8084	1	0.2
HLHWHT	-20	0	-18	0	0.9056	1	2
HLRVIY	-20.8	0	-20.7	0	0.738	1	0.1
HLSKMQ	-23	1	-23.8	1	0.768	1	0.8
HLSNVS	-23.6	1	-21.3	0	0.87	0	2.3
HLVDAL	-20.9	0	-21	0	0.9125	1	0.1
HLVEAL	-22.9	0	-22.6	0	0.824	1	0.3
HLVTEV	-23.5	1	-21.6	0	0.824	0	1.9
HMARVE	-17.8	0	-17	0	0.625	1	0.8
HMNVQN	-22.3	0	-22.2	0	0.6442	1	0.1
HMSQKH	-21.4	0	-19.5	0	0.7822	1	1.9
HNKKAN	-18.7	0	-17.7	0	0.8935	1	1
HNQWNK	-18.7	0	-18.4	0	0	1	0.3
HPAENG	32.9	0	60.3	0	0.647	1	27.4
HQERMD	-15.7	0	-16.5	0	0.8489	1	0.8
HQKLVF	-23	1	-23.9	1	0.179	1	0.9
HRERMS	-10.9	0	-11.2	0	0.851	1	0.3
HREVQG	-16.5	0	-15.9	0	0.793	1	0.6
HRIIEI	-20.7	0	-21.9	0	0.8035	1	1.2
HSDLSF	-21.9	0	-21.1	0	0.902	1	0.8
HSLSSE	-21.4	0	-20.5	0	0.7759	1	0.9
HSQWNK	-19.6	0	-20.5	0	0.74	1	0.9
HTAIEE	-22	0	-21.7	0	0.7701	1	0.3
HTAVDR	-18.6	0	-18.2	0	0.797	1	0.4
HTEMVL	-22.3	0	-21.4	0	0.4607	1	0.9
HTIRHY	-20.7	0	-20.6	0	0.7754	1	0.1
HTLKHF	-24.2	1	-22.8	0	0.799	0	1.4
HTVAKE	-21.8	0	-19.5	0	0.8248	1	2.3
HTVTTT	-20.7	0	-20.6	0	0.638	1	0.1
HVAGAA	-22.7	0	-22.8	0	0.651	1	0.1
HVDAGK	-19.6	0	-19.4	0	0.634	1	0.2
HVFESE	-21.6	0	-20.7	0	0.8447	1	0.9
HVFNML	-21.8	0	-20.6	0	0.817	1	1.2
HVHTAI	-26	1	-24.8	1	0.9424	1	1.2
HVIEER	-19	0	-20.6	0	0.8035	1	1.6
HVLAVD	-23	1	-22.9	0	0.9307	0	0.1
HVNVVF	-25.4	1	-25.7	1	0.6536	1	0.3
HVRMVD	-17.7	0	-17.6	0	0.766	1	0.1
HVTQAR	-20.1	0	-18.9	0	0.867	1	1.2
HWHTVA	-21.5	0	-20.7	0	0.889	1	0.8
HYFNIF	-21.9	0	-22.2	0	0.5399	1	0.3
HYYAVA	-21.2	0	-21.5	0	0.928	1	0.3
IAALLS	-22.4	0	-22.4	0	0.842	1	0
IADIGN	-19.1	0	-19.1	0	0.8759	1	0
IAERGG	-14	0	-14	0	0.897	1	0
IAIGKI	-21.9	0	-22.9	0	0.7831	1	1
IAIGKV	-21.6	0	-22.5	0	0.7831	1	0.9
IAIVEL	-23.4	1	-23.8	1	0.8386	1	0.4
IAMFCG	-18.5	0	-18.5	0	0.8196	1	0
IAQAIG	-22.5	0	-21.6	0	0.8488	1	0.9
IAQSIG	-22.5	0	-21.8	0	0.8488	1	0.7
IATTTT	-17.1	0	-18.1	0	0.7978	1	1
IATVIV	-26.6	1	-25.5	1	0.838	1	1.1
IAVAIA	-25.4	1	-25	1	0.827	1	0.4
ICENIV	-21.2	0	-21.3	0	0.736	1	0.1
ICHVFE	-22.5	0	-22.3	0	0.8494	1	0.2
ICSLYQ	-22.4	0	-22.4	0	0.8807	1	0
IDGIIF	-21.3	0	-21.2	0	0.8177	1	0.1
IDIKIR	-18.8	0	-18.8	0	0.9141	1	0
IDKFRG	-9.9	0	-8.8	0	0.8068	1	1.1
IDLLKN	-18.5	0	-18.9	0	0.836	1	0.4
IDMVDS	-18.9	0	-18.9	0	0.886	1	0
IDNYLK	-17	0	-16.6	0	0.741	1	0.4
IEALAA	-21.3	0	-22.5	0	0.825	1	1.2
IEEEEI	-15.5	0	-15.3	0	0.8701	1	0.2
IEHKSI	-21.4	0	-21.3	0	0.8725	1	0.1
IEIDLL	-18.9	0	-19.4	0	0.769	1	0.5
IEKVEH	-18.6	0	-20.9	0	0.853	1	2.3
IELLKN	-19.5	0	-20	0	0.8357	1	0.5
IEMIFV	-22.9	0	-23.5	1	0.9585	0	0.6
IENGVV	-21.5	0	-21.2	0	0.788	1	0.3
IESGHI	-22	0	-23	1	0.8761	0	1
IETHKL	-20.6	0	-20.9	0	0.915	1	0.3
IEVDLL	-18.9	0	-18.2	0	0.548	1	0.7
IEVGKA	-20.5	0	-20.4	0	0.9042	1	0.1
IFAANY	-22.4	0	-24.3	1	0.9097	0	1.9
IFDFIQ	-17.7	0	-15.9	0	0.9488	1	1.8
IFDLQN	-17.5	0	-16.7	0	0.8623	1	0.8
IFMGHV	-20.5	0	-20.6	0	0.9139	1	0.1
IFQINS	-22.8	0	-23.2	1	0.883	0	0.4
IFVWKG	-19	0	-18.9	0	0.902	1	0.1
IGAEEK	-17.6	0	-17.7	0	0.7053	1	0.1
IGGASQ	-19.4	0	-19.3	0	0.7857	1	0.1
IGGQIM	-20.9	0	-20.6	0	0.8522	1	0.3
IGHVDA	-21.9	0	-21	0	0.899	1	0.9
IGKIVK	-22.7	0	-22.8	0	0.867	1	0.1
IGLLVI	-25.3	1	-24	1	0.8628	1	1.3
IGLMVG	-23.2	1	-21.9	0	0.862	0	1.3
IGNIVV	-24.7	1	-24.2	1	0.7878	1	0.5
IGSLDN	-18.2	0	-17.5	0	0.851	1	0.7
IGSTEN	-19	0	-19.4	0	0.822	1	0.4
IHFGND	-18.6	0	-18.5	0	0.888	1	0.1
IHHGVV	-22.7	0	-23.1	1	0.757	0	0.4
IIEHKS	-20.2	0	-20.1	0	0.8752	1	0.1
IIEING	-23.6	1	-22.4	0	0.8631	0	1.2
IIFAAN	-22.2	0	-21.7	0	0.824	1	0.5
IIGLMV	-22.9	0	-23.1	1	0.74	0	0.2
IINKKL	-22.2	0	-22	0	0.824	1	0.2
IITQGA	-24.1	1	-24.1	1	0.718	1	0
IKEQED	-14.8	0	-15	0	0.8701	1	0.2
IKGVEE	-19.6	0	-19.6	0	0.7973	1	0
IKIMER	-17.2	0	-17.5	0	0	1	0.3
IKIRSC	-17.6	0	-17.3	0	0.7918	1	0.3
IKLALE	-21.1	0	-20.3	0	0.9369	1	0.8
IKLANA	-22.3	0	-22.8	0	0.7613	1	0.5
IKNVNT	-21.9	0	-22.1	0	0.752	1	0.2
IKQHTV	-22.8	0	-23	1	0.53	0	0.2
IKTEEI	-21.3	0	-20.6	0	0.8795	1	0.7
IKVLNA	-23	1	-23.3	1	0.9058	1	0.3
ILAHTE	-20.3	0	-19.7	0	0.6458	1	0.6
ILENIS	-20.3	0	-20.3	0	0.7127	1	0
ILGVLL	-23	1	-22.8	0	0	0	0.2
ILKNEN	-17	0	-19.1	0	0.7989	1	2.1
ILKNLV	-19.2	0	-20.5	0	0.873	1	1.3
ILQINS	-23.8	1	-24.2	1	0.864	1	0.4
ILQYCQ	-19.5	0	-20	0	0.8696	1	0.5
ILVISA	-25.1	1	-25.3	1	0.8984	1	0.2
ILVLFV	-25	1	-24.5	1	0.909	1	0.5
IMERVV	-17.7	0	-17.9	0	0	1	0.2
INGTSL	-21.7	0	-21.7	0	0.7852	1	0
INKKLD	-15.9	0	-17.9	0	0.864	1	2
INKLKN	-16.9	0	-16.3	0	0.7517	1	0.6
INKMDD	-17.6	0	-16	0	0.9186	1	1.6
INSCHT	-21.9	0	-23.2	1	0.8762	0	1.3
INSRWW	-16.1	0	-16.9	0	0.785	1	0.8
INSRYW	-17.6	0	-17.7	0	0.876	1	0.1
IQHFQE	-17.7	0	-16.4	0	0.81	1	1.3
IQNWCK	-18.8	0	-17.8	0	0.7939	1	1
IQRTPK	48.6	0	83.4	0	0.039	1	34.8
IQVYSR	-16.7	0	-16.9	0	0.888	1	0.2
IRAWVA	-15.5	0	-15.5	0	0.958	1	0
IRDNER	-7.5	0	-6.6	0	0.707	1	0.9
IRSQVM	-18.5	0	-18.3	0	0.861	1	0.2
ISARKG	-15.4	0	-15.4	0	0.5843	1	0
ISDARE	-16.2	0	-15.9	0	0.788	1	0.3
ISEVKM	-20.7	0	-20.7	0	0.8752	1	0
ISFLIF	-21.7	0	-21.9	0	0.728	1	0.2
ISHGIV	-22.3	0	-22.6	0	0.8455	1	0.3
ISLANW	-22.7	0	-21.4	0	0.9406	1	1.3
ISTQRI	-18.7	0	-18.9	0	0.8839	1	0.2
ISYGND	-18.8	0	-18.5	0	0.8667	1	0.3
ISYIAD	-21.8	0	-21.5	0	0.8621	1	0.3
ITALQA	-22	0	-21.6	0	0.71	1	0.4
ITIKQH	-23.7	1	-21.7	0	0.941	0	2
ITLVML	-24.4	1	-24	1	0.907	1	0.4
ITNVVE	-24.4	1	-23.9	1	0.7878	1	0.5
ITQGAR	-16.4	0	-17.4	0	0.8718	1	1
ITVIIE	-26.9	1	-26.7	1	0.8058	1	0.2
ITVKQH	-23.9	1	-23	1	0.836	1	0.9
IVDKYK	-21	0	-20.5	0	0.8904	1	0.5
IVELKS	-20.6	0	-20.4	0	0.8752	1	0.2
IVEQCC	-21.6	0	-21.1	0	0.8533	1	0.5
IVESGW	-20.6	0	-20.6	0	0.8936	1	0
IVGALL	-23.1	1	-23.1	1	0.73	1	0
IVIIEH	-23.9	1	-24.2	1	0.8386	1	0.3
IVISLV	-24.5	1	-25	1	0.7723	1	0.5
IVITLV	-25.2	1	-25.7	1	0.753	1	0.5
IVLGQE	-21.9	0	-20.4	0	0.9382	1	1.5
IVVLMA	-24.2	1	-24	1	0.9089	1	0.2
IYERMN	-13.9	0	-13.8	0	0.865	1	0.1
IYNETE	-20.5	0	-20.4	0	0.7393	1	0.1
KAAQIR	-19.6	0	-19.6	0	0.92	1	0
KAAQMK	-21.6	0	-22.8	0	0.7083	1	1.2
KADKIK	-20.7	0	-20.1	0	0.748	1	0.6
KADKKA	-20	0	-18.7	0	0.769	1	1.3
KAFESL	-23	1	-22.2	0	0.865	0	0.8
KAILFL	-24.5	1	-25.2	1	0.8594	1	0.7
KAINSC	-23.3	1	-25	1	0.8871	1	1.7
KAKERL	-14	0	-14.2	0	0.85	1	0.2
KAKESL	-22.2	0	-20.9	0	0.7831	1	1.3
KAKGAD	-18.3	0	-18.3	0	0.949	1	0
KAKTDH	-21.7	0	-20.7	0	0.773	1	1
KALMDS	-22.2	0	-22.7	0	0.7	1	0.5
KAVEIE	-23	1	-23.3	1	0.853	1	0.3
KAVIQH	-23.6	1	-24	1	0.652	1	0.4
KAVVLT	-24.5	1	-23.6	1	0.7016	1	0.9
KAYFET	-18.4	0	-18.6	0	0.7031	1	0.2
KCGSKD	-18.8	0	-18.2	0	0.799	1	0.6
KCGSLG	-21.3	0	-20.8	0	0.891	1	0.5
KCKFLH	-17	0	-18.2	0	0.8646	1	1.2
KCNTAT	-22.2	0	-23.4	1	0.879	0	1.2
KDAGRQ	-13.3	0	-11.6	0	0.8233	1	1.7
KDESSV	-20.3	0	-18.9	0	0.824	1	1.4
KDEYAC	-16.1	0	-15.8	0	0.753	1	0.3
KDFATV	-19.6	0	-20	0	0.701	1	0.4
KDGIVD	-21.3	0	-19.5	0	0.7627	1	1.8
KDGTGS	-19.5	0	-18.5	0	0.806	1	1
KDHSHT	-19.8	0	-19.8	0	0.881	1	0
KDHVSI	-23.1	1	-22.2	0	0.825	0	0.9
KDLEEV	-18.6	0	-18.6	0	0.664	1	0
KDLLFK	-20	0	-20.5	0	0.673	1	0.5
KDMGTV	-20.5	0	-19.9	0	0.8144	1	0.6
KDNIKH	-18.7	0	-19.5	0	0.839	1	0.8
KDRQHT	-13.2	0	-13.5	0	0.765	1	0.3
KDRVQS	-17.2	0	-16.9	0	0.775	1	0.3
KDSGRD	-13.2	0	-12.7	0	0.725	1	0.5
KDWSFY	-20.6	0	-20.1	0	0.858	1	0.5
KEAKVK	-22	0	-20.8	0	0.6355	1	1.2
KEDGKK	-18.1	0	-16.9	0	0.7647	1	1.2
KEERND	-16.8	0	-17	0	0.9217	1	0.2
KEGILQ	-21.6	0	-21.1	0	0.8931	1	0.5
KEHVNV	-23.5	1	-23.5	1	0.8897	1	0
KEIKKN	-18.9	0	-19	0	0.873	1	0.1
KEKNRE	-12	0	-12.1	0	0.8091	1	0.1
KELQEF	-21.9	0	-22	0	0.6533	1	0.1
KENIIF	-23.5	1	-23	1	0.6834	1	0.5
KEQAQQ	-19.7	0	-19.8	0	0.734	1	0.1
KEQNYS	-21.1	0	-21.8	0	0.8447	1	0.7
KERLEA	-17.8	0	-18.3	0	0.7106	1	0.5
KEWEEA	-18.4	0	-18.5	0	0.8471	1	0.1
KFFEQM	-20.7	0	-20.9	0	0.774	1	0.2
KFLHQE	-19.9	0	-19	0	0.8106	1	0.9
KFRGVE	-13.9	0	-14.9	0	0.7746	1	1
KGADGK	-19.2	0	-18.8	0	0.698	1	0.4
KGAIIG	-23.6	1	-23.3	1	0.872	1	0.3
KGDKEL	-19.8	0	-19.6	0	0.8524	1	0.2
KGEADA	-19.6	0	-19.1	0	0.772	1	0.5
KGEFET	-14.3	0	-15.7	0	0.7025	1	1.4
KGEILG	-20.9	0	-20.7	0	0.8504	1	0.2
KGENFT	-19	0	-19.8	0	0.697	1	0.8
KGEYET	-16.3	0	-18.1	0	0.6445	1	1.8
KGGQTR	-16.9	0	-16.1	0	0.6648	1	0.8
KGGTSR	-16.8	0	-15.8	0	0.652	1	1
KGIEEE	-20.2	0	-20.1	0	0.8034	1	0.1
KGKTVE	-21.6	0	-21.2	0	0.949	1	0.4
KGLIDE	-22.2	0	-22.9	0	0.6911	1	0.7
KGMKII	-23.9	1	-23.2	1	0.9	1	0.7
KGQANA	-21.8	0	-20.8	0	0.858	1	1
KGTNRK	-15.6	0	-14.1	0	0.8413	1	1.5
KGVEEE	-19.9	0	-19.8	0	0.7236	1	0.1
KHFEHV	-20.7	0	-21.1	0	0.861	1	0.4
KHFTIL	-21.1	0	-21.3	0	0.7371	1	0.2
KHRERM	-8.4	0	-9.3	0	0	1	0.9
KHTEMV	-21.5	0	-21.9	0	0.7276	1	0.4
KHVAGA	-21.6	0	-21.4	0	0.921	1	0.2
KIDNYL	-21.2	0	-21.7	0	0.84	1	0.5
KIESGH	-22.3	0	-22.6	0	0.915	1	0.3
KIETHK	-24.1	1	-23.5	1	0.818	1	0.6
KIFVWK	-23.9	1	-25.3	1	0.855	1	1.4
KIGSLD	-21.3	0	-20.8	0	0.891	1	0.5
KIGSTE	-22.9	0	-21.1	0	0.672	1	1.8
KIMERV	-17.7	0	-17	0	0	1	0.7
KIQVYS	-25.7	1	-27	1	0.815	1	1.3
KIVKWD	-21.4	0	-22	0	0.779	1	0.6
KKAAQI	-23.5	1	-21.9	0	0.7729	0	1.6
KKAVIQ	-24	1	-23.7	1	0.92	1	0.3
KKEHVN	-20.1	0	-20.5	0	0.7197	1	0.4
KKGRKQ	-13.2	0	-12.6	0	0.7985	1	0.6
KKIETH	-22.8	0	-22.5	0	0.823	1	0.3
KKKQYT	-19.1	0	-18.8	0	0.867	1	0.3
KKLDLS	-19.7	0	-20.3	0	0.928	1	0.6
KKLVVK	-24.8	1	-25.4	1	0.9307	1	0.6
KKLYEA	-19.7	0	-19.6	0	0.6697	1	0.1
KKQYTS	-20.9	0	-20.8	0	0.73	1	0.1
KKSCHT	-23.6	1	-22.8	0	0.8155	0	0.8
KKTLKL	-21.9	0	-19.8	0	0.755	1	2.1
KKVAVV	-25.2	1	-25.2	1	0.633	1	0
KKYVRA	-19.5	0	-20	0	0.931	1	0.5
KLALEK	-22.1	0	-20.9	0	0.799	1	1.2
KLANAT	-22.9	0	-23.4	1	0.667	0	0.5
KLDFKD	-17	0	-12.5	0	0.769	1	4.5
KLDLSN	-19.7	0	-19.3	0	0	1	0.4
KLEKGT	-20.5	0	-20.3	0	0.9271	1	0.2
KLESGS	-20.9	0	-21.2	0	0.9151	1	0.3
KLFIIQ	-22.5	0	-22.7	0	0.7371	1	0.2
KLKEAK	-20.2	0	-20.4	0	0.9505	1	0.2
KLKNSL	-21.6	0	-20.2	0	0.7831	1	1.4
KLLDNW	-21	0	-20.7	0	0.758	1	0.3
KLLEIA	-23.9	1	-22.9	0	0.8525	0	1
KLLGIA	-23.5	1	-22.4	0	0.859	0	1.1
KLLIYE	-23.8	1	-24.5	1	0.773	1	0.7
KLLKCR	-17.9	0	-17.4	0	0.7907	1	0.5
KLMKAF	-25.2	1	-25.4	1	0.87	1	0.2
KLNMHI	-24.7	1	-24	1	0.856	1	0.7
KLNMHV	-24.1	1	-23.5	1	0.8553	1	0.6
KLRALL	-17.1	0	-18.6	0	0.8529	1	1.5
KLTFRE	-15.4	0	-13.6	0	0.841	1	1.8
KLVFFA	-22.4	0	-22.9	0	0.511	1	0.5
KLVSSS	-24.1	1	-24.5	1	0.4658	1	0.4
KLVVKV	-24.1	1	-24.2	1	0.8572	1	0.1
KLYEAK	-22.3	0	-21.6	0	0.843	1	0.7
KLYKVS	-21.6	0	-22.1	0	0.871	1	0.5
KMDAEF	-20.9	0	-20.7	0	0.8524	1	0.2
KMFFIQ	-17.8	0	-16.8	0	0.7371	1	1
KMICHV	-23.3	1	-24	1	0.8433	1	0.7
KMKDLG	-17.5	0	-19.5	0	0.8648	1	2
KMMERV	-16.2	0	-15.3	0	0.616	1	0.9
KMQNHG	-22	0	-21.1	0	0.8809	1	0.9
KMQQNG	-21.7	0	-21.1	0	0.858	1	0.6
KMYVSE	-24	1	-21.6	0	0.8993	0	2.4
KNGKKI	-19.5	0	-19	0	0.799	1	0.5
KNLLFN	-20.1	0	-20.8	0	0.606	1	0.7
KNRETW	-15.9	0	-16.2	0	0.795	1	0.3
KNVKSK	-21.8	0	-21.9	0	0.639	1	0.1
KNVNTA	-22.3	0	-21.9	0	0.813	1	0.4
KQCKTH	-24.3	1	-23.4	1	0.6444	1	0.9
KQFFKN	-16.9	0	-14.8	0	0.94	1	2.1
KQHTVT	-22.4	0	-21.6	0	0.858	1	0.8
KQIWRI	-14.6	0	-13.9	0	0.892	1	0.7
KQLNLK	-20	0	-20.7	0	0.9324	1	0.7
KQYTSI	-23.9	1	-22.6	0	0.925	0	1.3
KRGIVE	-20.2	0	-18.5	0	0.7627	1	1.7
KRKCNT	-15.9	0	-18	0	0.6712	1	2.1
KRLEVD	-17.6	0	-17.9	0	0.9307	1	0.3
KRLLEG	-16.5	0	-16.4	0	0.67	1	0.1
KRQYGT	-15.5	0	-13.6	0	0.758	1	1.9
KRRYTI	-10.9	0	-11.3	0	0.795	1	0.4
KRVVRD	-11.7	0	-12.4	0	0.872	1	0.7
KSCHTA	-24.5	1	-23.5	1	0.6544	1	1
KSCHTG	-23.7	1	-23	1	0.6548	1	0.7
KSEKLD	-18.7	0	-18.4	0	0.855	1	0.3
KSFQQQ	-23	1	-22.8	0	0.774	0	0.2
KSGDRS	-13.9	0	-12.5	0	0.836	1	1.4
KSKDGT	-17.8	0	-17.1	0	0.882	1	0.7
KSKIGS	-21.4	0	-20.8	0	0.882	1	0.6
KSNFLN	-18.3	0	-17.1	0	0.937	1	1.2
KSQVMT	-23.5	1	-23.6	1	0.8143	1	0.1
KSRLQT	-17	0	-15.4	0	0.923	1	1.6
KSTIGG	-24	1	-23.2	1	0.7481	1	0.8
KSTMGG	-22.5	0	-21.6	0	0.8176	1	0.9
KTAGVK	-22	0	-21	0	0.5403	1	1
KTDHGA	-20.8	0	-19.5	0	0.886	1	1.3
KTEEIS	-21.1	0	-21.6	0	0.9035	1	0.5
KTIAIG	-26	1	-25.9	1	0.8514	1	0.1
KTIEVG	-23.9	1	-24.2	1	0.8121	1	0.3
KTKEGV	-20.4	0	-20.4	0	0.965	1	0
KTKIAT	-22.5	0	-21.9	0	0.932	1	0.6
KTNMKH	-20.8	0	-22.3	0	0.603	1	1.5
KTQGVN	-21.4	0	-21.1	0	0.5391	1	0.3
KTTVEL	-21.7	0	-22.2	0	0.7421	1	0.5
KTVEVG	-24	1	-24.1	1	0.623	1	0.1
KTVIIE	-26.6	1	-26.9	1	0.8528	1	0.3
KTVIIT	-26.7	1	-27.1	1	0.8528	1	0.4
KTVIVE	-26.6	1	-26.6	1	0.6248	1	0
KTVIYE	-24.9	1	-25.4	1	0.7908	1	0.5
KTVLIE	-24.7	1	-25	1	0.8528	1	0.3
KVAVVR	-21.6	0	-20.7	0	0.544	1	0.9
KVEHSD	-20.8	0	-19.7	0	0.906	1	1.1
KVESLE	-20.8	0	-20.6	0	0.855	1	0.2
KVFERC	-18	0	-17.6	0	0.8517	1	0.4
KVISDA	-24.7	1	-26.2	1	0.8089	1	1.5
KVLDAV	-22.8	0	-21.6	0	0.859	1	1.2
KVLNAD	-22.1	0	-22	0	0.8296	1	0.1
KVQIIN	-25.3	1	-25.6	1	0.675	1	0.3
KVTSKC	-23.2	1	-21.2	0	0.761	0	2
KWDRDM	-13.8	0	-12.8	0	0.836	1	1
KYDRQL	-16	0	-16.5	0	0.698	1	0.5
KYEREA	-14.9	0	-16.1	0	0.7025	1	1.2
KYFHAR	-18.2	0	-17.6	0	0.865	1	0.6
KYKDMG	-17.3	0	-18.2	0	0.8227	1	0.9
KYLEQM	-20.7	0	-19.5	0	0.7644	1	1.2
KYVRAE	-18.9	0	-18	0	0.898	1	0.9
LAANAG	-21.5	0	-20.8	0	0.88	1	0.7
LADEVS	-19.6	0	-19.3	0	0.786	1	0.3
LADWVC	-18.4	0	-18.2	0	0.7815	1	0.2
LAEAIG	-21.4	0	-21.2	0	0.373	1	0.2
LAEESD	-17.3	0	-17.2	0	0.7533	1	0.1
LAEGGG	-18.5	0	-18.3	0	0.8454	1	0.2
LAEYHA	-19.7	0	-19.4	0	0.856	1	0.3
LAGLVF	-24.7	1	-24.9	1	0.4829	1	0.2
LAGYIE	-20.1	0	-19.4	0	0.9097	1	0.7
LAHTEF	-22	0	-21.2	0	0.9018	1	0.8
LAKQGL	-20	0	-19.5	0	0.884	1	0.5
LAKTAG	-21.3	0	-21.2	0	0.8025	1	0.1
LAKTQG	-20.4	0	-20.1	0	0.7267	1	0.3
LAKWES	-18.5	0	-19.3	0	0.7295	1	0.8
LALEKL	-21.6	0	-21.1	0	0.825	1	0.5
LALENY	-23.4	1	-23	1	0.796	1	0.4
LALLAL	-23.3	1	-22.3	0	0.926	0	1
LALLLL	-22.5	0	-22.4	0	0.8925	1	0.1
LANATK	-22.6	0	-23.1	1	0.8427	0	0.5
LANMIS	-22.8	0	-24.3	1	0.7955	0	1.5
LANWMC	-19	0	-19.7	0	0.762	1	0.7
LARFAV	-14	0	-14.7	0	0.9134	1	0.7
LARTLK	-16.2	0	-18.4	0	0.7948	1	2.2
LASLYN	-22.1	0	-20.8	0	0.714	1	1.3
LATDDV	-19.7	0	-19.7	0	0.772	1	0
LATLAD	-20.8	0	-20.2	0	0.91	1	0.6
LAVLFL	-24.7	1	-23.7	1	0.807	1	1
LAVLVI	-26.2	1	-26.3	1	0.714	1	0.1
LCGSHL	-21.9	0	-21.6	0	0.8696	1	0.3
LCLAGL	-23.3	1	-24.4	1	0.8031	1	1.1
LDALMA	-20.1	0	-19.9	0	0.8118	1	0.2
LDAVRG	-16.2	0	-15.1	0	0.755	1	1.1
LDFKDR	-14.5	0	-14.4	0	0.874	1	0.1
LDLSAH	-20.9	0	-19.7	0	0.922	1	1.2
LDLSNV	-21.1	0	-20.8	0	0	1	0.3
LDNITH	-21.6	0	-21.9	0	0.835	1	0.3
LDNWDS	-16.7	0	-15.9	0	0.913	1	0.8
LDTWDQ	-15.4	0	-13.6	0	0.925	1	1.8
LEACAF	-22.1	0	-21.3	0	0.8485	1	0.8
LEAKHR	-16.1	0	-16.2	0	0.799	1	0.1
LEDEAA	-16.9	0	-15.7	0	0.824	1	1.2
LEDLRL	-17	0	-16.1	0	0.776	1	0.9
LEDLRQ	-15.6	0	-14.9	0	0.776	1	0.7
LEDQDL	-16.9	0	-17	0	0	1	0.1
LEGMEK	-18.3	0	-18.4	0	0.7626	1	0.1
LEKEAA	-19.2	0	-19.1	0	0.8024	1	0.1
LEKETE	-19.5	0	-19.6	0	0.639	1	0.1
LEKGTN	-19.5	0	-19.8	0	0.657	1	0.3
LEKLKE	-18.4	0	-18.1	0	0.6499	1	0.3
LEKYER	-14.3	0	-15.1	0	0.7295	1	0.8
LELLQQ	-20.2	0	-19.1	0	0.878	1	1.1
LELYKE	-19.1	0	-18.1	0	0.838	1	1
LENYCN	-19	0	-19.7	0	0.8479	1	0.7
LENYIT	-20.7	0	-22.2	0	0.791	1	1.5
LEQEAA	-20	0	-19.3	0	0.836	1	0.7
LEQMQI	-22.1	0	-21.3	0	0.8211	1	0.8
LESGSI	-22.2	0	-22.9	0	0.5891	1	0.7
LESYLS	-21.3	0	-21.5	0	0.7722	1	0.2
LEVDID	-18.6	0	-18.5	0	0.8389	1	0.1
LEYDYR	-13.6	0	-14.7	0	0.8431	1	1.1
LFACSN	-20.4	0	-19.2	0	0.6279	1	1.2
LFDRAV	-16	0	-14.9	0	0.82	1	1.1
LFEKTH	-21.4	0	-21.7	0	0.9054	1	0.3
LFGNID	-20.6	0	-20.1	0	0.9097	1	0.5
LFISTQ	-23.4	1	-23	1	0.8153	1	0.4
LFKDSA	-20	0	-16.1	0	0.85	1	3.9
LFKQFF	-22.3	0	-20.9	0	0.901	1	1.4
LFLTGS	-22.8	0	-23.9	1	0.795	0	1.1
LFNDNT	-18.7	0	-20.7	0	0.828	1	2
LFVATW	-22.7	0	-22.8	0	0.3276	1	0.1
LGCNSF	-23.8	1	-24.4	1	0.589	1	0.6
LGDRKD	-13.9	0	-13	0	0.804	1	0.9
LGFSVQ	-20.7	0	-20.2	0	0.8904	1	0.5
LGGWLL	-17	0	-16.7	0	0.6838	1	0.3
LGGYML	-18.7	0	-19.5	0	0.91	1	0.8
LGIAME	-21.7	0	-21.9	0	0.841	1	0.2
LGKLES	-20.3	0	-21	0	0.7295	1	0.7
LGKLSQ	-20.8	0	-19.7	0	0.8173	1	1.1
LGKQLN	-16.9	0	-19.2	0	0.8647	1	2.3
LGLCLA	-21.2	0	-20.9	0	0.8925	1	0.3
LGNIHH	-22	0	-23.3	1	0.767	0	1.3
LGQEQD	-17.7	0	-17.3	0	0.827	1	0.4
LGRFTL	-13.1	0	-11.5	0	0.8747	1	1.6
LGRLYQ	-15.4	0	-15.6	0	0.768	1	0.2
LGRSAG	-15.9	0	-16.3	0	0.9135	1	0.4
LGSAMS	-21.9	0	-22.9	0	0.818	1	1
LGSTQL	-22.8	0	-23.2	1	0.7915	0	0.4
LGVLLT	-21.6	0	-21.1	0	0	1	0.5
LGVSSQ	-22.5	0	-22.2	0	0.7079	1	0.3
LHCLRR	-12.3	0	-13.4	0	0.9269	1	1.1
LHDYGM	-16.6	0	-16.6	0	0.7927	1	0
LHGLTT	-20	0	-19.9	0	0.571	1	0.1
LHKLQT	-19.3	0	-17.9	0	0.7783	1	1.4
LHMSQK	-20.7	0	-19.9	0	0.7738	1	0.8
LHQERM	-15.7	0	-17.7	0	0.7986	1	2
LHSLST	-22.4	0	-22.9	0	0.5891	1	0.5
LHVIEE	-21.4	0	-20.9	0	0.5977	1	0.5
LHWHTV	-22.7	0	-22.5	0	0.8945	1	0.2
LIAGFN	-21.8	0	-21.3	0	0.8788	1	0.5
LIDGII	-22.6	0	-22.1	0	0.8708	1	0.5
LIFLIV	-24	1	-24	1	0.698	1	0
LIGAEE	-19.4	0	-19.3	0	0.7626	1	0.1
LIGLLV	-23.4	1	-23.2	1	0.683	1	0.2
LIHFGN	-6.6	0	-20.1	0	0.903	1	13.5
LIKEQE	-19.8	0	-19.8	0	0.3161	1	0
LILGVL	-24.7	1	-24.4	1	0.914	1	0.3
LINKMD	-21	0	-21.8	0	0.762	1	0.8
LKDESS	-18.3	0	-19.2	0	0.842	1	0.9
LKEAKV	-20	0	-21.1	0	0.6735	1	1.1
LKEDGK	-17.9	0	-17.7	0	0.8454	1	0.2
LKGEAD	-18	0	-17.5	0	0.67	1	0.5
LKGIEE	-19.8	0	-19.8	0	0.7626	1	0
LKGSFG	-22.9	0	-22.1	0	0.867	1	0.8
LKHFEH	-18.5	0	-17.8	0	0.901	1	0.7
LKKKQY	-20.9	0	-20.4	0	0.732	1	0.5
LKKVGF	-21	0	-20.7	0	0.8619	1	0.3
LKKYVR	-15.3	0	-15.2	0	0.659	1	0.1
LKLLDN	-19.8	0	-19.4	0	0.886	1	0.4
LKLLKC	-21.7	0	-20.8	0	0.8383	1	0.9
LKLVSS	-23.7	1	-23.8	1	0.2633	1	0.1
LKNENG	-20.3	0	-22.5	0	0.827	1	2.2
LKNGER	-15.6	0	-14.5	0	0.953	1	1.1
LKNGKK	-18.9	0	-18.7	0	0.7823	1	0.2
LKNLVL	-23.2	1	-23.7	1	0.821	1	0.5
LKNSLF	-22.3	0	-22.4	0	0.9369	1	0.1
LKNVKS	-21.9	0	-20.5	0	0.788	1	1.4
LKSFQQ	-19.4	0	-19.9	0	0.795	1	0.5
LKSILS	-24.4	1	-25.2	1	0.6768	1	0.8
LLAALV	-23.2	1	-22.8	0	0.791	0	0.4
LLAKTQ	-21.3	0	-21	0	0.8954	1	0.3
LLALLA	-22.9	0	-22.6	0	0.954	1	0.3
LLCLAG	-24.1	1	-24.5	1	0.532	1	0.4
LLCSDD	-20.8	0	-21.1	0	0.663	1	0.3
LLDHLE	-18.3	0	-17.2	0	0.6793	1	1.1
LLDNWD	-16.6	0	-16	0	0.942	1	0.6
LLDTWD	-17.6	0	-17.8	0	0.823	1	0.2
LLEACA	-21.6	0	-21.4	0	0.7533	1	0.2
LLEGME	-17.7	0	-17.8	0	0.339	1	0.1
LLEYLD	-15.8	0	-15.5	0	0.8825	1	0.3
LLFKDS	-21.7	0	-21.6	0	0.877	1	0.1
LLFNDN	-19.3	0	-19.3	0	0.877	1	0
LLGCEL	-19.9	0	-19.9	0	0.7626	1	0
LLGIAM	-23	1	-22.9	0	0.657	0	0.1
LLHCLR	-17.7	0	-16.9	0	0.9635	1	0.8
LLHKLE	-21.5	0	-20.5	0	0.9635	1	1
LLIAYK	-23.9	1	-24	1	0.8105	1	0.1
LLIQQR	-19.6	0	-19.7	0	0.9259	1	0.1
LLKCRI	-17.3	0	-16.8	0	0.8082	1	0.5
LLKCRL	-16.6	0	-16	0	0.8082	1	0.6
LLKNGE	-18.5	0	-18.2	0	0.912	1	0.3
LLKNGK	-18.6	0	-18.6	0	0.8619	1	0
LLKNGV	-19.7	0	-19.7	0	0.8619	1	0
LLKSKL	-20.5	0	-20.1	0	0.6445	1	0.4
LLLAAL	-23.6	1	-22.2	0	0.9192	0	1.4
LLLLLL	-22.3	0	-22.2	0	0.892	1	0.1
LLLLLV	-23.4	1	-23.1	1	0.893	1	0.3
LLMGLH	-20.9	0	-20.4	0	0.9287	1	0.5
LLMHET	-19.7	0	-20.2	0	0.797	1	0.5
LLNDRR	-11.4	0	-10.6	0	0.7698	1	0.8
LLQDDI	-19.8	0	-19.6	0	0.7711	1	0.2
LLQKEQ	-20.2	0	-19.9	0	0.742	1	0.3
LLRASG	-17.6	0	-18.1	0	0.8775	1	0.5
LLSLAR	-20.2	0	-20.6	0	0.535	1	0.4
LLTGQE	-21.2	0	-20.7	0	0.9074	1	0.5
LLTLRY	-19.3	0	-17.7	0	0.849	1	1.6
LLTQSL	-23.1	1	-24	1	0.832	1	0.9
LLVIAV	-26.7	1	-26.5	1	0.8682	1	0.2
LLVLLV	-24.3	1	-23	1	0.717	1	1.3
LLWNNQ	-20.6	0	-20.1	0	0.877	1	0.5
LLYLTG	-21.9	0	-21.1	0	0.9365	1	0.8
LLYYTE	-18.8	0	-18.1	0	0.938	1	0.7
LMARRR	-7.7	0	-6.3	0	0.9148	1	1.4
LMDSNL	-20.7	0	-18.9	0	0.876	1	1.8
LMGLHM	-21.4	0	-21.1	0	0.8696	1	0.3
LMHETQ	-20.6	0	-20.6	0	0.942	1	0
LMKAFE	-20.5	0	-18.8	0	0.901	1	1.7
LMSLFG	-22.4	0	-21.6	0	0.756	1	0.8
LMVGGV	-21.7	0	-21.8	0	0.085	1	0.1
LMVKVL	-25	1	-24.7	1	0.727	1	0.3
LNCYVS	-20.4	0	-19.6	0	0.87	1	0.8
LNDRRR	-7.2	0	-7.3	0	0	1	0.1
LNGIYY	-23.4	1	-23.4	1	0.8465	1	0
LNIGDQ	-19.5	0	-19.3	0	0.9648	1	0.2
LNKMQN	-18.1	0	-16.9	0	0.7783	1	1.2
LNLKLL	-21.7	0	-21.6	0	0.892	1	0.1
LNMHMN	-19.6	0	-20	0	0.8468	1	0.4
LNMHVN	-21.2	0	-20.7	0	0.7499	1	0.5
LNSNDA	-21.3	0	-21.7	0	0.672	1	0.4
LQDDIT	-18.5	0	-18.1	0	0.8708	1	0.4
LQEKLS	-19.1	0	-19.7	0	0.712	1	0.6
LQINSR	-17.4	0	-17.4	0	0.964	1	0
LQITNV	-24.8	1	-24.8	1	0.8546	1	0
LQKEQN	-18.3	0	-18	0	0.7267	1	0.3
LQKRGI	-18.1	0	-17.5	0	0.949	1	0.6
LQLELY	-23	1	-22.8	0	0.892	0	0.2
LQYCQE	-20.2	0	-21.1	0	0.8164	1	0.9
LQYDLH	-19.9	0	-18.5	0	0.89	1	1.4
LRAALW	-17.3	0	-16.8	0	0.791	1	0.5
LRASGI	-18.6	0	-17.9	0	0.815	1	0.7
LRAVDR	-13.5	0	-12.2	0	0.639	1	1.3
LRDEGK	-14.6	0	-14.8	0	0.7927	1	0.2
LRDQGT	-14.4	0	-14.4	0	0.797	1	0
LRKRQY	-12.1	0	-11.9	0	0.5745	1	0.2
LRLWGD	-13.3	0	-14.5	0	0.7945	1	1.2
LRQGLL	-16	0	-16	0	0.934	1	0
LRQIIE	-19.8	0	-16.9	0	0.7652	1	2.9
LRRDSH	-12.4	0	-13.2	0	0.877	1	0.8
LRTISY	-19.7	0	-20.3	0	0.8366	1	0.6
LRVIEE	-17.7	0	-17.8	0	0.5844	1	0.1
LRVIYE	-20.5	0	-19.7	0	0.726	1	0.8
LRVVRC	-15.2	0	-14.8	0	0.8606	1	0.4
LSEAVQ	-21.2	0	-20.5	0	0.7285	1	0.7
LSFSKD	-19.5	0	-20.2	0	0.84	1	0.7
LSGKVF	-24.2	1	-23.2	1	0.901	1	1
LSHYIH	-21.9	0	-22	0	0.884	1	0.1
LSIGDR	-16.7	0	-16.3	0	0.9713	1	0.4
LSKMQQ	-20	0	-19.6	0	0.732	1	0.4
LSKVTS	-24.2	1	-24.5	1	0.665	1	0.3
LSLLYN	-22	0	-21.7	0	0.765	1	0.3
LSNVQS	-23.3	1	-24.3	1	0.847	1	1
LSNVSS	-23.9	1	-24.4	1	0.865	1	0.5
LSQPKI	-7.7	0	-7.9	0	0.5723	1	0.2
LSSEMF	-23.5	1	-24.4	1	0.814	1	0.9
LSSLQS	-22.9	0	-23.5	1	0.7915	0	0.6
LSTCVL	-23.9	1	-23	1	0.7904	1	0.9
LSWALD	-14.2	0	-19.1	0	0.8	1	4.9
LSWVMD	-21.4	0	-21.2	0	0.8726	1	0.2
LTERLE	-15	0	-14.9	0	0.886	1	0.1
LTETKT	-19.9	0	-20.9	0	0.6735	1	1
LTFREN	-14.9	0	-16.1	0	0.828	1	1.2
LTGMVD	-21.2	0	-20.2	0	0.77	1	1
LTGSQA	-21.8	0	-20.9	0	0.836	1	0.9
LTGSVD	-21.4	0	-20.8	0	0.7706	1	0.6
LTICEN	-21.3	0	-20	0	0.905	1	1.3
LTLAVL	-24.9	1	-24.8	1	0.915	1	0.1
LTLRYL	-19.4	0	-19	0	0.765	1	0.4
LTNIKT	-22.8	0	-22.5	0	0.7847	1	0.3
LTVIIE	-26.4	1	-26.3	1	0.8389	1	0.1
LVCGDR	-17.9	0	-18.3	0	0.664	1	0.4
LVCGER	-17.4	0	-18.3	0	0.7888	1	0.9
LVEALY	-22.5	0	-22.7	0	0.821	1	0.2
LVETHL	-23.7	1	-22.9	0	0.8788	0	0.8
LVETHM	-23.2	1	-22.4	0	0.877	0	0.8
LVFFAE	-21.4	0	-19.1	0	0.423	1	2.3
LVFVSE	-24.9	1	-24	1	0.8256	1	0.9
LVGEFV	-24.7	1	-23.7	1	0.8674	1	1
LVIAVA	-26.4	1	-26	1	0.8026	1	0.4
LVISAR	-20.3	0	-20.4	0	0.979	1	0.1
LVLFVA	-23.7	1	-19.2	0	0.527	0	4.5
LVLGVS	-24.4	1	-22.8	0	0.8182	0	1.6
LVMLKK	-22.8	0	-23.4	1	0.774	0	0.6
LVMLRK	-18.5	0	-19.1	0	0.7715	1	0.6
LVRTEL	-20.1	0	-20.2	0	0.808	1	0.1
LVSSSG	-24.2	1	-25	1	0.5246	1	0.8
LVTEVR	-20.7	0	-19.8	0	0.79	1	0.9
LWGDHG	-17.4	0	-17	0	0.87	1	0.4
LWRFAE	-12.8	0	-13.3	0	0.912	1	0.5
LYEAKV	-20.2	0	-21.1	0	0.6735	1	0.9
LYHLVT	-22.8	0	-21.6	0	0.938	1	1.2
LYKEIK	-21.5	0	-21	0	0.936	1	0.5
LYLMLR	-17.8	0	-17.7	0	0.892	1	0.1
LYLTGS	-23.3	1	-24.4	1	0.7945	1	1.1
LYLVCG	-23.9	1	-23	1	0.9672	1	0.9
LYQLEN	-19.3	0	-19.1	0	0.904	1	0.2
LYYTEF	-21	0	-22.8	0	0.823	1	1.8
MAAQHG	-21.8	0	-22.1	0	0.852	1	0.3
MADLVA	-21.5	0	-20.5	0	0.735	1	1
MAGAAA	-21.4	0	-21.9	0	0.9233	1	0.5
MARRRM	-6.6	0	-7	0	0.7199	1	0.4
MARVEA	-19.5	0	-18.7	0	0.966	1	0.8
MCITQY	-24.1	1	-23.8	1	0.951	1	0.3
MDAEFR	-17.5	0	-16.4	0	0.7791	1	1.1
MDGYRG	-11.6	0	-11.8	0	0.9102	1	0.2
MDTNKE	-18.6	0	-17.2	0	0.8038	1	1.4
MEDHAG	-18.5	0	-18.4	0	0.763	1	0.1
MERVVE	-18.9	0	-18.9	0	0.646	1	0
MFCGKL	-20.6	0	-21.5	0	0.8169	1	0.9
MFGGKD	-17.5	0	-18.2	0	0.8708	1	0.7
MGGNLL	-20.8	0	-20.7	0	0.8443	1	0.1
MGHVDA	-22.6	0	-21.7	0	0.9272	1	0.9
MGLHMS	-20.8	0	-21.6	0	0.8716	1	0.8
MGRFTL	-12.9	0	-12	0	0.874	1	0.9
MHMNVQ	-21.1	0	-21.7	0	0.8284	1	0.6
MHVHTA	-22.5	0	-22	0	0.9018	1	0.5
MICHVF	-26.1	1	-26.5	1	0.7465	1	0.4
MIENIQ	-20.6	0	-21	0	0.6566	1	0.4
MIGGAS	-21.4	0	-22	0	0.9233	1	0.6
MKAFES	-19.5	0	-19.1	0	0.779	1	0.4
MKDLGT	-18.9	0	-18.9	0	0.8817	1	0
MKGLID	-21	0	-20.6	0	0.8857	1	0.4
MKHVAG	-23.2	1	-22.8	0	0.911	0	0.4
MKRLEV	-18.9	0	-17.7	0	0.9668	1	1.2
MKSQVM	-24	1	-24.3	1	0.7462	1	0.3
MLAKTA	-22.3	0	-22	0	0.8066	1	0.3
MLGSAM	-21.7	0	-22.1	0	0.922	1	0.4
MLKKKQ	-18.6	0	-18.5	0	0.89	1	0.1
MLKKYV	-21.5	0	-20.7	0	0.864	1	0.8
MLLDTW	-21.1	0	-20.6	0	0.825	1	0.5
MLNDRR	-11.2	0	-12.1	0	0.679	1	0.9
MLRAVD	-17.6	0	-17.4	0	0.839	1	0.2
MLVLFV	-25	1	-25.4	1	0.3173	1	0.4
MMERVV	-18	0	-18.4	0	0.334	1	0.4
MMQAQE	-20.2	0	-19.9	0	0.7877	1	0.3
MNQSLS	-20.5	0	-20.6	0	0.805	1	0.1
MNVQNG	-22.6	0	-22.7	0	0.8666	1	0.1
MQAQEA	-21.4	0	-20.2	0	0.8591	1	1.2
MQNHGY	-23.4	1	-24.3	1	0.8553	1	0.9
MQQNGY	-22.5	0	-22.4	0	0.787	1	0.1
MREANY	-18.6	0	-18.2	0	0.7974	1	0.4
MREWEE	-10.3	0	-12.1	0	0.883	1	1.8
MSQKHT	-22.8	0	-22.1	0	0.8643	1	0.7
MSQVMR	-19.3	0	-18.9	0	0.796	1	0.4
MTEVDL	-21.2	0	-23	1	0.8716	0	1.8
MTHLHV	-23.5	1	-23.5	1	0.851	1	0
MTHLRV	-18.7	0	-18.7	0	0.837	1	0
MTVIIE	-26.6	1	-26.8	1	0.7399	1	0.2
MVADEC	-20.3	0	-20	0	0.779	1	0.3
MVDKRT	-18.7	0	-16	0	0.888	1	2.7
MVGGVV	-23.7	1	-23.4	1	0.941	1	0.3
MVKVLD	-20.6	0	-22.9	0	0.858	1	2.3
MVLEMS	-21.9	0	-22.9	0	0.875	1	1
MVSKSK	-24.3	1	-23.7	1	0.877	1	0.6
MWDSVL	-20	0	-19.4	0	0.8103	1	0.6
MWRAYS	-15.2	0	-16.4	0	0.9149	1	1.2
MYFFIF	-18.9	0	-19.7	0	0.931	1	0.8
MYVSEM	-22	0	-22.4	0	0.7269	1	0.4
NAGLLA	-20.8	0	-20.3	0	0.6481	1	0.5
NAGTGF	-20.1	0	-20.4	0	0.7426	1	0.3
NAKAKT	-18.1	0	-18.4	0	0.872	1	0.3
NALEDL	-21.4	0	-21.1	0	0.8268	1	0.3
NALLEF	-23.4	1	-21.6	0	0.858	0	1.8
NATKKV	-22	0	-22.2	0	0.217	1	0.2
NAVLHI	-24.3	1	-23.5	1	0.8487	1	0.8
NCYVSG	-22.9	0	-23.2	1	0.666	0	0.3
NDAFVL	-16.9	0	-16.3	0	0.87	1	0.6
NDGKTI	-20.4	0	-21.2	0	0.7314	1	0.8
NDLLDR	-15.8	0	-15.5	0	0.8268	1	0.3
NDMFGG	-15.1	0	-16	0	0.9023	1	0.9
NDNTEC	-20.9	0	-19.5	0	0.7836	1	1.4
NDRRRL	-3.9	0	-4.3	0	0	1	0.4
NDYEDR	-14	0	-13.9	0	0.764	1	0.1
NEHAHF	-21.6	0	-21.3	0	0.893	1	0.3
NERQQL	-17.3	0	-17	0	0.774	1	0.3
NESLNA	-21.8	0	-21.6	0	0.735	1	0.2
NEWGRS	-13.8	0	-13.3	0	0.7729	1	0.5
NFEEAI	-19.9	0	-18.6	0	0.778	1	1.3
NFGAIL	-21.9	0	-22.5	0	0.869	1	0.6
NFLNCY	-24	1	-23.5	1	0.826	1	0.5
NFNRTW	-17.2	0	-17.6	0	0.8245	1	0.4
NFTETD	-18.8	0	-17.9	0	0.858	1	0.9
NFVHDC	-21.8	0	-20.8	0	0.693	1	1
NGEFSL	-16.5	0	-16.1	0	0.8	1	0.4
NGERIE	-14.9	0	-16.4	0	0.817	1	1.5
NGKSNF	-21	0	-21.7	0	0.743	1	0.7
NGQSVV	-23.4	1	-20.1	0	0.8374	0	3.3
NGTSLV	-21.3	0	-22.4	0	0.7505	1	1.1
NHAVVS	-23	1	-22.5	0	0.871	0	0.5
NHGYEN	-16	0	-14.8	0	0.8215	1	1.2
NHVTLS	-22.6	0	-21.8	0	0.762	1	0.8
NICAHV	-26.3	1	-25.4	1	0.826	1	0.9
NIGDQI	-20.6	0	-21.4	0	0.819	1	0.8
NIKTEE	-22.1	0	-18.2	0	0.7748	1	3.9
NITIKQ	-24	1	-24.3	1	0.217	1	0.3
NITVKQ	-23.7	1	-21.6	0	0.842	0	2.1
NIVAQS	-24.2	1	-23.3	1	0.909	1	0.9
NIVVLM	-25.8	1	-25.6	1	0.7148	1	0.2
NKEERN	-14.3	0	-16.3	0	0.7768	1	2
NKGAII	-22.8	0	-23.5	1	0.881	0	0.7
NKKIET	-21.7	0	-19.7	0	0.783	1	2
NKKLDL	-21.2	0	-18.9	0	0.761	1	2.3
NKLKNS	-21.1	0	-20.3	0	0.8713	1	0.8
NKMQNH	-22.2	0	-20.4	0	0.8633	1	1.8
NLEKET	-18.8	0	-18.8	0	0.714	1	0
NLGPVL	-6.6	0	-6.4	0	0.8481	1	0.2
NLGRLY	-18.7	0	-18.2	0	0.6481	1	0.5
NLHDYG	-20.3	0	-20.2	0	0.8389	1	0.1
NLKLLD	-18.2	0	-19.6	0	0.865	1	1.4
NLLDHL	-20.8	0	-20.6	0	0.8126	1	0.2
NLLFND	-18.3	0	-17.5	0	0.871	1	0.8
NLLHCL	-22.7	0	-22.3	0	0.8266	1	0.4
NLLYLT	-18.6	0	-18.1	0	0.6879	1	0.5
NLNGIY	-22.5	0	-22.3	0	0.902	1	0.2
NLQYDL	-20	0	-17.1	0	0.843	1	2.9
NLSTCV	-25.1	1	-26	1	0.7258	1	0.9
NMHMNV	-21.6	0	-21.6	0	0.9117	1	0
NMIGGA	-20.8	0	-22	0	0.9085	1	1.2
NMKHVA	-21.6	0	-21.3	0	0.781	1	0.3
NMLKKY	-22.4	0	-22	0	0.723	1	0.4
NNFESE	-20.7	0	-20.6	0	0.7451	1	0.1
NNFVHD	-20.5	0	-20.5	0	0.43	1	0
NNNNNN	-19	0	-21	0	0.861	1	2
NNQNNF	-21.9	0	-22.6	0	0.7148	1	0.7
NNYNNY	-21.6	0	-21.3	0	0.694	1	0.3
NQDFTN	-16.3	0	-15.6	0	0.8062	1	0.7
NQEERD	-13	0	-14.8	0	0.7768	1	1.8
NQFIIS	-21.7	0	-21.5	0	0.856	1	0.2
NQHLCG	-21.9	0	-21.5	0	0.8324	1	0.4
NQNNFV	-21.4	0	-24.1	1	0.82	0	2.7
NQSLSL	-23.6	1	-24.6	1	0.73	1	1
NQVYYR	-17	0	-16.5	0	0.775	1	0.5
NRETWY	-15.9	0	-14.5	0	0.8009	1	1.4
NRINKL	-16	0	-18.5	0	0.9111	1	2.5
NRKSKK	-13	0	-12.5	0	0.908	1	0.5
NRNNFE	-15.7	0	-18.4	0	0.8193	1	2.7
NRNTDG	-17.3	0	-17.9	0	0.835	1	0.6
NRTWQD	-12.7	0	-10.5	0	0.7854	1	2.2
NSCHTS	-22.5	0	-22.7	0	0.8201	1	0.2
NSNDAF	-20.3	0	-21.3	0	0.721	1	1
NSRWWC	-12.9	0	-11.7	0	0.8697	1	1.2
NSRYWC	-14.1	0	-13	0	0.8697	1	1.1
NTATCA	-23	1	-23	1	0.748	1	0
NTDGST	-18.7	0	-17.8	0	0.865	1	0.9
NTECLA	-19.9	0	-19.6	0	0.7571	1	0.3
NTENEV	-18.4	0	-18	0	0.738	1	0.4
NTGGSR	-15.6	0	-16.2	0	0.699	1	0.6
NTQATN	-21.7	0	-20.1	0	0.826	1	1.6
NTRATN	-15.1	0	-15.1	0	0.876	1	0
NTVIIE	-26.2	1	-25.6	1	0.7767	1	0.6
NTYGKR	-15.5	0	-15.6	0	0.8093	1	0.1
NVEETK	-21.3	0	-21.6	0	0.835	1	0.3
NVGSNT	-21.6	0	-22.6	0	0.897	1	1
NVKSKI	-20.7	0	-20.5	0	0.911	1	0.2
NVNTAL	-23.3	1	-24.5	1	0.721	1	1.2
NVQNGK	-20.9	0	-21.1	0	0.764	1	0.2
NVQSKC	-22.6	0	-20.6	0	0.769	1	2
NVSSTG	-23.3	1	-23.8	1	0.811	1	0.5
NVVEAN	-22.3	0	-22.1	0	0.9617	1	0.2
NVVFIG	-23.1	1	-22.4	0	0.7767	0	0.7
NWMCLA	-20.5	0	-21	0	0.8091	1	0.5
NWSKER	-15.2	0	-15.3	0	0.8514	1	0.1
NYDAAK	-19.1	0	-18.8	0	0.869	1	0.3
NYDAAQ	-18.5	0	-18.2	0	0.8746	1	0.3
NYITAL	-23.8	1	-25.3	1	0.925	1	1.5
NYLGST	-22.1	0	-20.8	0	0.8759	1	1.3
NYLKLL	-21.7	0	-21	0	0.688	1	0.7
NYNNYN	-20.1	0	-22.6	0	0.8395	1	2.5
NYNTYR	-18.5	0	-20.2	0	0.853	1	1.7
NYQGYS	-21.5	0	-21.1	0	0.865	1	0.4
NYSDDV	-20	0	-20.6	0	0.6968	1	0.6
NYVWIV	-22.9	0	-22.2	0	0.7767	1	0.7
PKIQVY	-28.6	1	-29.9	1	0.9341	1	1.3
PSDIEV	-22.4	0	-22.2	0	0.7898	1	0.2
PTEKDE	-20.8	0	-21.2	0	0.5854	1	0.4
QAANEW	-21	0	-21.3	0	0.786	1	0.3
QAANLN	-21.2	0	-20.2	0	0.8037	1	1
QADLAV	-21.1	0	-20.8	0	0.7847	1	0.3
QADVGI	-22.6	0	-22.5	0	0.883	1	0.1
QAITSL	-24.6	1	-25.3	1	0.926	1	0.7
QALNYE	-21.4	0	-22.3	0	0.9123	1	0.9
QANATR	-18.1	0	-17.8	0	0.836	1	0.3
QAQEAV	-23	1	-22.4	0	0.8021	0	0.6
QAQNQW	-20.7	0	-21	0	0.7379	1	0.3
QARHFW	-16.7	0	-16.7	0	0.8169	1	0
QARMVS	-17.3	0	-18.6	0	0.652	1	1.3
QATNRN	-16.5	0	-17.1	0	0.904	1	0.6
QAYYQR	-15.4	0	-16	0	0.417	1	0.6
QCCTSI	-27.6	1	-26.6	1	0.7483	1	1
QDEVDE	-15.9	0	-15.5	0	0.808	1	0.4
QDFTNR	-17.2	0	-17.5	0	0.8342	1	0.3
QDLDAL	-18.8	0	-19.1	0	0.8417	1	0.3
QDQEGD	-15.9	0	-15.9	0	0.73	1	0
QEAANE	-20	0	-18.4	0	0.812	1	1.6
QEAVSR	-20.4	0	-19.2	0	0.7617	1	1.2
QEERDK	-15.6	0	-15.2	0	0.8072	1	0.4
QEFWDN	-15.8	0	-15	0	0.763	1	0.8
QEGDTD	-15.5	0	-15.3	0	0.798	1	0.2
QEKVES	-20.6	0	-19.4	0	0.887	1	1.2
QFEASA	-20.4	0	-20.7	0	0.757	1	0.3
QFEETW	-19.7	0	-19.2	0	0.714	1	0.5
QFFKNW	-21.9	0	-22.2	0	0.834	1	0.3
QFYGGD	-17.4	0	-17.3	0	0.707	1	0.1
QGGGGW	-18.8	0	-19.3	0	0.516	1	0.5
QGGYQQ	-18.6	0	-18.7	0	0.8315	1	0.1
QGIRAW	-18.3	0	-19.2	0	0.852	1	0.9
QGQGQG	-19.3	0	-19.5	0	0.738	1	0.2
QGTTIA	-20.9	0	-20.6	0	0.8365	1	0.3
QGWYLS	-18.6	0	-17.9	0	0.8357	1	0.7
QGYQAY	-23.2	1	-22.7	0	0.8911	0	0.5
QHFQEK	-19.3	0	-19.3	0	0.799	1	0
QHLCGS	-21.4	0	-21.7	0	0.8247	1	0.3
QHREVQ	-16.1	0	-16.6	0	0.69	1	0.5
QHTLKH	-21.5	0	-19.9	0	0.683	1	1.6
QHTVTT	-23.2	1	-24.3	1	0.265	1	1.1
QIAIVE	-25.3	1	-24.5	1	0.5828	1	0.8
QIAMFC	-24.6	1	-25.9	1	0.8793	1	1.3
QIINKK	-21.9	0	-23.3	1	0.766	0	1.4
QINSRW	-19.8	0	-20.2	0	0.883	1	0.4
QINSRY	-20.7	0	-21.2	0	0.883	1	0.5
QIQKES	-21.9	0	-21.6	0	0.7138	1	0.3
QIRSQV	-19.7	0	-18.3	0	0.831	1	1.4
QITNVV	-24	1	-23.4	1	0.7817	1	0.6
QIVIIE	-27.5	1	-27.1	1	0.7135	1	0.4
QIWRIE	-20.2	0	-20	0	0.805	1	0.2
QKAKER	-15.9	0	-15.5	0	0.786	1	0.4
QKDLLF	-21.5	0	-20.8	0	0.6784	1	0.7
QKDRQH	-15.3	0	-15.3	0	0.783	1	0
QKEQNY	-23.5	1	-22.2	0	0.7285	0	1.3
QKEVVV	-23.7	1	-23.6	1	0.772	1	0.1
QKEYSD	-17.1	0	-17.2	0	0.7737	1	0.1
QKGQAN	-20	0	-19.9	0	0.802	1	0.1
QKHTEM	-21.9	0	-21.7	0	0.937	1	0.2
QKLLGI	-23.8	1	-24.4	1	0	1	0.6
QKLVFF	-24	1	-24.4	1	0.559	1	0.4
QKRGIV	-18.1	0	-17.7	0	0.853	1	0.4
QLATLA	-23.6	1	-22.7	0	0.803	0	0.9
QLELYK	-21	0	-21.5	0	0.668	1	0.5
QLENYC	-19.6	0	-20.5	0	0.658	1	0.9
QLGFSV	-18.7	0	-18.5	0	0.6745	1	0.2
QLGRFT	-20.7	0	-20.7	0	0.8625	1	0
QLNLKL	-20.8	0	-23.2	1	0.6435	0	2.4
QLRLWG	-17.3	0	-16.4	0	0.845	1	0.9
QLVETH	-23.9	1	-23.1	1	0.838	1	0.8
QMCITQ	-25	1	-25.5	1	0.723	1	0.5
QMGRFT	-19.9	0	-19.9	0	0.8625	1	0
QMKSQV	-20.8	0	-21.1	0	0.7073	1	0.3
QNGYEN	-16.2	0	-15.9	0	0.724	1	0.3
QNHGYE	-19.4	0	-19.9	0	0.89	1	0.5
QNNFVH	-18.9	0	-20.8	0	0.734	1	1.9
QNWCKR	-14.6	0	-14.6	0	0.886	1	0
QNYQGY	-22.7	0	-21.9	0	0.9073	1	0.8
QNYSDD	-18.3	0	-18.7	0	0.6385	1	0.4
QPKIVK	29.2	0	55.2	0	0.497	1	26
QQGGYQ	-22.3	0	-22.4	0	0.7968	1	0.1
QQLVET	-22.2	0	-21.9	0	0.816	1	0.3
QQNGYE	-20.6	0	-23.6	1	0.802	0	3
QQNYNN	-19.3	0	-21	0	0.8631	1	1.7
QQQQQQ	-21.7	0	-21.1	0	0.856	1	0.6
QQQQQY	-23.4	1	-23.6	1	0.744	1	0.2
QRGASV	-18.5	0	-18.5	0	0.752	1	0
QRIKVL	-20.3	0	-20.3	0	0.9057	1	0
QRLANF	-19.9	0	-19.4	0	0.865	1	0.5
QSFVGE	-22	0	-21.4	0	0.876	1	0.6
QSGLGC	-20.7	0	-20.2	0	0.8891	1	0.5
QSIGQA	-22.2	0	-23.3	1	0.8113	0	1.1
QSKCGS	-20.9	0	-19.8	0	0.878	1	1.1
QSKIGS	-22.5	0	-21.6	0	0.861	1	0.9
QSLGLL	-21.1	0	-21.3	0	0.9332	1	0.2
QSLSLL	-22.1	0	-22.4	0	0.928	1	0.3
QSQGMS	-21.1	0	-20.9	0	0.804	1	0.2
QSTDYG	-19.9	0	-21.2	0	0.8657	1	1.3
QSVVAT	-24.8	1	-24.4	1	0.9522	1	0.4
QTNLYG	-23	1	-25.7	1	0.8038	1	2.7
QTREHA	-16.9	0	-18.2	0	0.8963	1	1.3
QTSATF	-25.5	1	-26	1	0.723	1	0.5
QTTTEG	-16.9	0	-16.2	0	0.802	1	0.7
QTVIIE	-26.7	1	-26.3	1	0.7135	1	0.4
QVEVKS	-22.4	0	-23.3	1	0.756	0	0.9
QVKGRR	-12.1	0	-12.2	0	0.863	1	0.1
QVMREW	-17.9	0	-17.5	0	0.872	1	0.4
QVMTHL	-24.6	1	-26.3	1	0.764	1	1.7
QVVAGT	-23.4	1	-23.6	1	0.794	1	0.2
QVYSRH	-21	0	-20.3	0	0.941	1	0.7
QYCQEV	-23.9	1	-24.2	1	0.8459	1	0.3
QYFNQM	-22	0	-21.8	0	0.8376	1	0.2
QYGTIS	-23.9	1	-23.4	1	0.8212	1	0.5
QYKMIC	-22.3	0	-21.6	0	0.9375	1	0.7
QYSNQN	-22.3	0	-21.7	0	0.794	1	0.6
QYTSIH	-24.1	1	-23.7	1	0.838	1	0.4
RAALWR	-13.6	0	-12.7	0	0.964	1	0.9
RAENKD	-12.9	0	-12.5	0	0.7484	1	0.4
RAEQKD	-13.2	0	-12.6	0	0.768	1	0.6
RASGIY	-19.6	0	-20.2	0	0.795	1	0.6
RAVDRF	-12.4	0	-13.1	0	0.936	1	0.7
RAWVAW	-18.5	0	-17.9	0	0.899	1	0.6
RAYFET	-15.4	0	-14.3	0	0.822	1	1.1
RAYSDL	-18.5	0	-17.6	0	0.8667	1	0.9
RAYSDM	-18	0	-17.6	0	0.8495	1	0.4
RCELAA	-17.4	0	-18.4	0	0.8586	1	1
RCELAR	-12.9	0	-13.8	0	0.8586	1	0.9
RCLVGE	-18.6	0	-19.5	0	0.6978	1	0.9
RDEGKT	-12	0	-11.2	0	0.768	1	0.8
RDGGAL	-14.6	0	-13.2	0	0.8062	1	1.4
RDKGKT	-11.1	0	-12	0	0.9525	1	0.9
RDMWRA	-7.7	0	-7	0	0.7308	1	0.7
RDQGTT	-15.4	0	-14.3	0	0.799	1	1.1
RDSHKI	-16.3	0	-17.3	0	0.817	1	1
REAKDA	-17.1	0	-16.6	0	0.8185	1	0.5
REAKEK	-16.7	0	-16.5	0	0.8205	1	0.2
REANYI	-18.1	0	-20	0	0.7433	1	1.9
REHALL	-17.2	0	-17.2	0	0.7934	1	0
REHAML	-16.9	0	-16.8	0	0.7818	1	0.1
RENAKA	-15.4	0	-15.3	0	0.837	1	0.1
RENMNR	-13.4	0	-14.9	0	0.7673	1	1.5
RENMYR	-13.3	0	-16.8	0	0.813	1	3.5
RERMSQ	-11.9	0	-10.7	0	0.778	1	1.2
RETWYL	-14.6	0	-15.2	0	0.6559	1	0.6
REWEEA	-14.1	0	-14.5	0	0.853	1	0.4
RFAELA	-17.9	0	-17.7	0	0.757	1	0.2
RFAVDE	-17.8	0	-17.5	0	0.8466	1	0.3
RFQKAK	-17	0	-16.7	0	0.7105	1	0.3
RFTLRD	-11.7	0	-11.5	0	0.698	1	0.2
RFVKQD	-16.2	0	-17	0	0.605	1	0.8
RGATAI	-19.9	0	-20.5	0	0.678	1	0.6
RGFFYT	-13.8	0	-14.5	0	0.5485	1	0.7
RGFITK	-18	0	-18.3	0	0.723	1	0.3
RGGIAE	-17.5	0	-16	0	0.8063	1	1.5
RGGVRV	-13.1	0	-12.9	0	0.6658	1	0.2
RGISLA	-18.7	0	-17.4	0	0.8524	1	1.3
RGIVEQ	-19.8	0	-19.4	0	0.831	1	0.4
RGLTTR	-10.4	0	-10.2	0	0.7444	1	0.2
RGNYDA	-16.6	0	-15.6	0	0.795	1	1
RGVEFV	-17.9	0	-17.8	0	0.8326	1	0.1
RHDSGY	-17.5	0	-18.7	0	0.734	1	1.2
RHFWQQ	-14	0	-13.5	0	0.8267	1	0.5
RHLSKM	-15.4	0	-16.1	0	0.838	1	0.7
RHLSNV	-18.6	0	-17.8	0	0.918	1	0.8
RHVFNM	-16.6	0	-14.8	0	0.736	1	1.8
RHYQHV	-17.5	0	-17.1	0	0.8199	1	0.4
RIIEIN	-20.7	0	-20.9	0	0.8149	1	0.2
RIKVLN	-17.3	0	-18.9	0	0.858	1	1.6
RINKLK	-17.4	0	-16.8	0	0.8061	1	0.6
RISYGN	-16	0	-14.1	0	0.9241	1	1.9
RKCNTA	-18.5	0	-19.8	0	0.666	1	1.3
RKGEFE	-18.5	0	-18.9	0	0.7927	1	0.4
RKGEYE	-17.6	0	-18.9	0	0.8561	1	1.3
RKQCKT	-14.8	0	-14.3	0	0.6707	1	0.5
RKRQYG	-12	0	-12.3	0	0.8486	1	0.3
RKVIEK	-20.6	0	-19.8	0	0.7988	1	0.8
RLALEN	-16.9	0	-16.6	0	0.821	1	0.3
RLANFL	-18.7	0	-20.4	0	0.828	1	1.7
RLEAKH	-16.3	0	-15.4	0	0.768	1	0.9
RLEVDI	-19.7	0	-19.3	0	0.7245	1	0.4
RLFACS	-18.9	0	-18.7	0	0.7133	1	0.2
RLFQVR	-13.1	0	-14.4	0	0.698	1	1.3
RLKGIE	-16.6	0	-16.4	0	0.9375	1	0.2
RLLEGM	-17.4	0	-18.2	0	0.698	1	0.8
RLLLAA	-19.7	0	-20.1	0	0.771	1	0.4
RLLTGQ	-17.9	0	-18.5	0	0.6978	1	0.6
RLQLEL	-17.9	0	-16.7	0	0.722	1	1.2
RLVFID	-17.4	0	-17.6	0	0.7067	1	0.2
RLWGDH	-19	0	-19.1	0	0.889	1	0.1
RLYQSM	-17.9	0	-18.4	0	0.8117	1	0.5
RMFNII	-16.8	0	-16.6	0	0.7895	1	0.2
RMKGLI	-15.6	0	-17.3	0	0.858	1	1.7
RMMQAQ	-19.5	0	-19.2	0	0.8969	1	0.3
RMNQSL	-19.1	0	-19.2	0	0.841	1	0.1
RMSQVM	-19.5	0	-19.1	0	0.92	1	0.4
RMVADE	-17.8	0	-17.6	0	0.84	1	0.2
RMVSKS	-16.5	0	-17.5	0	0.801	1	1
RNDGKT	-14.6	0	-15.5	0	0.9074	1	0.9
RNNFES	-15.3	0	-15.5	0	0.6973	1	0.2
RNSAAS	-19.7	0	-18.1	0	0.802	1	1.6
RNTDGS	-16.4	0	-14.9	0	0.889	1	1.5
RQAKNL	-18.9	0	-20.7	0	0.906	1	1.8
RQGWYL	-16	0	-17.3	0	0.8561	1	1.3
RQHTLK	-18	0	-18	0	0.796	1	0
RQLRLW	-14.8	0	-15.3	0	0.89	1	0.5
RQQLVE	-18.6	0	-17.9	0	0.669	1	0.7
RQYGTI	-16.9	0	-17.7	0	0.7741	1	0.8
RRDSHK	-14.2	0	-15.2	0	0.893	1	1
RRLALE	-12.1	0	-13	0	0.8859	1	0.9
RRRIAL	-9	0	-10	0	0.884	1	1
RRRLAL	-7.8	0	-9.7	0	0	1	1.9
RRYTIL	-14.1	0	-14.7	0	0.8038	1	0.6
RSALLK	-19	0	-18.8	0	0.755	1	0.2
RSGYSS	-16.4	0	-15.9	0	0.802	1	0.5
RSLRAA	-14.1	0	-14.5	0	0.771	1	0.4
RSQVMT	-19.6	0	-19.4	0	0.815	1	0.2
RTAGWN	-15.9	0	-15.2	0	0.96	1	0.7
RTELLE	-15.4	0	-16.5	0	0.848	1	1.1
RTISYI	-21.7	0	-21.5	0	0.7328	1	0.2
RTLEKY	-18.2	0	-18.8	0	0.8376	1	0.6
RTPKIQ	12.8	0	25	0	0.267	1	12.2
RTTCTK	-15.8	0	-14.4	0	0.894	1	1.4
RTTSIA	-17.5	0	-17.8	0	0.7436	1	0.3
RTVEKY	-18.7	0	-19.6	0	0.7222	1	0.9
RTWQDY	-22.3	0	-22.2	0	0.8915	1	0.1
RVEALL	-17.5	0	-18.6	0	0.8562	1	1.1
RVEAML	-18.1	0	-17.9	0	0.844	1	0.2
RVFNIM	-16.9	0	-16.6	0	0.7895	1	0.3
RVGHRI	-12.3	0	-11.1	0	0.8023	1	1.2
RVIYER	-12.2	0	-2.9	0	0	1	9.3
RVNHVT	-18.7	0	-18.8	0	0.906	1	0.1
RVQSKI	-18.2	0	-17.9	0	0.917	1	0.3
RVRFLS	-11.2	0	0.4	0	0.856	1	11.6
RVRHVA	-14.9	0	-14	0	0.699	1	0.9
RVSVKA	-20.2	0	-21.3	0	0.815	1	1.1
RVSYGN	-16	0	-14.1	0	0.9242	1	1.9
RVVEQM	-19.1	0	-19.8	0	0.627	1	0.7
[truncated: 706 more rows]
[truncated: 2 more columns]

## Sheet: testset(+)
AAAQAA
AAATGF
AAIGWG
AAIQSA
AALQSS
AAQAAL
AATGFV
AAVAAS
ACGVIG
ADLAFV
AEAIVA
AEVVFT
AFVTFA
AGCTSA
AGLSVE
AGSIAA
AIISNK
AILLHL
AILSST
AINVAV
AIQSAG
AIVAGL
AIVLSE
AKTLFE
ALQSSW
ALVMEL
AMMAAA
ANILKY
ANVTSA
AQAALQ
AQSLCG
ASGLNT
ASKYLY
ASQQNQ
ASSAVK
ATKAVC
ATNGVI
ATNGVV
ATVAEK
ATWSDL
AVAASG
AVAQKT
AVCVLK
AVHVFR
AVIKAL
AVQKTS
AVQKVI
AVVTGV
CGKSTV
CGVIGI
CITQYE
CWMLVL
DASSAV
DHCIIG
DIMATN
DKLTIA
DKVIST
DLIIKG
DLIVLG
DQLASK
DSLVSN
DSVISL
DVSTAI
EAIVAG
EDLIIK
EFSTGV
EILVSG
ENAAAY
EQVTNV
ETLGVV
ETQVKV
EVLMVQ
FKVAIV
FVSEAG
GAAIGW
GAGSIA
GAILLH
GAILSS
GAVVTG
GCTSAG
GDHCII
GEVLMV
GFHVHE
GFKVAI
GGAVVT
GGGMNF
GGIGAL
GGYTMH
GHSKGF
GIGALV
GIINFE
GINIKI
GISVHI
GIVTVN
GKAIIS
GKSNFL
GKSTVI
GKTSES
GKVQIV
GLNTML
GLSKAK
GLSVET
GLTETL
GMMGML
GMTLTS
GNLVYV
GNNQNQ
GNNSYS
GNQQQG
GNQVSN
GNVTAD
GNYKNF
GQALHF
GQYTLL
GSASNA
GSIAAA
GSIKGL
GSNSGA
GSSMVL
GTHSQW
GTVLLS
GTVMDV
GVADVS
GVAEAA
GVATVA
GVIGIA
GVIHYI
GVTAVA
GVVAAA
GVVEMA
GVVGST
GVVHGV
GVVHLI
GVVHVI
GVYTVF
GYQAGF
GYQQQF
GYQQQY
GYTLFS
GYTMHQ
GYYQNY
HIIKDQ
HILKSA
HISNAE
HLIDKV
HSSNNF
HVITNV
HVTLSQ
HYNTIF
IFLIVG
IGINIK
IKGISV
ILATNG
ILLISF
IMATNG
INIKIE
INVAVH
IQIHHY
IQSAGL
ISTITN
ISVHIS
IYKVEI
KAIISN
KALGIS
KAVCVL
KEGVVA
KGISVH
KIASAV
KISEST
KNNVVS
KSTVIS
KTLKLV
KTSDLI
KVAIVL
KVISTI
KVQIVY
KVWGSI
LANILK
LASKYL
LATNGV
LGNVTA
LIDKVI
LIFLIV
LIIKGI
LKNNVV
LLISFL
LLKADH
LLNNHI
LLSTVT
LMVQVK
LNNHIL
LNSVFK
LSNLYE
LSSTNV
LSTVTA
LTSMYQ
LVAAIQ
LVLQHS
LVNKYY
LVSNVN
LVYVVN
MATKAV
MIGQAL
MLASQQ
MLTING
MLVAAI
MLVLFV
MTLTSM
MVQVKK
NANVTS
NFLVHS
NGIVTV
NGVIHY
NGVVHL
NGVVHV
NILKYH
NIQIHH
NIQQII
NLSIWE
NLSNAL
NLVYVV
NNIQQI
NNLQGY
NNQQNY
NNVVSV
NSNIQI
NVAVHV
NVNIEL
NVVSVN
NYNNNL
QGIINF
QGSNMG
QIAQSL
QIIEIE
QINAWL
QKIASA
QKVIGT
QLASKY
QLVLQH
QNSNIQ
QQIIEI
QQQQAF
QSNINF
QSQINA
QTLETL
QTSGHA
QVNIGN
QVSNLS
QYTLLA
RIGINI
SASNAG
SAVKVK
SDLIVL
SESTHN
SFLIFL
SFTIFA
SGAILL
SGNNSY
SGSNSG
SIAAAT
SKSSGW
SKTKEG
SKYLYH
SLKNNV
SLNDFQ
SLVSNV
SMLVAA
SMVLFS
SMYQNS
SNIQIH
SNLSNA
SNSGAA
SNVNIE
SQINAW
SQKIAS
SQQNQS
SQSRFF
SSAVKV
SSMDSK
SSMVLF
SSNNFG
SSSNNN
SSTNVG
STAIDL
STGVNN
STHNTN
STITNN
STNVGS
STVISY
STVTAQ
SVFKDG
SVHISN
SVISLS
TAIDLF
TAVAQK
TAVVTN
TIFLDF
TITNNI
TKAVCV
TLGVVG
TLKLVS
TLTSMY
TLVVHE
TMHQDQ
TNGVIH
TNNANV
TNNIQQ
TQVKVM
TSDLIV
TVISYE
TVLLST
TVTAQF
VAAIQS
VADVSI
VAIVLS
VAQKTV
VATVAE
VAVHVF
VEGIYK
VHVITN
VIGIAQ
VISLSG
VISTIT
VITNVL
VLLSTV
VLMVQV
VMDVFI
VNIELL
VQGIIN
VQKVIG
VSNVNI
VSTAID
VTAVAQ
VTGVTA
VVAAAE
VVHGVA
VVHVIT
VVSVNK
VVTGVT
VYGVVE
VYTVFA
VYVVNY
WGNLVY
WMLVLF
YNTIFL
YQNSNI

## Sheet: testset(-)
AAAEKT
AAAYSA
AADDTW
AAEKTK
AAESDV
AAGKTK
AAHDKR
AASGLN
AAYSAG
ACRVNH
ADALIK
ADDLGK
ADDQIA
ADDTWE
ADHHAT
ADKDGV
ADQSQI
ADVSIE
AEAAGK
AEKTKE
AEKTKQ
AENGKS
AERREA
AESDKK
AESDVS
AEVLDS
AFAFVT
AFGSGN
AFSDMS
AGGYYQ
AGKTKE
AGLGNH
AGLGNN
AGLKAE
AGLTET
AGSGSG
AGSRLA
AGWGNL
AGYQQQ
AHDKRG
AHTRNL
AIDLFR
AIGWGS
AKEGVV
AKELAN
AKGADG
ALAERR
ALHFRY
ALIDHG
ALRDLL
ALRQVN
ALRYHM
ALVRLK
ANFLVH
ANLGCW
AQKTVE
ARLLKA
ASAVER
ASGKTS
ASHRLL
ASNAGS
ATGFVK
ATKKVG
AVERYT
AVKVKR
AWLFFQ
AYNAQA
AYSAGT
CGEDLI
CIIGRT
CRVNHV
CVLKGD
DAGLKA
DAGWGN
DAGYQQ
DAHTRN
DAKELA
DDEVVN
DDGTVL
DDLADQ
DDLGKG
DDQIAQ
DEERHV
DEILVS
DELKHG
DELREF
DETDAS
DEVRRV
DEVVND
DEYSNQ
DFNLGE
DFQKQQ
DGRWCD
DGTVLL
DGVADV
DHGMDN
DHHATN
DILATN
DKDGVA
DKKAKG
DKKEEE
DKLEVS
DKRGRY
DLADQS
DLFRQA
DLGKGG
DLGLCK
DLGNVT
DLKEYF
DLKTGH
DLLNNH
DMLTIN
DMSHVE
DMTEDE
DNEAYE
DNENNI
DNKRKM
DNLSIW
DNRFSM
DNTAGC
DQGGYT
DQIAQS
DQLGKN
DQSNIN
DQSQIN
DRIGIN
DRKDQG
DRTEKL
DSAKTL
DSKSSG
DSNQGN
DTENAA
DTFETL
DTKSYW
DVFMKG
DVKMME
DVLKGD
DVMDVF
DVSIED
EAAGKT
EAFEKI
EAFRAL
EALRDL
EALVME
EAWASL
EDDGTV
EDELRE
EDENDE
EDLKIS
EDMTED
EDSVIS
EDTFET
EEEFVE
EEEKSA
EEEVDD
EEFVEG
EEGYQD
EEKSAE
EEKSEL
EEKTEE
EERHVG
EESTKT
EEVDDE
EFEVME
EFFSQY
EFGDNT
EFVEGI
EFVSVN
EGAGSI
EGILED
EGILHA
EGIYKV
EGLHGF
EGNGQY
EGTTLE
EGVLYV
EGVVAA
EGVVHG
EGVYTV
EGYQDY
EGYTLF
EHAEVV
EIDTKS
EIEDTF
EKADDL
EKSAET
EKTEEK
EKTKEQ
EKTKQG
EKVEHS
ELAAES
ELANIL
ELDTEN
ELGFHY
ELKHGM
ELLNAL
ELREFF
EMALAE
ENGKSN
ENMHRY
ENNIKN
EQDLKE
EQEEEV
EQHRQQ
EQKESN
ERESQA
ERHVGD
ERIEKV
ERLTLL
ERREAL
ERSGRF
ERSRLL
ERYTDE
ESDKKE
ESDVST
ESGAIL
ESTHNT
ESTKTG
ETDASS
ETDVKM
ETLEGT
ETLGGK
ETLNRE
ETLNRI
ETLRAA
EVDDEV
EVLDSL
EVMEDH
EVRRVY
EVSLKN
EVVFTA
EVYKWT
EYETQV
EYFSTF
EYIRVT
EYSNQN
EYSRIT
FADDQI
FAFVTF
FASGKT
FEFSTG
FELAAE
FEQKES
FETLRA
FEVMED
FFQTSG
FFSQYG
FGAFSI
FGAILS
FGDNTA
FGEVLM
FGFVRF
FGNQGG
FGNSRG
FGSGNN
FGSSMD
FHEHAE
FHPSDI
FHSQKI
FHVHEF
FHYNTI
FLDFNL
FLIFLI
FLVHSS
FMKGLS
FNGGFG
FNLGEH
FNYNNN
FQKQQK
FQTSGH
FRAFAF
FRKAAD
FRQAGL
FRYFHS
FSDMSH
FSHRSA
FSMLVA
FSQYGD
FSTFGE
FSTGVN
FTEYET
FTMDRV
FTPTEK
FVEGIY
FVGRCT
FVKKDQ
FVRFTE
FVTFAD
FVYRNS
GAFSIN
GAGLGN
GALVRL
GCWMLV
GDAKEL
GDEILV
GDKLEV
GDKLTI
GDLGNV
GDMLTI
GDNRFS
GDNTAG
GDVMDV
GEDLII
GERIEK
GFGFVR
GFGNQG
GFGNSR
GFGSSM
GFHYNT
GFNGGF
GFVKKD
GFVRFT
GGAGLG
GGFGNQ
GGFGNS
GGFGSS
GGGAGL
GGGTHS
GGKKLR
GGMNFG
GGNEES
GGRGNY
GGTHSQ
GGYYQN
GILEDM
GIYKVE
GKGGNE
GKKLRV
GKNEEG
GKTKEG
GLGNHL
GLGNNQ
GLHGFH
GLKAEE
GLRYRN
GLTEGL
GLTTEE
GMDNLS
GMLASQ
GMNFGA
GMSLND
GNAGSR
GNEEST
GNGQYT
GNHLSG
GNMQRE
GNNQGS
GNNQQN
GNNRYQ
GNQGGF
GNRNSN
GNSRGG
GQGGGT
GQTLET
GRCTED
GRFGGN
GRGNYK
GRNGSQ
GRRVLT
GRTLVV
GRWCDC
GRYGTL
GSERLT
GSFTIF
GSGFNG
GSGNNS
GSGSGF
GSKTKE
GSNMGG
GSQNND
GSRLAC
GSSMDS
GSTTTQ
GTGESK
GTLFTM
GTNRKY
GTTLEV
GVLYVG
GVNNNN
GVRLVE
GWGNLV
GWGSAS
GYQDYE
GYQQGG
GYSGYQ
HAEVVF
HATNGV
HCIIGR
HDKRGR
HEFGDN
HEHAEV
HEKADD
HFGSDY
HFRYFH
HGFHVH
HGLTTE
HGMDNL
HGMTLT
HGQTLE
HGVATV
HHATNG
HIGDEI
HLSGSE
HLVNKY
HMAGAA
HMIDGR
HMVGRR
HNSNRQ
HNTNNA
HQDQEG
HRLLLL
HRQQQQ
HSKGFG
HSQKIA
HSRLRG
HTRNLL
HVEYSR
HVFRKA
HVGDLG
HVHEFG
HYIDEL
IAAATG
IAAHDK
IADLAF
IAQSLC
IASAVE
IDAHTR
IDELLI
IDGRWC
IDHGMD
IDKVIS
IDLFRQ
IDTKSY
IEDSVI
IEDTFE
IEIEDT
IEKVEH
IELLNA
IFLDFN
IGALVR
IGDEIL
IGNRNS
IGQALH
IGRTLV
IGTNRK
IGWGSA
IHFGSD
IHYIDE
IIEIED
IIGRTL
IIHFGS
IIKDQL
IIKGIS
IINFEQ
IISNKD
IKALRG
IKDQLA
IKEQEE
IKGLTE
IKNTLE
ILKSAM
ILKYHI
ILLHLV
ILSSTN
ILVSGG
INAWLF
INFEFS
INFEQK
INGKAI
IQQIIE
IQRTPK
IRVTED
ISESTH
ISFLIF
ISLSGD
ISNKDI
ITKFFQ
ITNNIQ
ITNVLQ
ITQYER
IVAGLS
IVKWDR
IVLSEL
IWESGA
KAADDT
KADDLG
KADHHA
KAEEAG
KAKEGV
KALRGE
KDEERH
KDGVAD
KDILAT
KDLKTG
KDNKRK
KDQGGY
KDQLAS
KDQLGK
KEEEKS
KEGVLY
KEGVVH
KELANI
KEQEEE
KEQVTN
KEYFST
KFFQEQ
KGDNRF
KGFGFV
KGGNEE
KGLSKA
KGLTEG
KHGMTL
KHMAGA
KHMMRR
KHNSNR
KIVKWD
KKAKGA
KKDLKT
KKDQLG
KKEEEK
KKLRVF
KKVGTK
KLEVSL
KLRVFV
KLTIAD
KMDETD
KNEEGA
KNFNYN
KNGERI
KNTLEQ
KQGVAE
KQQKQA
KQSQDE
KQWYQR
KRAVQK
KRGRYG
KRKMDE
KSAETK
KSLQGD
KSNFLN
KSSGWG
KSYWKA
KTEEKS
KTGHSK
KTGNAG
KTKEQV
KTKQGV
KTLFEL
KTSESG
KTTEQD
KTVEGA
KVEDLK
KVEIDT
KVFVGR
KVIGTN
KVKRAV
KVMSQR
KWDRDM
KWTKHM
KYHIGD
KYLYHG
KYYKET
LAAESD
LACGVI
LADQSQ
LAERRE
LANFLV
LASQQN
LCGEDL
LCIENS
LDFNLG
LDSLVS
LDTENA
LEGNGQ
LEGTTL
LEGYTL
LEQHRQ
LERSGR
LETLGG
LEVSLK
LFELAA
LFFQTS
LFRQAG
LFSHRS
LFTMDR
LGCWML
LGDAKE
LGEHRA
LGFHYN
LGGKKL
LGKGGN
LGKNEE
LGLCKK
LGNHLS
LGNNQG
LGVVGS
LHFRYF
LHGFHV
LHLVNK
LIDHGM
LISFLI
LIVLGL
LKADHH
LKAEEA
LKEYFS
LKGDNR
LKHGMT
LKISES
LKNGER
LKSLQG
LKTGHS
LKYHIG
LLGDAK
LLHLVN
LLLCLA
LLLLCL
LLNALR
LLRNHI
LLWSDD
LNALRY
LNDFQK
LNREGV
LNRILG
LNTMLE
LQGDKL
LQGYQA
LQHSRL
LQSSWG
LRAAVA
LRDLLN
LREFFS
LRGRQH
LRNHII
LRQVNI
LRSRKV
LRVFVY
LRYHMV
LSELGF
LSGDHC
LSGSER
LSIWES
LSKAKE
LSNALR
LSQPKI
LSRKHG
LSVETL
LTDELK
LTEGLH
LTETLN
LTIADL
LTINGK
LTTEEE
LVEGIL
LVGDKL
LVHSSN
LVMELD
LVRLKS
LVSGGI
LVVHEK
LWSDDL
LYETLG
LYHGQT
LYTDRT
LYVGSK
MAAAQA
MALAER
MANLGC
MASHRL
MATNGV
MDETDA
MDEYSN
MDNLSI
MDRVLT
MDSKSS
MDVFMK
MDVLKG
MELDTE
MGGGMN
MGMLAS
MGTVMD
MHQDQE
MIDGRW
MKGLSK
MKHMAG
MLEGNG
MMAAAQ
MMGMLA
MMNNNG
MNFGAF
MNNNGN
MRGVRL
MSDSNQ
MSEYIR
MSHVEY
MSLNDF
MSQRHM
MSQSRF
MTEDEL
MVGRRV
MVLFSS
MYQNSN
NAAAYS
NAGSGS
NAGSRL
NALRQV
NALRYH
NAWLFF
NDFQKQ
NDNENN
NEAFEK
NEAFRA
NEAWAS
NEAYEM
NEESTK
NENNIK
NFEFST
NFEQKE
NFGAFS
NFGAIL
NFNYNN
NGERIE
NGFKVA
NGGFGS
NGKAII
NGKSNF
NGNQQQ
NGNQVS
NGQYTL
NGSQNN
NHIIKD
NHILKS
NHLSGS
NHVTLS
NIELLN
NIGNRN
NIKIEF
NIKNTL
NINFEF
NKDILA
NKRKMD
NKYYKE
NLGCWM
NLGEHR
NLLRNH
NLQGYQ
NLYETL
NMGGGM
NMKHMA
NNANVT
NNDNEN
NNFGAI
NNGNQV
NNHILK
NNIKNT
NNNGNQ
NNNLQG
NNNNNS
NNNNSS
NNNNVQ
NNNSGR
NNNSSS
NNNVQN
NNQGSN
NNQNQG
NNRYQG
NNSGRN
NNSSSN
NNSYSG
NNVQNN
NNVVDR
NQAFGS
NQGGFG
NQGNMQ
NQGNNQ
NQGSNM
NQNQGN
NQQNYQ
NQQQGN
NQVSNL
NREGVY
NRFSML
NRILGD
NRKYFT
NRNSNT
NRQLER
NRYQGY
NSGAAI
NSGRNG
NSKQSQ
NSNRQL
NSNTTT
NSRGGG
NSSSNN
NSVFKD
NSYSGS
NTAGCT
NTIFLD
NTLEQH
NTMLEG
NTNNAN
NTTTDQ
NVGGAV
NVQNNN
NVTADK
NVTSAD
NVVDRI
NYKNFN
NYQRYS
PTEKDE
QAALQS
QAFGSG
QAFSDM
QAGLGN
QALHFR
QAYNAQ
QDLKEY
QEEEVD
QEFEVM
QEGILE
QGDKLE
QGGFGN
QGGGTH
QGGRGN
QGGYTM
QGMSLN
QGNMQR
QGNNQQ
QGNNRY
QGVAEA
QGYQAG
QGYSGY
QHRQQQ
QHSRLR
QKESNG
QKQQKQ
QKTSDL
QKTVEG
QLERSG
QLGKNE
QLYTDR
QNGNQQ
QNNDNE
QNNNSG
QNQGNM
QNYQRY
QPKIVK
QQAFSD
QQGNNR
QQKQAA
QQNQSG
QQNYQR
QQQAFS
QQQGNN
QRGSSM
QRHMID
QRYSQN
QSAGLT
QSLCGE
QSRFFD
QSSWGM
QTEEKT
QVKKDL
QVKVMS
QVTNVG
QWYQRK
QYERES
QYGDVM
RAAVAA
RAFAFV
RAVQKT
RDLLNN
REALVM
REFFSQ
REGVYT
RENMHR
RERSRL
RESQAY
RFSMLV
RFTEYE
RGGGAG
RGNYKN
RGRQHG
RGRYGT
RGSSMV
RGVRLV
RHMIDG
RHVGDL
RIEKVE
RITKFF
RKAADD
RKDQGG
RKMDET
RKVFVG
RKYFTN
RLACGV
RLKSLQ
RLLGDA
RLLKAD
RLLLLC
RLRGRQ
RLTLLA
RLVEGI
RNGSQN
RNHIIK
RNLLRN
RNSNTT
RQAGLG
RQEFEV
RQLERS
RQQQQA
RQVNIG
RREALV
RRVLTD
RRVYGV
RRYTIA
RSGRFG
RSRKVF
RSRLLG
RTEKLR
RTLVVH
RTPKIQ
RVFVYR
RVLTDE
RVNHVT
RVTEDE
RVYGVV
RWCDCK
RYFHSQ
RYGTLF
RYHMVG
RYQGYQ
RYSQNG
RYTDEV
RYTIAA
SAETKE
SAGLTE
SAKTLF
SAVERY
SDDLAD
SDKKEE
SDLGLC
SDMSHV
SDSNQG
SDVSTA
SEDDGT
SEEGYQ
SELGFH
SERLTL
SESGEL
SETLNR
SEYIRV
SGAAIG
SGDHCI
SGDMLT
SGFHPS
SGFNGG
SGGIGA
SGKTSE
SGLNTM
SGNNQN
SGRFGG
SGRNGS
SGSERL
SGSGFN
SGYQQG
SHRLLL
SHVEYS
SIEDSV
SIKGLT
SIWESG
SKAKEG
SKGFGF
SKQSQD
SLCGED
SLQGDK
SLSGDH
SMDSKS
SNAGSG
SNALRQ
SNEAWA
SNFLNC
SNINFE
SNKDIL
SNLYET
SNMGGG
SNNFGA
SNNNNV
SNQGNN
SNRQLE
SNTTTD
SQAYYQ
SQNGNQ
SQNNDN
SQRHMI
SQYGDV
SRFFDY
SRGGGA
SRITKF
SRKHGG
SRKVFV
SRLACG
SRLLGD
SRLRGR
SSGWGM
SSNNNN
SSWGMM
STFGEV
STKTGN
STTAVV
STTTQL
SVETLE
SWGMMG
SYSGSN
SYWKAL
TADKDG
TAGCTS
TDASSA
TDELKH
TDEVRR
TDQSNI
TDRTEK
TDVKMM
TEDELR
TEDEND
TEDMTE
TEEEFV
TEEKSE
TEEKTE
TEGLHG
TEKDEY
TENAAA
TEQDLK
TETLNR
TEYETQ
TFADDQ
TFETLR
TFGEVL
TGESKC
TGFVKK
TGHSKG
TGNAGS
TGTGES
TGVNNN
TGVTAV
THNTNN
THSQWN
TIADLA
TINGKA
TKEGVV
TKEQVT
TKFFQE
TKHMMR
TKKVGT
TKQGVA
TKSYWK
TKTGNA
TLEGTT
TLEQHR
TLETLG
TLFELA
TLFSHR
TLFTMD
TLGGKK
TLNREG
TLNRIL
TLRAAV
TMDRVL
TMLEGN
TNEAFE
TNEAFR
TNGVVH
TNMKHM
TNRKYF
TNVGGA
TQLYTD
TQYERE
TRNLLR
TSADAL
TSESGE
TSMYQN
TTAVVT
TTDQSN
TTEEEF
TTEQDL
TTLEVG
TTQLYT
TTTDQS
TTTQLY
TVAEKT
TVEGAG
TVMDVL
TWSDLG
VAAAEK
VAASGL
VAEAAG
VAEKTK
VAGLSV
VCVLKG
VDDEVV
VDRIGI
VEDLKI
VEGAGS
VEGILH
VEIDTK
VEMALA
VERYTD
VETLEG
VEYSRI
VFKDGT
VFMKGL
VFRKAA
VFVGRC
VFVYRN
VGDKLT
VGDLGN
VGGAVV
VGRRVL
VGSKTK
VGSTTT
VHEFGD
VHEKAD
VHGVAT
VHISNA
VHLIDK
VHSSNN
VHVFRK
VIGTNR
VIHYID
VIKALR
VKKDLK
VKKDQL
VKKEEK
VKMMER
VKRAVQ
VKVKRA
VKVMSQ
VKVWGS
VLDSLV
VLKGDG
VLKGDN
VLQHSR
VLSELG
VLTDEL
VLYVGS
VMDVLK
VMELDT
VMSQRH
VNCARL
VNHVTL
VNIGNR
VNKYYK
VNNNNN
VQKTSD
VQNNNS
VQTEEK
VQVKKD
VRFTEY
VRLKSL
VRLVEG
VRRVYG
VSGGIG
VSIEDS
VSLKNN
VSNLSN
VSVNKE
VTADKD
VTEDEN
VTFADD
VTLSQP
VTNVGG
VTSADA
VVDRIG
VVEMAL
VVGSTT
VVHEKA
VVHLID
VWGSIK
VWLVGD
VYKWTK
VYRNSL
WCDCKL
WESGAI
WGMMGM
WGQGGG
WGSASN
WGSIKG
WKALGI
WKTTEQ
WLFFQT
WLVGDK
WNNVVD
WSDDLA
WSDLGL
WTKHMM
WYQRKI
YACRVN
YERESQ
YETLGV
YETQVK
YFHSQK
YFSTFG
YGDVMD
YGTLFT
YGVVEM
YHGQTL
YHIGDE
YHMVGR
YIDELL
YIRVTE
YKETGN
YKNFNY
YKVEID
YKWTKH
YLYHGQ
YNAQAQ
YNNNLQ
YQAGFQ
YQAYNA
YQGYQA
YQGYSG
YQLVLQ
YQQQFN
YQQQYN
YQRYSQ
YRENMH
YSAGTT
YSGSNS
YSGYQQ
YSQNGN
YSRITK
YSTTAV
YTDEVR
YTDRTE
YTLFSH
YTMHQD
YVGSKT
YWKALG
YYKETG
YYQNYQ
YYQRGS
