# Supplementary material for: Machine learning methods can replace 3D profile method in classification of amyloidogenic hexapeptides
Source: BMC Bioinformatics. 2013 Jan 17;14:21. doi: 10.1186/1471-2105-14-21 (PMC3566972; doi:10.1186/1471-2105-14-21)
Supplement: Additional file 3 — Detailed results of the best machine learning methods trained on the full and reduced training sets. [file 1471-2105-14-21-S3.txt]

Listing of WEKA results for various classifiers. Note that WEKA reports non-amyloidogenic fragments as "positive" (TPR) and amyloidogenic as "negative" (TNR), which is opposite to the notation in the article. 

---------------------------------------------------------------------------------------------
* MLP * - Full Training set

=== Run information ===

Scheme:weka.classifiers.functions.MultilayerPerceptron -L 0.1 -M 0.2 -N 500 -V 0 -S 0 -E 20 -H a
Relation:     amyloid
Instances:    4481
Attributes:   7
              AA1
              AA2
              AA3
              AA4
              AA5
              AA6
              Amyloid
Test mode:user supplied test set: size unknown (reading incrementally)

=== Classifier model (full training set) ===

Sigmoid Node 0
    Inputs    Weights
    Threshold    -3.1487891986254053
    Node 2    3.875578079704109
    Node 3    0.29105764300267667
    Node 4    2.584516951261532
    Node 5    3.2112261918261176
    Node 6    -0.15681233772017134
    Node 7    -0.010375736807151254
    Node 8    2.731303490025288
    Node 9    -0.44899701373805123
    Node 10    3.3336086635878215
    Node 11    2.3587674745498073
    Node 12    -2.834788544233876
    Node 13    0.5882126350988285
    Node 14    0.5681577936770508
    Node 15    3.0557332124797765
    Node 16    2.0412241167686727
    Node 17    1.0634178506662475
    Node 18    -0.028899306725966887
    Node 19    -3.0831724614458635
    Node 20    0.18415445903853414
    Node 21    -0.6001137976628893
    Node 22    0.048292243661720295
    Node 23    1.2605773135812142
    Node 24    3.8161229551426445
    Node 25    -1.2834639565014985
    Node 26    3.732033211764
    Node 27    0.5610253148967511
    Node 28    1.1394339155978044
    Node 29    1.3524490266320859
    Node 30    3.314172737881891
    Node 31    1.03474517625597
    Node 32    4.699053662606247
    Node 33    -0.3747403818544909
    Node 34    3.7431244447814978
    Node 35    2.724865708659373
    Node 36    0.45327853478844143
    Node 37    0.9175758172789757
    Node 38    0.982866287102033
    Node 39    0.07732477454279663
    Node 40    3.789025285104206
    Node 41    0.21591508283211777
    Node 42    3.538777957576249
    Node 43    2.4324183881923562
    Node 44    2.4364029836051198
    Node 45    0.19865525107963336
    Node 46    2.5182217612776654
    Node 47    2.4204169686511694
    Node 48    -1.8401177701385447
    Node 49    -0.08561258752132803
    Node 50    0.3129217503718202
    Node 51    -3.701229892429204
    Node 52    0.17010033823484685
    Node 53    -3.4671626374617945
    Node 54    -5.1468803210726985
    Node 55    0.3269089626206172
    Node 56    0.4732325516848063
    Node 57    0.4369628394760839
    Node 58    0.2206972827654653
    Node 59    4.003172691019474
    Node 60    -5.762351926520388
    Node 61    0.38119883812782435
    Node 62    0.19018797110346503
Sigmoid Node 1
    Inputs    Weights
    Threshold    3.166450804451846
    Node 2    -3.8738962892206654
    Node 3    -0.31088114144256956
    Node 4    -2.5747586110293703
    Node 5    -3.2225525533197494
    Node 6    0.1896677789285003
    Node 7    -0.010040283364598186
    Node 8    -2.724857139478415
    Node 9    0.45244262614481745
    Node 10    -3.345089864105179
    Node 11    -2.3548918399406906
    Node 12    2.836650988563812
    Node 13    -0.5376654849758896
    Node 14    -0.603766442050026
    Node 15    -3.0541055838512947
    Node 16    -2.0211938952186177
    Node 17    -1.0308082385012176
    Node 18    0.04797171033947419
    Node 19    3.0820939245636705
    Node 20    -0.17929939410093976
    Node 21    0.5972488075633766
    Node 22    -0.07597720365152669
    Node 23    -1.2791620411955567
    Node 24    -3.815338773200712
    Node 25    1.287853005861753
    Node 26    -3.7284152564710165
    Node 27    -0.5457696506340173
    Node 28    -1.1280513326679167
    Node 29    -1.3779621235644097
    Node 30    -3.320450449114906
    Node 31    -1.041929251771828
    Node 32    -4.698956391427484
    Node 33    0.37638017680142033
    Node 34    -3.745057469720146
    Node 35    -2.7193333430437296
    Node 36    -0.3863327980486249
    Node 37    -0.9691581673601483
    Node 38    -0.9920819931782764
    Node 39    -0.0878576316803041
    Node 40    -3.7824794972081843
    Node 41    -0.2475879750227776
    Node 42    -3.543923298833526
    Node 43    -2.433027441486817
    Node 44    -2.4366141284153193
    Node 45    -0.27397753665161917
    Node 46    -2.51699294039531
    Node 47    -2.413214477730069
    Node 48    1.83512170744809
    Node 49    0.056504753090477186
    Node 50    -0.31621476185013125
    Node 51    3.696674009554342
    Node 52    -0.1719202002451972
    Node 53    3.457506131420897
    Node 54    5.148655526967139
    Node 55    -0.28267622346153204
    Node 56    -0.4980825573392422
    Node 57    -0.4551507006918613
    Node 58    -0.2095693476905893
    Node 59    -4.005953088888099
    Node 60    5.762565857752171
    Node 61    -0.3746877359020096
    Node 62    -0.16547914337200953
Sigmoid Node 2
    Inputs    Weights
    Threshold    0.028569212095366742
    Attrib AA1=A    0.6274569622721458
    Attrib AA1=C    -0.8627504748691831
    Attrib AA1=D    0.39385945838339
    Attrib AA1=E    0.5594171440026185
    Attrib AA1=F    0.6000542210397396
    Attrib AA1=G    -0.10663702137300674
    Attrib AA1=H    -0.29821052975391565
    Attrib AA1=I    0.9547076599218494
    Attrib AA1=K    -0.6681288327983378
    Attrib AA1=L    0.522119282418769
    Attrib AA1=M    0.04620776566188624
    Attrib AA1=N    0.6025713052926072
    Attrib AA1=P    -1.6322576960171178
    Attrib AA1=Q    0.423897030745637
    Attrib AA1=R    1.5099206046135685
    Attrib AA1=S    -2.1408824295376876
    Attrib AA1=T    -1.0083792736825474
    Attrib AA1=V    0.6055963736625113
    Attrib AA1=W    0.5067842795464599
    Attrib AA1=Y    -0.7228843166358558
    Attrib AA2=A    -0.5545087328314935
    Attrib AA2=C    0.7433489459864007
    Attrib AA2=D    0.9794169710866073
    Attrib AA2=E    0.23503160372223086
    Attrib AA2=F    -0.31279997786019104
    Attrib AA2=G    -0.8165426384069108
    Attrib AA2=H    -0.39528135088136906
    Attrib AA2=I    -0.9658505889254583
    Attrib AA2=K    -0.7989402950272907
    Attrib AA2=L    -0.24816854749959782
    Attrib AA2=M    0.6186561909598496
    Attrib AA2=N    0.9465776714285858
    Attrib AA2=P    1.2631365594534427
    Attrib AA2=Q    0.7939580568446651
    Attrib AA2=R    1.2657481237393202
    Attrib AA2=S    -0.839160191082808
    Attrib AA2=T    -0.8967715457779284
    Attrib AA2=V    -0.9619978903643905
    Attrib AA2=W    0.006652372168088656
    Attrib AA2=Y    -0.015638614353444866
    Attrib AA3=A    -2.201504501407118
    Attrib AA3=C    0.23037727414339598
    Attrib AA3=D    1.4346747225394583
    Attrib AA3=E    1.0248561551006072
    Attrib AA3=F    -1.3354435924840136
    Attrib AA3=G    -0.8896937474285253
    Attrib AA3=H    0.4107973732341438
    Attrib AA3=I    -0.16814193192336463
    Attrib AA3=K    -0.16597765096290584
    Attrib AA3=L    0.3266519280270319
    Attrib AA3=M    0.34613484465314326
    Attrib AA3=N    0.23878990130554512
    Attrib AA3=P    1.31289037211662
    Attrib AA3=Q    0.45993185235393486
    Attrib AA3=R    1.1196664247598869
    Attrib AA3=S    -0.6100585632095287
    Attrib AA3=T    -0.6241684742701109
    Attrib AA3=V    -1.297070665530961
    Attrib AA3=W    0.35789783941700315
    Attrib AA3=Y    -0.17476922065020373
    Attrib AA4=A    0.11551091294849654
    Attrib AA4=C    -0.10852109362145652
    Attrib AA4=D    0.8167728335925009
    Attrib AA4=E    0.1942594836568886
    Attrib AA4=F    1.0200555802882512
    Attrib AA4=G    0.28436699052187087
    Attrib AA4=H    0.38166477362249124
    Attrib AA4=I    -2.4509608197736656
    Attrib AA4=K    -0.6778744890032619
    Attrib AA4=L    -0.713517799880218
    Attrib AA4=M    -0.48789377542760204
    Attrib AA4=N    0.48727813631226097
    Attrib AA4=P    1.0034277307694
    Attrib AA4=Q    -0.39264663239582526
    Attrib AA4=R    0.9184113190869575
    Attrib AA4=S    0.5317583470372051
    Attrib AA4=T    -2.0551465775446927
    Attrib AA4=V    -0.33398925984317657
    Attrib AA4=W    0.6117027977959671
    Attrib AA4=Y    0.8075947025865626
    Attrib AA5=A    -0.8087498464091449
    Attrib AA5=C    0.6299002427149629
    Attrib AA5=D    0.9966650143694303
    Attrib AA5=E    -0.32602733470957573
    Attrib AA5=F    0.9883640242660952
    Attrib AA5=G    -0.3694996758055797
    Attrib AA5=H    -0.6369677239886942
    Attrib AA5=I    -1.5987932112567886
    Attrib AA5=K    1.4499384035300262
    Attrib AA5=L    0.3999898072459689
    Attrib AA5=M    -0.3442199488814557
    Attrib AA5=N    0.380821081699257
    Attrib AA5=P    1.2113791464961523
    Attrib AA5=Q    0.05671409375052923
    Attrib AA5=R    1.3502641649481428
    Attrib AA5=S    -0.29598267637003994
    Attrib AA5=T    -1.819167265251097
    Attrib AA5=V    -2.3689518364059903
    Attrib AA5=W    0.422370658291178
    Attrib AA5=Y    0.4070168642089975
    Attrib AA6=A    -0.3145040551035194
    Attrib AA6=C    -0.8318363431407403
    Attrib AA6=D    0.7959362253639313
    Attrib AA6=E    -0.36938083139736483
    Attrib AA6=F    0.14755319846691964
    Attrib AA6=G    0.4148453105724811
    Attrib AA6=H    -0.44954834662767096
    Attrib AA6=I    -1.6643289972412383
    Attrib AA6=K    -0.3430073418800552
    Attrib AA6=L    -0.4941224232990284
    Attrib AA6=M    0.7018388754273784
    Attrib AA6=N    0.9311342731239144
    Attrib AA6=P    0.9653222199892324
    Attrib AA6=Q    -0.09958133406130597
    Attrib AA6=R    1.0817750163882875
    Attrib AA6=S    1.4187003750911646
    Attrib AA6=T    0.15828743630833653
    Attrib AA6=V    -0.82160623040776
    Attrib AA6=W    0.551327594309385
    Attrib AA6=Y    -1.874721764912871
Sigmoid Node 3
    Inputs    Weights
    Threshold    -0.06335083640673261
    Attrib AA1=A    -0.1873600421643434
    Attrib AA1=C    -0.12270889751089373
    Attrib AA1=D    0.07718766698330622
    Attrib AA1=E    0.10199769611273132
    Attrib AA1=F    0.03732691056102762
    Attrib AA1=G    -0.08761747285939149
    Attrib AA1=H    0.05353939573676516
    Attrib AA1=I    0.1653636598123223
    Attrib AA1=K    -0.060644311532787064
    Attrib AA1=L    0.04372762253358898
    Attrib AA1=M    0.052802231630101774
    Attrib AA1=N    0.02892986074411479
    Attrib AA1=P    -0.18716785335794903
    Attrib AA1=Q    -0.053787444625908676
    Attrib AA1=R    0.21964115324870037
    Attrib AA1=S    -0.17842644038641672
    Attrib AA1=T    -0.012765981261154307
    Attrib AA1=V    0.16496664838717903
    Attrib AA1=W    0.0630379835398142
    Attrib AA1=Y    -0.005125221380607157
    Attrib AA2=A    -0.05745892599056284
    Attrib AA2=C    0.06987614799479992
    Attrib AA2=D    0.08471831013842107
    Attrib AA2=E    0.15975848084020086
    Attrib AA2=F    0.07437828361558316
    Attrib AA2=G    -0.007415640586314749
    Attrib AA2=H    0.003737008741339259
    Attrib AA2=I    -0.1918786375759298
    Attrib AA2=K    0.11403957892916301
    Attrib AA2=L    -0.04112086664989431
    Attrib AA2=M    0.07451065760915913
    Attrib AA2=N    0.11111986423680048
    Attrib AA2=P    0.2272670707407071
    Attrib AA2=Q    -0.059049502526885976
    Attrib AA2=R    0.2563412408326605
    Attrib AA2=S    -0.046702690126970925
    Attrib AA2=T    -0.09746383405228941
    Attrib AA2=V    -0.10536911629721946
    Attrib AA2=W    0.015168462316844288
    Attrib AA2=Y    -0.08804714849015495
    Attrib AA3=A    -0.007102908080752559
    Attrib AA3=C    -0.0680900926933131
    Attrib AA3=D    0.17999175399012968
    Attrib AA3=E    0.038141826488807345
    Attrib AA3=F    -0.08978304659750252
    Attrib AA3=G    0.06363388550496281
    Attrib AA3=H    0.00723330928199995
    Attrib AA3=I    -0.052873985800739556
    Attrib AA3=K    0.14448627397287953
    Attrib AA3=L    -0.10271030102491167
    Attrib AA3=M    0.05420885309826694
    Attrib AA3=N    -0.00389115918100331
    Attrib AA3=P    0.186860810863806
    Attrib AA3=Q    -0.13071553685713339
    Attrib AA3=R    0.19533564644556226
    Attrib AA3=S    -0.0338515334067787
    Attrib AA3=T    -0.03324769534921415
    Attrib AA3=V    -0.04368533266160415
    Attrib AA3=W    0.16817838166349897
    Attrib AA3=Y    0.020775352483000394
    Attrib AA4=A    -0.008663667029674383
    Attrib AA4=C    0.02926108397350519
    Attrib AA4=D    0.1812191146666547
    Attrib AA4=E    0.16880121622804656
    Attrib AA4=F    0.13233273777258092
    Attrib AA4=G    0.12860855195366014
    Attrib AA4=H    0.026432674800084974
    Attrib AA4=I    -0.23436160128867
    Attrib AA4=K    -0.017477538796603
    Attrib AA4=L    0.0635231916663591
    Attrib AA4=M    -0.02541348682978675
    Attrib AA4=N    -0.07918905023449273
    Attrib AA4=P    0.20047573673563446
    Attrib AA4=Q    -0.07507817388866823
    Attrib AA4=R    0.19543874849151557
    Attrib AA4=S    -0.10387279591790269
    Attrib AA4=T    -0.09911951880374241
    Attrib AA4=V    -0.2009525346372031
    Attrib AA4=W    0.097694727557888
    Attrib AA4=Y    0.07997445984642537
    Attrib AA5=A    0.009425120439726334
    Attrib AA5=C    -0.07604784378124779
    Attrib AA5=D    0.06861131167120944
    Attrib AA5=E    0.06111564264449815
    Attrib AA5=F    -0.049295912007868516
    Attrib AA5=G    0.02067585504036702
    Attrib AA5=H    -0.030970196972736952
    Attrib AA5=I    -0.17699891899866774
    Attrib AA5=K    0.012447335417608892
    Attrib AA5=L    -0.026549358038717816
    Attrib AA5=M    0.08113739800856283
    Attrib AA5=N    -0.035162423976557694
    Attrib AA5=P    0.2710798032452673
    Attrib AA5=Q    -0.038051208593868485
    Attrib AA5=R    0.2726982640735775
    Attrib AA5=S    0.051694603592026975
    Attrib AA5=T    -0.06679650332756182
    Attrib AA5=V    -0.1676689097299823
    Attrib AA5=W    0.13342274711255556
    Attrib AA5=Y    -0.021332590080210996
    Attrib AA6=A    -0.08950085947122095
    Attrib AA6=C    -0.0017219724134245591
    Attrib AA6=D    0.1194839288825475
    Attrib AA6=E    -0.0010305369721353933
    Attrib AA6=F    -0.12326514481417936
    Attrib AA6=G    0.022681995763193196
    Attrib AA6=H    -0.004922128823675628
    Attrib AA6=I    -0.12497945262119707
    Attrib AA6=K    -0.02353368872196239
    Attrib AA6=L    0.003977442170179292
    Attrib AA6=M    -0.008561505806029079
    Attrib AA6=N    0.13323994570894568
    Attrib AA6=P    0.15982442812680894
    Attrib AA6=Q    -0.004061725473837364
    Attrib AA6=R    0.15684522142407029
    Attrib AA6=S    0.15981868527719642
    Attrib AA6=T    -0.08773733194106183
    Attrib AA6=V    0.03000462040114266
    Attrib AA6=W    -0.015289690045694694
    Attrib AA6=Y    -0.1096351031623332
Sigmoid Node 4
    Inputs    Weights
    Threshold    -0.04185287082646375
    Attrib AA1=A    -0.10946480797213463
    Attrib AA1=C    0.13729394470419562
    Attrib AA1=D    0.16956706128974858
    Attrib AA1=E    0.457781235919779
    Attrib AA1=F    0.005017855307369596
    Attrib AA1=G    -0.5960171463733734
    Attrib AA1=H    0.31648764092792164
    Attrib AA1=I    -0.10880985086662112
    Attrib AA1=K    -0.7541569648633032
    Attrib AA1=L    -0.23775538340852176
    Attrib AA1=M    -0.40814085493059243
    Attrib AA1=N    0.30751589222639014
    Attrib AA1=P    -0.5441452639758537
    Attrib AA1=Q    -0.31557237630645096
    Attrib AA1=R    0.719382937793583
    Attrib AA1=S    -0.06882641262523438
    Attrib AA1=T    1.0735053011156357
    Attrib AA1=V    -0.19310403312746502
    Attrib AA1=W    0.18500974575221246
    Attrib AA1=Y    0.2716157960471801
    Attrib AA2=A    -0.5751721651380516
    Attrib AA2=C    -0.2828406482326642
    Attrib AA2=D    0.11626659845363926
    Attrib AA2=E    0.7333595082056095
    Attrib AA2=F    -0.07334090460722832
    Attrib AA2=G    0.8388431824890971
    Attrib AA2=H    -0.2050290809665723
    Attrib AA2=I    -0.14883003656390265
    Attrib AA2=K    1.3173524232724105
    Attrib AA2=L    -1.17035427150411
    Attrib AA2=M    -0.022358475252750813
    Attrib AA2=N    0.41090786293336884
    Attrib AA2=P    1.0168266479149408
    Attrib AA2=Q    -0.43906716746609525
    Attrib AA2=R    0.8669565871749986
    Attrib AA2=S    -0.842569746556862
    Attrib AA2=T    0.32891014487819925
    Attrib AA2=V    -1.3868662299758812
    Attrib AA2=W    0.49115795560959324
    Attrib AA2=Y    -0.678393021928949
    Attrib AA3=A    -1.3944238256399275
    Attrib AA3=C    -0.6625517544151538
    Attrib AA3=D    0.49651041689627257
    Attrib AA3=E    -0.3992616918548682
    Attrib AA3=F    0.23284608006247232
    Attrib AA3=G    0.49736777286720313
    Attrib AA3=H    -0.45030112407408873
    Attrib AA3=I    0.1186095056057665
    Attrib AA3=K    1.0637705541930904
    Attrib AA3=L    -0.13644370301693004
    Attrib AA3=M    -0.0031898917398276044
    Attrib AA3=N    0.7499399368198744
    Attrib AA3=P    0.6024213629829753
    Attrib AA3=Q    -0.9576531315569112
    Attrib AA3=R    0.7904862124138406
    Attrib AA3=S    -0.2962162702629581
    Attrib AA3=T    -0.044534900556842824
    Attrib AA3=V    -0.1427339497486492
    Attrib AA3=W    0.5018488530958555
    Attrib AA3=Y    -0.47689345709353637
    Attrib AA4=A    0.32176448808721464
    Attrib AA4=C    -0.5374392518095413
    Attrib AA4=D    0.13787074434662072
    Attrib AA4=E    0.8639050582268443
    Attrib AA4=F    0.7428457888065731
    Attrib AA4=G    0.20640089786917112
    Attrib AA4=H    -0.8577282808517352
    Attrib AA4=I    -0.7048854526578068
    Attrib AA4=K    0.6421009168928615
    Attrib AA4=L    -0.6236122289824105
    Attrib AA4=M    -0.30774630456299373
    Attrib AA4=N    -0.6529004832364347
    Attrib AA4=P    0.8296008468473127
    Attrib AA4=Q    -0.4215270023348963
    Attrib AA4=R    0.7702585618222362
    Attrib AA4=S    -0.4372847510609516
    Attrib AA4=T    -0.04443510734618938
    Attrib AA4=V    -0.6870094411211286
    Attrib AA4=W    0.7687543176675848
    Attrib AA4=Y    0.11087213801088068
    Attrib AA5=A    0.5119461644467371
    Attrib AA5=C    -0.40478223296456933
    Attrib AA5=D    -0.3151857495881702
    Attrib AA5=E    -0.6332512645744266
    Attrib AA5=F    -0.11790073054805204
    Attrib AA5=G    0.7218316909516417
    Attrib AA5=H    0.5971027763817638
    Attrib AA5=I    -0.2056867961752403
    Attrib AA5=K    0.19534529991328792
    Attrib AA5=L    0.055313727993856074
    Attrib AA5=M    -0.10244914077917505
    Attrib AA5=N    -0.7102723195467633
    Attrib AA5=P    1.1474009454467509
    Attrib AA5=Q    -0.10398430169099969
    Attrib AA5=R    0.7786533980903529
    Attrib AA5=S    0.11484144202285769
    Attrib AA5=T    -0.6370708780893017
    Attrib AA5=V    -0.43470693135394767
    Attrib AA5=W    0.20007736960701192
    Attrib AA5=Y    -0.29233695452745717
    Attrib AA6=A    -0.2119646929249114
    Attrib AA6=C    -0.06656545288219365
    Attrib AA6=D    0.6256401015563509
    Attrib AA6=E    0.06866750006559924
    Attrib AA6=F    -0.24498001322767068
    Attrib AA6=G    0.17658181009824386
    Attrib AA6=H    -0.08349328056078854
    Attrib AA6=I    -0.6924942402688631
    Attrib AA6=K    -0.045463226648268525
    Attrib AA6=L    -0.26642921689444854
    Attrib AA6=M    -0.8570479735712875
    Attrib AA6=N    0.411440810097728
    Attrib AA6=P    0.8300770645579951
    Attrib AA6=Q    0.3490738695664906
    Attrib AA6=R    0.5288908084849909
    Attrib AA6=S    -0.331815494761442
    Attrib AA6=T    0.2782435582391373
    Attrib AA6=V    0.2803430900733391
    Attrib AA6=W    -0.24071006722364596
    Attrib AA6=Y    -0.2534131481889998
Sigmoid Node 5
    Inputs    Weights
    Threshold    0.0016752207117726728
    Attrib AA1=A    -0.4071490307906099
    Attrib AA1=C    -0.006906771845158449
    Attrib AA1=D    0.23009309872785105
    Attrib AA1=E    1.1259277139463322
    Attrib AA1=F    -0.32855326488202174
    Attrib AA1=G    -0.788408077343182
    Attrib AA1=H    -0.02306462564317905
    Attrib AA1=I    0.05256377065595196
    Attrib AA1=K    -0.26274229266860516
    Attrib AA1=L    -0.6489913752732844
    Attrib AA1=M    -0.21829013073702924
    Attrib AA1=N    -0.08977518037715147
    Attrib AA1=P    -0.5324478353299822
    Attrib AA1=Q    -0.3595580135738976
    Attrib AA1=R    0.9222465112223539
    Attrib AA1=S    -0.03053074407465682
    Attrib AA1=T    -0.13364510382885253
    Attrib AA1=V    0.01756613331943832
    Attrib AA1=W    0.6614657005513238
    Attrib AA1=Y    1.1898352043601919
    Attrib AA2=A    0.586357602674577
    Attrib AA2=C    -0.3185432854574098
    Attrib AA2=D    0.18988399442969653
    Attrib AA2=E    0.7727435035811442
    Attrib AA2=F    -0.42185338755456214
    Attrib AA2=G    0.4646345550469313
    Attrib AA2=H    0.020140740093084825
    Attrib AA2=I    -0.6827031603758119
    Attrib AA2=K    1.050620861317953
    Attrib AA2=L    -0.8704263692195463
    Attrib AA2=M    -0.1359908481094538
    Attrib AA2=N    0.33829170460069025
    Attrib AA2=P    1.597940554543547
    Attrib AA2=Q    -0.643249958152423
    Attrib AA2=R    1.3669303569511435
    Attrib AA2=S    -0.5473662058695886
    Attrib AA2=T    -1.0330741466046023
    Attrib AA2=V    -1.1880443209020113
    Attrib AA2=W    0.5508275494629571
    Attrib AA2=Y    -0.853836989566184
    Attrib AA3=A    -1.3698858822252624
    Attrib AA3=C    -1.2613258729099375
    Attrib AA3=D    0.9532541197329455
    Attrib AA3=E    -0.009055346849950649
    Attrib AA3=F    -0.35674968128624024
    Attrib AA3=G    0.5063733674015597
    Attrib AA3=H    -0.5247454515523189
    Attrib AA3=I    0.04316465943717002
    Attrib AA3=K    1.1023086943038933
    Attrib AA3=L    0.6278959727460423
    Attrib AA3=M    0.1911533513145162
    Attrib AA3=N    0.2504323576501565
    Attrib AA3=P    0.824209762824585
    Attrib AA3=Q    -1.1053967661425623
    Attrib AA3=R    1.0935693451684545
    Attrib AA3=S    -0.7197331165660533
    Attrib AA3=T    -0.13973920047998517
    Attrib AA3=V    -0.13479317083006684
    Attrib AA3=W    1.0160337413338612
    Attrib AA3=Y    -0.8485455416149132
    Attrib AA4=A    0.08272319909342835
    Attrib AA4=C    -0.28253762678640737
    Attrib AA4=D    0.37415023438903006
    Attrib AA4=E    0.16208824044266815
    Attrib AA4=F    0.6575214662457106
    Attrib AA4=G    0.24348056093332823
    Attrib AA4=H    -0.8954768412674137
    Attrib AA4=I    -0.33209087002939225
    Attrib AA4=K    0.7459285009985727
    Attrib AA4=L    -0.3657805638162232
    Attrib AA4=M    -0.8631159532661675
    Attrib AA4=N    -1.0635655241106958
    Attrib AA4=P    1.3752991564219097
    Attrib AA4=Q    -0.4425109900336179
    Attrib AA4=R    0.9291090819734911
    Attrib AA4=S    -0.1588279668626897
    Attrib AA4=T    -0.03170754285910941
    Attrib AA4=V    -1.343908703717641
    Attrib AA4=W    1.1311158642163164
    Attrib AA4=Y    0.06015295883549015
    Attrib AA5=A    0.3599980325066384
    Attrib AA5=C    -0.5129291171927969
    Attrib AA5=D    0.09596830018878702
    Attrib AA5=E    -0.11011873069496679
    Attrib AA5=F    -0.3017544450289313
    Attrib AA5=G    0.4702533063470952
    Attrib AA5=H    0.43896494491655724
    Attrib AA5=I    -1.7197786393893957
    Attrib AA5=K    -0.22925294844535024
    Attrib AA5=L    0.40691420161935143
    Attrib AA5=M    -0.030200295738991755
    Attrib AA5=N    -0.999722906178342
    Attrib AA5=P    1.5926676762003757
    Attrib AA5=Q    0.26998937298908
    Attrib AA5=R    1.391109277670033
    Attrib AA5=S    0.052114420925322175
    Attrib AA5=T    -0.3230282936155959
    Attrib AA5=V    -0.2552833789772105
    Attrib AA5=W    0.33866089237619046
    Attrib AA5=Y    -0.7341994164755865
    Attrib AA6=A    0.11523381195988418
    Attrib AA6=C    -0.27963289724344614
    Attrib AA6=D    1.06382181695761
    Attrib AA6=E    1.2737303017847024
    Attrib AA6=F    -1.412947467016766
    Attrib AA6=G    0.051112559535972484
    Attrib AA6=H    -0.0075053004616779054
    Attrib AA6=I    -1.6596199871589163
    Attrib AA6=K    0.19034261658810256
    Attrib AA6=L    -0.6655216535855373
    Attrib AA6=M    -0.5210112870067489
    Attrib AA6=N    0.3249179953347961
    Attrib AA6=P    1.3142853953700933
    Attrib AA6=Q    0.6263042369274292
    Attrib AA6=R    1.1069250346396022
    Attrib AA6=S    -1.0463108812604949
    Attrib AA6=T    -0.1310803817182335
    Attrib AA6=V    0.6316262195475617
    Attrib AA6=W    -0.468628014876036
    Attrib AA6=Y    -0.4509186700874473
Sigmoid Node 6
    Inputs    Weights
    Threshold    0.002394799515337958
    Attrib AA1=A    0.03333660929910373
    Attrib AA1=C    0.07209155849404061
    Attrib AA1=D    -0.03982932646597842
    Attrib AA1=E    0.04211418444785037
    Attrib AA1=F    -0.01802762444369436
    Attrib AA1=G    0.04972364417371797
    Attrib AA1=H    -0.015646780795070307
    Attrib AA1=I    0.0036974800928266708
    Attrib AA1=K    0.023860113317774004
    Attrib AA1=L    0.038002960296849166
    Attrib AA1=M    -0.014497983022914515
    Attrib AA1=N    0.06434646850636241
    Attrib AA1=P    0.034936812218222354
    Attrib AA1=Q    0.045614525572751835
    Attrib AA1=R    -0.05508119779011427
    Attrib AA1=S    0.001609183824979313
    Attrib AA1=T    0.004683282754699474
    Attrib AA1=V    0.03930219600534909
    Attrib AA1=W    -0.003456745466431549
    Attrib AA1=Y    0.06118687082437698
    Attrib AA2=A    0.04609206231580476
    Attrib AA2=C    0.049663445813168824
    Attrib AA2=D    -0.02264100541460189
    Attrib AA2=E    -0.030817300755536414
    Attrib AA2=F    0.035303934708400306
    Attrib AA2=G    0.012886939394760225
    Attrib AA2=H    -0.015451721573404393
    Attrib AA2=I    -0.00816201807429634
    Attrib AA2=K    -0.017413652572823447
    Attrib AA2=L    0.02463250246676653
    Attrib AA2=M    -0.02769074212526067
    Attrib AA2=N    -0.022269226300522093
    Attrib AA2=P    -0.054800699345868
    Attrib AA2=Q    0.0444476955288945
    Attrib AA2=R    0.034487114172092076
    Attrib AA2=S    0.049964339759952965
    Attrib AA2=T    -0.0730845129529618
    Attrib AA2=V    0.017812323541048745
    Attrib AA2=W    0.02103661402849318
    Attrib AA2=Y    -0.027492399050757725
    Attrib AA3=A    0.014988251052154955
    Attrib AA3=C    0.09172360816556999
    Attrib AA3=D    -0.04036849594137672
    Attrib AA3=E    0.004393616628906469
    Attrib AA3=F    -0.01933541772037914
    Attrib AA3=G    0.004676599782654995
    Attrib AA3=H    0.05707855020753183
    Attrib AA3=I    0.03288509787139412
    Attrib AA3=K    0.004565905098929961
    Attrib AA3=L    0.0782540810597613
    Attrib AA3=M    0.04377951008636813
    Attrib AA3=N    0.05695844892539241
    Attrib AA3=P    -0.01793284355601656
    Attrib AA3=Q    -8.296318589885358E-4
    Attrib AA3=R    0.015242540613071232
    Attrib AA3=S    -0.01652202816339716
    Attrib AA3=T    0.0706302868213652
    Attrib AA3=V    -0.038047629193319984
    Attrib AA3=W    -0.03406137589511821
    Attrib AA3=Y    0.023595165200270315
    Attrib AA4=A    0.018467604418359738
    Attrib AA4=C    0.07292440771435217
    Attrib AA4=D    -0.03379132740814457
    Attrib AA4=E    0.056907667193490705
    Attrib AA4=F    0.03822399091343614
    Attrib AA4=G    0.05300486420614156
    Attrib AA4=H    -0.035828193145756304
    Attrib AA4=I    -0.04664189600700944
    Attrib AA4=K    -0.041541912976797775
    Attrib AA4=L    0.047674937710413035
    Attrib AA4=M    0.05127612740310288
    Attrib AA4=N    0.05580618644919042
    Attrib AA4=P    0.001253264029166032
    Attrib AA4=Q    0.06865885072874149
    Attrib AA4=R    -0.013240585670734745
    Attrib AA4=S    0.018807695715252
    Attrib AA4=T    0.0029838732810946486
    Attrib AA4=V    0.0429621396135467
    Attrib AA4=W    -0.03858238968598683
    Attrib AA4=Y    0.0646507429967776
    Attrib AA5=A    0.04496730812757842
    Attrib AA5=C    0.0393249123451829
    Attrib AA5=D    0.054685418356686034
    Attrib AA5=E    0.010135277563789818
    Attrib AA5=F    -0.0014938710062067637
    Attrib AA5=G    0.014901804632482547
    Attrib AA5=H    0.03061554047085162
    Attrib AA5=I    0.02550044726731357
    Attrib AA5=K    -0.03007244880184959
    Attrib AA5=L    -0.023282960608876954
    Attrib AA5=M    0.04455695027698512
    Attrib AA5=N    0.0462924452648384
    Attrib AA5=P    -0.021967651494945842
    Attrib AA5=Q    0.04006735668121756
    Attrib AA5=R    -0.04366635244697527
    Attrib AA5=S    -0.006843786448779445
    Attrib AA5=T    0.04758250067713784
    Attrib AA5=V    0.07219320522264318
    Attrib AA5=W    0.01266585919541583
    Attrib AA5=Y    0.038191940856429574
    Attrib AA6=A    0.029122051112111143
    Attrib AA6=C    -0.014110360363978678
    Attrib AA6=D    -0.03559915932640265
    Attrib AA6=E    -0.0049710738815784685
    Attrib AA6=F    0.08739582282416065
    Attrib AA6=G    -0.009265654903099297
    Attrib AA6=H    -0.007728729740054259
    Attrib AA6=I    0.039591298907860534
    Attrib AA6=K    0.020952365355693135
    Attrib AA6=L    -0.0348253668997661
    Attrib AA6=M    -0.010600680682110071
    Attrib AA6=N    0.04205007525017974
    Attrib AA6=P    -0.02773113231245134
    Attrib AA6=Q    0.04674365655671401
    Attrib AA6=R    -0.053605830702492654
    Attrib AA6=S    0.005322060220734923
    Attrib AA6=T    0.008682294614430075
    Attrib AA6=V    0.06856391619651278
    Attrib AA6=W    0.0014379610616036774
    Attrib AA6=Y    0.07376615189559499
Sigmoid Node 7
    Inputs    Weights
    Threshold    -0.04671286116456643
    Attrib AA1=A    0.050982369958281835
    Attrib AA1=C    0.019136882301110658
    Attrib AA1=D    0.07347639779488259
    Attrib AA1=E    0.09106311742881724
    Attrib AA1=F    0.03483698232532007
    Attrib AA1=G    0.005331836840869599
    Attrib AA1=H    0.02697252001943798
    Attrib AA1=I    0.021198135733274975
    Attrib AA1=K    0.04667382196611185
    Attrib AA1=L    0.004282397067877697
    Attrib AA1=M    0.03131116754656308
    Attrib AA1=N    0.01666373677512053
    Attrib AA1=P    0.054709361785717725
    Attrib AA1=Q    0.027072597168347715
    Attrib AA1=R    0.0294493716151827
    Attrib AA1=S    -0.010644007603629234
    Attrib AA1=T    0.04206618646112136
    Attrib AA1=V    0.05691869564867278
    Attrib AA1=W    0.005636762969935714
    Attrib AA1=Y    0.0021224039842360756
    Attrib AA2=A    1.2810663056919585E-4
    Attrib AA2=C    0.02477313839402456
    Attrib AA2=D    0.04088292714792637
    Attrib AA2=E    0.08048164646299673
    Attrib AA2=F    0.06682731497682967
    Attrib AA2=G    0.022316077983659713
    Attrib AA2=H    0.06231486853664303
    Attrib AA2=I    -0.028133140106702925
    Attrib AA2=K    0.012238915271930242
    Attrib AA2=L    -0.012625258574509591
    Attrib AA2=M    0.06395661833674172
    Attrib AA2=N    0.06696358997772357
    Attrib AA2=P    0.06637667396432316
    Attrib AA2=Q    0.01261859583826506
    Attrib AA2=R    0.07416238889649862
    Attrib AA2=S    0.004604554382212106
    Attrib AA2=T    -0.02603938159441223
    Attrib AA2=V    -0.03174446176539642
    Attrib AA2=W    -0.003163552891889224
    Attrib AA2=Y    0.060527248751290424
    Attrib AA3=A    -0.018502693800495747
    Attrib AA3=C    0.021843581966928313
    Attrib AA3=D    0.050560571781323276
    Attrib AA3=E    0.014943624550559335
    Attrib AA3=F    0.0011099483124332682
    Attrib AA3=G    0.07881627854570487
    Attrib AA3=H    -0.014375291656922688
    Attrib AA3=I    0.0016254525371447442
    Attrib AA3=K    0.070289957838246
    Attrib AA3=L    0.020182836657913348
    Attrib AA3=M    0.054688411881048754
    Attrib AA3=N    0.059912274986348775
    Attrib AA3=P    0.04877755701823482
    Attrib AA3=Q    0.062336220408017055
    Attrib AA3=R    0.056031729990345544
    Attrib AA3=S    -0.01442281360967961
    Attrib AA3=T    -0.0075521648049905925
    Attrib AA3=V    -0.049090680623764676
    Attrib AA3=W    0.050387404106894754
    Attrib AA3=Y    0.018162417460085595
    Attrib AA4=A    0.020436183931704002
    Attrib AA4=C    0.017421575081328383
    Attrib AA4=D    0.03614101883102285
    Attrib AA4=E    0.012765303676310147
    Attrib AA4=F    0.07459990425642886
    Attrib AA4=G    0.01899768692560868
    Attrib AA4=H    0.0841987769530171
    Attrib AA4=I    -0.027576357563665027
    Attrib AA4=K    0.05870898927802276
    Attrib AA4=L    -0.021630361686740582
    Attrib AA4=M    0.013847697255461953
    Attrib AA4=N    -0.009072141870095432
    Attrib AA4=P    0.03703755528843971
    Attrib AA4=Q    0.059817416621977725
    Attrib AA4=R    0.02964147927542947
    Attrib AA4=S    0.0289807949498307
    Attrib AA4=T    -0.003746414990228803
    Attrib AA4=V    -0.045130271986477385
    Attrib AA4=W    0.05360877078946131
    Attrib AA4=Y    0.020100395785861248
    Attrib AA5=A    -0.009129344483087535
    Attrib AA5=C    0.07266028731329538
    Attrib AA5=D    0.050691183773288254
    Attrib AA5=E    0.06227545575815631
    Attrib AA5=F    0.06659423115229432
    Attrib AA5=G    0.03530226862786579
    Attrib AA5=H    0.06704856447119854
    Attrib AA5=I    -0.0024802313711082603
    Attrib AA5=K    0.003022959022489715
    Attrib AA5=L    0.03811009310032768
    Attrib AA5=M    0.06858643304270655
    Attrib AA5=N    0.05654797551761509
    Attrib AA5=P    0.09211648872363752
    Attrib AA5=Q    0.02252420117502923
    Attrib AA5=R    0.11083331071733042
    Attrib AA5=S    -0.010275791770834052
    Attrib AA5=T    0.07036471054651834
    Attrib AA5=V    -0.009542057576248049
    Attrib AA5=W    0.01045247576692567
    Attrib AA5=Y    -0.019016762305720903
    Attrib AA6=A    0.03718603013258128
    Attrib AA6=C    0.020928419155889284
    Attrib AA6=D    0.04902136421788227
    Attrib AA6=E    0.020937145207478754
    Attrib AA6=F    -0.020659849202176388
    Attrib AA6=G    0.008960804089191556
    Attrib AA6=H    -0.005826212565770856
    Attrib AA6=I    0.04118612266261391
    Attrib AA6=K    0.011668209420782748
    Attrib AA6=L    -0.0161724850569308
    Attrib AA6=M    0.0211494593102956
    Attrib AA6=N    0.08650029377352303
    Attrib AA6=P    0.07802446361868945
    Attrib AA6=Q    0.020024787878956386
    Attrib AA6=R    0.02486365587205777
    Attrib AA6=S    0.05529548665250677
    Attrib AA6=T    0.0866618590051048
    Attrib AA6=V    0.06612424271585947
    Attrib AA6=W    0.008385276474913604
    Attrib AA6=Y    0.06144144477822814
Sigmoid Node 8
    Inputs    Weights
    Threshold    0.0023014577180989395
    Attrib AA1=A    -1.5937173780764344
    Attrib AA1=C    -0.15317583375865293
    Attrib AA1=D    0.04912955122694506
    Attrib AA1=E    0.584518240466141
    Attrib AA1=F    0.35487001973009896
    Attrib AA1=G    -1.3295057459982618
    Attrib AA1=H    -0.04087003420406123
    Attrib AA1=I    0.035360288353951524
    Attrib AA1=K    -0.60138669087308
    Attrib AA1=L    1.197630592725158
    Attrib AA1=M    0.2780282697307024
    Attrib AA1=N    -0.4971108749275507
    Attrib AA1=P    -0.37911171156737133
    Attrib AA1=Q    -0.6668834788082164
    Attrib AA1=R    0.8237341654104244
    Attrib AA1=S    -0.3654646899447807
    Attrib AA1=T    0.8234831965421684
    Attrib AA1=V    0.747190162743537
    Attrib AA1=W    0.6084466312163674
    Attrib AA1=Y    0.40432775188463516
    Attrib AA2=A    -0.3286274047934604
    Attrib AA2=C    -0.04208597575269224
    Attrib AA2=D    0.12463742259854847
    Attrib AA2=E    0.9397733720528997
    Attrib AA2=F    -0.07143018652565415
    Attrib AA2=G    0.23665535994986459
    Attrib AA2=H    -0.4893430973282755
    Attrib AA2=I    -0.47141343018892323
    Attrib AA2=K    0.4551213367739449
    Attrib AA2=L    -0.3797830233851136
    Attrib AA2=M    0.5883751007563162
    Attrib AA2=N    0.09318289275345722
    Attrib AA2=P    0.9411428827548055
    Attrib AA2=Q    -0.18077737517803247
    Attrib AA2=R    0.88829042453861
    Attrib AA2=S    -1.4008932086367496
    Attrib AA2=T    0.0735502282887718
    Attrib AA2=V    -0.7546991041390048
    Attrib AA2=W    0.20302171376790387
    Attrib AA2=Y    -0.4002558452925824
    Attrib AA3=A    -0.6851545085696683
    Attrib AA3=C    -0.8237991278493894
    Attrib AA3=D    -0.0130029376165735
    Attrib AA3=E    -0.09680432091266464
    Attrib AA3=F    -0.9120772992231636
    Attrib AA3=G    0.4754034732746507
    Attrib AA3=H    0.3681739003285685
    Attrib AA3=I    -0.7202985910366233
    Attrib AA3=K    0.43790209109582473
    Attrib AA3=L    0.26641844189367847
    Attrib AA3=M    0.2290466273876743
    Attrib AA3=N    0.30752152730459037
    Attrib AA3=P    0.6705865348153156
    Attrib AA3=Q    -1.0638073268285577
    Attrib AA3=R    0.5852968235299282
    Attrib AA3=S    0.06830908269719864
    Attrib AA3=T    0.2972160264197266
    Attrib AA3=V    0.6594542059005329
    Attrib AA3=W    0.616540006247153
    Attrib AA3=Y    -0.7186784288614738
    Attrib AA4=A    -0.10347415982883158
    Attrib AA4=C    -0.3534136720992369
    Attrib AA4=D    0.3133559918886426
    Attrib AA4=E    1.0068296643186148
    Attrib AA4=F    0.820393695668061
    Attrib AA4=G    -0.026510395348000287
    Attrib AA4=H    -0.7054810275891117
    Attrib AA4=I    -0.8120397038812647
    Attrib AA4=K    0.5510755022069015
    Attrib AA4=L    0.28418257632319305
    Attrib AA4=M    -0.7145610461868533
    Attrib AA4=N    -0.7996934183000531
    Attrib AA4=P    0.8592557382396402
    Attrib AA4=Q    -0.1247046882353777
    Attrib AA4=R    0.7884286356392136
    Attrib AA4=S    -0.944227520429035
    Attrib AA4=T    0.16984758811842057
    Attrib AA4=V    -0.7863360308821917
    Attrib AA4=W    0.5579732706909837
    Attrib AA4=Y    0.17334750445814592
    Attrib AA5=A    0.5575083036276547
    Attrib AA5=C    -0.11335068795651035
    Attrib AA5=D    0.213846135066562
    Attrib AA5=E    0.17717245277110968
    Attrib AA5=F    -0.7908774329097192
    Attrib AA5=G    -0.41571795891536
    Attrib AA5=H    0.33389148353621395
    Attrib AA5=I    -1.6249935634819745
    Attrib AA5=K    0.6719672235356557
    Attrib AA5=L    1.1474999566956128
    Attrib AA5=M    -0.06840102117967044
    Attrib AA5=N    -1.0178711853243674
    Attrib AA5=P    1.019505937154351
    Attrib AA5=Q    0.11307950292402798
    Attrib AA5=R    0.8057400652511926
    Attrib AA5=S    0.6714367192469088
    Attrib AA5=T    -0.2730653480586273
    Attrib AA5=V    -1.1733853725118042
    Attrib AA5=W    0.19317855705843648
    Attrib AA5=Y    -0.3826303772543563
    Attrib AA6=A    -0.05109905243726622
    Attrib AA6=C    -0.15021423748597326
    Attrib AA6=D    0.7364911931785202
    Attrib AA6=E    0.4721244401736233
    Attrib AA6=F    -1.0150559429473067
    Attrib AA6=G    0.44587363440761857
    Attrib AA6=H    0.16370462182544776
    Attrib AA6=I    -0.8225927426791516
    Attrib AA6=K    -0.5901234082892687
    Attrib AA6=L    -1.0276334823839008
    Attrib AA6=M    -0.01385771447914537
    Attrib AA6=N    0.33106125436121114
    Attrib AA6=P    0.6488975611362992
    Attrib AA6=Q    0.5757091158428727
    Attrib AA6=R    0.7255281908958978
    Attrib AA6=S    0.14125074630869314
    Attrib AA6=T    0.2562485103805278
    Attrib AA6=V    0.4193716722228531
    Attrib AA6=W    -0.3930949397184043
    Attrib AA6=Y    -0.4634654574001463
Sigmoid Node 9
    Inputs    Weights
    Threshold    0.019629392896635588
    Attrib AA1=A    0.22585737248462562
    Attrib AA1=C    0.2279100615577511
    Attrib AA1=D    0.015100098231284905
    Attrib AA1=E    0.0038737242131191146
    Attrib AA1=F    -0.024608075614878173
    Attrib AA1=G    -0.01715385692418263
    Attrib AA1=H    0.054367776719980235
    Attrib AA1=I    -0.018914961910526506
    Attrib AA1=K    0.07951147797574941
    Attrib AA1=L    -0.1933577814100728
    Attrib AA1=M    -0.007547839362764616
    Attrib AA1=N    0.1466915686065111
    Attrib AA1=P    0.12699572333221112
    Attrib AA1=Q    0.1749934763696043
    Attrib AA1=R    -0.21206357657475916
    Attrib AA1=S    0.043080131774127964
    Attrib AA1=T    -0.21778623487184512
    Attrib AA1=V    0.11720614160237222
    Attrib AA1=W    -0.13878702500991252
    Attrib AA1=Y    0.013437650211117855
    Attrib AA2=A    0.16036751305487956
    Attrib AA2=C    0.021257602929196685
    Attrib AA2=D    -0.07285205234185124
    Attrib AA2=E    -0.033031094890449614
    Attrib AA2=F    0.03224573786645785
    Attrib AA2=G    0.027604721781463542
    Attrib AA2=H    -0.06224236747538122
    Attrib AA2=I    0.19371151301864858
    Attrib AA2=K    -0.00654614655175252
    Attrib AA2=L    0.24972431736423317
    Attrib AA2=M    0.03049149284681374
    Attrib AA2=N    0.015808465436353697
    Attrib AA2=P    -0.25719561101708477
    Attrib AA2=Q    0.06671325391232508
    Attrib AA2=R    -0.14954066785917824
    Attrib AA2=S    -0.01975856217244345
    Attrib AA2=T    0.13920921336563716
    Attrib AA2=V    0.17438796223397243
    Attrib AA2=W    -0.062018569934330074
    Attrib AA2=Y    -0.11151192813203013
    Attrib AA3=A    0.06747870769832377
    Attrib AA3=C    0.11811561578971652
    Attrib AA3=D    -0.07180347650712227
    Attrib AA3=E    -0.1664921094860779
    Attrib AA3=F    -0.1233073128300748
    Attrib AA3=G    0.04865832033079817
    Attrib AA3=H    0.09407307729714567
    Attrib AA3=I    0.053870105109371014
    Attrib AA3=K    -0.018012694762534243
    Attrib AA3=L    0.16709615732861605
    Attrib AA3=M    0.0483512461763362
    Attrib AA3=N    0.09870546355041299
    Attrib AA3=P    -0.15160801392274229
    Attrib AA3=Q    0.19354833256993687
    Attrib AA3=R    -0.21495642924511232
    Attrib AA3=S    0.1540500817505617
    Attrib AA3=T    -0.014351475227607442
    Attrib AA3=V    0.1420508231680267
    Attrib AA3=W    -0.1359999031583595
    Attrib AA3=Y    -0.00651092781474119
    Attrib AA4=A    0.10007307746659322
    Attrib AA4=C    0.0811521745351029
    Attrib AA4=D    -0.11385196820448042
    Attrib AA4=E    0.015217939893091361
    Attrib AA4=F    -0.13506096590270902
    Attrib AA4=G    0.03156881899620846
    Attrib AA4=H    0.0661055944165301
    Attrib AA4=I    0.24027049446908663
    Attrib AA4=K    -0.14333414918466164
    Attrib AA4=L    0.15831236759751646
    Attrib AA4=M    0.12204448460595459
    Attrib AA4=N    0.014310144408307418
    Attrib AA4=P    -0.1993333509595187
    Attrib AA4=Q    0.05432888826345813
    Attrib AA4=R    -0.1337411355718055
    Attrib AA4=S    0.14055860641103318
    Attrib AA4=T    -0.0466594630637651
    Attrib AA4=V    0.09881023082078262
    Attrib AA4=W    -0.1820248264524839
    Attrib AA4=Y    -0.011844110807677569
    Attrib AA5=A    -0.04718784690973375
    Attrib AA5=C    0.1832347187991913
    Attrib AA5=D    -0.11674993020075557
    Attrib AA5=E    -0.05729769014501762
    Attrib AA5=F    0.15781339958476928
    Attrib AA5=G    0.04767647320851306
    Attrib AA5=H    0.09352539147571012
    Attrib AA5=I    0.09904696980645408
    Attrib AA5=K    -0.08376805403844603
    Attrib AA5=L    0.2493170715925147
    Attrib AA5=M    0.06288103930301468
    Attrib AA5=N    0.09716378616551102
    Attrib AA5=P    -0.2682501780170491
    Attrib AA5=Q    0.06365829444116959
    Attrib AA5=R    -0.183425024470597
    Attrib AA5=S    0.1302842868581544
    Attrib AA5=T    -0.004754347666791002
    Attrib AA5=V    0.18316358583876494
    Attrib AA5=W    -0.09054962385271906
    Attrib AA5=Y    0.07755352518965296
    Attrib AA6=A    0.11297636129512638
    Attrib AA6=C    0.06599253652918102
    Attrib AA6=D    -0.13420847352334525
    Attrib AA6=E    -0.0015780662058978393
    Attrib AA6=F    0.1604139294652604
    Attrib AA6=G    0.029676005614614993
    Attrib AA6=H    0.0764451227943159
    Attrib AA6=I    0.24119771949221494
    Attrib AA6=K    -0.08218598239540642
    Attrib AA6=L    -0.21268301438370635
    Attrib AA6=M    0.0497829451186825
    Attrib AA6=N    -0.003157220321714914
    Attrib AA6=P    -0.28099171628327413
    Attrib AA6=Q    -0.08602256038967694
    Attrib AA6=R    -0.17307568898042291
    Attrib AA6=S    -0.08200542071526085
    Attrib AA6=T    0.16730185866454533
    Attrib AA6=V    0.15452289368775132
    Attrib AA6=W    0.059258977866284666
    Attrib AA6=Y    0.0680264691446393
Sigmoid Node 10
    Inputs    Weights
    Threshold    0.016350851548731393
    Attrib AA1=A    -0.1700419114486355
    Attrib AA1=C    -0.11489439486514652
    Attrib AA1=D    0.17063831684704156
    Attrib AA1=E    -0.9220929511186404
    Attrib AA1=F    0.4739354159664786
    Attrib AA1=G    0.20086427644942204
    Attrib AA1=H    0.14952682193366706
    Attrib AA1=I    1.5647602049525886
    Attrib AA1=K    -0.29266517987491525
    Attrib AA1=L    -0.3230286141272644
    Attrib AA1=M    0.2644663156076686
    Attrib AA1=N    0.7851668322080416
    Attrib AA1=P    -0.6679999532903214
    Attrib AA1=Q    0.5016041656347766
    Attrib AA1=R    1.197306721510471
    Attrib AA1=S    -0.4289265914172432
    Attrib AA1=T    -0.9882250581998389
    Attrib AA1=V    -0.8104894262312216
    Attrib AA1=W    0.2751321921244563
    Attrib AA1=Y    -0.782968079573542
    Attrib AA2=A    0.3019336611766732
    Attrib AA2=C    0.5650578054913258
    Attrib AA2=D    0.2930553895054414
    Attrib AA2=E    -0.026111927731581188
    Attrib AA2=F    -0.43989086087902435
    Attrib AA2=G    -1.206195319220995
    Attrib AA2=H    -0.11624420347773173
    Attrib AA2=I    -0.09815350273356324
    Attrib AA2=K    -0.18956689410121255
    Attrib AA2=L    0.2464238790601352
    Attrib AA2=M    -0.05166811710632395
    Attrib AA2=N    0.30169050109847984
    Attrib AA2=P    1.0926763406362794
    Attrib AA2=Q    -0.08636949996634281
    Attrib AA2=R    0.7476929247942701
    Attrib AA2=S    1.0410176913870794
    Attrib AA2=T    -1.076974698890923
    Attrib AA2=V    -1.0413987680666177
    Attrib AA2=W    0.25268635093730435
    Attrib AA2=Y    -0.3617658540742485
    Attrib AA3=A    -0.8234672216399136
    Attrib AA3=C    -0.6348391804685237
    Attrib AA3=D    1.0598689445567766
    Attrib AA3=E    0.322752572301751
    Attrib AA3=F    0.2217534658236096
    Attrib AA3=G    0.6002059242656883
    Attrib AA3=H    0.006126735429688733
    Attrib AA3=I    0.25959830033119813
    Attrib AA3=K    0.20671843274969134
    Attrib AA3=L    -0.9682643095064185
    Attrib AA3=M    -0.04996887097996015
    Attrib AA3=N    -0.37821977253012784
    Attrib AA3=P    0.8565679491142203
    Attrib AA3=Q    0.6303377447607035
    Attrib AA3=R    1.1216960307402153
    Attrib AA3=S    -1.1212832856723416
    Attrib AA3=T    -1.022968216432733
    Attrib AA3=V    -1.7821430833189018
    Attrib AA3=W    0.5839276240706817
    Attrib AA3=Y    0.8292676727313558
    Attrib AA4=A    -1.0909564404147964
    Attrib AA4=C    -0.35833996144950364
    Attrib AA4=D    0.5108443865091407
    Attrib AA4=E    -0.39589529240105936
    Attrib AA4=F    0.5930972462637218
    Attrib AA4=G    0.5370790309055143
    Attrib AA4=H    0.9405114690934175
    Attrib AA4=I    -0.4577327229439392
    Attrib AA4=K    0.2318199766683891
    Attrib AA4=L    -0.757991427479404
    Attrib AA4=M    0.4119214545799289
    Attrib AA4=N    0.2018147010206299
    Attrib AA4=P    0.9207246812940809
    Attrib AA4=Q    -0.4967259315651618
    Attrib AA4=R    0.764334196234692
    Attrib AA4=S    0.9175413406137525
    Attrib AA4=T    -1.4598167661843628
    Attrib AA4=V    -1.4475779739419306
    Attrib AA4=W    0.6255518217546321
    Attrib AA4=Y    -0.18846781567819942
    Attrib AA5=A    0.10873957711207032
    Attrib AA5=C    0.3684907633646074
    Attrib AA5=D    -0.41110440019262456
    Attrib AA5=E    0.8464379540277547
    Attrib AA5=F    -0.1157384556731351
    Attrib AA5=G    0.7134308568422532
    Attrib AA5=H    -1.0039745415819605
    Attrib AA5=I    0.521732076983019
    Attrib AA5=K    0.10431123338918816
    Attrib AA5=L    -0.8992953165879785
    Attrib AA5=M    0.16959537804740069
    Attrib AA5=N    0.3709443451750104
    Attrib AA5=P    1.0745003269261348
    Attrib AA5=Q    -0.48625823512551836
    Attrib AA5=R    1.049082869788599
    Attrib AA5=S    -0.2600314737022812
    Attrib AA5=T    -1.2685044557204201
    Attrib AA5=V    -0.9641617653931469
    Attrib AA5=W    0.46288487126079875
    Attrib AA5=Y    -0.12503715749231117
    Attrib AA6=A    -1.312838623904084
    Attrib AA6=C    0.07774043540142948
    Attrib AA6=D    0.7175445424147561
    Attrib AA6=E    0.3389685539084547
    Attrib AA6=F    -0.16642255205306147
    Attrib AA6=G    -0.17868198452760548
    Attrib AA6=H    0.30634988777969846
    Attrib AA6=I    -0.15274202781392063
    Attrib AA6=K    0.23372983549851167
    Attrib AA6=L    -0.2634655767089732
    Attrib AA6=M    -0.7663692063314016
    Attrib AA6=N    0.7541158559312591
    Attrib AA6=P    1.4051448768146222
    Attrib AA6=Q    -0.7617088826140842
    Attrib AA6=R    0.812814184165906
    Attrib AA6=S    0.5601044686701773
    Attrib AA6=T    -0.735100292426974
    Attrib AA6=V    -0.26451718062097784
    Attrib AA6=W    0.10564906043550405
    Attrib AA6=Y    -0.5709116320304395
Sigmoid Node 11
    Inputs    Weights
    Threshold    3.665069318244848E-4
    Attrib AA1=A    -0.14395033634239227
    Attrib AA1=C    0.04470709622175774
    Attrib AA1=D    0.5536178412929269
    Attrib AA1=E    -0.13065388130885175
    Attrib AA1=F    0.22417909590994275
    Attrib AA1=G    -0.052492069738975355
    Attrib AA1=H    -0.12589479019120353
    Attrib AA1=I    0.2883070774825128
    Attrib AA1=K    -0.5006338242763873
    Attrib AA1=L    -0.266971241026168
    Attrib AA1=M    0.1621750311301338
    Attrib AA1=N    0.4857142192022729
    Attrib AA1=P    -0.10878383053367435
    Attrib AA1=Q    -0.04320520352219178
    Attrib AA1=R    0.8241363034994148
    Attrib AA1=S    -0.6412660871797902
    Attrib AA1=T    -0.3633735097597467
    Attrib AA1=V    -0.09425752060810139
    Attrib AA1=W    0.2855173571806065
    Attrib AA1=Y    -0.17989682686563582
    Attrib AA2=A    0.3327058606317267
    Attrib AA2=C    0.48198740346155733
    Attrib AA2=D    0.27042810693437136
    Attrib AA2=E    -0.4220303458156948
    Attrib AA2=F    -0.31393015978503447
    Attrib AA2=G    -0.3315515886629404
    Attrib AA2=H    -0.04937965918157374
    Attrib AA2=I    -0.7967832146685424
    Attrib AA2=K    0.9002195058935416
    Attrib AA2=L    -0.25937166570608067
    Attrib AA2=M    0.07576463439084918
    Attrib AA2=N    0.6201496537152986
    Attrib AA2=P    0.969029175017567
    Attrib AA2=Q    0.01298382332416288
    Attrib AA2=R    0.7630916982161386
    Attrib AA2=S    0.09608445048944979
    Attrib AA2=T    -0.7347173086930193
    Attrib AA2=V    -1.1034708272443932
    Attrib AA2=W    0.26068125121825214
    Attrib AA2=Y    -0.6494883186103113
    Attrib AA3=A    -1.3307863572390732
    Attrib AA3=C    -0.3324687274441099
    Attrib AA3=D    1.0148097839016492
    Attrib AA3=E    -0.02078949825565698
    Attrib AA3=F    -0.3777566044132765
    Attrib AA3=G    1.159984552120946
    Attrib AA3=H    0.07457547549905665
    Attrib AA3=I    -0.20848659705367695
    Attrib AA3=K    0.2670828969837185
    Attrib AA3=L    -0.500407180939353
    Attrib AA3=M    -0.0596625346375959
    Attrib AA3=N    0.06840065421050967
    Attrib AA3=P    0.7906677169931101
    Attrib AA3=Q    0.3658328166476075
    Attrib AA3=R    0.7186520113384787
    Attrib AA3=S    -0.7591160481126443
    Attrib AA3=T    -0.39955800032295313
    Attrib AA3=V    -0.6255724820582544
    Attrib AA3=W    0.28123364094275943
    Attrib AA3=Y    0.05365759031743092
    Attrib AA4=A    -0.2431803061816161
    Attrib AA4=C    -0.11441986584676332
    Attrib AA4=D    0.06455375257215674
    Attrib AA4=E    0.3725989104364377
    Attrib AA4=F    0.17012746968389442
    Attrib AA4=G    0.0016806225120474208
    Attrib AA4=H    0.047060260837236814
    Attrib AA4=I    -1.2451137302424398
    Attrib AA4=K    0.7129761132102475
    Attrib AA4=L    -0.3537882912823362
    Attrib AA4=M    0.24642832376804713
    Attrib AA4=N    -0.25451487218099234
    Attrib AA4=P    0.7268733615233834
    Attrib AA4=Q    -0.162814112719092
    Attrib AA4=R    0.6006626493267433
    Attrib AA4=S    -0.0818375006784847
    Attrib AA4=T    -0.5519559923803199
    Attrib AA4=V    -0.46586413906972707
    Attrib AA4=W    0.5548571064118
    Attrib AA4=Y    0.07550039903569139
    Attrib AA5=A    0.01444791302917057
    Attrib AA5=C    -0.4568620850822828
    Attrib AA5=D    0.19522249378866668
    Attrib AA5=E    0.7639617234010129
    Attrib AA5=F    -0.5527278992377231
    Attrib AA5=G    0.9046751018767547
    Attrib AA5=H    -0.15125692667080978
    Attrib AA5=I    -0.8295122494804579
    Attrib AA5=K    0.3808009424904844
    Attrib AA5=L    0.156662689016477
    Attrib AA5=M    -0.3344292058035098
    Attrib AA5=N    0.1669693437531381
    Attrib AA5=P    0.6873140398519164
    Attrib AA5=Q    -0.4683682174121656
    Attrib AA5=R    0.8284664585188015
    Attrib AA5=S    0.15450316021396332
    Attrib AA5=T    -0.5557098806970476
    Attrib AA5=V    -0.5435287836346385
    Attrib AA5=W    0.15905604368470022
    Attrib AA5=Y    -0.5106648477856938
    Attrib AA6=A    -0.059989375948827035
    Attrib AA6=C    -0.3180874843433053
    Attrib AA6=D    0.6276821709738744
    Attrib AA6=E    0.611464565825771
    Attrib AA6=F    -0.7584954113313033
    Attrib AA6=G    0.6438590735100493
    Attrib AA6=H    0.5528184316777103
    Attrib AA6=I    -0.5892526017496292
    Attrib AA6=K    -0.1774185010286239
    Attrib AA6=L    -1.2996534021757769
    Attrib AA6=M    -0.3347410131686824
    Attrib AA6=N    0.7147914265924535
    Attrib AA6=P    0.6278448082749002
    Attrib AA6=Q    0.4335291361870622
    Attrib AA6=R    0.6580640522345759
    Attrib AA6=S    0.8704985125289817
    Attrib AA6=T    -0.3984115499708863
    Attrib AA6=V    -0.5897901189675226
    Attrib AA6=W    -0.079226531059601
    Attrib AA6=Y    -1.0759968650250566
Sigmoid Node 12
    Inputs    Weights
    Threshold    0.015329707765932427
    Attrib AA1=A    1.1853435064026956
    Attrib AA1=C    1.2220597578451644
    Attrib AA1=D    0.6397661035010151
    Attrib AA1=E    -1.2192647273134793
    Attrib AA1=F    -0.33697554756953063
    Attrib AA1=G    0.11430279929565057
    Attrib AA1=H    0.6046529187461513
    Attrib AA1=I    -0.870551107181586
    Attrib AA1=K    1.5916049120322011
    Attrib AA1=L    -0.07324453905626759
    Attrib AA1=M    0.7966006383649865
    Attrib AA1=N    -8.500702429867795E-4
    Attrib AA1=P    -0.07018940000321672
    Attrib AA1=Q    -0.10172637320360008
    Attrib AA1=R    -1.5090014191249401
    Attrib AA1=S    -1.4454060064631877
    Attrib AA1=T    1.7571011037924327
    Attrib AA1=V    -1.1672390356548523
    Attrib AA1=W    -0.512269428020987
    Attrib AA1=Y    -0.45253076259466113
    Attrib AA2=A    0.3941748718288541
    Attrib AA2=C    0.023346040299545883
    Attrib AA2=D    -1.0527587680707322
    Attrib AA2=E    -0.6337985215785324
    Attrib AA2=F    -0.03573156992502538
    Attrib AA2=G    -0.813029846590037
    Attrib AA2=H    0.7978211410254623
    Attrib AA2=I    1.0045754288664508
    Attrib AA2=K    0.5165048215118706
    Attrib AA2=L    1.395628000112106
    Attrib AA2=M    -0.5065194636359196
    Attrib AA2=N    0.8856104689352968
    Attrib AA2=P    -1.445542802858145
    Attrib AA2=Q    -0.018765181081099203
    Attrib AA2=R    -1.0830307147318183
    Attrib AA2=S    0.3054708681417707
    Attrib AA2=T    1.1940774597407373
    Attrib AA2=V    -0.2769192497503717
    Attrib AA2=W    -0.15906551086125492
    Attrib AA2=Y    -0.29257907295401725
    Attrib AA3=A    -0.0764594855613016
    Attrib AA3=C    1.5281120054710096
    Attrib AA3=D    -1.214773693046887
    Attrib AA3=E    0.31098044386031654
    Attrib AA3=F    -1.0044961483732355
    Attrib AA3=G    -0.8869087392262424
    Attrib AA3=H    -0.5705831403954026
    Attrib AA3=I    0.9773420965659627
    Attrib AA3=K    0.42154057929707067
    Attrib AA3=L    1.9929164874352603
    Attrib AA3=M    0.27367619601443427
    Attrib AA3=N    0.9119781378315067
    Attrib AA3=P    -0.8818692466037221
    Attrib AA3=Q    -0.8557030695454142
    Attrib AA3=R    -1.2294786200094008
    Attrib AA3=S    -0.33512121029637965
    Attrib AA3=T    1.3790625625280022
    Attrib AA3=V    0.7508240813307061
    Attrib AA3=W    -1.0331851231239997
    Attrib AA3=Y    -0.16288953777356668
    Attrib AA4=A    -0.46585152514528183
    Attrib AA4=C    0.0023640193228823166
    Attrib AA4=D    -0.8229345928008697
    Attrib AA4=E    0.4829927147813546
    Attrib AA4=F    -0.6846893976078687
    Attrib AA4=G    -0.5866482288295607
    Attrib AA4=H    0.3979337741505709
    Attrib AA4=I    1.7358910448031661
    Attrib AA4=K    1.5354796571602989
    Attrib AA4=L    -0.03186641953877258
    Attrib AA4=M    0.5140860366117964
    Attrib AA4=N    0.1684725790638796
    Attrib AA4=P    -1.7159671457677108
    Attrib AA4=Q    1.3574979922769643
    Attrib AA4=R    -0.9641670442642312
    Attrib AA4=S    0.28503497824983276
    Attrib AA4=T    -0.3071513761471576
    Attrib AA4=V    0.6363220540044509
    Attrib AA4=W    -1.075952808999092
    Attrib AA4=Y    -0.1591974453142629
    Attrib AA5=A    0.09110996402645244
    Attrib AA5=C    -0.4055159748481079
    Attrib AA5=D    -0.43141152142416017
    Attrib AA5=E    -0.0764333490979659
    Attrib AA5=F    0.7650575553117174
    Attrib AA5=G    -0.011950846235205821
    Attrib AA5=H    0.9753881499183527
    Attrib AA5=I    -0.34388843192463064
    Attrib AA5=K    1.0687923076987504
    Attrib AA5=L    -0.6351676834949617
    Attrib AA5=M    -0.325758923756538
    Attrib AA5=N    1.4963653727505393
    Attrib AA5=P    -1.0676299849834834
    Attrib AA5=Q    0.24340953036731053
    Attrib AA5=R    -1.2451822372931751
    Attrib AA5=S    0.30210056856089185
    Attrib AA5=T    0.2776772471377012
    Attrib AA5=V    0.14549625484445877
    Attrib AA5=W    -0.4619381614167794
    Attrib AA5=Y    -0.21284832514821478
    Attrib AA6=A    -0.15605356863741235
    Attrib AA6=C    -0.020283783084802203
    Attrib AA6=D    -1.0670218093714585
    Attrib AA6=E    -0.336511067548439
    Attrib AA6=F    0.6664586064723489
    Attrib AA6=G    1.1268851689144277
    Attrib AA6=H    0.3045593364894556
    Attrib AA6=I    0.9166256245977443
    Attrib AA6=K    0.5185666182514964
    Attrib AA6=L    0.11686051185036064
    Attrib AA6=M    0.027526954151849574
    Attrib AA6=N    -0.009512211441005888
    Attrib AA6=P    -1.439278595049484
    Attrib AA6=Q    0.03858089999951158
    Attrib AA6=R    -1.266787483619661
    Attrib AA6=S    -0.3174417552531598
    Attrib AA6=T    0.8375129745496662
    Attrib AA6=V    0.3837833998289852
    Attrib AA6=W    0.456759065094784
    Attrib AA6=Y    -0.29258057070061155
Sigmoid Node 13
    Inputs    Weights
    Threshold    0.012014614205550582
    Attrib AA1=A    -0.22884867169982864
    Attrib AA1=C    -0.03694295050213054
    Attrib AA1=D    0.041108548942054346
    Attrib AA1=E    0.21427462395463265
    Attrib AA1=F    0.0631290529770399
    Attrib AA1=G    -0.09450178239046504
    Attrib AA1=H    0.18047927673701125
    Attrib AA1=I    0.2064009565551828
    Attrib AA1=K    -0.11444868201244306
    Attrib AA1=L    0.1027596026940863
    Attrib AA1=M    -0.07368474649660874
    Attrib AA1=N    -0.06803318104994867
    Attrib AA1=P    -0.1707216901693071
    Attrib AA1=Q    -0.12037876000324035
    Attrib AA1=R    0.2613182615937808
    Attrib AA1=S    -0.2760089717642155
    Attrib AA1=T    -0.15414726401825365
    Attrib AA1=V    0.230043861781758
    Attrib AA1=W    0.19301480098788257
    Attrib AA1=Y    0.06931950292405609
    Attrib AA2=A    0.0738327050891806
    Attrib AA2=C    0.0948515652837639
    Attrib AA2=D    0.17001148764157947
    Attrib AA2=E    0.15174168973296887
    Attrib AA2=F    -0.0165171113703793
    Attrib AA2=G    -0.059838425845611935
    Attrib AA2=H    -0.07033335054664462
    Attrib AA2=I    -0.28442418113224605
    Attrib AA2=K    0.37990827982575714
    Attrib AA2=L    -0.08608538046142458
    Attrib AA2=M    0.13691740202965078
    Attrib AA2=N    0.17540482260326892
    Attrib AA2=P    0.341658915162655
    Attrib AA2=Q    -0.1847352517079881
    Attrib AA2=R    0.3440489380741082
    Attrib AA2=S    -0.09334057628817218
    Attrib AA2=T    -0.2734368954204144
    Attrib AA2=V    -0.2971511272838246
    Attrib AA2=W    0.09347753141843432
    Attrib AA2=Y    -0.21009419970045087
    Attrib AA3=A    -0.17181717509155245
    Attrib AA3=C    -0.19216493278562757
    Attrib AA3=D    0.2224970503970506
    Attrib AA3=E    0.09393331370111047
    Attrib AA3=F    -0.10847143933403583
    Attrib AA3=G    0.4115854964505866
    Attrib AA3=H    0.024183117675879738
    Attrib AA3=I    -0.0650285350251841
    Attrib AA3=K    0.1958904946878402
    Attrib AA3=L    -0.3256202116431972
    Attrib AA3=M    -0.03316546536830226
    Attrib AA3=N    -0.013493941009830819
    Attrib AA3=P    0.2491251310877807
    Attrib AA3=Q    -0.03444223390236784
    Attrib AA3=R    0.28833300307305243
    Attrib AA3=S    -0.13312017700840867
    Attrib AA3=T    -0.16423903567035428
    Attrib AA3=V    -0.11183783939112027
    Attrib AA3=W    0.06864871443004977
    Attrib AA3=Y    -0.07317891411463857
    Attrib AA4=A    -0.00895284004589133
    Attrib AA4=C    -0.10339056521001404
    Attrib AA4=D    0.02828402065335099
    Attrib AA4=E    0.2182016325900965
    Attrib AA4=F    0.08944511223306827
    Attrib AA4=G    0.17853522175388173
    Attrib AA4=H    0.014629268111465348
    Attrib AA4=I    -0.34451780853113084
    Attrib AA4=K    0.0369113720228291
    Attrib AA4=L    0.2506240876841241
    Attrib AA4=M    -0.0015355428932775886
    Attrib AA4=N    -0.20482302588421925
    Attrib AA4=P    0.24198562249975433
    Attrib AA4=Q    -0.09904452724135862
    Attrib AA4=R    0.2455288844374572
    Attrib AA4=S    -0.15906869982210103
    Attrib AA4=T    -0.24050781098983373
    Attrib AA4=V    -0.27802479516902834
    Attrib AA4=W    0.1899184289338026
    Attrib AA4=Y    0.09607204468845477
    Attrib AA5=A    0.10246510009764943
    Attrib AA5=C    -0.16541151226497286
    Attrib AA5=D    0.19781148348438218
    Attrib AA5=E    0.2036997763663371
    Attrib AA5=F    -0.3182194264120959
    Attrib AA5=G    0.15812662201007954
    Attrib AA5=H    0.09242217908481001
    Attrib AA5=I    -0.2613403432846878
    Attrib AA5=K    0.0805846484508764
    Attrib AA5=L    -0.1508016522482867
    Attrib AA5=M    0.0737756366678393
    Attrib AA5=N    -0.15993241021578986
    Attrib AA5=P    0.24563145795623595
    Attrib AA5=Q    -0.1090120049451575
    Attrib AA5=R    0.33200544286263095
    Attrib AA5=S    0.1329569697498326
    Attrib AA5=T    -0.16923723930131124
    Attrib AA5=V    -0.02538239561567117
    Attrib AA5=W    0.061220869315028674
    Attrib AA5=Y    -0.03372662400008954
    Attrib AA6=A    0.0072173262251822795
    Attrib AA6=C    0.0832451108470266
    Attrib AA6=D    0.30768406249391944
    Attrib AA6=E    -0.0010612635134504183
    Attrib AA6=F    -0.26168014103189374
    Attrib AA6=G    0.04614910464935817
    Attrib AA6=H    0.20126314875315457
    Attrib AA6=I    -0.12747741285568023
    Attrib AA6=K    0.08057440257940436
    Attrib AA6=L    -0.2714009459996709
    Attrib AA6=M    -0.1120482363341088
    Attrib AA6=N    0.09530870796777804
    Attrib AA6=P    0.28273760399806974
    Attrib AA6=Q    0.14259797972838456
    Attrib AA6=R    0.35295971842266266
    Attrib AA6=S    0.21669166642789447
    Attrib AA6=T    -0.19133369902926
    Attrib AA6=V    -0.21762340244361178
    Attrib AA6=W    -0.056225139938767425
    Attrib AA6=Y    -0.1873007835821208
Sigmoid Node 14
    Inputs    Weights
    Threshold    0.04170083376287472
    Attrib AA1=A    -0.22759464364699084
    Attrib AA1=C    -0.19039636434677246
    Attrib AA1=D    0.22748567266955463
    Attrib AA1=E    0.22172051894969116
    Attrib AA1=F    0.11078640852144667
    Attrib AA1=G    -0.31061861614565583
    Attrib AA1=H    0.2159691718358623
    Attrib AA1=I    0.019888388521706622
    Attrib AA1=K    -0.17642787505866303
    Attrib AA1=L    -0.060671565595513746
    Attrib AA1=M    -0.06711370305461929
    Attrib AA1=N    0.10925186473644759
    Attrib AA1=P    -0.3590214176486806
    Attrib AA1=Q    -0.08978338693020402
    Attrib AA1=R    0.3774376977860508
    Attrib AA1=S    0.01822731391947683
    Attrib AA1=T    0.18026697909380535
    Attrib AA1=V    0.007499162597542182
    Attrib AA1=W    0.13430759572900397
    Attrib AA1=Y    -0.061030469097192556
    Attrib AA2=A    -0.30657602811952434
    Attrib AA2=C    -0.176445154805443
    Attrib AA2=D    0.1825159949701145
    Attrib AA2=E    0.1484634975866327
    Attrib AA2=F    -0.02858829050994298
    Attrib AA2=G    -0.1542537034673885
    Attrib AA2=H    -0.06466301112666847
    Attrib AA2=I    -0.21300839551432607
    Attrib AA2=K    0.326488256499117
    Attrib AA2=L    -0.20541456854613543
    Attrib AA2=M    0.07117181533321365
    Attrib AA2=N    0.1317860069205631
    Attrib AA2=P    0.3107936288291976
    Attrib AA2=Q    -0.0033850364890192887
    Attrib AA2=R    0.33830199360005997
    Attrib AA2=S    -0.1427726155456128
    Attrib AA2=T    0.20743770517254745
    Attrib AA2=V    -0.28403282284554016
    Attrib AA2=W    0.11532659907000652
    Attrib AA2=Y    -0.18937060137223324
    Attrib AA3=A    -0.24855281377414767
    Attrib AA3=C    -0.257992102755264
    Attrib AA3=D    0.1879259672019247
    Attrib AA3=E    -6.507273688545278E-4
    Attrib AA3=F    -0.013982272243433442
    Attrib AA3=G    -0.053336075288258164
    Attrib AA3=H    -0.0024423845248814865
    Attrib AA3=I    0.14504180151854443
    Attrib AA3=K    0.11612202665815635
    Attrib AA3=L    -0.12375703148992431
    Attrib AA3=M    -0.0553008240353162
    Attrib AA3=N    -0.014467165990651567
    Attrib AA3=P    0.2664235160125896
    Attrib AA3=Q    -0.2752101316843876
    Attrib AA3=R    0.36903945951077527
    Attrib AA3=S    -0.19154935425681907
    Attrib AA3=T    -0.0019072976355625766
    Attrib AA3=V    -0.3055107429223941
    Attrib AA3=W    0.20715004577852253
    Attrib AA3=Y    0.07465455390941513
    Attrib AA4=A    -0.11141838443581169
    Attrib AA4=C    -0.09740168204722768
    Attrib AA4=D    0.21747329982115446
    Attrib AA4=E    0.43549072490638513
    Attrib AA4=F    0.19701171517962265
    Attrib AA4=G    0.2056931884740208
    Attrib AA4=H    -0.04327170167076362
    Attrib AA4=I    -0.49200563763658905
    Attrib AA4=K    -0.21815707405890702
    Attrib AA4=L    -0.2583298152694013
    Attrib AA4=M    -0.01675234758879367
    Attrib AA4=N    -0.029900573034443236
    Attrib AA4=P    0.3418608346297732
    Attrib AA4=Q    -0.2927836546479623
    Attrib AA4=R    0.3201418468570028
    Attrib AA4=S    -0.14220274795648954
    Attrib AA4=T    -0.0027120424980445444
    Attrib AA4=V    -0.250604390367483
    Attrib AA4=W    0.24629019334607627
    Attrib AA4=Y    0.005904012561255725
    Attrib AA5=A    0.009805802318333084
    Attrib AA5=C    -0.16893294718185783
    Attrib AA5=D    0.18055830983135018
    Attrib AA5=E    0.024181133196984766
    Attrib AA5=F    -0.21541302166315732
    Attrib AA5=G    -0.0038403157262637895
    Attrib AA5=H    -0.14944873628611813
    Attrib AA5=I    0.02281663806244032
    Attrib AA5=K    -0.013893796616268588
    Attrib AA5=L    -0.051689210112447655
    Attrib AA5=M    0.06607443154762942
    Attrib AA5=N    -0.08436383956299623
    Attrib AA5=P    0.43944108313877644
    Attrib AA5=Q    -0.004081484288777618
    Attrib AA5=R    0.412473531572448
    Attrib AA5=S    -0.04358178821670472
    Attrib AA5=T    0.01927816582148892
    Attrib AA5=V    -0.23445022294580414
    Attrib AA5=W    0.14286098249417284
    Attrib AA5=Y    -0.19601361918739083
    Attrib AA6=A    -0.08557863505879054
    Attrib AA6=C    -0.141766408380182
    Attrib AA6=D    0.18461044373494076
    Attrib AA6=E    -0.05031592409679356
    Attrib AA6=F    -0.19451093191594596
    Attrib AA6=G    0.07005003195198335
    Attrib AA6=H    -0.0028747420394816536
    Attrib AA6=I    -0.19621938473722056
    Attrib AA6=K    -0.29445939551178135
    Attrib AA6=L    0.2521773729527164
    Attrib AA6=M    -0.059619180224091996
    Attrib AA6=N    0.1649601037614171
    Attrib AA6=P    0.3994786415287956
    Attrib AA6=Q    -0.10109874723016372
    Attrib AA6=R    0.3764704718653016
    Attrib AA6=S    0.09129692074079883
    Attrib AA6=T    -0.002042950272803283
    Attrib AA6=V    -0.07565530088911676
    Attrib AA6=W    -0.10514225496971656
    Attrib AA6=Y    -0.14370105727637572
Sigmoid Node 15
    Inputs    Weights
    Threshold    -0.03137967136125222
    Attrib AA1=A    -0.3667238908838146
    Attrib AA1=C    -1.1229521549525006
    Attrib AA1=D    -0.3049460494991924
    Attrib AA1=E    0.12911668600817863
    Attrib AA1=F    -0.05122653181312312
    Attrib AA1=G    -0.04820004491758952
    Attrib AA1=H    -0.7014268948645543
    Attrib AA1=I    -0.5671240405817413
    Attrib AA1=K    0.5354451796667428
    Attrib AA1=L    -0.3128745519918532
    Attrib AA1=M    0.38498737461323757
    Attrib AA1=N    1.4597725533958394
    Attrib AA1=P    -0.6559796660478802
    Attrib AA1=Q    0.2897944942128014
    Attrib AA1=R    1.4295264354075672
    Attrib AA1=S    -0.3234940056931471
    Attrib AA1=T    0.2108538794191634
    Attrib AA1=V    -0.4537538848934774
    Attrib AA1=W    0.7971736565269173
    Attrib AA1=Y    -0.1357340885762587
    Attrib AA2=A    -1.056473485858488
    Attrib AA2=C    -0.2897324619103238
    Attrib AA2=D    0.7217983284451985
    Attrib AA2=E    0.778498200412514
    Attrib AA2=F    -1.07887917780016
    Attrib AA2=G    0.6000375689422713
    Attrib AA2=H    1.0980553107658784
    Attrib AA2=I    0.18312449870837588
    Attrib AA2=K    -0.1827880411494296
    Attrib AA2=L    0.07934395110228676
    Attrib AA2=M    -1.0540506621596069
    Attrib AA2=N    0.21403105787747997
    Attrib AA2=P    1.7886581695892432
    Attrib AA2=Q    -0.929000603802392
    Attrib AA2=R    1.3750462842318405
    Attrib AA2=S    -1.3032005207369457
    Attrib AA2=T    0.026552418205339615
    Attrib AA2=V    -2.014612020408103
    Attrib AA2=W    0.6473238786352234
    Attrib AA2=Y    0.2902769171176979
    Attrib AA3=A    -1.1455671920152726
    Attrib AA3=C    -1.6537678612223905
    Attrib AA3=D    0.15371539568597933
    Attrib AA3=E    -0.16526420284503482
    Attrib AA3=F    0.5424159372487286
    Attrib AA3=G    -0.12752159717330924
    Attrib AA3=H    -0.6002773110731009
    Attrib AA3=I    -0.7283042534754433
    Attrib AA3=K    0.8545142745016093
    Attrib AA3=L    -0.23132990676749954
    Attrib AA3=M    0.10632056766814303
    Attrib AA3=N    -0.31426552112225575
    Attrib AA3=P    0.9685827692408098
    Attrib AA3=Q    -0.5479305265891273
    Attrib AA3=R    1.4243529970309974
    Attrib AA3=S    -0.8415916852039189
    Attrib AA3=T    0.611242235762114
    Attrib AA3=V    1.2391022824927702
    Attrib AA3=W    1.6182792757419828
    Attrib AA3=Y    -1.2413207732579845
    Attrib AA4=A    0.32399538230906766
    Attrib AA4=C    -0.3543110193364885
    Attrib AA4=D    0.831374993402819
    Attrib AA4=E    0.7930315045247539
    Attrib AA4=F    0.5208463846885026
    Attrib AA4=G    0.09975808762478074
    Attrib AA4=H    -0.5486792336414602
    Attrib AA4=I    -0.6821186996908785
    Attrib AA4=K    0.8803156159080228
    Attrib AA4=L    -0.5175270049825091
    Attrib AA4=M    -1.0820863154296576
    Attrib AA4=N    0.09188257109610487
    Attrib AA4=P    2.2156023382879444
    Attrib AA4=Q    -0.594816424608879
    Attrib AA4=R    0.8866094881638314
    Attrib AA4=S    -0.3897306909241014
    Attrib AA4=T    -0.7815013864017499
    Attrib AA4=V    -2.6875847870269483
    Attrib AA4=W    1.2151632749950272
    Attrib AA4=Y    -0.12583191766103796
    Attrib AA5=A    -0.6461925377335238
    Attrib AA5=C    -0.6793865557473829
    Attrib AA5=D    -0.01310573986194249
    Attrib AA5=E    0.7421343890676212
    Attrib AA5=F    -0.03927222549734574
    Attrib AA5=G    0.5562223795249236
    Attrib AA5=H    0.6505195521157677
    Attrib AA5=I    0.6766408715519745
    Attrib AA5=K    -0.6984610323291206
    Attrib AA5=L    -0.4921381739107637
    Attrib AA5=M    -0.5505905655418255
    Attrib AA5=N    -1.3090576304180999
    Attrib AA5=P    2.0760199414591587
    Attrib AA5=Q    0.17370761457688894
    Attrib AA5=R    1.6135078276553674
    Attrib AA5=S    -0.6779504006443925
    Attrib AA5=T    -1.4310085730515412
    Attrib AA5=V    -0.6226508791498208
    Attrib AA5=W    0.7985112025082514
    Attrib AA5=Y    -0.12601632504948707
    Attrib AA6=A    -0.6065107210541226
    Attrib AA6=C    0.18040586993130142
    Attrib AA6=D    0.5949621043807175
    Attrib AA6=E    1.285721837745516
    Attrib AA6=F    -1.3610516722087553
    Attrib AA6=G    0.40272917699692534
    Attrib AA6=H    0.6618411389199498
    Attrib AA6=I    -0.17190994821460445
    Attrib AA6=K    -0.4507664481508925
    Attrib AA6=L    -0.9566678983765599
    Attrib AA6=M    -0.6479459612714483
    Attrib AA6=N    0.7712478667092454
    Attrib AA6=P    2.001475820661014
    Attrib AA6=Q    -0.05595707685123102
    Attrib AA6=R    1.3923949962908437
    Attrib AA6=S    -1.9233101791380331
    Attrib AA6=T    -0.5628227300762217
    Attrib AA6=V    0.15616099157836288
    Attrib AA6=W    0.13250881257305627
    Attrib AA6=Y    -0.7674317206970432
Sigmoid Node 16
    Inputs    Weights
    Threshold    -0.006740295887573233
    Attrib AA1=A    -0.3710778142604605
    Attrib AA1=C    -0.41569090033773975
    Attrib AA1=D    0.7221973709579299
    Attrib AA1=E    0.1783327110579681
    Attrib AA1=F    0.21438431174541606
    Attrib AA1=G    -0.08995979675912401
    Attrib AA1=H    -0.22160094758720839
    Attrib AA1=I    -0.0605470501375446
    Attrib AA1=K    -0.1860778779563596
    Attrib AA1=L    1.0733438521655043
    Attrib AA1=M    -0.04085940892369964
    Attrib AA1=N    -0.21133119322597474
    Attrib AA1=P    -0.6347656270519377
    Attrib AA1=Q    -0.5359094960546471
    Attrib AA1=R    0.5606086289364274
    Attrib AA1=S    0.37916304946545426
    Attrib AA1=T    -0.44518949278718306
    Attrib AA1=V    0.09264040097189484
    Attrib AA1=W    0.3072259582567281
    Attrib AA1=Y    -0.13209064264720702
    Attrib AA2=A    0.22801213439739554
    Attrib AA2=C    -0.24750885821056937
    Attrib AA2=D    0.4746083462934672
    Attrib AA2=E    0.2842666896504813
    Attrib AA2=F    -0.21724935957140304
    Attrib AA2=G    0.10333176718881408
    Attrib AA2=H    0.17319141665321347
    Attrib AA2=I    -0.3428117428551586
    Attrib AA2=K    -0.22500708423141416
    Attrib AA2=L    0.7117062767776107
    Attrib AA2=M    0.2136584738024134
    Attrib AA2=N    -0.2458723631909439
    Attrib AA2=P    0.7454163265655923
    Attrib AA2=Q    -0.515882696757758
    Attrib AA2=R    0.7223044652017251
    Attrib AA2=S    -0.6556000456879792
    Attrib AA2=T    -0.13258161727851991
    Attrib AA2=V    -0.6793473356869628
    Attrib AA2=W    0.27963634470070464
    Attrib AA2=Y    -0.24071096039890144
    Attrib AA3=A    0.8111290090668961
    Attrib AA3=C    -0.45817188197285375
    Attrib AA3=D    0.30087578709036067
    Attrib AA3=E    0.005360253211158414
    Attrib AA3=F    -0.25435455959627984
    Attrib AA3=G    0.6350835950615044
    Attrib AA3=H    -0.07170044115791012
    Attrib AA3=I    -0.24758877018157238
    Attrib AA3=K    -0.5373485374540075
    Attrib AA3=L    -1.077019133036589
    Attrib AA3=M    -0.2173490263968707
    Attrib AA3=N    0.12683755438218322
    Attrib AA3=P    0.6647841494093762
    Attrib AA3=Q    -0.056639977072941175
    Attrib AA3=R    0.7184059958279859
    Attrib AA3=S    0.3048150257291265
    Attrib AA3=T    -0.5377081501616797
    Attrib AA3=V    -0.41355516794536157
    Attrib AA3=W    0.28627294290643235
    Attrib AA3=Y    0.35589759498729195
    Attrib AA4=A    -0.25082660073788376
    Attrib AA4=C    -0.13879663890384056
    Attrib AA4=D    0.03650267558252486
    Attrib AA4=E    -0.40693569582671063
    Attrib AA4=F    0.06664714590059183
    Attrib AA4=G    0.5325360884515963
    Attrib AA4=H    0.014036356643808062
    Attrib AA4=I    -1.076628866736268
    Attrib AA4=K    -0.006426160689633203
    Attrib AA4=L    0.33228249558033
    Attrib AA4=M    -0.19458519484165873
    Attrib AA4=N    -0.18635913661733994
    Attrib AA4=P    0.9019107763104184
    Attrib AA4=Q    0.3057599321944188
    Attrib AA4=R    0.48140995601231423
    Attrib AA4=S    -0.35503562840817515
    Attrib AA4=T    0.33010246937461557
    Attrib AA4=V    -0.639144454480833
    Attrib AA4=W    0.5486780769087346
    Attrib AA4=Y    0.16505709886207526
    Attrib AA5=A    -0.6186263259580413
    Attrib AA5=C    -0.6212159463076457
    Attrib AA5=D    0.5084659093345805
    Attrib AA5=E    0.3103393429348966
    Attrib AA5=F    -0.5513659881697387
    Attrib AA5=G    0.252334339002115
    Attrib AA5=H    -0.6349175157587006
    Attrib AA5=I    -0.37018489123695897
    Attrib AA5=K    -0.6181032953600145
    Attrib AA5=L    -0.43518081232135886
    Attrib AA5=M    0.28609224103982905
    Attrib AA5=N    0.27725239238833327
    Attrib AA5=P    0.6536401091968719
    Attrib AA5=Q    0.09663966286895681
    Attrib AA5=R    0.7035642687366812
    Attrib AA5=S    0.05045524156173398
    Attrib AA5=T    0.40490408475039524
    Attrib AA5=V    0.4130094495394585
    Attrib AA5=W    0.38167815100224717
    Attrib AA5=Y    -0.3415278322932204
    Attrib AA6=A    -0.060660377392208586
    Attrib AA6=C    0.35572303497092583
    Attrib AA6=D    0.47434864903464175
    Attrib AA6=E    -0.004961286521465587
    Attrib AA6=F    -0.8667107660032742
    Attrib AA6=G    0.8587038125481985
    Attrib AA6=H    0.11272325023441401
    Attrib AA6=I    0.0035863298548989633
    Attrib AA6=K    -0.024416440306038404
    Attrib AA6=L    -0.3133335167946028
    Attrib AA6=M    -0.13699659239601822
    Attrib AA6=N    0.31537566122149957
    Attrib AA6=P    0.8954623138294229
    Attrib AA6=Q    -0.8159976662098535
    Attrib AA6=R    0.7177320186504339
    Attrib AA6=S    -0.0875995430933823
    Attrib AA6=T    -0.15277626805728228
    Attrib AA6=V    -1.0921079104776348
    Attrib AA6=W    -0.16696204724387592
    Attrib AA6=Y    0.1864398406721563
Sigmoid Node 17
    Inputs    Weights
    Threshold    0.032762078934072965
    Attrib AA1=A    -0.014297510920184964
    Attrib AA1=C    -0.19598065202266934
    Attrib AA1=D    0.3792925037436556
    Attrib AA1=E    -0.21649246005786554
    Attrib AA1=F    0.34199509646879833
    Attrib AA1=G    -0.0060869027383879115
    Attrib AA1=H    -0.14276260703464896
    Attrib AA1=I    0.27517167280268545
    Attrib AA1=K    0.12909045162168864
    Attrib AA1=L    0.19787521276294218
    Attrib AA1=M    0.2733568011218918
    Attrib AA1=N    0.17192761077533333
    Attrib AA1=P    0.036481906138620505
    Attrib AA1=Q    -0.12600512026407135
    Attrib AA1=R    0.31073148834762837
    Attrib AA1=S    -0.49353294191079283
    Attrib AA1=T    -0.3970230777746251
    Attrib AA1=V    -0.28067210169755863
    Attrib AA1=W    0.21078082189923983
    Attrib AA1=Y    -0.22982576579921146
    Attrib AA2=A    -0.05568046133398399
    Attrib AA2=C    -0.0883702340635526
    Attrib AA2=D    0.2542413671931585
    Attrib AA2=E    0.1398824595372516
    Attrib AA2=F    0.19291402690425932
    Attrib AA2=G    -0.5632699885488328
    Attrib AA2=H    -0.05199320980618825
    Attrib AA2=I    -0.4699347980738157
    Attrib AA2=K    -0.22608822279321045
    Attrib AA2=L    0.2072639717488826
    Attrib AA2=M    0.011874034687437402
    Attrib AA2=N    0.027021919686088525
    Attrib AA2=P    0.5504015568830514
    Attrib AA2=Q    0.10633300785430214
    Attrib AA2=R    0.38884133429089596
    Attrib AA2=S    0.5452711933143399
    Attrib AA2=T    -0.37457341449128295
    Attrib AA2=V    -0.3367662187063055
    Attrib AA2=W    0.07908618403986034
    Attrib AA2=Y    -0.14624868172753974
    Attrib AA3=A    0.058875143731596837
    Attrib AA3=C    -0.2527404262162533
    Attrib AA3=D    0.3665290056087642
    Attrib AA3=E    0.45971227533146874
    Attrib AA3=F    -0.2881324465546031
    Attrib AA3=G    -0.17421487468371386
    Attrib AA3=H    -0.013716693462971689
    Attrib AA3=I    -0.5988506609597023
    Attrib AA3=K    0.17352250078640474
    Attrib AA3=L    -0.09332570592091624
    Attrib AA3=M    0.05432747973244345
    Attrib AA3=N    -0.18451701558588074
    Attrib AA3=P    0.42020872217142713
    Attrib AA3=Q    0.3882521696897865
    Attrib AA3=R    0.4825643420731202
    Attrib AA3=S    -0.45185885766624406
    Attrib AA3=T    -0.255752384691603
    Attrib AA3=V    -0.32315986586941237
    Attrib AA3=W    0.1820653783945212
    Attrib AA3=Y    0.40212958199894727
    Attrib AA4=A    -0.17381605847820808
    Attrib AA4=C    -0.00973876252031781
    Attrib AA4=D    0.25527995590867614
    Attrib AA4=E    -0.04437248776772614
    Attrib AA4=F    0.09735669746350444
    Attrib AA4=G    -0.19575937409019178
    Attrib AA4=H    0.16472791542574816
    Attrib AA4=I    -0.2193416680312802
    Attrib AA4=K    0.08673537641065227
    Attrib AA4=L    0.045749248043251
    Attrib AA4=M    0.07714776719628162
    Attrib AA4=N    0.11790543247043636
    Attrib AA4=P    0.4855249819604281
    Attrib AA4=Q    -0.10586350134444344
    Attrib AA4=R    0.274106637768567
    Attrib AA4=S    0.07885030021670426
    Attrib AA4=T    -0.38753059241772597
    Attrib AA4=V    -0.618212264293417
    Attrib AA4=W    0.24985488568842035
    Attrib AA4=Y    -0.034140291371375524
    Attrib AA5=A    -0.1341774835217563
    Attrib AA5=C    0.13074444131067467
    Attrib AA5=D    0.008025376977800014
    Attrib AA5=E    0.6143854390281555
    Attrib AA5=F    -0.11181974314944981
    Attrib AA5=G    0.09086657605771115
    Attrib AA5=H    -0.3180436785865977
    Attrib AA5=I    -0.14785318209963697
    Attrib AA5=K    -0.2051679776983892
    Attrib AA5=L    0.1941730250546471
    Attrib AA5=M    0.10811123034510607
    Attrib AA5=N    0.035874041726812224
    Attrib AA5=P    0.3505433205308722
    Attrib AA5=Q    -0.22362953201832528
    Attrib AA5=R    0.43317443882077056
    Attrib AA5=S    -0.3205545238579054
    Attrib AA5=T    -0.275424550270363
    Attrib AA5=V    -0.14015641693788586
    Attrib AA5=W    0.20603282630156222
    Attrib AA5=Y    -0.0717153113619994
    Attrib AA6=A    -0.43703064597388314
    Attrib AA6=C    0.15592040420348574
    Attrib AA6=D    0.4026042515727503
    Attrib AA6=E    -0.08013584545672796
    Attrib AA6=F    -0.27838836336105277
    Attrib AA6=G    0.08782124781014061
    Attrib AA6=H    0.01677082367900762
    Attrib AA6=I    -0.12745702082571053
    Attrib AA6=K    0.03535740900371352
    Attrib AA6=L    0.19870048632521004
    Attrib AA6=M    -0.07422941223761026
    Attrib AA6=N    0.14889017944513994
    Attrib AA6=P    0.4151401252253347
    Attrib AA6=Q    0.0011096259282889615
    Attrib AA6=R    0.3986106025789074
    Attrib AA6=S    0.4049679552593432
    Attrib AA6=T    -0.47371913887823036
    Attrib AA6=V    -0.07384434356667748
    Attrib AA6=W    0.059676372136062736
    Attrib AA6=Y    -0.29109176746692045
Sigmoid Node 18
    Inputs    Weights
    Threshold    -0.025677628598550235
    Attrib AA1=A    0.023612427635455784
    Attrib AA1=C    -0.019986895466639953
    Attrib AA1=D    -0.005106465532208068
    Attrib AA1=E    0.06671914437013111
    Attrib AA1=F    0.03369686589294516
    Attrib AA1=G    -0.0013135065270116863
    Attrib AA1=H    0.021073768963292782
    Attrib AA1=I    0.043495068161055604
    Attrib AA1=K    0.06368229881693711
    Attrib AA1=L    0.03042435471490773
    Attrib AA1=M    0.026106301112443674
    Attrib AA1=N    0.02387010341470379
    Attrib AA1=P    0.020198658392027634
    Attrib AA1=Q    -0.01171036686876174
    Attrib AA1=R    0.06345229467971347
    Attrib AA1=S    0.03607654782230653
    Attrib AA1=T    0.011226727165336639
    Attrib AA1=V    0.06237639960270099
    Attrib AA1=W    0.057580356111886305
    Attrib AA1=Y    0.044964256370551105
    Attrib AA2=A    0.02255969921535209
    Attrib AA2=C    0.034248148808140734
    Attrib AA2=D    0.022911029314391748
    Attrib AA2=E    0.0067827639495409925
    Attrib AA2=F    -0.013321007403476914
    Attrib AA2=G    0.04601198188170905
    Attrib AA2=H    -0.012646421535602637
    Attrib AA2=I    0.04600334379722964
    Attrib AA2=K    0.026730219326058107
    Attrib AA2=L    0.059695424799624
    Attrib AA2=M    -0.014152823081652725
    Attrib AA2=N    0.060537284039930445
    Attrib AA2=P    0.07333811193655908
    Attrib AA2=Q    0.005108914474323629
    Attrib AA2=R    0.05988279333454746
    Attrib AA2=S    0.02490282796577819
    Attrib AA2=T    -0.028128256249166664
    Attrib AA2=V    0.0562535212125099
    Attrib AA2=W    -0.009752920508204881
    Attrib AA2=Y    0.05152915037821838
    Attrib AA3=A    -0.014822934118647584
    Attrib AA3=C    0.062484302502432386
    Attrib AA3=D    0.06625281364709835
    Attrib AA3=E    0.02193627765132488
    Attrib AA3=F    0.0648756453569492
    Attrib AA3=G    0.026208077967359713
    Attrib AA3=H    -0.010424460646756662
    Attrib AA3=I    -0.013386816129093308
    Attrib AA3=K    0.011691002286799451
    Attrib AA3=L    -0.019352592227897866
    Attrib AA3=M    0.06513556593011911
    Attrib AA3=N    -0.023459949193718174
    Attrib AA3=P    0.023894207305033697
    Attrib AA3=Q    0.05319128330876323
    Attrib AA3=R    0.009549418940993945
    Attrib AA3=S    -0.03709410007290227
    Attrib AA3=T    0.03904395321127809
    Attrib AA3=V    -0.018851452823525724
    Attrib AA3=W    0.029226412478503827
    Attrib AA3=Y    0.044078374765465764
    Attrib AA4=A    -0.004318795356765939
    Attrib AA4=C    0.0033245016934840667
    Attrib AA4=D    0.05155705321523496
    Attrib AA4=E    0.06864926627413448
    Attrib AA4=F    0.034361306758492284
    Attrib AA4=G    0.06800291065526827
    Attrib AA4=H    0.02495282884058671
    Attrib AA4=I    -0.04462082133415663
    Attrib AA4=K    0.058493526035622044
    Attrib AA4=L    0.06240323640593215
    Attrib AA4=M    0.019911707005304563
    Attrib AA4=N    0.048429024993680236
    Attrib AA4=P    0.010901273774954362
    Attrib AA4=Q    0.031242058973006585
    Attrib AA4=R    0.026871031531246946
    Attrib AA4=S    -0.010021923951167603
    Attrib AA4=T    0.013195884201597846
    Attrib AA4=V    0.03923108931856179
    Attrib AA4=W    0.06372038638309947
    Attrib AA4=Y    0.07222340740944837
    Attrib AA5=A    0.05472026498836139
    Attrib AA5=C    -0.00916377331558622
    Attrib AA5=D    0.011745164225918437
    Attrib AA5=E    0.03354012015376488
    Attrib AA5=F    0.07074792133356611
    Attrib AA5=G    0.04458560572182969
    Attrib AA5=H    0.0679990187843641
    Attrib AA5=I    -0.02293908382199688
    Attrib AA5=K    0.038568622393451935
    Attrib AA5=L    0.05053557542831059
    Attrib AA5=M    0.060175613892856875
    Attrib AA5=N    0.039150937522804304
    Attrib AA5=P    0.07332904947820994
    Attrib AA5=Q    -0.0165247016523712
    Attrib AA5=R    0.05018184300134136
    Attrib AA5=S    0.022524103601003105
    Attrib AA5=T    0.04811034081707308
    Attrib AA5=V    -0.0028955865397637176
    Attrib AA5=W    0.0247314645501156
    Attrib AA5=Y    0.0682941829820091
    Attrib AA6=A    -0.022574538282569424
    Attrib AA6=C    -0.008454032909538235
    Attrib AA6=D    0.054494650091800816
    Attrib AA6=E    0.0481064274021709
    Attrib AA6=F    -0.017426268318841892
    Attrib AA6=G    0.05596122920104436
    Attrib AA6=H    0.04778824633964573
    Attrib AA6=I    0.02980308124085601
    Attrib AA6=K    0.06466559259287036
    Attrib AA6=L    0.05952126515374384
    Attrib AA6=M    0.07504483938464149
    Attrib AA6=N    0.07743029432261411
    Attrib AA6=P    0.033416291680994255
    Attrib AA6=Q    0.01834422082197112
    Attrib AA6=R    0.008572083938353172
    Attrib AA6=S    0.03403724751626598
    Attrib AA6=T    -0.014607455902345913
    Attrib AA6=V    0.016856390916423266
    Attrib AA6=W    0.0017150943560626255
    Attrib AA6=Y    0.02557021187338984
Sigmoid Node 19
    Inputs    Weights
    Threshold    -0.08012903681591282
    Attrib AA1=A    0.9002174773359071
    Attrib AA1=C    1.16565772518453
    Attrib AA1=D    -0.6940696549025588
    Attrib AA1=E    -1.0157173848718435
    Attrib AA1=F    -0.46555670364071955
    Attrib AA1=G    0.7148578571136835
    Attrib AA1=H    -0.45773401740002956
    Attrib AA1=I    0.703281867232052
    Attrib AA1=K    -0.7909845975608796
    Attrib AA1=L    0.3929673720180687
    Attrib AA1=M    0.36141063602432866
    Attrib AA1=N    -0.58715393394746
    Attrib AA1=P    1.768457932280257
    Attrib AA1=Q    0.645204258799533
    Attrib AA1=R    -1.5451847148391733
    Attrib AA1=S    1.0864819953861702
    Attrib AA1=T    -0.744728357846855
    Attrib AA1=V    0.3830401293014855
    Attrib AA1=W    -0.5294067873419881
    Attrib AA1=Y    -0.11239027436283598
    Attrib AA2=A    0.777019962943104
    Attrib AA2=C    0.1180207073088062
    Attrib AA2=D    -1.2296772506944853
    Attrib AA2=E    0.16025420073872576
    Attrib AA2=F    -0.05706508039762011
    Attrib AA2=G    -0.4143065161652604
    Attrib AA2=H    0.0023635075545081967
    Attrib AA2=I    0.8927187179249068
    Attrib AA2=K    0.8558526841708047
    Attrib AA2=L    -0.25191398742796595
    Attrib AA2=M    0.30977821995311183
    Attrib AA2=N    1.036042154446089
    Attrib AA2=P    -1.7680385616900327
    Attrib AA2=Q    1.5389738845137995
    Attrib AA2=R    -1.779873552896339
    Attrib AA2=S    0.5009601346097736
    Attrib AA2=T    0.37515207960917396
    Attrib AA2=V    0.7698446129494283
    Attrib AA2=W    -0.13880987290796593
    Attrib AA2=Y    -0.334884219068132
    Attrib AA3=A    1.4011286573273292
    Attrib AA3=C    0.7473363719043237
    Attrib AA3=D    -1.3161588292270363
    Attrib AA3=E    -0.3463704073507034
    Attrib AA3=F    -0.32835034162771004
    Attrib AA3=G    -0.12897894353174996
    Attrib AA3=H    -0.1143125943559288
    Attrib AA3=I    0.5284637362337442
    Attrib AA3=K    -0.8315126684017665
    Attrib AA3=L    0.8524753623378977
    Attrib AA3=M    -0.1597988366869292
    Attrib AA3=N    0.7821959740348363
    Attrib AA3=P    -1.1883797794585509
    Attrib AA3=Q    0.25856653740161323
    Attrib AA3=R    -1.514765932062629
    Attrib AA3=S    1.1529380605719701
    Attrib AA3=T    0.9841884440112972
    Attrib AA3=V    1.7794205480287208
    Attrib AA3=W    -0.8886508459164638
    Attrib AA3=Y    -0.1924319843585386
    Attrib AA4=A    0.3585330533274369
    Attrib AA4=C    0.3709689282612956
    Attrib AA4=D    -0.6643265247373935
    Attrib AA4=E    0.3174359659555301
    Attrib AA4=F    -1.3024343367617297
    Attrib AA4=G    0.2291870912761274
    Attrib AA4=H    0.9770362191971643
    Attrib AA4=I    1.1219558249265529
    Attrib AA4=K    0.4034426566504141
    Attrib AA4=L    0.4614970276144862
    Attrib AA4=M    1.1618498019628336
    Attrib AA4=N    -0.27286765839387567
    Attrib AA4=P    -1.61368185226327
    Attrib AA4=Q    0.32338902597968516
    Attrib AA4=R    -0.9853116882120381
    Attrib AA4=S    0.00994739154671549
    Attrib AA4=T    0.2997781665266777
    Attrib AA4=V    2.120012157838026
    Attrib AA4=W    -1.179568984588424
    Attrib AA4=Y    -0.6519841207117476
    Attrib AA5=A    0.205529382140862
    Attrib AA5=C    1.4665933784279954
    Attrib AA5=D    -1.4658159295680016
    Attrib AA5=E    -1.0964698178097094
    Attrib AA5=F    0.6001889230641962
    Attrib AA5=G    0.14469164005102816
    Attrib AA5=H    0.05071818698483446
    Attrib AA5=I    1.1296350086823326
    Attrib AA5=K    0.08542742129983161
    Attrib AA5=L    0.8864007171280782
    Attrib AA5=M    0.9201765762976356
    Attrib AA5=N    -0.2404508184996482
    Attrib AA5=P    -1.933076133044555
    Attrib AA5=Q    0.36794129088592314
    Attrib AA5=R    -1.7213812766099714
    Attrib AA5=S    0.6074531771012996
    Attrib AA5=T    -0.19980567577125613
    Attrib AA5=V    1.4951912101078348
    Attrib AA5=W    -0.6700492272971648
    Attrib AA5=Y    0.6072430715837466
    Attrib AA6=A    -0.43355186416626923
    Attrib AA6=C    0.6251139148054934
    Attrib AA6=D    -1.2168926755977503
    Attrib AA6=E    0.07834680603351445
    Attrib AA6=F    0.5757130407489767
    Attrib AA6=G    0.7356806543291484
    Attrib AA6=H    0.9210684635892945
    Attrib AA6=I    1.0446622404792096
    Attrib AA6=K    0.2938411982669405
    Attrib AA6=L    0.4095404401403747
    Attrib AA6=M    0.3258080718294521
    Attrib AA6=N    -0.8876775648812176
    Attrib AA6=P    -1.5822100452240493
    Attrib AA6=Q    0.20760049900050828
    Attrib AA6=R    -1.4483767243404269
    Attrib AA6=S    0.3190378971958517
    Attrib AA6=T    -0.44693460650512157
    Attrib AA6=V    0.12985314240449053
    Attrib AA6=W    0.47963769146519014
    Attrib AA6=Y    1.1426862521272245
Sigmoid Node 20
    Inputs    Weights
    Threshold    -0.008638163583543176
    Attrib AA1=A    -0.007964237353395923
    Attrib AA1=C    -0.026864539387492555
    Attrib AA1=D    0.11626690835895039
    Attrib AA1=E    0.14017613424744574
    Attrib AA1=F    0.06367170115701502
    Attrib AA1=G    -0.06044485922029899
    Attrib AA1=H    -0.003451409346800677
    Attrib AA1=I    0.1088580050075436
    Attrib AA1=K    -0.032287682317611
    Attrib AA1=L    -0.01795159137785208
    Attrib AA1=M    0.03883730928530641
    Attrib AA1=N    8.906826333028196E-4
    Attrib AA1=P    -0.08958796940911372
    Attrib AA1=Q    0.03337631472119041
    Attrib AA1=R    0.18442891504240055
    Attrib AA1=S    -0.06533707945423767
    Attrib AA1=T    0.0034069374054896727
    Attrib AA1=V    0.010653186337387143
    Attrib AA1=W    0.030025613412720174
    Attrib AA1=Y    0.049524853317520046
    Attrib AA2=A    -0.04988387120208207
    Attrib AA2=C    0.0708146608275345
    Attrib AA2=D    0.12457976811316432
    Attrib AA2=E    0.0481809031077194
    Attrib AA2=F    0.0853574932087126
    Attrib AA2=G    0.0779801091179378
    Attrib AA2=H    -0.024222176820694403
    Attrib AA2=I    -0.064082330218259
    Attrib AA2=K    -0.0014027346038265125
    Attrib AA2=L    -0.04371030444640784
    Attrib AA2=M    0.07248061115957126
    Attrib AA2=N    0.015524379175409742
    Attrib AA2=P    0.1754516173037879
    Attrib AA2=Q    0.05852440039742209
    Attrib AA2=R    0.11728350563080829
    Attrib AA2=S    0.007611575681338407
    Attrib AA2=T    0.01804317855551528
    Attrib AA2=V    -0.11131246403591755
    Attrib AA2=W    0.03709755581137871
    Attrib AA2=Y    -0.038105565798811636
    Attrib AA3=A    -0.03812706258759503
    Attrib AA3=C    -0.01333843193416096
    Attrib AA3=D    0.1624051518361628
    Attrib AA3=E    0.10834520402935928
    Attrib AA3=F    0.08692145160206972
    Attrib AA3=G    0.0913110342075357
    Attrib AA3=H    0.05048847237623283
    Attrib AA3=I    -0.08771484076831942
    Attrib AA3=K    0.0136858398049223
    Attrib AA3=L    -0.023120481128653066
    Attrib AA3=M    -0.013028306540938823
    Attrib AA3=N    -0.02359344915159128
    Attrib AA3=P    0.11263747271107356
    Attrib AA3=Q    -0.018954791498800975
    Attrib AA3=R    0.14232530867103824
    Attrib AA3=S    -0.05132758324654562
    Attrib AA3=T    0.054752392340441935
    Attrib AA3=V    -0.06066010347594429
    Attrib AA3=W    0.10833924658272528
    Attrib AA3=Y    0.0378962144489115
    Attrib AA4=A    0.05532587528162361
    Attrib AA4=C    -0.006784033287151917
    Attrib AA4=D    0.134940802258393
    Attrib AA4=E    0.05315623159779763
    Attrib AA4=F    0.07916673495097039
    Attrib AA4=G    0.06588427452335903
    Attrib AA4=H    0.070043797772435
    Attrib AA4=I    -0.14103206984965735
    Attrib AA4=K    -0.02290786878397771
    Attrib AA4=L    -0.011492795509837315
    Attrib AA4=M    -0.0550410639620063
    Attrib AA4=N    0.032994575454950256
    Attrib AA4=P    0.1564455472117258
    Attrib AA4=Q    -0.08014635727553278
    Attrib AA4=R    0.09595400182338806
    Attrib AA4=S    -0.01464339257538305
    Attrib AA4=T    0.021427685998030695
    Attrib AA4=V    -0.13647109349871064
    Attrib AA4=W    0.12551506021658548
    Attrib AA4=Y    0.07680513412738954
    Attrib AA5=A    -0.006282745203673544
    Attrib AA5=C    2.8095880372634263E-4
    Attrib AA5=D    0.14432207434270977
    Attrib AA5=E    0.11229406798721753
    Attrib AA5=F    -0.037131088747693525
    Attrib AA5=G    -0.007644753267215085
    Attrib AA5=H    0.01609807382053541
    Attrib AA5=I    -0.06264434587505754
    Attrib AA5=K    0.005279931246846665
    Attrib AA5=L    -0.03977363528830072
    Attrib AA5=M    0.02248635077360104
    Attrib AA5=N    0.053111383953099014
    Attrib AA5=P    0.23079830283894207
    Attrib AA5=Q    0.008685987372655546
    Attrib AA5=R    0.11696344662229105
    Attrib AA5=S    0.020955658549224928
    Attrib AA5=T    0.06251027578708764
    Attrib AA5=V    -0.06883607310554969
    Attrib AA5=W    0.026976437845902958
    Attrib AA5=Y    -0.00327619698230114
    Attrib AA6=A    0.021417076287745154
    Attrib AA6=C    -0.044647389935844536
    Attrib AA6=D    0.07106159660261083
    Attrib AA6=E    0.04840056215133978
    Attrib AA6=F    -0.08122445961230722
    Attrib AA6=G    0.006143433198530783
    Attrib AA6=H    0.04066142533544662
    Attrib AA6=I    -0.06358714779072352
    Attrib AA6=K    -0.06388441527565983
    Attrib AA6=L    0.041753798149581675
    Attrib AA6=M    0.03495967056422507
    Attrib AA6=N    0.10836592144998868
    Attrib AA6=P    0.1622025761708772
    Attrib AA6=Q    0.051713841633926824
    Attrib AA6=R    0.14851027337451136
    Attrib AA6=S    0.08209517018331203
    Attrib AA6=T    0.03859982443432138
    Attrib AA6=V    -0.027403016109477173
    Attrib AA6=W    0.08509671392033125
    Attrib AA6=Y    -0.10488932919838943
Sigmoid Node 21
    Inputs    Weights
    Threshold    -0.056126324060170804
    Attrib AA1=A    -0.05690200163923425
    Attrib AA1=C    0.1842498976109929
    Attrib AA1=D    -0.055642773538530095
    Attrib AA1=E    -0.0965553395978116
    Attrib AA1=F    -0.07613374143931186
    Attrib AA1=G    0.04508285332148864
    Attrib AA1=H    0.06445608284811934
    Attrib AA1=I    -0.016443440455568583
    Attrib AA1=K    0.325485444889995
    Attrib AA1=L    -0.05856001232371848
    Attrib AA1=M    -0.06803699409179711
    Attrib AA1=N    -0.04167626369172933
    Attrib AA1=P    0.07388466917242954
    Attrib AA1=Q    0.031026496129614525
    Attrib AA1=R    -0.19953933415689712
    Attrib AA1=S    0.14081908379269023
    Attrib AA1=T    0.05615953864398221
    Attrib AA1=V    0.14126578597838907
    Attrib AA1=W    -0.09515506085693441
    Attrib AA1=Y    0.11374212885527898
    Attrib AA2=A    0.12148613773668651
    Attrib AA2=C    -0.058268777445775174
    Attrib AA2=D    -0.13242252233934634
    Attrib AA2=E    -0.034989647352833116
    Attrib AA2=F    0.160261766697834
    Attrib AA2=G    0.20610537208740984
    Attrib AA2=H    0.06487818067967925
    Attrib AA2=I    0.1703894845938204
    Attrib AA2=K    -0.09005971303179479
    Attrib AA2=L    0.05400222670628983
    Attrib AA2=M    0.04826174755985276
    Attrib AA2=N    -0.06098160273452341
    Attrib AA2=P    -0.1953769955954853
    Attrib AA2=Q    0.1502609042054523
    Attrib AA2=R    -0.20100394012333084
    Attrib AA2=S    0.2647418410743383
    Attrib AA2=T    -0.09870696124594963
    Attrib AA2=V    0.02060725872461533
    Attrib AA2=W    -0.02529511871803004
    Attrib AA2=Y    -0.11842518412901162
    Attrib AA3=A    -0.05300869783804277
    Attrib AA3=C    0.27392238396402474
    Attrib AA3=D    -0.22571610078975338
    Attrib AA3=E    -0.03380392164662277
    Attrib AA3=F    -0.13634386531045614
    Attrib AA3=G    -0.1290486217750814
    Attrib AA3=H    0.04010418702083596
    Attrib AA3=I    0.1934684010097106
    Attrib AA3=K    0.019782041198556515
    Attrib AA3=L    -0.054502812440140366
    Attrib AA3=M    0.01300203735677204
    Attrib AA3=N    0.09896722203469849
    Attrib AA3=P    -0.1931018829221165
    Attrib AA3=Q    0.038580630280915254
    Attrib AA3=R    -0.18600478565535136
    Attrib AA3=S    0.09609719708779703
    Attrib AA3=T    0.06196545475912
    Attrib AA3=V    0.23565604931395864
    Attrib AA3=W    -0.08230349492745578
    Attrib AA3=Y    0.21154611452969477
    Attrib AA4=A    -0.22502945214029432
    Attrib AA4=C    0.23078170926010502
    Attrib AA4=D    -0.13088398225524184
    Attrib AA4=E    0.03543684112837239
    Attrib AA4=F    -0.0965859763448716
    Attrib AA4=G    0.09300209757012112
    Attrib AA4=H    0.09369720121641817
    Attrib AA4=I    0.12403388046336214
    Attrib AA4=K    -0.21229360177080955
    Attrib AA4=L    -0.0050051318855285675
    Attrib AA4=M    0.038022587901674856
    Attrib AA4=N    0.11542439146598629
    Attrib AA4=P    -0.17699598203455805
    Attrib AA4=Q    0.2136928404259852
    Attrib AA4=R    -0.1085498717318477
    Attrib AA4=S    0.32022881859422014
    Attrib AA4=T    -0.07224623758370399
    Attrib AA4=V    0.405037145456427
    Attrib AA4=W    -0.1665489954755583
    Attrib AA4=Y    -0.0016678495039141395
    Attrib AA5=A    -0.09190100083961869
    Attrib AA5=C    0.024081650338756373
    Attrib AA5=D    -0.024271448295870843
    Attrib AA5=E    0.047393454005680485
    Attrib AA5=F    0.13518517241423814
    Attrib AA5=G    -0.09589840263471149
    Attrib AA5=H    0.21922445195558316
    Attrib AA5=I    0.1452918816085167
    Attrib AA5=K    -0.2716495857886867
    Attrib AA5=L    0.12978541338273702
    Attrib AA5=M    -0.01324476508709123
    Attrib AA5=N    0.1039485256574667
    Attrib AA5=P    -0.2981511015279839
    Attrib AA5=Q    0.17002621041694257
    Attrib AA5=R    -0.19614223556820432
    Attrib AA5=S    0.027895047567134373
    Attrib AA5=T    0.13744842386829104
    Attrib AA5=V    0.06359738948839057
    Attrib AA5=W    -0.028884739782642332
    Attrib AA5=Y    0.07166927357905982
    Attrib AA6=A    0.12493113294322979
    Attrib AA6=C    0.08229182304786974
    Attrib AA6=D    -0.157263010494614
    Attrib AA6=E    0.1314203731022953
    Attrib AA6=F    0.1474539920812287
    Attrib AA6=G    0.03735033673836144
    Attrib AA6=H    -0.02065611226978157
    Attrib AA6=I    0.15218582652701654
    Attrib AA6=K    0.11394846697115615
    Attrib AA6=L    -0.3231477649723326
    Attrib AA6=M    0.060117230868937194
    Attrib AA6=N    -0.06631474114279827
    Attrib AA6=P    -0.2835330162294035
    Attrib AA6=Q    0.26202606550555413
    Attrib AA6=R    -0.21172558926522209
    Attrib AA6=S    0.013540404071142794
    Attrib AA6=T    -0.06238247462359796
    Attrib AA6=V    0.058988863343043124
    Attrib AA6=W    0.047600237970713014
    Attrib AA6=Y    0.035802917040045554
Sigmoid Node 22
    Inputs    Weights
    Threshold    -0.07423684812042346
    Attrib AA1=A    -0.04382801843310591
    Attrib AA1=C    0.034049226717158154
    Attrib AA1=D    0.05006253502689388
    Attrib AA1=E    0.02125052567003208
    Attrib AA1=F    0.06888961317802295
    Attrib AA1=G    0.041991374621135835
    Attrib AA1=H    0.03088396503724306
    Attrib AA1=I    0.004495632529155159
    Attrib AA1=K    0.009484072793531651
    Attrib AA1=L    0.004347145102148642
    Attrib AA1=M    0.04741189577811583
    Attrib AA1=N    0.04233859662154257
    Attrib AA1=P    -0.054838952660086614
    Attrib AA1=Q    0.03034052122912032
    Attrib AA1=R    0.11049456946870045
    Attrib AA1=S    0.016189363677309474
    Attrib AA1=T    -0.012260486808190184
    Attrib AA1=V    0.05264655236662092
    Attrib AA1=W    0.055943931951521524
    Attrib AA1=Y    0.09264635467072962
    Attrib AA2=A    0.017304423528787177
    Attrib AA2=C    -0.010451380961005154
    Attrib AA2=D    0.026025786674208563
    Attrib AA2=E    0.05522119847812487
    Attrib AA2=F    0.049278556663412604
    Attrib AA2=G    0.03936406020860817
    Attrib AA2=H    0.08280266194758049
    Attrib AA2=I    0.041167193610471046
    Attrib AA2=K    0.061073425356957055
    Attrib AA2=L    0.04070210171963507
    Attrib AA2=M    0.019607024447363803
    Attrib AA2=N    -0.012432635585266832
    Attrib AA2=P    0.06353390519535428
    Attrib AA2=Q    -0.022256209865849044
    Attrib AA2=R    0.07791874326380048
    Attrib AA2=S    0.01803344416523753
    Attrib AA2=T    -0.010505953842469423
    Attrib AA2=V    0.034951453529778534
    Attrib AA2=W    0.07786114329954215
    Attrib AA2=Y    -0.006020044426426491
    Attrib AA3=A    0.06466647392362004
    Attrib AA3=C    -0.015411956549529794
    Attrib AA3=D    0.03691876596111362
    Attrib AA3=E    0.04098937677690281
    Attrib AA3=F    0.022859868927408496
    Attrib AA3=G    0.025860741501822222
    Attrib AA3=H    -0.0096886543156818
    Attrib AA3=I    0.0424356412713181
    Attrib AA3=K    0.07928549130602416
    Attrib AA3=L    -0.0025666643156595625
    Attrib AA3=M    0.01682561113784678
    Attrib AA3=N    0.03700544350357761
    Attrib AA3=P    0.10452804498279913
    Attrib AA3=Q    0.007377248938606356
    Attrib AA3=R    0.14370994187095174
    Attrib AA3=S    -0.04522550637860228
    Attrib AA3=T    0.05695158763952293
    Attrib AA3=V    -0.08537505840271921
    Attrib AA3=W    0.02956341746639381
    Attrib AA3=Y    0.007722264545653799
    Attrib AA4=A    0.05619708766428805
    Attrib AA4=C    0.028087105444434563
    Attrib AA4=D    0.05021105947248015
    Attrib AA4=E    -0.006535615678605714
    Attrib AA4=F    0.03158412404582158
    Attrib AA4=G    0.08139974953989286
    Attrib AA4=H    -0.004373676858206475
    Attrib AA4=I    -0.05386689061819104
    Attrib AA4=K    0.03460023801254189
    Attrib AA4=L    -3.460891634716111E-4
    Attrib AA4=M    0.034725000123480496
    Attrib AA4=N    0.0100746038994868
    Attrib AA4=P    0.12916421064994957
    Attrib AA4=Q    0.015982083784922024
    Attrib AA4=R    0.09704257056434784
    Attrib AA4=S    -0.018213412125398162
    Attrib AA4=T    0.039958903521355546
    Attrib AA4=V    -0.04706383231695658
    Attrib AA4=W    0.043884013825828266
    Attrib AA4=Y    0.07207196995352387
    Attrib AA5=A    0.030658428353576676
    Attrib AA5=C    0.04780453118941419
    Attrib AA5=D    0.03384490092627138
    Attrib AA5=E    0.08610231633187015
    Attrib AA5=F    -0.028955612094651164
    Attrib AA5=G    0.024775656576733834
    Attrib AA5=H    0.007567253070951922
    Attrib AA5=I    0.023839424765036626
    Attrib AA5=K    0.09065360120522707
    Attrib AA5=L    9.081477258109509E-4
    Attrib AA5=M    0.02785210808220193
    Attrib AA5=N    0.0632764445189592
    Attrib AA5=P    0.09398844475053832
    Attrib AA5=Q    -0.015624094619388252
    Attrib AA5=R    0.12304132491280881
    Attrib AA5=S    0.003036100233591213
    Attrib AA5=T    0.03750732703822672
    Attrib AA5=V    0.0358216031008274
    Attrib AA5=W    0.03227926993451195
    Attrib AA5=Y    -0.03118671198402116
    Attrib AA6=A    0.04402781397973135
    Attrib AA6=C    0.053012694851812474
    Attrib AA6=D    0.11845470772467478
    Attrib AA6=E    0.0105967055554701
    Attrib AA6=F    0.009213756115259588
    Attrib AA6=G    0.07125821393220808
    Attrib AA6=H    0.025185074765770414
    Attrib AA6=I    -0.03652554109919752
    Attrib AA6=K    0.020596538361414708
    Attrib AA6=L    -0.01895138321416525
    Attrib AA6=M    0.0032685585599788974
    Attrib AA6=N    0.016603868526439906
    Attrib AA6=P    0.12004884460712495
    Attrib AA6=Q    0.0028650289554851306
    Attrib AA6=R    0.08740441291067111
    Attrib AA6=S    0.02322458323756229
    Attrib AA6=T    0.06106811213838831
    Attrib AA6=V    -0.03936014736317793
    Attrib AA6=W    0.00663217602657509
    Attrib AA6=Y    0.026541360322647683
Sigmoid Node 23
    Inputs    Weights
    Threshold    1.8900616449554338E-4
    Attrib AA1=A    -0.48385558521984995
    Attrib AA1=C    -0.17979815630648974
    Attrib AA1=D    0.36641566487065014
    Attrib AA1=E    0.44760176249457545
    Attrib AA1=F    0.14475859452268028
    Attrib AA1=G    0.0770595677912337
    Attrib AA1=H    0.3645068876515582
    Attrib AA1=I    0.06066370061712805
    Attrib AA1=K    -0.17642832334654598
    Attrib AA1=L    0.12954712637226454
    Attrib AA1=M    -0.1296844544508638
    Attrib AA1=N    0.13376904993046776
    Attrib AA1=P    -0.8116892230486188
    Attrib AA1=Q    -0.08605070353442762
    Attrib AA1=R    0.44312265029487247
    Attrib AA1=S    -0.27928415374270993
    Attrib AA1=T    -0.29590383329378384
    Attrib AA1=V    0.521370377572936
    Attrib AA1=W    0.25302429911118896
    Attrib AA1=Y    -0.22271040771113923
    Attrib AA2=A    -0.058435154318531086
    Attrib AA2=C    0.04613913038365223
    Attrib AA2=D    0.3245808422170405
    Attrib AA2=E    0.19679574704593664
    Attrib AA2=F    0.014493010133077047
    Attrib AA2=G    -0.34620452179155903
    Attrib AA2=H    -0.1522727438364827
    Attrib AA2=I    -0.20376223450813194
    Attrib AA2=K    0.16105275674092612
    Attrib AA2=L    0.014881783283768279
    Attrib AA2=M    0.0357370945146152
    Attrib AA2=N    0.4279429086830706
    Attrib AA2=P    0.42211930809085946
    Attrib AA2=Q    -0.4195892022374484
    Attrib AA2=R    0.4830931260446287
    Attrib AA2=S    -0.4811747767206342
    Attrib AA2=T    -0.05917389631703809
    Attrib AA2=V    -0.014784985109551117
    Attrib AA2=W    0.20715758827161093
    Attrib AA2=Y    -0.19956584879611916
    Attrib AA3=A    0.4090126295273274
    Attrib AA3=C    -0.2480938302047198
    Attrib AA3=D    0.345503891869756
    Attrib AA3=E    0.06121243815832896
    Attrib AA3=F    -0.18382202435563827
    Attrib AA3=G    0.4262855043031319
    Attrib AA3=H    -0.12593154718264882
    Attrib AA3=I    0.34472963789185024
    Attrib AA3=K    -0.12674461552202063
    Attrib AA3=L    -0.7861777730725409
    Attrib AA3=M    -0.20543334904528354
    Attrib AA3=N    -0.06946090282317664
    Attrib AA3=P    0.3977010772362429
    Attrib AA3=Q    -0.32157284659354746
    Attrib AA3=R    0.5908320579396414
    Attrib AA3=S    -0.16411491298583944
    Attrib AA3=T    -0.554075824313527
    Attrib AA3=V    0.04950608001883993
    Attrib AA3=W    0.15221688789048085
    Attrib AA3=Y    0.2332543537472969
    Attrib AA4=A    -0.08905506585219719
    Attrib AA4=C    -0.14066641788118214
    Attrib AA4=D    0.05774383043343701
    Attrib AA4=E    -0.05259912674651103
    Attrib AA4=F    0.045508898620806475
    Attrib AA4=G    0.7343016084644999
    Attrib AA4=H    0.13734947686130494
    Attrib AA4=I    -0.8974325065636876
    Attrib AA4=K    -0.275416759424478
    Attrib AA4=L    0.12952178915400442
    Attrib AA4=M    -0.06716001155917889
    Attrib AA4=N    0.1126440347592877
    Attrib AA4=P    0.6347958204235428
    Attrib AA4=Q    0.06484628333167271
    Attrib AA4=R    0.3679627455264781
    Attrib AA4=S    -0.5294396974667365
    Attrib AA4=T    -0.4104858612540218
    Attrib AA4=V    0.11308335298775093
    Attrib AA4=W    0.35473922754066556
    Attrib AA4=Y    0.05560549831558541
    Attrib AA5=A    -0.20262454796091195
    Attrib AA5=C    -0.5230350140229659
    Attrib AA5=D    0.6156397454404038
    Attrib AA5=E    -0.11538110304604698
    Attrib AA5=F    -0.40599637956761925
    Attrib AA5=G    0.3228043509171513
    Attrib AA5=H    -0.20098546604764905
    Attrib AA5=I    -0.23964491893438472
    Attrib AA5=K    -0.013500348782976086
    Attrib AA5=L    -0.6007826377505137
    Attrib AA5=M    0.2132037363695047
    Attrib AA5=N    0.05177993229002165
    Attrib AA5=P    0.6195436375800417
    Attrib AA5=Q    -0.16544188452200775
    Attrib AA5=R    0.4414505789294848
    Attrib AA5=S    0.3131957596515487
    Attrib AA5=T    0.08949127245048924
    Attrib AA5=V    -0.16250193943850974
    Attrib AA5=W    0.18861348661976793
    Attrib AA5=Y    -0.12568060290601515
    Attrib AA6=A    0.014377910614148769
    Attrib AA6=C    -0.2021950274754687
    Attrib AA6=D    0.14071947545382876
    Attrib AA6=E    -0.26876672913144417
    Attrib AA6=F    -0.2252489941294299
    Attrib AA6=G    0.2796448864148882
    Attrib AA6=H    -0.08858684127934237
    Attrib AA6=I    0.19684657248269505
    Attrib AA6=K    -0.14722617681683187
    Attrib AA6=L    -0.12926839848433724
    Attrib AA6=M    0.10127115314578064
    Attrib AA6=N    0.12710361413556331
    Attrib AA6=P    0.6008914584098584
    Attrib AA6=Q    -0.172563141433304
    Attrib AA6=R    0.4984171337453667
    Attrib AA6=S    0.1601005704397478
    Attrib AA6=T    -0.2908184813431622
    Attrib AA6=V    -0.41125189009875596
    Attrib AA6=W    -0.0873376436979564
    Attrib AA6=Y    0.22488404095366404
Sigmoid Node 24
    Inputs    Weights
    Threshold    -0.0020252966983353355
    Attrib AA1=A    -0.3817778879006817
    Attrib AA1=C    -0.8391993125612787
    Attrib AA1=D    0.06219809283818676
    Attrib AA1=E    0.2550732545736909
    Attrib AA1=F    0.7190153762399856
    Attrib AA1=G    0.5475563873498172
    Attrib AA1=H    0.12446253502282578
    Attrib AA1=I    1.2374182531843303
    Attrib AA1=K    -0.9540936963473882
    Attrib AA1=L    1.1789667078879267
    Attrib AA1=M    -0.6103394060025719
    Attrib AA1=N    0.39626291223668747
    Attrib AA1=P    -1.2745161339770743
    Attrib AA1=Q    -0.45027412064692385
    Attrib AA1=R    1.4879062371303264
    Attrib AA1=S    -0.6850950975860031
    Attrib AA1=T    -1.4486086240055358
    Attrib AA1=V    -0.7873564778657559
    Attrib AA1=W    0.668637684033933
    Attrib AA1=Y    0.9741783348971222
    Attrib AA2=A    0.9324113277024472
    Attrib AA2=C    0.2582438167719455
    Attrib AA2=D    1.2670811036076348
    Attrib AA2=E    0.08564416045156041
    Attrib AA2=F    -0.3796425742657289
    Attrib AA2=G    -0.8097025592562156
    Attrib AA2=H    0.6307084044380907
    Attrib AA2=I    -1.340324597135073
    Attrib AA2=K    -1.4363254856717917
    Attrib AA2=L    -1.4413917571412755
    Attrib AA2=M    0.36260983509460554
    Attrib AA2=N    0.14892590949239504
    Attrib AA2=P    1.3588664496796972
    Attrib AA2=Q    0.04237891919428697
    Attrib AA2=R    1.2169257546535075
    Attrib AA2=S    -1.2693942816791792
    Attrib AA2=T    -0.1060022160190329
    Attrib AA2=V    -0.013434969819638588
    Attrib AA2=W    0.2532663651039702
    Attrib AA2=Y    0.19403176460136207
    Attrib AA3=A    0.6211152894726939
    Attrib AA3=C    -0.2709151428604122
    Attrib AA3=D    0.6261442274926105
    Attrib AA3=E    0.042100918389086146
    Attrib AA3=F    0.43279165988468005
    Attrib AA3=G    -0.27696281678078954
    Attrib AA3=H    -0.32964079863188844
    Attrib AA3=I    -1.3394098316818113
    Attrib AA3=K    -0.7987334255568209
    Attrib AA3=L    -1.6091139406146595
    Attrib AA3=M    0.1333560658853055
    Attrib AA3=N    -0.05257475017230115
    Attrib AA3=P    1.2745435907487896
    Attrib AA3=Q    0.7074033458396487
    Attrib AA3=R    1.1280043454611475
    Attrib AA3=S    0.44896809575279434
    Attrib AA3=T    -1.294505752342283
    Attrib AA3=V    0.5803423705538365
    Attrib AA3=W    0.23869065702777362
    Attrib AA3=Y    -0.21245078970131576
    Attrib AA4=A    0.49752627388105036
    Attrib AA4=C    -0.3625808305873688
    Attrib AA4=D    0.3876901053248221
    Attrib AA4=E    -1.2244220474752356
    Attrib AA4=F    0.7944817062403253
    Attrib AA4=G    0.21240780671605466
    Attrib AA4=H    0.005922137984329147
    Attrib AA4=I    -1.7931522033155056
    Attrib AA4=K    -0.6450993531510111
    Attrib AA4=L    0.2471015736470241
    Attrib AA4=M    -0.1015145204511532
    Attrib AA4=N    -0.577633279178423
    Attrib AA4=P    1.4401526136611789
    Attrib AA4=Q    0.8130345392711681
    Attrib AA4=R    0.846326928802942
    Attrib AA4=S    -1.3809668797538033
    Attrib AA4=T    -0.044970750047867596
    Attrib AA4=V    -0.4495370787861982
    Attrib AA4=W    0.9965459698609882
    Attrib AA4=Y    0.3625396391456543
    Attrib AA5=A    -1.8295877903968885
    Attrib AA5=C    -1.359956036821625
    Attrib AA5=D    0.9419817778872178
    Attrib AA5=E    0.021010769037125905
    Attrib AA5=F    -0.08931097227393879
    Attrib AA5=G    0.35982646971870075
    Attrib AA5=H    -1.001435804480991
    Attrib AA5=I    -0.7209405887926903
    Attrib AA5=K    -0.8744372185431146
    Attrib AA5=L    -0.5876407069770931
    Attrib AA5=M    0.45394875129705714
    Attrib AA5=N    0.9074270684266177
    Attrib AA5=P    1.5440296067080361
    Attrib AA5=Q    -0.6162041581729386
    Attrib AA5=R    1.7034785539878567
    Attrib AA5=S    0.07472936013984033
    Attrib AA5=T    1.2926468453285684
    Attrib AA5=V    -0.7469434381587934
    Attrib AA5=W    0.43429512531750275
    Attrib AA5=Y    0.005575208186479382
    Attrib AA6=A    0.6425276184882335
    Attrib AA6=C    -0.34886709837005336
    Attrib AA6=D    0.8956594937584573
    Attrib AA6=E    0.491103663559617
    Attrib AA6=F    -1.3258311947777468
    Attrib AA6=G    0.09798432280642018
    Attrib AA6=H    -0.63511620342459
    Attrib AA6=I    0.6335333599177527
    Attrib AA6=K    -0.11305956405461114
    Attrib AA6=L    -1.58999856355416
    Attrib AA6=M    -0.6153648055604958
    Attrib AA6=N    0.3450931320824058
    Attrib AA6=P    2.1457893192234123
    Attrib AA6=Q    -0.6563447231345442
    Attrib AA6=R    1.3935021789195825
    Attrib AA6=S    -0.4549518846515006
    Attrib AA6=T    -0.10292526612272028
    Attrib AA6=V    -0.762008981581707
    Attrib AA6=W    0.39327230911108707
    Attrib AA6=Y    -0.25427429077023705
Sigmoid Node 25
    Inputs    Weights
    Threshold    -0.05171383198414931
    Attrib AA1=A    -0.5093521436701219
    Attrib AA1=C    0.3297852112817637
    Attrib AA1=D    -0.3828718263191575
    Attrib AA1=E    0.05347475923228861
    Attrib AA1=F    0.09657489334902801
    Attrib AA1=G    0.1584850586986638
    Attrib AA1=H    -0.2227998927259606
    Attrib AA1=I    -0.09838153444651673
    Attrib AA1=K    0.02042541780788643
    Attrib AA1=L    -0.0017948434483135063
    Attrib AA1=M    0.19042762229670854
    Attrib AA1=N    0.1545370769824751
    Attrib AA1=P    0.2683140060273135
    Attrib AA1=Q    0.32983856467656336
    Attrib AA1=R    -0.34393224862614447
    Attrib AA1=S    0.7040030124124844
    Attrib AA1=T    0.061816115859023
    Attrib AA1=V    -0.08994236286712488
    Attrib AA1=W    -0.2531010890765672
    Attrib AA1=Y    0.20492608185519826
    Attrib AA2=A    0.5298353730588514
    Attrib AA2=C    0.0987876508736088
    Attrib AA2=D    -0.1681984560669616
    Attrib AA2=E    -0.3009701029317569
    Attrib AA2=F    0.23961308665458955
    Attrib AA2=G    0.13195598590801613
    Attrib AA2=H    0.15157140785297027
    Attrib AA2=I    0.16147515884870844
    Attrib AA2=K    -0.2228261501207946
    Attrib AA2=L    0.2503825321136456
    Attrib AA2=M    0.06754799478940429
    Attrib AA2=N    -0.07252126549703589
    Attrib AA2=P    -0.41219806582347546
    Attrib AA2=Q    0.09383262398762637
    Attrib AA2=R    -0.3375044241620508
    Attrib AA2=S    0.33807869186660017
    Attrib AA2=T    -0.005705521740110373
    Attrib AA2=V    0.39457721436030624
    Attrib AA2=W    -0.15679993939173711
    Attrib AA2=Y    -0.22046233444094565
    Attrib AA3=A    -0.4448650874297608
    Attrib AA3=C    0.3631332725794649
    Attrib AA3=D    -0.2799288452589639
    Attrib AA3=E    -0.14305665981484644
    Attrib AA3=F    -0.14218146514305283
    Attrib AA3=G    -0.23373341972407716
    Attrib AA3=H    0.08910434157866347
    Attrib AA3=I    0.3388498081608822
    Attrib AA3=K    0.1635152257684886
    Attrib AA3=L    0.4483263999822957
    Attrib AA3=M    -0.037622000344592954
    Attrib AA3=N    0.5063586376066795
    Attrib AA3=P    -0.2892877818569872
    Attrib AA3=Q    0.3407634964808187
    Attrib AA3=R    -0.3123758637247426
    Attrib AA3=S    0.12878726957779327
    Attrib AA3=T    0.18221832951474992
    Attrib AA3=V    0.2142167786824274
    Attrib AA3=W    -0.26609284494374064
    Attrib AA3=Y    -0.07859241491189185
    Attrib AA4=A    0.03827530868857285
    Attrib AA4=C    0.14091198707167127
    Attrib AA4=D    -0.39945557712710045
    Attrib AA4=E    0.15239466540170718
    Attrib AA4=F    -0.1501269978307274
    Attrib AA4=G    0.10104477174867281
    Attrib AA4=H    -0.012428123333856919
    Attrib AA4=I    0.0736164640450426
    Attrib AA4=K    -0.2555419487783298
    Attrib AA4=L    0.5642052883429386
    Attrib AA4=M    0.3033766604392659
    Attrib AA4=N    0.5462740876553426
    Attrib AA4=P    -0.4413557982277932
    Attrib AA4=Q    0.20238228549192838
    Attrib AA4=R    -0.21757183129687754
    Attrib AA4=S    0.5768954165488842
    Attrib AA4=T    -0.3968522477039426
    Attrib AA4=V    0.13264730751884318
    Attrib AA4=W    -0.2403031897970965
    Attrib AA4=Y    0.014565198733034168
    Attrib AA5=A    0.10690048794330093
    Attrib AA5=C    -0.09066157419273728
    Attrib AA5=D    -0.06291379274787195
    Attrib AA5=E    -0.297537150334254
    Attrib AA5=F    0.05622632447225595
    Attrib AA5=G    -0.012887800917432368
    Attrib AA5=H    0.32641926495544243
    Attrib AA5=I    -0.021019107487918274
    Attrib AA5=K    -0.5989418429882579
    Attrib AA5=L    -0.08030539200989956
    Attrib AA5=M    -0.027117622258239653
    Attrib AA5=N    0.41918288806779175
    Attrib AA5=P    -0.48519543083484623
    Attrib AA5=Q    -0.04721121186447774
    Attrib AA5=R    -0.3701978612406599
    Attrib AA5=S    0.4758097210465429
    Attrib AA5=T    0.491777774889826
    Attrib AA5=V    0.9288605622769447
    Attrib AA5=W    -0.1532795869958611
    Attrib AA5=Y    -0.04525685802190504
    Attrib AA6=A    -0.14434391157092438
    Attrib AA6=C    -0.046383349536006584
    Attrib AA6=D    -0.06385001044829405
    Attrib AA6=E    -0.2942011941848671
    Attrib AA6=F    0.8206286247796497
    Attrib AA6=G    0.10125639250664199
    Attrib AA6=H    -0.17086293217549678
    Attrib AA6=I    0.40879860223645914
    Attrib AA6=K    -0.11993452691593993
    Attrib AA6=L    -0.2097000828381922
    Attrib AA6=M    0.17757860417673926
    Attrib AA6=N    -0.09890971033840153
    Attrib AA6=P    -0.4716600354769483
    Attrib AA6=Q    0.09071505070680771
    Attrib AA6=R    -0.34524887465320664
    Attrib AA6=S    0.3187427150440998
    Attrib AA6=T    -0.2021463645233931
    Attrib AA6=V    0.44715348268566635
    Attrib AA6=W    -0.05551095994694569
    Attrib AA6=Y    0.34184047030462883
Sigmoid Node 26
    Inputs    Weights
    Threshold    -0.01648451018087014
    Attrib AA1=A    -0.5477495973052048
    Attrib AA1=C    -0.5113001040014304
    Attrib AA1=D    -0.08873864287445579
    Attrib AA1=E    -0.9002297445670802
    Attrib AA1=F    0.6405141533754698
    Attrib AA1=G    0.6872224979893289
    Attrib AA1=H    0.9505667006347781
    Attrib AA1=I    0.5322464411291599
    Attrib AA1=K    -0.37909292871619277
    Attrib AA1=L    0.10946852004519284
    Attrib AA1=M    -0.1630558163130102
    Attrib AA1=N    -0.2085081334435373
    Attrib AA1=P    -0.271643404574638
    Attrib AA1=Q    -0.32902501294335174
    Attrib AA1=R    1.037020658468254
    Attrib AA1=S    -1.4587301996183188
    Attrib AA1=T    0.976362258945976
    Attrib AA1=V    -0.38060562489472666
    Attrib AA1=W    0.18012743354646654
    Attrib AA1=Y    0.06627813250777538
    Attrib AA2=A    -0.08283029842223973
    Attrib AA2=C    -0.47182228413093186
    Attrib AA2=D    0.408268945780575
    Attrib AA2=E    1.331911084211795
    Attrib AA2=F    0.9633890522021199
    Attrib AA2=G    -0.38911681986931007
    Attrib AA2=H    -0.43649359204588334
    Attrib AA2=I    -0.15779025908320948
    Attrib AA2=K    -0.35653569830142806
    Attrib AA2=L    -1.335825117386301
    Attrib AA2=M    -0.7207834402705228
    Attrib AA2=N    0.3750575540587629
    Attrib AA2=P    1.5009108508994329
    Attrib AA2=Q    -0.7465253202677511
    Attrib AA2=R    1.215470633303541
    Attrib AA2=S    -0.1986904852918708
    Attrib AA2=T    0.42724846308710446
    Attrib AA2=V    -1.8612601742902106
    Attrib AA2=W    0.5591251970498683
    Attrib AA2=Y    0.08317177737889
    Attrib AA3=A    -0.2991872510474292
    Attrib AA3=C    -0.6786413536281224
    Attrib AA3=D    1.6316519598110533
    Attrib AA3=E    -0.9668247610461087
    Attrib AA3=F    -0.4250930480041554
    Attrib AA3=G    0.21339867789039552
    Attrib AA3=H    -0.5286452242880445
    Attrib AA3=I    -0.35294778855818515
    Attrib AA3=K    0.895744926998091
    Attrib AA3=L    -0.8377349618005566
    Attrib AA3=M    0.06947252823062648
    Attrib AA3=N    -0.06771473200738226
    Attrib AA3=P    0.7584545446723665
    Attrib AA3=Q    -0.1295660494204011
    Attrib AA3=R    1.1169523325678528
    Attrib AA3=S    -0.4177208489687458
    Attrib AA3=T    -1.1521557702953782
    Attrib AA3=V    0.2768049500644623
    Attrib AA3=W    0.5313700793255449
    Attrib AA3=Y    0.3732097678683203
    Attrib AA4=A    0.3959243215927934
    Attrib AA4=C    -0.22188828280948866
    Attrib AA4=D    1.305403791785935
    Attrib AA4=E    -0.44899123506866284
    Attrib AA4=F    0.8166826623233232
    Attrib AA4=G    0.23615624621649936
    Attrib AA4=H    -0.1474373511443761
    Attrib AA4=I    0.0670580429973424
    Attrib AA4=K    -0.7039630957211266
    Attrib AA4=L    -1.0453734923531341
    Attrib AA4=M    -0.2880933806441737
    Attrib AA4=N    -0.7174977978856678
    Attrib AA4=P    1.0711854910815843
    Attrib AA4=Q    0.13644720659984427
    Attrib AA4=R    0.878074472035282
    Attrib AA4=S    0.22238828407006125
    Attrib AA4=T    -0.9625632302095276
    Attrib AA4=V    -0.6672859566625602
    Attrib AA4=W    0.7851986778789961
    Attrib AA4=Y    -0.3712940310519236
    Attrib AA5=A    -0.1448673135821026
    Attrib AA5=C    -0.13665579971046915
    Attrib AA5=D    -0.5901661450829356
    Attrib AA5=E    -0.5419240202745478
    Attrib AA5=F    -0.44174370587293743
    Attrib AA5=G    0.8429075949538737
    Attrib AA5=H    0.7733927558411597
    Attrib AA5=I    0.08995474491857634
    Attrib AA5=K    -1.2338792842285569
    Attrib AA5=L    -0.5684840434117342
    Attrib AA5=M    -0.09976284455750242
    Attrib AA5=N    0.5953432045630641
    Attrib AA5=P    1.53426480965949
    Attrib AA5=Q    -0.9116267913893557
    Attrib AA5=R    0.9846637481446472
    Attrib AA5=S    0.9522189322861845
    Attrib AA5=T    -1.0421183375106415
    Attrib AA5=V    -0.8608159211709715
    Attrib AA5=W    0.44996796703783
    Attrib AA5=Y    0.4211793954422836
    Attrib AA6=A    -1.0936816438612218
    Attrib AA6=C    -0.2810597618589421
    Attrib AA6=D    0.8582655174170493
    Attrib AA6=E    -0.7742679219601319
    Attrib AA6=F    0.4680977713603062
    Attrib AA6=G    0.3912296003045375
    Attrib AA6=H    0.14571160851754722
    Attrib AA6=I    -0.9266900628347752
    Attrib AA6=K    -0.009697572123134634
    Attrib AA6=L    -0.20132402946519642
    Attrib AA6=M    -1.2151685340281768
    Attrib AA6=N    0.4305928242417488
    Attrib AA6=P    1.659464095003512
    Attrib AA6=Q    -0.6191723205257822
    Attrib AA6=R    1.0004421589416637
    Attrib AA6=S    -0.173856080870046
    Attrib AA6=T    0.0841944232917931
    Attrib AA6=V    0.3701271330090283
    Attrib AA6=W    0.20384871807156688
    Attrib AA6=Y    -0.26339436616368084
Sigmoid Node 27
    Inputs    Weights
    Threshold    -8.337681100450768E-4
    Attrib AA1=A    -0.240250452535317
    Attrib AA1=C    -0.1429706133440847
    Attrib AA1=D    0.1563681352549567
    Attrib AA1=E    0.15524107276615967
    Attrib AA1=F    0.0037301930414533886
    Attrib AA1=G    -0.1719248926673288
    Attrib AA1=H    0.043758681745576296
    Attrib AA1=I    -0.0027870535648606555
    Attrib AA1=K    -0.057754059336349584
    Attrib AA1=L    0.006516366609534371
    Attrib AA1=M    -0.00512273858709643
    Attrib AA1=N    -0.03008945090592907
    Attrib AA1=P    -0.0691068834997528
    Attrib AA1=Q    -0.16591013634305984
    Attrib AA1=R    0.15820966143685886
    Attrib AA1=S    0.254678828405116
    Attrib AA1=T    -0.03344746902048537
    Attrib AA1=V    0.13804518986590955
    Attrib AA1=W    0.18288317411113547
    Attrib AA1=Y    0.03233143524191203
    Attrib AA2=A    0.015238734732300502
    Attrib AA2=C    -0.10443743072382619
    Attrib AA2=D    0.10745743584452347
    Attrib AA2=E    0.10236370489479228
    Attrib AA2=F    -0.036841058884176305
    Attrib AA2=G    -0.037715105961717225
    Attrib AA2=H    -0.002953198992027792
    Attrib AA2=I    -0.12412586068061247
    Attrib AA2=K    0.272836763761301
    Attrib AA2=L    0.06980217190877401
    Attrib AA2=M    0.05410812884242423
    Attrib AA2=N    0.02357359137406816
    Attrib AA2=P    0.3260908696173415
    Attrib AA2=Q    -0.10074605887019221
    Attrib AA2=R    0.27660955465139303
    Attrib AA2=S    -0.23162187477725532
    Attrib AA2=T    -0.11170815999285849
    Attrib AA2=V    -0.23865658267898604
    Attrib AA2=W    0.1538005425068566
    Attrib AA2=Y    -0.19739718801514167
    Attrib AA3=A    0.1017621537089542
    Attrib AA3=C    -0.23095819387316072
    Attrib AA3=D    0.07575017669349868
    Attrib AA3=E    0.03425057944493094
    Attrib AA3=F    -0.20071923592235333
    Attrib AA3=G    0.2553868525626869
    Attrib AA3=H    -0.04769871768745745
    Attrib AA3=I    -0.014390168136593027
    Attrib AA3=K    0.13798012631061868
    Attrib AA3=L    -0.21659417616233692
    Attrib AA3=M    -0.015054162238425334
    Attrib AA3=N    0.09365016100952707
    Attrib AA3=P    0.2695263668953252
    Attrib AA3=Q    -0.1898442862867236
    Attrib AA3=R    0.19083735015906333
    Attrib AA3=S    -0.19614115281699596
    Attrib AA3=T    -0.017239082268114932
    Attrib AA3=V    -0.2850553879744616
    Attrib AA3=W    0.12400348144844565
    Attrib AA3=Y    -0.023465034574740463
    Attrib AA4=A    -0.22875915201768024
    Attrib AA4=C    -0.08778775739862879
    Attrib AA4=D    0.03358575432247886
    Attrib AA4=E    0.1291912457710654
    Attrib AA4=F    0.23691877627649177
    Attrib AA4=G    0.20803021952136921
    Attrib AA4=H    -0.04964349970588868
    Attrib AA4=I    -0.4066765694315056
    Attrib AA4=K    0.18565664054021142
    Attrib AA4=L    -0.1294164660329064
    Attrib AA4=M    -0.09369955708847702
    Attrib AA4=N    -0.0993827371291075
    Attrib AA4=P    0.36511846356181227
    Attrib AA4=Q    -0.062069584906440683
    Attrib AA4=R    0.15197397561540454
    Attrib AA4=S    -0.22532392774446613
    Attrib AA4=T    0.2869996594247884
    Attrib AA4=V    -0.30136615676175316
    Attrib AA4=W    0.12738525435028952
    Attrib AA4=Y    0.007001036205530403
    Attrib AA5=A    -0.10194531029681589
    Attrib AA5=C    -0.1499213859179899
    Attrib AA5=D    0.14543120437864424
    Attrib AA5=E    0.13573007668348125
    Attrib AA5=F    -0.2413317563541311
    Attrib AA5=G    0.12807448415924705
    Attrib AA5=H    -0.08082227118471728
    Attrib AA5=I    -0.40415058366001344
    Attrib AA5=K    -0.10170877075452292
    Attrib AA5=L    -0.030954781804601362
    Attrib AA5=M    0.12825872680067193
    Attrib AA5=N    -0.007805129506263388
    Attrib AA5=P    0.23699556380286277
    Attrib AA5=Q    -0.04580705603390821
    Attrib AA5=R    0.30746149705187487
    Attrib AA5=S    -0.048522433955528924
    Attrib AA5=T    0.37836588952008143
    Attrib AA5=V    0.03518129576089971
    Attrib AA5=W    0.1507437301112819
    Attrib AA5=Y    -0.27911196708030817
    Attrib AA6=A    0.00999693859387284
    Attrib AA6=C    -0.027776361535280146
    Attrib AA6=D    0.2268960471148949
    Attrib AA6=E    0.21436685849441436
    Attrib AA6=F    -0.3601362766941417
    Attrib AA6=G    0.09789522071975683
    Attrib AA6=H    0.11498655038015781
    Attrib AA6=I    -0.12243595239521786
    Attrib AA6=K    -0.10294104050085533
    Attrib AA6=L    -0.07833756134689514
    Attrib AA6=M    0.03349733404711666
    Attrib AA6=N    0.10783810481819142
    Attrib AA6=P    0.24055734291530484
    Attrib AA6=Q    -0.18581734010397064
    Attrib AA6=R    0.2706418419013513
    Attrib AA6=S    -0.09688157318216463
    Attrib AA6=T    0.12354073922628786
    Attrib AA6=V    -0.10116950298579097
    Attrib AA6=W    -0.023890561389405478
    Attrib AA6=Y    -0.15116735564390865
Sigmoid Node 28
    Inputs    Weights
    Threshold    -0.05547229408303914
    Attrib AA1=A    -0.3334473194555364
    Attrib AA1=C    -0.2180222563295637
    Attrib AA1=D    0.4353858605956019
    Attrib AA1=E    0.24421918145050742
    Attrib AA1=F    0.15312125450946212
    Attrib AA1=G    -0.08806932900712006
    Attrib AA1=H    0.1735749016588639
    Attrib AA1=I    0.021982074869986337
    Attrib AA1=K    0.11724964957723844
    Attrib AA1=L    0.25263386524480685
    Attrib AA1=M    0.09203852552336071
    Attrib AA1=N    0.22017333857331572
    Attrib AA1=P    -0.8490091502097297
    Attrib AA1=Q    -0.37723426101746926
    Attrib AA1=R    0.6678393673480572
    Attrib AA1=S    -0.4405267033123377
    Attrib AA1=T    -0.2677473332350989
    Attrib AA1=V    0.3577690730292836
    Attrib AA1=W    0.29686695089770715
    Attrib AA1=Y    -0.26035021248213136
    Attrib AA2=A    -0.2834152544192087
    Attrib AA2=C    -0.20169935053690513
    Attrib AA2=D    0.36748580757474647
    Attrib AA2=E    0.10444435676063402
    Attrib AA2=F    0.10941813595692598
    Attrib AA2=G    -0.31405504108737387
    Attrib AA2=H    -0.26720793450001556
    Attrib AA2=I    -0.6267616088568992
    Attrib AA2=K    -0.034925775482104106
    Attrib AA2=L    0.09003200351632193
    Attrib AA2=M    -0.010307243000625263
    Attrib AA2=N    0.21840864325640644
    Attrib AA2=P    0.4966443569569059
    Attrib AA2=Q    -0.1407227156055423
    Attrib AA2=R    0.38673715690525096
    Attrib AA2=S    -0.36959674341180476
    Attrib AA2=T    0.24574268407989036
    Attrib AA2=V    -0.03566141833626024
    Attrib AA2=W    0.11285503674760312
    Attrib AA2=Y    0.07683030443395734
    Attrib AA3=A    0.2885836657028219
    Attrib AA3=C    -0.2218675319851851
    Attrib AA3=D    0.2967630339311642
    Attrib AA3=E    0.25917778212797377
    Attrib AA3=F    0.15788971864160806
    Attrib AA3=G    -0.15489218884982234
    Attrib AA3=H    -0.044876518990299964
    Attrib AA3=I    -0.21460010744080749
    Attrib AA3=K    0.04279360605255399
    Attrib AA3=L    -0.9508490629177232
    Attrib AA3=M    -0.1994800403929528
    Attrib AA3=N    -0.21708728184328185
    Attrib AA3=P    0.5722172526044095
    Attrib AA3=Q    -0.02647193634305594
    Attrib AA3=R    0.5807607721145225
    Attrib AA3=S    -0.2364200818196315
    Attrib AA3=T    -0.35668622018955987
    Attrib AA3=V    -0.06905097376549026
    Attrib AA3=W    0.3162733274942869
    Attrib AA3=Y    0.33828375427091983
    Attrib AA4=A    0.04215178995470438
    Attrib AA4=C    -0.1432732333494761
    Attrib AA4=D    0.26623172965731895
    Attrib AA4=E    0.17073171829541672
    Attrib AA4=F    -0.0733030575324688
    Attrib AA4=G    0.1121234707821333
    Attrib AA4=H    -0.14358726604636285
    Attrib AA4=I    -0.5756429562679339
    Attrib AA4=K    -0.46535750838188394
    Attrib AA4=L    0.07850023228394738
    Attrib AA4=M    0.1008579669728689
    Attrib AA4=N    0.14144540744917142
    Attrib AA4=P    0.45474094617381117
    Attrib AA4=Q    0.02845280350679969
    Attrib AA4=R    0.3170423949800946
    Attrib AA4=S    -0.19665353426384813
    Attrib AA4=T    -0.5437585839798678
    Attrib AA4=V    0.07122078291174588
    Attrib AA4=W    0.4771642751989822
    Attrib AA4=Y    0.04098682885513926
    Attrib AA5=A    -0.09877750895528518
    Attrib AA5=C    -0.5918970736355053
    Attrib AA5=D    0.48275706004743085
    Attrib AA5=E    -0.09952544897157774
    Attrib AA5=F    -0.3797738771526652
    Attrib AA5=G    0.4011150638087623
    Attrib AA5=H    -0.4935567693157043
    Attrib AA5=I    0.4999809478880574
    Attrib AA5=K    -0.1596220700495519
    Attrib AA5=L    -0.3417464025895025
    Attrib AA5=M    0.17460090843464296
    Attrib AA5=N    -0.15772413162553162
    Attrib AA5=P    0.6628437381669853
    Attrib AA5=Q    -0.3384550885069317
    Attrib AA5=R    0.4673485639718073
    Attrib AA5=S    -0.0575827913721987
    Attrib AA5=T    -0.22327527706119646
    Attrib AA5=V    -0.0091610158212823
    Attrib AA5=W    0.2788897554704037
    Attrib AA5=Y    0.08732961812180702
    Attrib AA6=A    -0.0850566569180327
    Attrib AA6=C    0.04493105670254205
    Attrib AA6=D    0.29678719436072554
    Attrib AA6=E    -0.5168698038615739
    Attrib AA6=F    0.11225346320571733
    Attrib AA6=G    0.48657527006785134
    Attrib AA6=H    -0.17010757147820582
    Attrib AA6=I    -0.10310446088474037
    Attrib AA6=K    -0.4325028615208697
    Attrib AA6=L    0.10147019457451961
    Attrib AA6=M    -0.045468896401457494
    Attrib AA6=N    0.1292817120492201
    Attrib AA6=P    0.6434079931711736
    Attrib AA6=Q    -0.13255963931833326
    Attrib AA6=R    0.6219160674856545
    Attrib AA6=S    0.3034169513378559
    Attrib AA6=T    -0.6787206267245045
    Attrib AA6=V    -0.20647511312338288
    Attrib AA6=W    -0.17027628598219963
    Attrib AA6=Y    -0.004021260851989377
Sigmoid Node 29
    Inputs    Weights
    Threshold    -0.03882044039563331
    Attrib AA1=A    -0.1814783096345382
    Attrib AA1=C    -0.3192186140342393
    Attrib AA1=D    0.40378082904271645
    Attrib AA1=E    0.02025301803981056
    Attrib AA1=F    0.0803164493762972
    Attrib AA1=G    0.015638045239846965
    Attrib AA1=H    0.5478423742870501
    Attrib AA1=I    0.054543588159861746
    Attrib AA1=K    -0.34354083237102345
    Attrib AA1=L    0.16808968518411999
    Attrib AA1=M    -0.03906840789573822
    Attrib AA1=N    -0.05170024785742399
    Attrib AA1=P    -0.33992638021213945
    Attrib AA1=Q    -0.32190189079481607
    Attrib AA1=R    0.46957293331386396
    Attrib AA1=S    0.35101901735429847
    Attrib AA1=T    -0.4653795681423028
    Attrib AA1=V    -0.01746540475023216
    Attrib AA1=W    0.15219832112389656
    Attrib AA1=Y    -0.048369000651961334
    Attrib AA2=A    0.36940936282294057
    Attrib AA2=C    -0.36779282808190733
    Attrib AA2=D    0.45741956454565225
    Attrib AA2=E    0.4054990381758795
    Attrib AA2=F    -0.22992271806925096
    Attrib AA2=G    -0.5195033485390734
    Attrib AA2=H    0.2468172874553613
    Attrib AA2=I    -0.3623338268915482
    Attrib AA2=K    0.3519407366364382
    Attrib AA2=L    -0.23909164938652214
    Attrib AA2=M    0.13245950201704823
    Attrib AA2=N    0.05478421703975428
    Attrib AA2=P    0.6982553514934423
    Attrib AA2=Q    -0.40776692770929185
    Attrib AA2=R    0.5578584289381265
    Attrib AA2=S    -0.2814765772485186
    Attrib AA2=T    -0.20430372585249015
    Attrib AA2=V    -0.468372428256488
    Attrib AA2=W    0.3416493241990673
    Attrib AA2=Y    -0.26273113824217353
    Attrib AA3=A    0.17989964104938067
    Attrib AA3=C    -0.5668909736328692
    Attrib AA3=D    0.4410400343034065
    Attrib AA3=E    -0.04168881870319872
    Attrib AA3=F    -0.3267988218623962
    Attrib AA3=G    0.2775333268674709
    Attrib AA3=H    -0.02848963099699613
    Attrib AA3=I    0.07991561114163002
    Attrib AA3=K    -0.01990092707055604
    Attrib AA3=L    -0.48818945278630743
    Attrib AA3=M    -0.04021481537041951
    Attrib AA3=N    0.08484696826852284
    Attrib AA3=P    0.4830336343724
    Attrib AA3=Q    -0.19905403847480554
    Attrib AA3=R    0.6185941139024883
    Attrib AA3=S    0.023243873264898077
    Attrib AA3=T    -0.5850290983872013
    Attrib AA3=V    -0.23260914609539105
    Attrib AA3=W    0.29068583669076165
    Attrib AA3=Y    0.17739174374182023
    Attrib AA4=A    -0.6874615115209314
    Attrib AA4=C    -0.008632753306339438
    Attrib AA4=D    -0.014853045105779231
    Attrib AA4=E    -0.08991463873307372
    Attrib AA4=F    0.27391228286016545
    Attrib AA4=G    0.530084113557305
    Attrib AA4=H    -0.09202409424145906
    Attrib AA4=I    -0.5179396443916836
    Attrib AA4=K    -0.17578945159751
    Attrib AA4=L    -0.3128988845914039
    Attrib AA4=M    0.007970239069466409
    Attrib AA4=N    -0.3597846238975774
    Attrib AA4=P    0.6705581509016628
    Attrib AA4=Q    0.38271663795044264
    Attrib AA4=R    0.2931046868183536
    Attrib AA4=S    -0.4559423173985037
    Attrib AA4=T    0.28815059744656135
    Attrib AA4=V    -0.2645975467241067
    Attrib AA4=W    0.4397291342518646
    Attrib AA4=Y    0.13580410801984463
    Attrib AA5=A    -0.02415186801254046
    Attrib AA5=C    -0.40837469274980565
    Attrib AA5=D    0.15195164467034109
    Attrib AA5=E    -0.007095217916581371
    Attrib AA5=F    -0.2710152431308538
    Attrib AA5=G    0.5810902444754033
    Attrib AA5=H    -0.3447786263340547
    Attrib AA5=I    -0.382929868692623
    Attrib AA5=K    -0.4859750949987027
    Attrib AA5=L    -0.32938837452101694
    Attrib AA5=M    0.1306972354259186
    Attrib AA5=N    0.09595849517946334
    Attrib AA5=P    0.5856121590996035
    Attrib AA5=Q    -0.2725348729108117
    Attrib AA5=R    0.6056734180034812
    Attrib AA5=S    -0.11135690599463731
    Attrib AA5=T    0.9205715912272021
    Attrib AA5=V    0.13826600204264242
    Attrib AA5=W    0.12523511875059187
    Attrib AA5=Y    -0.36189641132924427
    Attrib AA6=A    0.026446045388869913
    Attrib AA6=C    -0.020158451795980154
    Attrib AA6=D    0.3357603207205015
    Attrib AA6=E    0.07891429645743145
    Attrib AA6=F    -0.2843504929505598
    Attrib AA6=G    0.3421787798816018
    Attrib AA6=H    0.08393920326623452
    Attrib AA6=I    -0.0833821440912071
    Attrib AA6=K    0.10766301267630424
    Attrib AA6=L    -0.018824343658820863
    Attrib AA6=M    -0.06655220376026025
    Attrib AA6=N    0.09751135656431528
    Attrib AA6=P    0.8536926647745481
    Attrib AA6=Q    -0.6838666383540033
    Attrib AA6=R    0.597848300969327
    Attrib AA6=S    -0.5177126017673649
    Attrib AA6=T    0.14999547742875904
    Attrib AA6=V    -0.3942461754941143
    Attrib AA6=W    -0.21980041426551727
    Attrib AA6=Y    -0.07431839628927316
Sigmoid Node 30
    Inputs    Weights
    Threshold    0.03125284316269062
    Attrib AA1=A    -0.16529698921088887
    Attrib AA1=C    -0.8036275447356067
    Attrib AA1=D    0.3411132787440401
    Attrib AA1=E    0.8372191183040473
    Attrib AA1=F    0.35499902322097776
    Attrib AA1=G    -1.880927831605845
    Attrib AA1=H    -0.5283309821114093
    Attrib AA1=I    -0.5448611920258599
    Attrib AA1=K    0.9575580772770587
    Attrib AA1=L    0.12145416638559216
    Attrib AA1=M    0.09490234806673688
    Attrib AA1=N    0.9810260167209155
    Attrib AA1=P    -0.4465875221038275
    Attrib AA1=Q    1.071847070185052
    Attrib AA1=R    1.152222518425662
    Attrib AA1=S    -0.8931627555449854
    Attrib AA1=T    -1.1316450687579471
    Attrib AA1=V    -1.200175319952452
    Attrib AA1=W    0.710984764555742
    Attrib AA1=Y    0.9482506099234482
    Attrib AA2=A    -1.2455473160784005
    Attrib AA2=C    -0.9324088321209432
    Attrib AA2=D    0.9649264816316352
    Attrib AA2=E    0.5958720155524583
    Attrib AA2=F    -0.7742062210505298
    Attrib AA2=G    0.7054268718616131
    Attrib AA2=H    0.0861713505409197
    Attrib AA2=I    -0.41670375981657604
    Attrib AA2=K    -0.2892345934916632
    Attrib AA2=L    0.1871312964727081
    Attrib AA2=M    -0.4336451445086825
    Attrib AA2=N    -0.6606612775212025
    Attrib AA2=P    1.457573704797787
    Attrib AA2=Q    0.34044269931787985
    Attrib AA2=R    1.3719603868998402
    Attrib AA2=S    0.8730959514518252
    Attrib AA2=T    -0.6256664529745384
    Attrib AA2=V    -1.0519213992910104
    Attrib AA2=W    -0.05892492946341521
    Attrib AA2=Y    -0.2631999404001631
    Attrib AA3=A    -0.7934394263978019
    Attrib AA3=C    -0.3999826775063046
    Attrib AA3=D    0.9429668473526769
    Attrib AA3=E    0.8968658307386642
    Attrib AA3=F    0.4652791764562755
    Attrib AA3=G    -1.827122324529771
    Attrib AA3=H    -0.13173215275277542
    Attrib AA3=I    -1.1932394413430458
    Attrib AA3=K    -0.1470653142832027
    Attrib AA3=L    0.889335677005892
    Attrib AA3=M    -0.6961447024006931
    Attrib AA3=N    -0.32389844360724246
    Attrib AA3=P    0.9741160590187051
    Attrib AA3=Q    0.32932274429060865
    Attrib AA3=R    1.3271328651854752
    Attrib AA3=S    -1.3475895880505022
    Attrib AA3=T    -0.11579203656951838
    Attrib AA3=V    -0.9027780930264793
    Attrib AA3=W    1.25899838291982
    Attrib AA3=Y    0.5781179155192471
    Attrib AA4=A    -0.9510494690658109
    Attrib AA4=C    -0.869863795882988
    Attrib AA4=D    1.1207243236979545
    Attrib AA4=E    1.1589363350697899
    Attrib AA4=F    0.5140344291794156
    Attrib AA4=G    -0.36734659687537446
    Attrib AA4=H    -0.12911268803093356
    Attrib AA4=I    -0.18750405452089636
    Attrib AA4=K    0.19718067005640047
    Attrib AA4=L    -0.008924760759916729
    Attrib AA4=M    -0.1719042521464115
    Attrib AA4=N    0.5970403411940365
    Attrib AA4=P    1.155318492927956
    Attrib AA4=Q    -1.3207586648843024
    Attrib AA4=R    0.6693447493041581
    Attrib AA4=S    -0.26073928366129795
    Attrib AA4=T    -0.9590337260964553
    Attrib AA4=V    -1.7715224400581147
    Attrib AA4=W    1.0853209882215917
    Attrib AA4=Y    0.5631463839505773
    Attrib AA5=A    -0.008463553813461287
    Attrib AA5=C    -0.28436922747585336
    Attrib AA5=D    0.7423627403011911
    Attrib AA5=E    1.2536807223119388
    Attrib AA5=F    -0.19305056493797493
    Attrib AA5=G    -0.2888724122746808
    Attrib AA5=H    -0.4180648609771521
    Attrib AA5=I    0.4700139718383934
    Attrib AA5=K    -0.600349227160319
    Attrib AA5=L    1.1156525147646799
    Attrib AA5=M    -0.02883129457245047
    Attrib AA5=N    -0.9420453487455976
    Attrib AA5=P    1.8454603667840468
    Attrib AA5=Q    -0.07948234372290042
    Attrib AA5=R    1.3475597165196433
    Attrib AA5=S    -2.39782831425107
    Attrib AA5=T    -0.762555063265566
    Attrib AA5=V    -0.5765350101628576
    Attrib AA5=W    0.5422577110008976
    Attrib AA5=Y    -0.5634890537000022
    Attrib AA6=A    0.2815178138581601
    Attrib AA6=C    0.3401898377976663
    Attrib AA6=D    0.7749210082408304
    Attrib AA6=E    0.8217718236019887
    Attrib AA6=F    -0.3105448994683191
    Attrib AA6=G    -0.9019973618668886
    Attrib AA6=H    -0.7983915327709072
    Attrib AA6=I    -1.2140761735138335
    Attrib AA6=K    -0.19552916887118044
    Attrib AA6=L    0.3109124254820877
    Attrib AA6=M    -0.18161176303085141
    Attrib AA6=N    0.5988655648706017
    Attrib AA6=P    0.9682538845397995
    Attrib AA6=Q    -0.17984414276232094
    Attrib AA6=R    1.3943069196686517
    Attrib AA6=S    -0.4861198988511084
    Attrib AA6=T    -0.9377804552870265
    Attrib AA6=V    0.2537803009710169
    Attrib AA6=W    -0.24860175682814356
    Attrib AA6=Y    -0.3745692413264522
Sigmoid Node 31
    Inputs    Weights
    Threshold    0.19428801133407514
    Attrib AA1=A    -1.2815961077476221
    Attrib AA1=C    -0.6489736546026632
    Attrib AA1=D    0.09182955011891712
    Attrib AA1=E    0.23913497937584
    Attrib AA1=F    0.5286497519616689
    Attrib AA1=G    -0.9423524522831523
    Attrib AA1=H    0.1173613687215277
    Attrib AA1=I    0.8531277410835533
    Attrib AA1=K    -1.2664611361470612
    Attrib AA1=L    0.06806868463437964
    Attrib AA1=M    -0.09429203179561269
    Attrib AA1=N    0.8883733879587707
    Attrib AA1=P    -0.9232077019762537
    Attrib AA1=Q    -0.016510475725134494
    Attrib AA1=R    1.4267624303583264
    Attrib AA1=S    -0.7084188564041992
    Attrib AA1=T    -1.4649354655705225
    Attrib AA1=V    -0.3405637141951416
    Attrib AA1=W    0.44315008478927476
    Attrib AA1=Y    -0.6040212113841636
    Attrib AA2=A    -0.31297885284573307
    Attrib AA2=C    -0.19083178867242928
    Attrib AA2=D    0.5362001922125307
    Attrib AA2=E    -0.704877694778154
    Attrib AA2=F    0.5405393300366936
    Attrib AA2=G    -0.8163931275595951
    Attrib AA2=H    -0.03479258396200413
    Attrib AA2=I    -1.484299925322017
    Attrib AA2=K    -0.019390361661766158
    Attrib AA2=L    0.08437665912479171
    Attrib AA2=M    -0.1971898010328122
    Attrib AA2=N    -0.0015832776253361166
    Attrib AA2=P    1.6947910793364507
    Attrib AA2=Q    -0.7942373866730615
    Attrib AA2=R    1.381414815207213
    Attrib AA2=S    -0.16578722151214972
    Attrib AA2=T    -1.3127307542876943
    Attrib AA2=V    -1.0551583593813414
    Attrib AA2=W    0.239088289075991
    Attrib AA2=Y    -0.8838985198524619
    Attrib AA3=A    -0.39581795525543023
    Attrib AA3=C    -1.0061603005735917
    Attrib AA3=D    0.7065699434948065
    Attrib AA3=E    0.614126921127199
    Attrib AA3=F    -1.1787449713959661
    Attrib AA3=G    0.4290515503276377
    Attrib AA3=H    -0.2910647710986189
    Attrib AA3=I    -0.3717527114853089
    Attrib AA3=K    0.8038589565846147
    Attrib AA3=L    -0.8582443085806533
    Attrib AA3=M    -0.4463097277597823
    Attrib AA3=N    -0.22289626824017386
    Attrib AA3=P    1.2802941542766995
    Attrib AA3=Q    -0.5479408700276214
    Attrib AA3=R    1.6248326262303483
    Attrib AA3=S    -1.3882379064105144
    Attrib AA3=T    -1.8244939413714283
    Attrib AA3=V    -1.0066934872139115
    Attrib AA3=W    0.14347730078746124
    Attrib AA3=Y    0.16739514657510562
    Attrib AA4=A    -0.41479739714041447
    Attrib AA4=C    -0.30861272156261665
    Attrib AA4=D    0.9442720972981838
    Attrib AA4=E    -0.5953756445813353
    Attrib AA4=F    0.7985217816546971
    Attrib AA4=G    0.36673821517997685
    Attrib AA4=H    -0.0381142015700445
    Attrib AA4=I    -1.6377586098537535
    Attrib AA4=K    -0.7710061086981266
    Attrib AA4=L    0.08852713041357271
    Attrib AA4=M    -0.45779407363383995
    Attrib AA4=N    -0.2773126247795818
    Attrib AA4=P    1.5777350369249423
    Attrib AA4=Q    -0.8526283400528576
    Attrib AA4=R    1.0114872771254098
    Attrib AA4=S    -0.6883095018158718
    Attrib AA4=T    -2.4946850793290425
    Attrib AA4=V    -1.1581284096877598
    Attrib AA4=W    0.931068933645375
    Attrib AA4=Y    0.4451203694301288
    Attrib AA5=A    -0.903693266487899
    Attrib AA5=C    -0.4164441680470308
    Attrib AA5=D    1.1515197627443705
    Attrib AA5=E    0.9394571244122303
    Attrib AA5=F    -0.9404899742459232
    Attrib AA5=G    0.08060033096408498
    Attrib AA5=H    -1.303229162409251
    Attrib AA5=I    -1.03407566788428
    Attrib AA5=K    -0.026526503661469164
    Attrib AA5=L    -0.49834529886934403
    Attrib AA5=M    -0.42668590605776463
    Attrib AA5=N    -0.6360265768540153
    Attrib AA5=P    1.6106017425382921
    Attrib AA5=Q    -0.268478885083232
    Attrib AA5=R    1.2342724212301759
    Attrib AA5=S    -0.7700477503198633
    Attrib AA5=T    -0.8035449084105306
    Attrib AA5=V    -0.9685753503123007
    Attrib AA5=W    0.6258524169849706
    Attrib AA5=Y    -0.42340186614020947
    Attrib AA6=A    -0.7135320587299824
    Attrib AA6=C    -0.27283991972258387
    Attrib AA6=D    0.5912724399317202
    Attrib AA6=E    0.7868609851545364
    Attrib AA6=F    -1.030402876643792
    Attrib AA6=G    0.12787194098012922
    Attrib AA6=H    -0.978048280747064
    Attrib AA6=I    -0.72964676878392
    Attrib AA6=K    0.12335496186877047
    Attrib AA6=L    -0.5855910989017088
    Attrib AA6=M    -0.10018836113589746
    Attrib AA6=N    0.8366625560141796
    Attrib AA6=P    1.6322825383816957
    Attrib AA6=Q    -0.5942423446536386
    Attrib AA6=R    1.3730232708843386
    Attrib AA6=S    -0.00848149490207708
    Attrib AA6=T    -1.1312662072796114
    Attrib AA6=V    -1.357589216054544
    Attrib AA6=W    -0.48217782827405176
    Attrib AA6=Y    -1.2089631880641738
Sigmoid Node 32
    Inputs    Weights
    Threshold    0.06468094397336996
    Attrib AA1=A    -0.8717328407299229
    Attrib AA1=C    -1.5052480553998058
    Attrib AA1=D    0.7303492470537066
    Attrib AA1=E    -0.38463613176186756
    Attrib AA1=F    0.27406629301156726
    Attrib AA1=G    0.8409030904418724
    Attrib AA1=H    0.9998622181709005
    Attrib AA1=I    -0.862691617804104
    Attrib AA1=K    0.20119477163875346
    Attrib AA1=L    1.401059274706172
    Attrib AA1=M    0.09707880092651477
    Attrib AA1=N    -0.06696421286824555
    Attrib AA1=P    -1.1913203782012582
    Attrib AA1=Q    0.36488736580708675
    Attrib AA1=R    1.7080065627323362
    Attrib AA1=S    -0.6965379447841982
    Attrib AA1=T    -0.950658435302407
    Attrib AA1=V    -0.9897856091843643
    Attrib AA1=W    0.4773658991239434
    Attrib AA1=Y    0.17784281787645567
    Attrib AA2=A    -0.5664576973934173
    Attrib AA2=C    0.4648159176930529
    Attrib AA2=D    0.5400527041068534
    Attrib AA2=E    1.1206206183840164
    Attrib AA2=F    0.06337885261005971
    Attrib AA2=G    -0.16868324663889817
    Attrib AA2=H    -0.1413388083014421
    Attrib AA2=I    -0.38634290295978824
    Attrib AA2=K    -0.9872198458352835
    Attrib AA2=L    -1.2013876815419198
    Attrib AA2=M    0.2726278141322052
    Attrib AA2=N    -0.22484060070994905
    Attrib AA2=P    2.0648570638083465
    Attrib AA2=Q    -1.0235619827120375
    Attrib AA2=R    1.5511319021118668
    Attrib AA2=S    -0.9479630012426049
    Attrib AA2=T    -1.3008461096211468
    Attrib AA2=V    -0.41735327380579706
    Attrib AA2=W    0.39797869062077207
    Attrib AA2=Y    0.4998344021740616
    Attrib AA3=A    -2.0639117126749693
    Attrib AA3=C    -1.263640889010658
    Attrib AA3=D    -0.374308364382359
    Attrib AA3=E    2.229131588066493
    Attrib AA3=F    -0.9492799526644498
    Attrib AA3=G    0.2087429371771019
    Attrib AA3=H    0.7995794805242312
    Attrib AA3=I    -0.2619048246933572
    Attrib AA3=K    0.7121739359558997
    Attrib AA3=L    1.1075096390817447
    Attrib AA3=M    -0.6577899816985847
    Attrib AA3=N    -0.07934781406291516
    Attrib AA3=P    1.4162068401220576
    Attrib AA3=Q    0.2611927233675915
    Attrib AA3=R    1.2815800727818587
    Attrib AA3=S    -2.2673140775174607
    Attrib AA3=T    -1.4607469973516776
    Attrib AA3=V    0.47172035737574486
    Attrib AA3=W    0.7442163925961496
    Attrib AA3=Y    -0.2661180843474027
    Attrib AA4=A    0.20341271408760625
    Attrib AA4=C    -0.5270990444785336
    Attrib AA4=D    1.233588089509771
    Attrib AA4=E    -1.2904534398689822
    Attrib AA4=F    2.0480981719254716
    Attrib AA4=G    -0.21139314633593353
    Attrib AA4=H    -0.13059081917604595
    Attrib AA4=I    -1.8046781966955727
    Attrib AA4=K    0.6792274893083514
    Attrib AA4=L    -1.6212676992501205
    Attrib AA4=M    -0.5832391449650253
    Attrib AA4=N    -1.1656535950284406
    Attrib AA4=P    2.0642484402603873
    Attrib AA4=Q    -1.2915446709911322
    Attrib AA4=R    1.5187023262096244
    Attrib AA4=S    -0.3336809741723687
    Attrib AA4=T    0.24990654837548945
    Attrib AA4=V    -1.8521888804778146
    Attrib AA4=W    1.3131271570792207
    Attrib AA4=Y    1.0020068992231916
    Attrib AA5=A    0.11863395961569957
    Attrib AA5=C    -0.5472187725260513
    Attrib AA5=D    0.2034132526063309
    Attrib AA5=E    -0.7446694448466755
    Attrib AA5=F    -0.6347452686546484
    Attrib AA5=G    0.8380875598784738
    Attrib AA5=H    0.17423643811797332
    Attrib AA5=I    -3.582109869834138
    Attrib AA5=K    1.1755729021030146
    Attrib AA5=L    0.4027519894932342
    Attrib AA5=M    -0.3157001276945157
    Attrib AA5=N    -0.4019577157918629
    Attrib AA5=P    2.200899742289718
    Attrib AA5=Q    -0.4279527328791835
    Attrib AA5=R    2.1831101364106362
    Attrib AA5=S    -1.2526050138672928
    Attrib AA5=T    0.32566996167133205
    Attrib AA5=V    -0.15402182739713097
    Attrib AA5=W    -0.21975810558996267
    Attrib AA5=Y    0.2439072377028075
    Attrib AA6=A    0.9480414027559099
    Attrib AA6=C    -1.0188334692639314
    Attrib AA6=D    2.105951156521739
    Attrib AA6=E    1.9890210577604541
    Attrib AA6=F    -0.9538890112538346
    Attrib AA6=G    -1.0912230604673232
    Attrib AA6=H    -1.1080542480428766
    Attrib AA6=I    -1.4505355003061065
    Attrib AA6=K    0.4886854975043777
    Attrib AA6=L    -0.20770124681796087
    Attrib AA6=M    0.5403913258711189
    Attrib AA6=N    0.5460851602509775
    Attrib AA6=P    1.7447800693116202
    Attrib AA6=Q    -0.6122981678534293
    Attrib AA6=R    1.637960910894073
    Attrib AA6=S    -0.930855056679535
    Attrib AA6=T    0.5557867029796691
    Attrib AA6=V    -1.865940266314414
    Attrib AA6=W    0.7123325392333395
    Attrib AA6=Y    -2.3755675651422337
Sigmoid Node 33
    Inputs    Weights
    Threshold    -0.05421185586208091
    Attrib AA1=A    0.1555897985762034
    Attrib AA1=C    0.08958811758466412
    Attrib AA1=D    -0.01197444589726936
    Attrib AA1=E    -0.04187467996473023
    Attrib AA1=F    0.016147755648909898
    Attrib AA1=G    0.13105643201549572
    Attrib AA1=H    0.03945957525430737
    Attrib AA1=I    -0.05385791751308916
    Attrib AA1=K    0.017052835330312405
    Attrib AA1=L    -0.08415429912646649
    Attrib AA1=M    0.012666366378910797
    Attrib AA1=N    0.036748946428205885
    Attrib AA1=P    0.12326881156445463
    Attrib AA1=Q    0.0971580234336735
    Attrib AA1=R    -0.14903680510687864
    Attrib AA1=S    -0.03305334131710163
    Attrib AA1=T    -0.018639127204198323
    Attrib AA1=V    -0.09441513482898349
    Attrib AA1=W    -0.03920654591294417
    Attrib AA1=Y    0.04403278487714473
    Attrib AA2=A    0.12696298003322024
    Attrib AA2=C    0.00789591363785145
    Attrib AA2=D    -0.05161764533324043
    Attrib AA2=E    -0.02020341218848708
    Attrib AA2=F    0.01451543019099924
    Attrib AA2=G    0.1761136402415093
    Attrib AA2=H    0.05533543788532932
    Attrib AA2=I    0.04772701720649189
    Attrib AA2=K    0.013755211373483062
    Attrib AA2=L    0.11083362549200082
    Attrib AA2=M    0.005836527470389442
    Attrib AA2=N    -0.026785938856220222
    Attrib AA2=P    -0.1574857532121649
    Attrib AA2=Q    0.08265932066919252
    Attrib AA2=R    -0.16325670721778504
    Attrib AA2=S    -0.08750677185277751
    Attrib AA2=T    5.94225234329293E-4
    Attrib AA2=V    0.09005689797502926
    Attrib AA2=W    -0.04936834199610784
    Attrib AA2=Y    -0.0657587542510567
    Attrib AA3=A    0.020118253142883423
    Attrib AA3=C    0.19574100975885594
    Attrib AA3=D    -0.13580196316305163
    Attrib AA3=E    -0.06246658128570862
    Attrib AA3=F    -0.03899238860908399
    Attrib AA3=G    0.052321994823056606
    Attrib AA3=H    0.05329703800932506
    Attrib AA3=I    0.013289510362372045
    Attrib AA3=K    -0.032143163603860145
    Attrib AA3=L    0.09910294406952129
    Attrib AA3=M    0.0743977388688206
    Attrib AA3=N    -0.02365290728897981
    Attrib AA3=P    -0.10578721107270463
    Attrib AA3=Q    0.059843899676395834
    Attrib AA3=R    -0.15345114417828346
    Attrib AA3=S    0.04720794375198452
    Attrib AA3=T    -0.0777558787045133
    Attrib AA3=V    0.10416908063205205
    Attrib AA3=W    -0.05153249746676932
    Attrib AA3=Y    0.08473921115756328
    Attrib AA4=A    0.025214164087466386
    Attrib AA4=C    0.09719262601076267
    Attrib AA4=D    -0.11655000567621389
    Attrib AA4=E    -0.01881348430213252
    Attrib AA4=F    -0.036402223462801094
    Attrib AA4=G    0.0769946641339449
    Attrib AA4=H    -0.07861441583235926
    Attrib AA4=I    0.12160032608723308
    Attrib AA4=K    -0.09125967682444142
    Attrib AA4=L    0.13807570112556158
    Attrib AA4=M    0.08258872986046092
    Attrib AA4=N    0.1279345416446242
    Attrib AA4=P    -0.17547473890787527
    Attrib AA4=Q    0.12506836269753452
    Attrib AA4=R    -0.10342007376670374
    Attrib AA4=S    -0.04153300624862178
    Attrib AA4=T    0.004583689618180255
    Attrib AA4=V    0.2734431173911664
    Attrib AA4=W    -0.15366788128742315
    Attrib AA4=Y    -0.060725531896666816
    Attrib AA5=A    0.0607437948103283
    Attrib AA5=C    0.038068707380944145
    Attrib AA5=D    0.058095797086541424
    Attrib AA5=E    0.08461223351343616
    Attrib AA5=F    0.02993894435030903
    Attrib AA5=G    -0.07775579072324948
    Attrib AA5=H    0.04268504422445967
    Attrib AA5=I    0.07445545538050163
    Attrib AA5=K    -0.054579519761193795
    Attrib AA5=L    0.10221236791045055
    Attrib AA5=M    0.06570618186744608
    Attrib AA5=N    0.09874126703798815
    Attrib AA5=P    -0.2060490076266482
    Attrib AA5=Q    0.04630894174186456
    Attrib AA5=R    -0.15584402937486047
    Attrib AA5=S    0.014737270302293218
    Attrib AA5=T    -0.11117868871356593
    Attrib AA5=V    0.18845261996163803
    Attrib AA5=W    -0.04559772550648161
    Attrib AA5=Y    0.0357914086834715
    Attrib AA6=A    0.002827867585872538
    Attrib AA6=C    0.013946176693150021
    Attrib AA6=D    -0.12905624962780005
    Attrib AA6=E    0.06227689137026795
    Attrib AA6=F    0.13382492021542367
    Attrib AA6=G    -0.006381386502895941
    Attrib AA6=H    0.04209770698510893
    Attrib AA6=I    4.949578858913808E-4
    Attrib AA6=K    0.020821439033431
    Attrib AA6=L    -0.09202116744535592
    Attrib AA6=M    0.06175002647869245
    Attrib AA6=N    0.01017867265545818
    Attrib AA6=P    -0.1700179332126131
    Attrib AA6=Q    -0.062331786933457194
    Attrib AA6=R    -0.1681009262794783
    Attrib AA6=S    0.011890281830105152
    Attrib AA6=T    0.20424163534920864
    Attrib AA6=V    0.1984984623925656
    Attrib AA6=W    0.013122196781517027
    Attrib AA6=Y    0.03450815465684173
Sigmoid Node 34
    Inputs    Weights
    Threshold    0.035280461987980224
    Attrib AA1=A    -1.2016604081931184
    Attrib AA1=C    -0.3493630255475934
    Attrib AA1=D    0.7677946126220951
    Attrib AA1=E    -0.028195894798807918
    Attrib AA1=F    -0.3648920366399492
    Attrib AA1=G    -0.20987064155513932
    Attrib AA1=H    0.8369268565941071
    Attrib AA1=I    1.0104548709255134
    Attrib AA1=K    -0.40495542549249175
    Attrib AA1=L    -0.5722990093049608
    Attrib AA1=M    0.8339271829059776
    Attrib AA1=N    -0.9152644428327993
    Attrib AA1=P    -1.2700383118854093
    Attrib AA1=Q    -1.3728018693445163
    Attrib AA1=R    1.642901426673699
    Attrib AA1=S    0.3837915356934697
    Attrib AA1=T    1.1184620023282896
    Attrib AA1=V    -0.55213995786163
    Attrib AA1=W    0.6043091824987661
    Attrib AA1=Y    -0.9786931186734975
    Attrib AA2=A    -0.1375241584071345
    Attrib AA2=C    -1.2673997062870757
    Attrib AA2=D    0.29670435001648954
    Attrib AA2=E    0.8560217814093471
    Attrib AA2=F    0.3227680814683226
    Attrib AA2=G    -0.8074022567867857
    Attrib AA2=H    0.5766407515499278
    Attrib AA2=I    -0.9166371761565566
    Attrib AA2=K    -0.3672869336520404
    Attrib AA2=L    -1.0702301428911483
    Attrib AA2=M    0.3375153060271422
    Attrib AA2=N    -0.5083638466829696
    Attrib AA2=P    1.6241607098421593
    Attrib AA2=Q    0.39273007714562524
    Attrib AA2=R    1.545228028708929
    Attrib AA2=S    -0.1035476534689729
    Attrib AA2=T    -0.621471847915308
    Attrib AA2=V    -1.640869962405776
    Attrib AA2=W    0.2892446850753134
    Attrib AA2=Y    0.041636964796012955
    Attrib AA3=A    0.21147975663130575
    Attrib AA3=C    -1.160522516121754
    Attrib AA3=D    1.2044510095266514
    Attrib AA3=E    1.1711571114779216
    Attrib AA3=F    0.8907728803316309
    Attrib AA3=G    -0.31171216327147305
    Attrib AA3=H    -0.8021548515599252
    Attrib AA3=I    -0.659963820795693
    Attrib AA3=K    1.2100141223646943
    Attrib AA3=L    -1.9359354382466827
    Attrib AA3=M    -0.6222559265660765
    Attrib AA3=N    -0.10474377117818463
    Attrib AA3=P    1.229887480078306
    Attrib AA3=Q    -1.5198278311607345
    Attrib AA3=R    1.4740227481698882
    Attrib AA3=S    -0.7397116294816185
    Attrib AA3=T    -0.15388587214265817
    Attrib AA3=V    -1.9423770566477923
    Attrib AA3=W    1.2494690420893935
    Attrib AA3=Y    0.4176234975592052
    Attrib AA4=A    -0.354340722953567
    Attrib AA4=C    -0.1750381085398737
    Attrib AA4=D    1.8019044515382416
    Attrib AA4=E    -0.2308476093083992
    Attrib AA4=F    0.7611279826297169
    Attrib AA4=G    -0.992855554948502
    Attrib AA4=H    0.3531829739772456
    Attrib AA4=I    -1.4111782568086986
    Attrib AA4=K    -1.0677042949581348
    Attrib AA4=L    -0.6168668105897427
    Attrib AA4=M    -0.10852266619853766
    Attrib AA4=N    -0.8988235847148213
    Attrib AA4=P    1.8169490784183697
    Attrib AA4=Q    -1.1470298573933069
    Attrib AA4=R    1.1878914528884703
    Attrib AA4=S    -0.12972806654479116
    Attrib AA4=T    -1.1098700799284473
    Attrib AA4=V    -0.4556678595815634
    Attrib AA4=W    1.2525116355410266
    Attrib AA4=Y    0.19848541341679954
    Attrib AA5=A    -0.30129449646301987
    Attrib AA5=C    -0.4559248950597775
    Attrib AA5=D    0.5784139538965933
    Attrib AA5=E    0.511326647843806
    Attrib AA5=F    -0.13599736472676907
    Attrib AA5=G    0.02007282165727005
    Attrib AA5=H    -0.5698689134792317
    Attrib AA5=I    -1.7286910747660598
    Attrib AA5=K    0.5262533554944493
    Attrib AA5=L    0.41493368048660495
    Attrib AA5=M    -0.17447087044534837
    Attrib AA5=N    -1.0595259766423724
    Attrib AA5=P    2.061863940560006
    Attrib AA5=Q    -0.1650218813561995
    Attrib AA5=R    1.5109280502977431
    Attrib AA5=S    -0.5880598717518385
    Attrib AA5=T    0.5354944221040684
    Attrib AA5=V    -1.2921405871561056
    Attrib AA5=W    0.3289600874300361
    Attrib AA5=Y    -1.1916103062474306
    Attrib AA6=A    -1.039002854701257
    Attrib AA6=C    -0.326600537216781
    Attrib AA6=D    0.9693805536735989
    Attrib AA6=E    0.04224388972451054
    Attrib AA6=F    -1.2168513158487757
    Attrib AA6=G    0.3388587902745789
    Attrib AA6=H    0.10300163176562085
    Attrib AA6=I    -0.5174763846323899
    Attrib AA6=K    0.8008688264732176
    Attrib AA6=L    -0.15534118444596148
    Attrib AA6=M    -1.2519419619979306
    Attrib AA6=N    -0.07326754393542405
    Attrib AA6=P    1.7303077410771885
    Attrib AA6=Q    1.5580887046663967
    Attrib AA6=R    1.2657590857803371
    Attrib AA6=S    0.07773390662868918
    Attrib AA6=T    -0.3251019581967929
    Attrib AA6=V    -1.6441354029854223
    Attrib AA6=W    -0.24676420990336503
    Attrib AA6=Y    -1.3027626702565736
Sigmoid Node 35
    Inputs    Weights
    Threshold    -0.006590001935307316
    Attrib AA1=A    0.0043147352955159165
    Attrib AA1=C    -1.4549131730603115
    Attrib AA1=D    1.3825271854172
    Attrib AA1=E    0.5944129692006604
    Attrib AA1=F    -0.12476951572054601
    Attrib AA1=G    0.03516913154948042
    Attrib AA1=H    -0.5031178704236218
    Attrib AA1=I    0.06102039348462603
    Attrib AA1=K    -0.08567025970685169
    Attrib AA1=L    -0.17395494485014976
    Attrib AA1=M    0.18485770832279758
    Attrib AA1=N    1.1492197246168943
    Attrib AA1=P    -1.5179749666357005
    Attrib AA1=Q    -0.06777485663240483
    Attrib AA1=R    1.5248726418602487
    Attrib AA1=S    -1.0744144757145933
    Attrib AA1=T    -0.9734227990857116
    Attrib AA1=V    -0.679299580086887
    Attrib AA1=W    0.4521472407393662
    Attrib AA1=Y    0.5258809601598404
    Attrib AA2=A    0.21172712102691843
    Attrib AA2=C    0.4050926079005393
    Attrib AA2=D    1.1385707851691296
    Attrib AA2=E    0.49528577061878487
    Attrib AA2=F    -0.3513593598393372
    Attrib AA2=G    0.646707630039492
    Attrib AA2=H    0.801190531824301
    Attrib AA2=I    0.0651600197532571
    Attrib AA2=K    -0.31879345049821806
    Attrib AA2=L    -0.8129126182394381
    Attrib AA2=M    -0.8782309404554057
    Attrib AA2=N    -0.44363067231280234
    Attrib AA2=P    1.8401039217251702
    Attrib AA2=Q    -1.280105268915343
    Attrib AA2=R    1.5275160442538362
    Attrib AA2=S    -0.8366598659955738
    Attrib AA2=T    -0.13909177028018962
    Attrib AA2=V    -2.3815597632843466
    Attrib AA2=W    0.06391519533266149
    Attrib AA2=Y    -0.384421149435454
    Attrib AA3=A    -1.4592614501343795
    Attrib AA3=C    -0.9032586845123304
    Attrib AA3=D    1.4479778689533338
    Attrib AA3=E    0.2520308563010724
    Attrib AA3=F    1.123108574415918
    Attrib AA3=G    0.403205877535936
    Attrib AA3=H    -0.9110427775250491
    Attrib AA3=I    -0.8440594236611929
    Attrib AA3=K    -0.17505890467519905
    Attrib AA3=L    0.35671907869363884
    Attrib AA3=M    0.46081322240209566
    Attrib AA3=N    -0.051211712784609155
    Attrib AA3=P    1.4330006885283937
    Attrib AA3=Q    -1.420986770309505
    Attrib AA3=R    1.4439915472176146
    Attrib AA3=S    -2.0617480122994696
    Attrib AA3=T    -1.1817942380557978
    Attrib AA3=V    0.23100197867905256
    Attrib AA3=W    0.6375048591904491
    Attrib AA3=Y    0.6082759702751971
    Attrib AA4=A    -0.5708497915017773
    Attrib AA4=C    -0.6707613842645181
    Attrib AA4=D    0.7472808099624576
    Attrib AA4=E    0.3109991256702122
    Attrib AA4=F    1.0593661820841438
    Attrib AA4=G    -0.5440890535268582
    Attrib AA4=H    -0.6079837893295934
    Attrib AA4=I    -0.34947233644944714
    Attrib AA4=K    -0.45100994700253005
    Attrib AA4=L    -0.2745941794285907
    Attrib AA4=M    -1.2939324731272195
    Attrib AA4=N    1.1026881958203123
    Attrib AA4=P    1.3552519183028464
    Attrib AA4=Q    0.9996774217883733
    Attrib AA4=R    1.2722421348876674
    Attrib AA4=S    -0.8786835436818535
    Attrib AA4=T    -1.5710534041303772
    Attrib AA4=V    -1.6350238932627197
    Attrib AA4=W    0.974579061266299
    Attrib AA4=Y    0.3089785728766366
    Attrib AA5=A    0.11308782111415552
    Attrib AA5=C    -0.6965273194902794
    Attrib AA5=D    0.430461394747745
    Attrib AA5=E    1.0395159470086761
    Attrib AA5=F    -0.45866024319820303
    Attrib AA5=G    -0.06950517032202892
    Attrib AA5=H    -0.6966065602575724
    Attrib AA5=I    -1.5579455862667908
    Attrib AA5=K    1.1543201233011873
    Attrib AA5=L    -1.526898923417558
    Attrib AA5=M    0.06482732054155577
    Attrib AA5=N    -0.7565159441551723
    Attrib AA5=P    1.9458298158677576
    Attrib AA5=Q    0.6889866933673414
    Attrib AA5=R    1.6778483417658003
    Attrib AA5=S    0.017794471078099908
    Attrib AA5=T    -1.302716805585967
    Attrib AA5=V    -1.4183924921936257
    Attrib AA5=W    1.1129176990336918
    Attrib AA5=Y    -0.5007844567352027
    Attrib AA6=A    0.4593883288204797
    Attrib AA6=C    0.6292629207096312
    Attrib AA6=D    0.8434325784295232
    Attrib AA6=E    0.2433896865371091
    Attrib AA6=F    -1.0371619792434195
    Attrib AA6=G    -0.8172637409453462
    Attrib AA6=H    -0.48776935992861775
    Attrib AA6=I    -0.575110978522432
    Attrib AA6=K    -1.2537864736371251
    Attrib AA6=L    1.475539775309526
    Attrib AA6=M    -1.2540592787543101
    Attrib AA6=N    0.4919303266122757
    Attrib AA6=P    1.608264764795463
    Attrib AA6=Q    0.35807523724814316
    Attrib AA6=R    1.1716279457043055
    Attrib AA6=S    1.2519005710987767
    Attrib AA6=T    -0.7404435139080084
    Attrib AA6=V    -1.288317399340814
    Attrib AA6=W    -0.6307789702904857
    Attrib AA6=Y    -1.0080563653301073
Sigmoid Node 36
    Inputs    Weights
    Threshold    -0.014372132024485711
    Attrib AA1=A    -0.32738814968876767
    Attrib AA1=C    -0.11225262580342896
    Attrib AA1=D    0.22270187714945655
    Attrib AA1=E    0.01821063214018002
    Attrib AA1=F    0.03706453818476518
    Attrib AA1=G    0.0023890561175275906
    Attrib AA1=H    0.1449519277183486
    Attrib AA1=I    0.12738464987104722
    Attrib AA1=K    -0.019099230753495258
    Attrib AA1=L    -0.053543136311445014
    Attrib AA1=M    -0.02197481030508799
    Attrib AA1=N    0.13224691114536555
    Attrib AA1=P    -0.23863617119954728
    Attrib AA1=Q    -0.046960796879279815
    Attrib AA1=R    0.2306482349270373
    Attrib AA1=S    0.0033045553578170965
    Attrib AA1=T    -0.09827138113678578
    Attrib AA1=V    0.054168524238987985
    Attrib AA1=W    0.13136732200214207
    Attrib AA1=Y    -0.02645046641238807
    Attrib AA2=A    -0.10311691666209255
    Attrib AA2=C    -0.08084177560372469
    Attrib AA2=D    0.18420549925874027
    Attrib AA2=E    0.14178915966458847
    Attrib AA2=F    -0.04689109245650172
    Attrib AA2=G    -0.22602330130579032
    Attrib AA2=H    0.020474820596098377
    Attrib AA2=I    -0.17663294201573795
    Attrib AA2=K    0.16972006793611275
    Attrib AA2=L    0.007133111638898571
    Attrib AA2=M    -0.03195971618898357
    Attrib AA2=N    0.15343799787009552
    Attrib AA2=P    0.35512668336988346
    Attrib AA2=Q    -0.120442322157914
    Attrib AA2=R    0.28165080567530143
    Attrib AA2=S    0.03228406222738777
    Attrib AA2=T    -0.14670432733947822
    Attrib AA2=V    -0.1850132399597548
    Attrib AA2=W    0.1325564202426438
    Attrib AA2=Y    -0.1398459880022778
    Attrib AA3=A    0.1155272970444811
    Attrib AA3=C    -0.20509633086396584
    Attrib AA3=D    0.17166381126625163
    Attrib AA3=E    0.09407357815154582
    Attrib AA3=F    -0.1337007027939136
    Attrib AA3=G    0.11690061981107829
    Attrib AA3=H    -0.0848308265656073
    Attrib AA3=I    -0.03212232511238337
    Attrib AA3=K    0.1798561063451332
    Attrib AA3=L    -0.09099787694791646
    Attrib AA3=M    0.05854382664260475
    Attrib AA3=N    -0.05211846155892444
    Attrib AA3=P    0.18581605391258457
    Attrib AA3=Q    -0.058567556125154914
    Attrib AA3=R    0.22435176340967122
    Attrib AA3=S    -0.18420777598796068
    Attrib AA3=T    -0.22004232043830188
    Attrib AA3=V    -0.13764625455000362
    Attrib AA3=W    0.13045015759258652
    Attrib AA3=Y    0.10872412904334726
    Attrib AA4=A    -0.12830212545709546
    Attrib AA4=C    -0.008160903610729329
    Attrib AA4=D    0.11473785949010487
    Attrib AA4=E    0.1083032786675491
    Attrib AA4=F    0.1826050853893496
    Attrib AA4=G    0.20920131643850032
    Attrib AA4=H    0.0388485206171059
    Attrib AA4=I    -0.3319457956734863
    Attrib AA4=K    0.0898959042769835
    Attrib AA4=L    -0.15487475472528378
    Attrib AA4=M    -0.05965858162945199
    Attrib AA4=N    0.03896773441818861
    Attrib AA4=P    0.37059584995978945
    Attrib AA4=Q    0.00339357335090025
    Attrib AA4=R    0.21108927769015856
    Attrib AA4=S    -0.1670622610972049
    Attrib AA4=T    -0.12128668250409187
    Attrib AA4=V    -0.2201919572608556
    Attrib AA4=W    0.16346892473835686
    Attrib AA4=Y    0.03476323530169093
    Attrib AA5=A    -0.0679394972682349
    Attrib AA5=C    -0.11108428743812394
    Attrib AA5=D    0.08229403466182816
    Attrib AA5=E    0.11801689367763508
    Attrib AA5=F    -0.14841175735999568
    Attrib AA5=G    0.2594267007140397
    Attrib AA5=H    -0.1410972709400048
    Attrib AA5=I    -0.2717667805577567
    Attrib AA5=K    0.04309741545331597
    Attrib AA5=L    -0.06821318704585615
    Attrib AA5=M    0.07071881129300361
    Attrib AA5=N    -0.042576554540035894
    Attrib AA5=P    0.38386366860888793
    Attrib AA5=Q    -0.12718656675586187
    Attrib AA5=R    0.29557689039871227
    Attrib AA5=S    -0.014656907615021723
    Attrib AA5=T    0.08567668438550181
    Attrib AA5=V    -0.11676816577241368
    Attrib AA5=W    0.17325760331959983
    Attrib AA5=Y    -0.15272446711885418
    Attrib AA6=A    -0.17764134392185837
    Attrib AA6=C    -0.012979851209272978
    Attrib AA6=D    0.1077984700275864
    Attrib AA6=E    0.04507980622724236
    Attrib AA6=F    -0.22081409341862926
    Attrib AA6=G    0.09204299959727576
    Attrib AA6=H    0.006266005801897245
    Attrib AA6=I    -0.13659596694662837
    Attrib AA6=K    0.0022942880963333296
    Attrib AA6=L    -0.02823482822731362
    Attrib AA6=M    0.012472949245863582
    Attrib AA6=N    0.07910327925838627
    Attrib AA6=P    0.31535568479519144
    Attrib AA6=Q    -0.10957742524297699
    Attrib AA6=R    0.27925500909820733
    Attrib AA6=S    -0.03335531684433838
    Attrib AA6=T    -0.11323856755525594
    Attrib AA6=V    0.01339291814934133
    Attrib AA6=W    -0.06572549217371099
    Attrib AA6=Y    -0.10475052382775954
Sigmoid Node 37
    Inputs    Weights
    Threshold    -0.06133055400514447
    Attrib AA1=A    -0.4815536869952602
    Attrib AA1=C    -0.2440519270296208
    Attrib AA1=D    0.26408685869056775
    Attrib AA1=E    0.06359398674862671
    Attrib AA1=F    0.23019485364096554
    Attrib AA1=G    0.047834809172807045
    Attrib AA1=H    0.022755830870183992
    Attrib AA1=I    0.04548965512473919
    Attrib AA1=K    0.13593966433428162
    Attrib AA1=L    0.33145707914175204
    Attrib AA1=M    0.14496028373931838
    Attrib AA1=N    0.12445824425368024
    Attrib AA1=P    -0.4070112604930649
    Attrib AA1=Q    0.13187914619090343
    Attrib AA1=R    0.3244649258595875
    Attrib AA1=S    -0.4716031522248336
    Attrib AA1=T    -0.39196443893701616
    Attrib AA1=V    0.2137931064610187
    Attrib AA1=W    0.31911605183983993
    Attrib AA1=Y    -0.15828651960931128
    Attrib AA2=A    -0.07910866920856281
    Attrib AA2=C    0.08171138422199142
    Attrib AA2=D    0.2338850628226412
    Attrib AA2=E    0.0832038614044803
    Attrib AA2=F    -0.023814963823897792
    Attrib AA2=G    -0.07517971815453375
    Attrib AA2=H    0.04590672442794297
    Attrib AA2=I    -0.35532858174061527
    Attrib AA2=K    -0.16123409643585274
    Attrib AA2=L    0.347845147100516
    Attrib AA2=M    0.04156000548056206
    Attrib AA2=N    0.13993084022062524
    Attrib AA2=P    0.37651746593156066
    Attrib AA2=Q    -0.18747700808766024
    Attrib AA2=R    0.4063213191752502
    Attrib AA2=S    0.013376256878088542
    Attrib AA2=T    -0.4691416051421363
    Attrib AA2=V    -0.022041395716682895
    Attrib AA2=W    0.09093042555103702
    Attrib AA2=Y    -0.31858309402331497
    Attrib AA3=A    0.16632760846951755
    Attrib AA3=C    -0.11123026604959987
    Attrib AA3=D    0.2559393027336571
    Attrib AA3=E    0.289045937740462
    Attrib AA3=F    -0.45913903769800446
    Attrib AA3=G    0.16678152501132673
    Attrib AA3=H    0.04080579447616017
    Attrib AA3=I    -0.3415453565047178
    Attrib AA3=K    0.009297306925431062
    Attrib AA3=L    -0.05342057489672901
    Attrib AA3=M    -0.0860118548111236
    Attrib AA3=N    0.029508841192323464
    Attrib AA3=P    0.3291551301600118
    Attrib AA3=Q    0.07135797861292803
    Attrib AA3=R    0.3750537731226822
    Attrib AA3=S    -0.2995507044478645
    Attrib AA3=T    -0.35252890871263337
    Attrib AA3=V    -0.17355255654640883
    Attrib AA3=W    0.1562984965374052
    Attrib AA3=Y    0.11310643602584478
    Attrib AA4=A    -0.4459044225413868
    Attrib AA4=C    0.028415347625202
    Attrib AA4=D    0.24409646715852545
    Attrib AA4=E    0.06288650331858343
    Attrib AA4=F    -0.041596712697019846
    Attrib AA4=G    0.15330943941704456
    Attrib AA4=H    0.22374006478188466
    Attrib AA4=I    -0.6189061785038541
    Attrib AA4=K    0.2911619987157343
    Attrib AA4=L    0.3237591735189951
    Attrib AA4=M    -0.08370250444890055
    Attrib AA4=N    0.22615529815402044
    Attrib AA4=P    0.3265956636976652
    Attrib AA4=Q    -0.08165834230181006
    Attrib AA4=R    0.2561675089547768
    Attrib AA4=S    -0.19036339503871402
    Attrib AA4=T    -0.4952399663710204
    Attrib AA4=V    -0.3380378605725143
    Attrib AA4=W    0.24362555071477093
    Attrib AA4=Y    0.10507240575956173
    Attrib AA5=A    -0.0916639014242683
    Attrib AA5=C    0.05719552797975809
    Attrib AA5=D    0.19835565465982677
    Attrib AA5=E    0.2872354319599437
    Attrib AA5=F    -0.19683549619018886
    Attrib AA5=G    0.22362265285206706
    Attrib AA5=H    -0.24294271897431255
    Attrib AA5=I    -0.6767970179419222
    Attrib AA5=K    0.3304323047851919
    Attrib AA5=L    0.11851897334113462
    Attrib AA5=M    0.05570991117586205
    Attrib AA5=N    0.15731241552744063
    Attrib AA5=P    0.35449909946493047
    Attrib AA5=Q    0.02337473533526817
    Attrib AA5=R    0.38576360175729446
    Attrib AA5=S    -0.02641532430279409
    Attrib AA5=T    -0.3116143590775104
    Attrib AA5=V    -0.36045628818951925
    Attrib AA5=W    0.21200539729693055
    Attrib AA5=Y    -0.1830293115811819
    Attrib AA6=A    -0.07419017579257518
    Attrib AA6=C    0.0021194985356705826
    Attrib AA6=D    0.21705622032433966
    Attrib AA6=E    0.031708773764535236
    Attrib AA6=F    -0.4575157346926167
    Attrib AA6=G    0.2907762554502199
    Attrib AA6=H    0.03374823851515871
    Attrib AA6=I    -0.1320742451007418
    Attrib AA6=K    0.10845801144515956
    Attrib AA6=L    -0.18859889608906913
    Attrib AA6=M    0.13279598483822685
    Attrib AA6=N    0.2271837528209609
    Attrib AA6=P    0.264301752735637
    Attrib AA6=Q    -0.07677815449435772
    Attrib AA6=R    0.42178846554008054
    Attrib AA6=S    0.437918430323401
    Attrib AA6=T    -0.32758994534718006
    Attrib AA6=V    -0.3604213899411104
    Attrib AA6=W    -0.030898124858167935
    Attrib AA6=Y    -0.2926108252252944
Sigmoid Node 38
    Inputs    Weights
    Threshold    -0.02830990085478691
    Attrib AA1=A    -0.41803001931953976
    Attrib AA1=C    -0.17294848736329863
    Attrib AA1=D    0.6441540278563578
    Attrib AA1=E    0.051619973543111056
    Attrib AA1=F    0.15758253202540523
    Attrib AA1=G    -0.10763224497217341
    Attrib AA1=H    0.1608862305271763
    Attrib AA1=I    -0.059004305907833864
    Attrib AA1=K    0.29085819273257457
    Attrib AA1=L    -0.15557728065942603
    Attrib AA1=M    -0.05885574192687065
    Attrib AA1=N    0.09831816782214453
    Attrib AA1=P    -0.23575454306954208
    Attrib AA1=Q    -0.253655690778499
    Attrib AA1=R    0.35164271496447796
    Attrib AA1=S    -0.19669210480203217
    Attrib AA1=T    -0.23662208206791271
    Attrib AA1=V    0.3752687127480373
    Attrib AA1=W    0.2761580671899304
    Attrib AA1=Y    -0.25715525775606024
    Attrib AA2=A    -0.38450328216093077
    Attrib AA2=C    -0.11901268255645243
    Attrib AA2=D    0.20405569656507383
    Attrib AA2=E    0.18347816988651555
    Attrib AA2=F    0.08632952814022644
    Attrib AA2=G    -0.524912539328752
    Attrib AA2=H    -0.1626398063898652
    Attrib AA2=I    -0.37901254350717406
    Attrib AA2=K    0.38767320130186333
    Attrib AA2=L    0.3947594924261859
    Attrib AA2=M    -0.19505791687103483
    Attrib AA2=N    0.22479111079657024
    Attrib AA2=P    0.6294471678969752
    Attrib AA2=Q    -0.24135732028373105
    Attrib AA2=R    0.35975729705035236
    Attrib AA2=S    0.1401026897218773
    Attrib AA2=T    -0.15986640302491728
    Attrib AA2=V    -0.03970016228788656
    Attrib AA2=W    0.18734189069519985
    Attrib AA2=Y    -0.28907124920787897
    Attrib AA3=A    0.2574205295055646
    Attrib AA3=C    -0.26623590667366603
    Attrib AA3=D    0.4348805654161993
    Attrib AA3=E    0.3305471476723363
    Attrib AA3=F    -0.435915706977124
    Attrib AA3=G    0.03739878297731505
    Attrib AA3=H    -0.0703552932010805
    Attrib AA3=I    -0.04692019573882923
    Attrib AA3=K    0.37019708465928874
    Attrib AA3=L    -0.07220325540483814
    Attrib AA3=M    -0.04987752982080317
    Attrib AA3=N    -0.2641847381109017
    Attrib AA3=P    0.3169866339416115
    Attrib AA3=Q    -0.27869303187216043
    Attrib AA3=R    0.49824304265280184
    Attrib AA3=S    -0.5225082339256282
    Attrib AA3=T    -0.3725012988462291
    Attrib AA3=V    -0.12369352257539133
    Attrib AA3=W    0.20422675099638524
    Attrib AA3=Y    0.4475475837741806
    Attrib AA4=A    -0.4255705007731475
    Attrib AA4=C    -0.010703338209884249
    Attrib AA4=D    0.28636371304777863
    Attrib AA4=E    0.2877377390090142
    Attrib AA4=F    0.03044818330700285
    Attrib AA4=G    0.20034842500202707
    Attrib AA4=H    0.04100246272361256
    Attrib AA4=I    -0.3526003178101317
    Attrib AA4=K    0.022210957681517925
    Attrib AA4=L    -0.030503225734950217
    Attrib AA4=M    -0.12765442793188883
    Attrib AA4=N    -0.025747839172667104
    Attrib AA4=P    0.5281746039338252
    Attrib AA4=Q    -0.028764626375315842
    Attrib AA4=R    0.38994736330392843
    Attrib AA4=S    -0.17585602301836492
    Attrib AA4=T    -0.38874081933287197
    Attrib AA4=V    -0.25531130721638595
    Attrib AA4=W    0.33616632836208277
    Attrib AA4=Y    -0.08615460045934044
    Attrib AA5=A    0.10143530634368572
    Attrib AA5=C    -0.015825021413126625
    Attrib AA5=D    0.14995328326178953
    Attrib AA5=E    0.344094345260679
    Attrib AA5=F    -0.2457005971236199
    Attrib AA5=G    0.2609405534937555
    Attrib AA5=H    -0.4125541685648531
    Attrib AA5=I    -0.27497130913865414
    Attrib AA5=K    -0.33680564270689806
    Attrib AA5=L    0.05372901174763729
    Attrib AA5=M    0.1223777813057241
    Attrib AA5=N    -0.11649438593671985
    Attrib AA5=P    0.5682585907981107
    Attrib AA5=Q    -0.24524629794328226
    Attrib AA5=R    0.3848206973132455
    Attrib AA5=S    0.10213763491984798
    Attrib AA5=T    -0.122916573359236
    Attrib AA5=V    0.009394266101076954
    Attrib AA5=W    0.2919676361441545
    Attrib AA5=Y    -0.3203669168333696
    Attrib AA6=A    -0.48206181002027265
    Attrib AA6=C    0.024041182757414455
    Attrib AA6=D    0.22747156015539077
    Attrib AA6=E    -0.19906981112394492
    Attrib AA6=F    -0.30745204927506486
    Attrib AA6=G    0.18801390549506292
    Attrib AA6=H    -0.014911015641619554
    Attrib AA6=I    -0.15734237682350863
    Attrib AA6=K    -0.006402400439241832
    Attrib AA6=L    0.21683032515629608
    Attrib AA6=M    0.015256413204748956
    Attrib AA6=N    0.04188273195716487
    Attrib AA6=P    0.5645833260652541
    Attrib AA6=Q    -0.11367473128481048
    Attrib AA6=R    0.41788591491660937
    Attrib AA6=S    0.23743328024970958
    Attrib AA6=T    -0.45088528474010275
    Attrib AA6=V    0.1729341699964509
    Attrib AA6=W    -0.20133212335382947
    Attrib AA6=Y    -0.1318538543836547
Sigmoid Node 39
    Inputs    Weights
    Threshold    0.013720826225124915
    Attrib AA1=A    0.020395438112051214
    Attrib AA1=C    -0.0183741997740744
    Attrib AA1=D    0.10244278443533326
    Attrib AA1=E    0.10463674245710766
    Attrib AA1=F    0.06840013396633267
    Attrib AA1=G    0.05206361278121745
    Attrib AA1=H    0.037177517919860875
    Attrib AA1=I    0.08425481205771021
    Attrib AA1=K    0.033027012710501485
    Attrib AA1=L    0.0041369617412973575
    Attrib AA1=M    0.04637561580938362
    Attrib AA1=N    0.06800407652709803
    Attrib AA1=P    -0.008218015443945018
    Attrib AA1=Q    0.04286308000116767
    Attrib AA1=R    0.08094593693821708
    Attrib AA1=S    0.006794967911193553
    Attrib AA1=T    0.007237605270679321
    Attrib AA1=V    0.06123868153739212
    Attrib AA1=W    0.04574749416356036
    Attrib AA1=Y    0.0263525941339612
    Attrib AA2=A    -0.02514942844029122
    Attrib AA2=C    -0.01644202138399427
    Attrib AA2=D    0.061017454314078685
    Attrib AA2=E    0.09647682706151788
    Attrib AA2=F    0.0554978132365833
    Attrib AA2=G    0.057766444270211735
    Attrib AA2=H    0.022308874424754925
    Attrib AA2=I    -0.012353592431406464
    Attrib AA2=K    0.07884670564820508
    Attrib AA2=L    0.042474866251785676
    Attrib AA2=M    0.05861357279632623
    Attrib AA2=N    0.020890318964686017
    Attrib AA2=P    0.049222364602552436
    Attrib AA2=Q    -0.030212933055578685
    Attrib AA2=R    0.03479259848630807
    Attrib AA2=S    0.046634394023056885
    Attrib AA2=T    -0.005808610907844818
    Attrib AA2=V    0.016177131432239995
    Attrib AA2=W    0.05364088168493462
    Attrib AA2=Y    0.06711883944165495
    Attrib AA3=A    0.028838820567229324
    Attrib AA3=C    -0.04934174164182836
    Attrib AA3=D    0.09467890981050292
    Attrib AA3=E    0.04685967851111697
    Attrib AA3=F    0.07205960419918121
    Attrib AA3=G    0.03540999317016521
    Attrib AA3=H    0.047597264590281
    Attrib AA3=I    -0.015241936614794099
    Attrib AA3=K    0.09070621965667994
    Attrib AA3=L    -0.015143761082153439
    Attrib AA3=M    0.022084691703620443
    Attrib AA3=N    -0.02671195385611393
    Attrib AA3=P    0.10555829352758875
    Attrib AA3=Q    -5.828512179481441E-4
    Attrib AA3=R    0.12161345257872747
    Attrib AA3=S    -0.07288212557277274
    Attrib AA3=T    -0.016485069327845443
    Attrib AA3=V    -0.032444589259224055
    Attrib AA3=W    0.11352952275172623
    Attrib AA3=Y    0.04479228300148151
    Attrib AA4=A    0.06815186324596456
    Attrib AA4=C    0.05568752389348369
    Attrib AA4=D    0.06572837100667119
    Attrib AA4=E    0.036825297432743716
    Attrib AA4=F    0.1101818548941168
    Attrib AA4=G    0.04339292809642312
    Attrib AA4=H    0.06074811452741966
    Attrib AA4=I    -0.09783388774044971
    Attrib AA4=K    0.058135317957236664
    Attrib AA4=L    -0.04868899017340876
    Attrib AA4=M    0.04422217251170582
    Attrib AA4=N    0.01687748008233026
    Attrib AA4=P    0.140534094594855
    Attrib AA4=Q    -0.0040529487038821884
    Attrib AA4=R    0.03407901850238445
    Attrib AA4=S    0.008013890029982025
    Attrib AA4=T    0.006044038007654898
    Attrib AA4=V    -0.008853866096095736
    Attrib AA4=W    0.016902871215983783
    Attrib AA4=Y    0.026000466829326208
    Attrib AA5=A    -0.019831974676580127
    Attrib AA5=C    -0.009611714478414097
    Attrib AA5=D    0.07686703743583989
    Attrib AA5=E    0.010064548979763091
    Attrib AA5=F    0.0016812675000668683
    Attrib AA5=G    0.02017727833834133
    Attrib AA5=H    -0.012367308998633926
    Attrib AA5=I    0.008060837006749262
    Attrib AA5=K    0.07515225731046199
    Attrib AA5=L    0.04933168251363593
    Attrib AA5=M    0.068467496289823
    Attrib AA5=N    0.025875182809079134
    Attrib AA5=P    0.1255920435590862
    Attrib AA5=Q    -0.02414687366918688
    Attrib AA5=R    0.04636766264335035
    Attrib AA5=S    0.04971463088289882
    Attrib AA5=T    -0.006113683049974666
    Attrib AA5=V    -0.05548135976255618
    Attrib AA5=W    0.05681531213313504
    Attrib AA5=Y    -0.015275398214436377
    Attrib AA6=A    -0.030967348845996116
    Attrib AA6=C    -0.01603278939616934
    Attrib AA6=D    0.11419344675284965
    Attrib AA6=E    0.041328412716621084
    Attrib AA6=F    0.008699398530154863
    Attrib AA6=G    0.0818580123082088
    Attrib AA6=H    -0.022339937257538325
    Attrib AA6=I    -0.010086923873397168
    Attrib AA6=K    -0.03832291443148695
    Attrib AA6=L    -0.01399334359518501
    Attrib AA6=M    -0.013877531937488015
    Attrib AA6=N    0.06196283316886103
    Attrib AA6=P    0.1066346134706328
    Attrib AA6=Q    0.06370913477189868
    Attrib AA6=R    0.1332358276167594
    Attrib AA6=S    0.050528742932584865
    Attrib AA6=T    0.02606247352114106
    Attrib AA6=V    0.008800795451720437
    Attrib AA6=W    -5.767530801431722E-4
    Attrib AA6=Y    0.036710791901778284
Sigmoid Node 40
    Inputs    Weights
    Threshold    -0.024378719210065236
    Attrib AA1=A    -1.3829657743846975
    Attrib AA1=C    -0.9229892352683808
    Attrib AA1=D    0.6123587424448969
    Attrib AA1=E    0.7774634671672735
    Attrib AA1=F    0.5242179667499565
    Attrib AA1=G    -1.130650150959105
    Attrib AA1=H    0.03771779111188444
    Attrib AA1=I    -0.02980249961808605
    Attrib AA1=K    1.3956332039994217
    Attrib AA1=L    -0.19849216365895847
    Attrib AA1=M    0.9927309920730163
    Attrib AA1=N    0.587344264652663
    Attrib AA1=P    -1.9801426398226014
    Attrib AA1=Q    0.39253540050505653
    Attrib AA1=R    1.2866024529304914
    Attrib AA1=S    -1.7559275166106862
    Attrib AA1=T    -0.7636875247498387
    Attrib AA1=V    -0.4269721304563931
    Attrib AA1=W    1.1046667502721377
    Attrib AA1=Y    0.7697631821049681
    Attrib AA2=A    -0.07510194146943067
    Attrib AA2=C    -0.20525313223846758
    Attrib AA2=D    0.818881172552392
    Attrib AA2=E    0.3476584934040246
    Attrib AA2=F    0.5481462428472672
    Attrib AA2=G    1.4475543569986458
    Attrib AA2=H    0.4772138043731157
    Attrib AA2=I    -0.6707438200847774
    Attrib AA2=K    -1.3402978348314047
    Attrib AA2=L    -0.7934274916192157
    Attrib AA2=M    0.23427968236457355
    Attrib AA2=N    -0.28581299065636784
    Attrib AA2=P    1.099301301297336
    Attrib AA2=Q    -0.37550146249933136
    Attrib AA2=R    1.2129738218982986
    Attrib AA2=S    -0.07259419182828535
    Attrib AA2=T    -1.3173152489756863
    Attrib AA2=V    0.3350738254067248
    Attrib AA2=W    0.03175121600431749
    Attrib AA2=Y    -1.4583960576798534
    Attrib AA3=A    0.03489098964154345
    Attrib AA3=C    -0.28232225297540814
    Attrib AA3=D    0.6583269732281509
    Attrib AA3=E    -0.4652452744062191
    Attrib AA3=F    -1.737431448609879
    Attrib AA3=G    -0.4364151787395258
    Attrib AA3=H    0.3826609441854223
    Attrib AA3=I    -1.6586383558342317
    Attrib AA3=K    0.9510162142202913
    Attrib AA3=L    0.7934065486391362
    Attrib AA3=M    -0.36399776880957835
    Attrib AA3=N    0.9708422234486275
    Attrib AA3=P    1.156580281353107
    Attrib AA3=Q    0.7717539589247264
    Attrib AA3=R    0.957652417476262
    Attrib AA3=S    -0.6420092616214341
    Attrib AA3=T    0.49963092926185093
    Attrib AA3=V    -1.027781916423223
    Attrib AA3=W    0.7388845597340509
    Attrib AA3=Y    -1.3268863841987084
    Attrib AA4=A    -0.9887714434961887
    Attrib AA4=C    -0.1825854463962171
    Attrib AA4=D    1.1752155963748199
    Attrib AA4=E    -0.9853721531595088
    Attrib AA4=F    0.22435954020815982
    Attrib AA4=G    1.9983790463708455
    Attrib AA4=H    -0.4422170287769781
    Attrib AA4=I    -1.8962022010666302
    Attrib AA4=K    -0.08167937434506786
    Attrib AA4=L    0.5316805035498468
    Attrib AA4=M    -0.14841548403191532
    Attrib AA4=N    0.2444981320696221
    Attrib AA4=P    1.3993217223247545
    Attrib AA4=Q    -0.7729259575354259
    Attrib AA4=R    0.8780430935534621
    Attrib AA4=S    0.04519846636987267
    Attrib AA4=T    -0.8251553556987009
    Attrib AA4=V    -1.6757978828582674
    Attrib AA4=W    0.6712651451754372
    Attrib AA4=Y    0.6923802858757663
    Attrib AA5=A    -0.9986310350526417
    Attrib AA5=C    -0.14697742704987488
    Attrib AA5=D    1.0688744983455116
    Attrib AA5=E    0.4193504417371848
    Attrib AA5=F    0.3485263931230974
    Attrib AA5=G    -0.36646596905952394
    Attrib AA5=H    0.10489011971514647
    Attrib AA5=I    -2.268155989761172
    Attrib AA5=K    0.7103497578036387
    Attrib AA5=L    -0.4357752441421928
    Attrib AA5=M    -0.08661104058691285
    Attrib AA5=N    1.146423202689418
    Attrib AA5=P    1.4881707687264008
    Attrib AA5=Q    1.0559073268077857
    Attrib AA5=R    1.482419128148098
    Attrib AA5=S    -0.9596904961804406
    Attrib AA5=T    -0.9697823447092999
    Attrib AA5=V    -0.9852913304198209
    Attrib AA5=W    0.46399919218925184
    Attrib AA5=Y    -1.2174575144454889
    Attrib AA6=A    0.18261988701476886
    Attrib AA6=C    0.30214024414583723
    Attrib AA6=D    0.6898059887940732
    Attrib AA6=E    0.23244281296770167
    Attrib AA6=F    -2.0522840031839333
    Attrib AA6=G    -0.5844936734737605
    Attrib AA6=H    0.7100818990585295
    Attrib AA6=I    -0.760718551162806
    Attrib AA6=K    -0.2602602828864532
    Attrib AA6=L    0.0033612783972088163
    Attrib AA6=M    0.8087709163820763
    Attrib AA6=N    0.9894294264202825
    Attrib AA6=P    0.9106014537288809
    Attrib AA6=Q    -1.087298023598481
    Attrib AA6=R    1.239557962792657
    Attrib AA6=S    -0.17691528321240935
    Attrib AA6=T    0.4284799234794939
    Attrib AA6=V    -0.12280107482251403
    Attrib AA6=W    -0.21248197132693059
    Attrib AA6=Y    -1.349062112774742
Sigmoid Node 41
    Inputs    Weights
    Threshold    -0.018343053969361138
    Attrib AA1=A    -0.10374451443869166
    Attrib AA1=C    -0.0441659907514272
    Attrib AA1=D    0.07979225721627854
    Attrib AA1=E    0.07013985702695501
    Attrib AA1=F    0.05662813781767552
    Attrib AA1=G    0.05863065432194033
    Attrib AA1=H    0.08206867276261058
    Attrib AA1=I    0.029718963623390104
    Attrib AA1=K    -0.04410078467891926
    Attrib AA1=L    0.05149554291730682
    Attrib AA1=M    0.041268949196432037
    Attrib AA1=N    0.13604037870287475
    Attrib AA1=P    -0.15491454269683916
    Attrib AA1=Q    0.037625770669049215
    Attrib AA1=R    0.16761682869350056
    Attrib AA1=S    -0.13711198699654834
    Attrib AA1=T    -0.05048461635532948
    Attrib AA1=V    0.04538451236191256
    Attrib AA1=W    0.09847458287755675
    Attrib AA1=Y    0.02791365071661611
    Attrib AA2=A    -0.02726603637711172
    Attrib AA2=C    0.0601537075922979
    Attrib AA2=D    0.15201819765366953
    Attrib AA2=E    0.03603828967478806
    Attrib AA2=F    -0.00827818083462148
    Attrib AA2=G    0.001954475863014809
    Attrib AA2=H    -0.005339837788825846
    Attrib AA2=I    -0.10452843534061741
    Attrib AA2=K    0.10232505695707812
    Attrib AA2=L    0.04089077649726993
    Attrib AA2=M    0.07732738971150176
    Attrib AA2=N    -0.012798611860972836
    Attrib AA2=P    0.16182788721937058
    Attrib AA2=Q    -0.03644819499479839
    Attrib AA2=R    0.11433809939478255
    Attrib AA2=S    0.006480882956593109
    Attrib AA2=T    -0.06844514639522746
    Attrib AA2=V    -0.07492506542156242
    Attrib AA2=W    0.06453413639746415
    Attrib AA2=Y    -0.08825473395347304
    Attrib AA3=A    -0.02563809902767123
    Attrib AA3=C    -0.014439408534300403
    Attrib AA3=D    0.13307270870023358
    Attrib AA3=E    0.10672472566625674
    Attrib AA3=F    0.08594421281481292
    Attrib AA3=G    0.16954377600606488
    Attrib AA3=H    0.05877861858742286
    Attrib AA3=I    -0.05411642287158821
    Attrib AA3=K    0.10781414914418123
    Attrib AA3=L    -0.049310311776323584
    Attrib AA3=M    -0.025966036580951663
    Attrib AA3=N    0.04315932730034714
    Attrib AA3=P    0.17903319876583138
    Attrib AA3=Q    -0.05137601461701677
    Attrib AA3=R    0.22448084263067938
    Attrib AA3=S    -0.1416978061812356
    Attrib AA3=T    -0.045664508673717734
    Attrib AA3=V    -0.17773425930938763
    Attrib AA3=W    0.1216505925375441
    Attrib AA3=Y    0.036331826255663016
    Attrib AA4=A    -0.030359796344881926
    Attrib AA4=C    0.035823321935486055
    Attrib AA4=D    0.1668280105825781
    Attrib AA4=E    0.11237039567246183
    Attrib AA4=F    0.05788301136310635
    Attrib AA4=G    0.05569953183302875
    Attrib AA4=H    0.11421775461422276
    Attrib AA4=I    -0.1992995546947692
    Attrib AA4=K    0.04203078527967403
    Attrib AA4=L    -0.03725714661426791
    Attrib AA4=M    -0.0023603297942247745
    Attrib AA4=N    0.08164641471596625
    Attrib AA4=P    0.16912258281863873
    Attrib AA4=Q    -0.1110983388187567
    Attrib AA4=R    0.17713098135915675
    Attrib AA4=S    -0.050463457086263944
    Attrib AA4=T    -0.0863924863912239
    Attrib AA4=V    -0.11111380231480425
    Attrib AA4=W    0.08215993603627364
    Attrib AA4=Y    0.06709708090566323
    Attrib AA5=A    -0.0720169812885739
    Attrib AA5=C    -0.01063001994131877
    Attrib AA5=D    0.06970001217715378
    Attrib AA5=E    0.057726757880714616
    Attrib AA5=F    -0.05056754890370291
    Attrib AA5=G    0.09183321883108779
    Attrib AA5=H    -0.052753231051147036
    Attrib AA5=I    -0.04514174576411119
    Attrib AA5=K    0.10961701235394791
    Attrib AA5=L    0.008256671267068699
    Attrib AA5=M    0.050158126142232105
    Attrib AA5=N    0.06674145248742172
    Attrib AA5=P    0.14036331974428504
    Attrib AA5=Q    0.030048266900214254
    Attrib AA5=R    0.1654140442892667
    Attrib AA5=S    0.02892264713590207
    Attrib AA5=T    0.004745366281635771
    Attrib AA5=V    -0.11696377354783251
    Attrib AA5=W    0.08201464342704365
    Attrib AA5=Y    -0.04032666034971549
    Attrib AA6=A    -1.0518871531797296E-5
    Attrib AA6=C    -0.06516683432301236
    Attrib AA6=D    0.1438820969920955
    Attrib AA6=E    0.0373551516370662
    Attrib AA6=F    -0.08218490680761655
    Attrib AA6=G    0.08323688329321582
    Attrib AA6=H    -0.009917411697578508
    Attrib AA6=I    -0.02624570725041207
    Attrib AA6=K    -0.02985858897168148
    Attrib AA6=L    -0.026090343509514533
    Attrib AA6=M    -0.038080668307670255
    Attrib AA6=N    0.1113828179661661
    Attrib AA6=P    0.21580345885318836
    Attrib AA6=Q    -0.0032874841531597477
    Attrib AA6=R    0.1684524413973961
    Attrib AA6=S    0.16697608526963134
    Attrib AA6=T    0.02147593317133188
    Attrib AA6=V    -0.09611336530425402
    Attrib AA6=W    0.012061893367109439
    Attrib AA6=Y    -0.12340049972939261
Sigmoid Node 42
    Inputs    Weights
    Threshold    0.00983781318385206
    Attrib AA1=A    -0.4195268315757912
    Attrib AA1=C    -0.4039197218310794
    Attrib AA1=D    -0.5252969877818753
    Attrib AA1=E    0.352770183409316
    Attrib AA1=F    0.2614904026699892
    Attrib AA1=G    -0.30103547409756926
    Attrib AA1=H    0.6915627406264
    Attrib AA1=I    0.6980854252898298
    Attrib AA1=K    -0.47855333627742147
    Attrib AA1=L    0.3584092379135728
    Attrib AA1=M    0.1988830070654188
    Attrib AA1=N    -0.4908656858770195
    Attrib AA1=P    -1.5008234513368532
    Attrib AA1=Q    -0.9355776711361072
    Attrib AA1=R    0.8980505078561899
    Attrib AA1=S    0.3671556384319114
    Attrib AA1=T    0.6985341427542257
    Attrib AA1=V    -0.017826142331832603
    Attrib AA1=W    0.3906056480690307
    Attrib AA1=Y    0.5551194104948777
    Attrib AA2=A    1.121459250476206
    Attrib AA2=C    -0.3601324763997645
    Attrib AA2=D    0.3436727728418921
    Attrib AA2=E    0.3122825935116411
    Attrib AA2=F    -0.08645927519603434
    Attrib AA2=G    0.3451648534379169
    Attrib AA2=H    0.3445074995918461
    Attrib AA2=I    -0.4284123887840505
    Attrib AA2=K    -0.7280323426944814
    Attrib AA2=L    -0.5611356871808951
    Attrib AA2=M    0.7095028103060186
    Attrib AA2=N    -0.5245249673833482
    Attrib AA2=P    0.8918166936381303
    Attrib AA2=Q    -0.6008023377174033
    Attrib AA2=R    0.8004850639618379
    Attrib AA2=S    -1.4388375895050647
    Attrib AA2=T    0.4254103726960857
    Attrib AA2=V    -0.8209369214423231
    Attrib AA2=W    0.38242955634491366
    Attrib AA2=Y    0.07558194772863251
    Attrib AA3=A    0.5131084707189161
    Attrib AA3=C    -0.7559286083530629
    Attrib AA3=D    -0.315887519732456
    Attrib AA3=E    -0.8662646498658619
    Attrib AA3=F    0.6542680066748917
    Attrib AA3=G    1.3062693751678236
    Attrib AA3=H    0.38660966155927823
    Attrib AA3=I    -0.6715617171468198
    Attrib AA3=K    -0.29343899295163106
    Attrib AA3=L    -2.007510504488141
    Attrib AA3=M    0.08358458005649604
    Attrib AA3=N    0.871927712412075
    Attrib AA3=P    0.7578982590034795
    Attrib AA3=Q    -0.1982277638990147
    Attrib AA3=R    0.935696711452089
    Attrib AA3=S    0.8159047771856616
    Attrib AA3=T    0.27468827391939776
    Attrib AA3=V    -1.2676901574219837
    Attrib AA3=W    0.8010880023658279
    Attrib AA3=Y    -0.7581850429635065
    Attrib AA4=A    0.020063787719249982
    Attrib AA4=C    0.027685224874247395
    Attrib AA4=D    0.16600442990207484
    Attrib AA4=E    -0.45003082322904986
    Attrib AA4=F    0.3238873919461374
    Attrib AA4=G    0.7050497569641776
    Attrib AA4=H    -0.3686497394618353
    Attrib AA4=I    -0.40494032141852104
    Attrib AA4=K    -1.1803007627566016
    Attrib AA4=L    -0.370929455132131
    Attrib AA4=M    -0.09861580113838728
    Attrib AA4=N    -0.9113629980761326
    Attrib AA4=P    0.824995620054852
    Attrib AA4=Q    0.26191070189974897
    Attrib AA4=R    0.6033113711113619
    Attrib AA4=S    -0.02347522804696562
    Attrib AA4=T    1.1627256587608303
    Attrib AA4=V    -0.9531157113452854
    Attrib AA4=W    0.593701053175366
    Attrib AA4=Y    0.2894310795323137
    Attrib AA5=A    -0.4970076053791809
    Attrib AA5=C    -1.3901114390115106
    Attrib AA5=D    -0.11490266265959026
    Attrib AA5=E    -0.410262614791669
    Attrib AA5=F    -0.6141275207177435
    Attrib AA5=G    -0.6862626114549226
    Attrib AA5=H    -0.2350715498177717
    Attrib AA5=I    1.3596035024924396
    Attrib AA5=K    0.1273323817611251
    Attrib AA5=L    -1.3928587566638533
    Attrib AA5=M    0.5265302942785398
    Attrib AA5=N    0.40838742628237823
    Attrib AA5=P    0.8885000124018853
    Attrib AA5=Q    0.17657422202551906
    Attrib AA5=R    1.1104522856760606
    Attrib AA5=S    0.41212475762320105
    Attrib AA5=T    0.5879052638565392
    Attrib AA5=V    0.4265931463395302
    Attrib AA5=W    0.17606272283350807
    Attrib AA5=Y    -0.6913429748119542
    Attrib AA6=A    0.41473210588154397
    Attrib AA6=C    0.31361986141121445
    Attrib AA6=D    0.9654294860965544
    Attrib AA6=E    -0.2077782898603246
    Attrib AA6=F    -0.960069435399431
    Attrib AA6=G    0.06198694937093428
    Attrib AA6=H    0.5627576087036805
    Attrib AA6=I    -0.6129066623267534
    Attrib AA6=K    -0.5954331794550053
    Attrib AA6=L    -0.6626941755865551
    Attrib AA6=M    -0.5177723240222779
    Attrib AA6=N    0.05274341774468748
    Attrib AA6=P    1.7688022795363754
    Attrib AA6=Q    -0.826035622095984
    Attrib AA6=R    1.0043151290806929
    Attrib AA6=S    -0.727238107103473
    Attrib AA6=T    0.7491871409207091
    Attrib AA6=V    -0.48211626461247875
    Attrib AA6=W    -0.11466382557981054
    Attrib AA6=Y    -0.0979496726249195
Sigmoid Node 43
    Inputs    Weights
    Threshold    -0.02125542122087588
    Attrib AA1=A    -0.4680835349151475
    Attrib AA1=C    -0.8927780147466462
    Attrib AA1=D    0.4525226594328248
    Attrib AA1=E    -0.34531370362108416
    Attrib AA1=F    0.9425104861424672
    Attrib AA1=G    -0.913449150946937
    Attrib AA1=H    0.06697108707048295
    Attrib AA1=I    0.9785207964783844
    Attrib AA1=K    0.09717563099867739
    Attrib AA1=L    0.30145356618729674
    Attrib AA1=M    0.29975908233828025
    Attrib AA1=N    0.007941392029173724
    Attrib AA1=P    -2.0781928518108717
    Attrib AA1=Q    -0.2108352308547647
    Attrib AA1=R    1.1950276590206916
    Attrib AA1=S    -1.3719323945380089
    Attrib AA1=T    -0.3111754134909666
    Attrib AA1=V    0.8443213328377772
    Attrib AA1=W    0.5703064198429744
    Attrib AA1=Y    0.7745357685127966
    Attrib AA2=A    0.43708956586885955
    Attrib AA2=C    0.2735621840164014
    Attrib AA2=D    1.108823880568814
    Attrib AA2=E    0.009096958372363344
    Attrib AA2=F    0.739439422327839
    Attrib AA2=G    -0.3214704144234665
    Attrib AA2=H    -1.2374578439388857
    Attrib AA2=I    -1.1818076410212215
    Attrib AA2=K    -1.043509763959791
    Attrib AA2=L    -0.8158920535543446
    Attrib AA2=M    0.45318972251723394
    Attrib AA2=N    0.10883471057944975
    Attrib AA2=P    1.4104370379284457
    Attrib AA2=Q    0.42560725146352
    Attrib AA2=R    1.2550005835611673
    Attrib AA2=S    -0.6734497729200075
    Attrib AA2=T    -0.014148812499371237
    Attrib AA2=V    -0.596848592740507
    Attrib AA2=W    0.2068432319940554
    Attrib AA2=Y    -0.527741400945284
    Attrib AA3=A    0.5003975113412958
    Attrib AA3=C    -0.5056522054252761
    Attrib AA3=D    1.3791148200176684
    Attrib AA3=E    0.1091322033703996
    Attrib AA3=F    -0.5045158598852788
    Attrib AA3=G    -0.14858499905199574
    Attrib AA3=H    -0.021322715907538762
    Attrib AA3=I    -2.084081755245657
    Attrib AA3=K    0.7391310214589093
    Attrib AA3=L    -1.1294037845422928
    Attrib AA3=M    0.1113642529277087
    Attrib AA3=N    -0.15061535569220189
    Attrib AA3=P    1.1467966810045525
    Attrib AA3=Q    -0.19461168521875974
    Attrib AA3=R    1.3245236995652536
    Attrib AA3=S    -0.7112799581958104
    Attrib AA3=T    0.7087045861009107
    Attrib AA3=V    -1.2408198250784184
    Attrib AA3=W    0.5631948244471964
    Attrib AA3=Y    0.04294048416725383
    Attrib AA4=A    -0.7962971163524483
    Attrib AA4=C    -0.36122299717732403
    Attrib AA4=D    0.9658200427758482
    Attrib AA4=E    -1.0194915810228544
    Attrib AA4=F    0.5295036220963301
    Attrib AA4=G    0.228559423552582
    Attrib AA4=H    -0.04541784085783465
    Attrib AA4=I    -0.4884169856749421
    Attrib AA4=K    -0.9553892554585682
    Attrib AA4=L    0.27329200913617285
    Attrib AA4=M    -0.11071192292716224
    Attrib AA4=N    0.21433741446514837
    Attrib AA4=P    1.1118332849491035
    Attrib AA4=Q    -0.6267735333792972
    Attrib AA4=R    0.6908640007555504
    Attrib AA4=S    -0.4747802095729305
    Attrib AA4=T    -0.03361783246899257
    Attrib AA4=V    -0.5129472241455652
    Attrib AA4=W    0.9788060637069862
    Attrib AA4=Y    0.2438060427965574
    Attrib AA5=A    0.5019153443935295
    Attrib AA5=C    -0.6351912922632676
    Attrib AA5=D    0.39993181494414803
    Attrib AA5=E    -0.03468860737450568
    Attrib AA5=F    -0.6967590278409501
    Attrib AA5=G    -0.28945697991931607
    Attrib AA5=H    -0.08117415510414547
    Attrib AA5=I    0.34337847212606454
    Attrib AA5=K    -0.34989593677082187
    Attrib AA5=L    -0.7968878239430981
    Attrib AA5=M    0.414658031840541
    Attrib AA5=N    -0.25447712352039215
    Attrib AA5=P    0.9898872015131353
    Attrib AA5=Q    -1.069909295923886
    Attrib AA5=R    1.4066223116716339
    Attrib AA5=S    -0.23508624936409422
    Attrib AA5=T    -0.16828012957611688
    Attrib AA5=V    0.04871723304862315
    Attrib AA5=W    0.9068681240835113
    Attrib AA5=Y    -0.5273832397686858
    Attrib AA6=A    -1.0575028219358973
    Attrib AA6=C    -0.3525702417543509
    Attrib AA6=D    0.8244622402941794
    Attrib AA6=E    -0.7187056479237577
    Attrib AA6=F    -0.41897546506643063
    Attrib AA6=G    -0.6888871683132537
    Attrib AA6=H    -0.6798621583253426
    Attrib AA6=I    -0.9133381494397568
    Attrib AA6=K    -0.20192016773522076
    Attrib AA6=L    0.09034413505424713
    Attrib AA6=M    -0.22541751003080832
    Attrib AA6=N    0.807477321198364
    Attrib AA6=P    0.9269056048117634
    Attrib AA6=Q    0.5201648722054213
    Attrib AA6=R    1.4010543999335654
    Attrib AA6=S    0.6519288501067054
    Attrib AA6=T    1.5618024691145007
    Attrib AA6=V    -0.23596157292988765
    Attrib AA6=W    -0.3827571866693577
    Attrib AA6=Y    -0.8891862517812225
Sigmoid Node 44
    Inputs    Weights
    Threshold    0.0036389849694434665
    Attrib AA1=A    -0.3378080801835064
    Attrib AA1=C    -0.2450808488500572
    Attrib AA1=D    1.1601500034886885
    Attrib AA1=E    0.33737942143621746
    Attrib AA1=F    0.481071567842266
    Attrib AA1=G    -0.04499680675980123
    Attrib AA1=H    -0.15442158616778529
    Attrib AA1=I    0.011864173988843285
    Attrib AA1=K    0.4479112374367468
    Attrib AA1=L    0.47535004421805344
    Attrib AA1=M    -0.27471901164721385
    Attrib AA1=N    0.2192065766472419
    Attrib AA1=P    -0.6335574565327757
    Attrib AA1=Q    -0.11001117423088438
    Attrib AA1=R    0.922480764027503
    Attrib AA1=S    -1.1175414035363982
    Attrib AA1=T    -1.2731189899353077
    Attrib AA1=V    0.7195103960433887
    Attrib AA1=W    0.3636951997748052
    Attrib AA1=Y    -0.7033319722090472
    Attrib AA2=A    -0.43275155074598
    Attrib AA2=C    0.08176423493935951
    Attrib AA2=D    1.0239225951270925
    Attrib AA2=E    -0.3585648579797039
    Attrib AA2=F    -0.17598003063068784
    Attrib AA2=G    -0.6868647432251224
    Attrib AA2=H    -0.3562265703931316
    Attrib AA2=I    -0.5931050940247866
    Attrib AA2=K    -0.42113882772304695
    Attrib AA2=L    0.415841535714884
    Attrib AA2=M    -0.08731236152583648
    Attrib AA2=N    0.4800335028125424
    Attrib AA2=P    0.8066953141425512
    Attrib AA2=Q    -0.17107159628707516
    Attrib AA2=R    0.764889792539587
    Attrib AA2=S    0.21957389819684098
    Attrib AA2=T    -0.44472659668908054
    Attrib AA2=V    0.07606888021176893
    Attrib AA2=W    0.23186339884570237
    Attrib AA2=Y    -0.13989149168017959
    Attrib AA3=A    0.18999680138018307
    Attrib AA3=C    -0.08098532700617496
    Attrib AA3=D    0.663545040359169
    Attrib AA3=E    1.243744398896732
    Attrib AA3=F    -0.9143377374727789
    Attrib AA3=G    -0.6658708197234907
    Attrib AA3=H    -0.034444551426543006
    Attrib AA3=I    0.12994830066509466
    Attrib AA3=K    0.2583673268870646
    Attrib AA3=L    -1.2343918756942804
    Attrib AA3=M    -0.366130412382894
    Attrib AA3=N    -0.37216220694036883
    Attrib AA3=P    0.6703325741556584
    Attrib AA3=Q    0.25522622390113064
    Attrib AA3=R    0.789160740727882
    Attrib AA3=S    -0.5351388538553747
    Attrib AA3=T    -0.6315221715919531
    Attrib AA3=V    -0.31900685480551766
    Attrib AA3=W    0.23642936549763643
    Attrib AA3=Y    0.7657834518188698
    Attrib AA4=A    -0.6484255182904051
    Attrib AA4=C    -0.25388734530095974
    Attrib AA4=D    0.33152696827706113
    Attrib AA4=E    -0.347626624009325
    Attrib AA4=F    0.025591393061758724
    Attrib AA4=G    0.20089237266492208
    Attrib AA4=H    0.22807481620456466
    Attrib AA4=I    -1.1651351213594068
    Attrib AA4=K    -0.20185307212032
    Attrib AA4=L    0.9375721859189172
    Attrib AA4=M    0.2888077401348578
    Attrib AA4=N    0.34679826145605736
    Attrib AA4=P    0.8370417301087564
    Attrib AA4=Q    -0.10517223738555982
    Attrib AA4=R    0.6579496591812689
    Attrib AA4=S    -0.3768700827717569
    Attrib AA4=T    -1.228250500240769
    Attrib AA4=V    -0.13897699759981264
    Attrib AA4=W    0.6119227179207861
    Attrib AA4=Y    0.21529328448624463
    Attrib AA5=A    -0.3874084945742911
    Attrib AA5=C    0.3036975281289212
    Attrib AA5=D    0.901614569683192
    Attrib AA5=E    0.8168742235510799
    Attrib AA5=F    -0.052862807479036523
    Attrib AA5=G    0.31442093682108635
    Attrib AA5=H    -1.0073352650051217
    Attrib AA5=I    -0.5668850137189911
    Attrib AA5=K    0.02489884698494299
    Attrib AA5=L    -0.01122252803891831
    Attrib AA5=M    0.07751855336068914
    Attrib AA5=N    -0.2669659487490649
    Attrib AA5=P    0.926686996052793
    Attrib AA5=Q    -0.5832039776318477
    Attrib AA5=R    0.7934066471633149
    Attrib AA5=S    0.005435940080012639
    Attrib AA5=T    -0.9239454766969446
    Attrib AA5=V    -0.6527493677377076
    Attrib AA5=W    0.4274016939558833
    Attrib AA5=Y    -0.04423687376612001
    Attrib AA6=A    -0.8182591579828072
    Attrib AA6=C    -0.10189227402891304
    Attrib AA6=D    0.4318319673486836
    Attrib AA6=E    -0.6221851063371796
    Attrib AA6=F    -0.15502985578949716
    Attrib AA6=G    0.4694416562802074
    Attrib AA6=H    -0.09367748746930231
    Attrib AA6=I    -0.19235677708359705
    Attrib AA6=K    0.01759872333542001
    Attrib AA6=L    0.5427945173316185
    Attrib AA6=M    -0.0947653035728481
    Attrib AA6=N    0.5544600683185079
    Attrib AA6=P    0.6757857335099939
    Attrib AA6=Q    -0.3265900136032761
    Attrib AA6=R    0.7714156075319507
    Attrib AA6=S    0.5296087019191281
    Attrib AA6=T    -1.1535171197481435
    Attrib AA6=V    -0.14129321216237853
    Attrib AA6=W    -0.41222914377111547
    Attrib AA6=Y    0.1089903565626312
Sigmoid Node 45
    Inputs    Weights
    Threshold    0.007210335282805324
    Attrib AA1=A    -0.14238131884398283
    Attrib AA1=C    -0.02696103782010114
    Attrib AA1=D    0.04416809936054256
    Attrib AA1=E    0.11617828876588121
    Attrib AA1=F    0.11988357904529537
    Attrib AA1=G    -0.04222603982480162
    Attrib AA1=H    0.08850680810763593
    Attrib AA1=I    0.030516795414859774
    Attrib AA1=K    0.0030131899759620927
    Attrib AA1=L    0.023306707745826456
    Attrib AA1=M    0.09595517279817424
    Attrib AA1=N    0.03799798831371421
    Attrib AA1=P    -0.21144962823371954
    Attrib AA1=Q    -0.08303327503846891
    Attrib AA1=R    0.1800892507179684
    Attrib AA1=S    -0.09685669161075945
    Attrib AA1=T    -0.01829505239210443
    Attrib AA1=V    0.0941228615683789
    Attrib AA1=W    0.10786457754195747
    Attrib AA1=Y    0.06054196894654745
    Attrib AA2=A    -0.03911020837093559
    Attrib AA2=C    -0.0317601523380328
    Attrib AA2=D    0.12165973505345418
    Attrib AA2=E    0.08035599127746
    Attrib AA2=F    -6.684377212125217E-4
    Attrib AA2=G    0.03503149033966146
    Attrib AA2=H    0.0063243395545802125
    Attrib AA2=I    -0.1485675656000067
    Attrib AA2=K    0.027786316692810138
    Attrib AA2=L    -0.08637469973048298
    Attrib AA2=M    0.035557169650514454
    Attrib AA2=N    0.05496342141117543
    Attrib AA2=P    0.23313113803555874
    Attrib AA2=Q    -0.020663557481505754
    Attrib AA2=R    0.11657616644983858
    Attrib AA2=S    -0.10031596722143477
    Attrib AA2=T    -0.012526227534291704
    Attrib AA2=V    -0.02769290432003376
    Attrib AA2=W    0.08697126058079896
    Attrib AA2=Y    0.0030416501441401333
    Attrib AA3=A    -0.017764783840590954
    Attrib AA3=C    -0.08265838892474889
    Attrib AA3=D    0.11940487626970658
    Attrib AA3=E    0.11510641115171226
    Attrib AA3=F    0.04634739128543318
    Attrib AA3=G    0.019253479798663452
    Attrib AA3=H    -0.012461495976366433
    Attrib AA3=I    -0.07530164606560227
    Attrib AA3=K    0.10877088120403708
    Attrib AA3=L    -0.11863858839552494
    Attrib AA3=M    0.04163033808516296
    Attrib AA3=N    0.021884718829943743
    Attrib AA3=P    0.2016792210564511
    Attrib AA3=Q    -0.030080051450916752
    Attrib AA3=R    0.19876211306016256
    Attrib AA3=S    -0.09451430449817506
    Attrib AA3=T    0.012824259562173286
    Attrib AA3=V    -0.04307387294110297
    Attrib AA3=W    0.12336780367260082
    Attrib AA3=Y    0.019926640331290657
    Attrib AA4=A    -0.020017830457225147
    Attrib AA4=C    0.02839770302841153
    Attrib AA4=D    0.10340256677329045
    Attrib AA4=E    0.1076152882707998
    Attrib AA4=F    0.09638354159041619
    Attrib AA4=G    0.06309583992897773
    Attrib AA4=H    -0.02198212365131534
    Attrib AA4=I    -0.1809536380303578
    Attrib AA4=K    0.04117692243563209
    Attrib AA4=L    -0.024464520625879033
    Attrib AA4=M    -0.015421650530542048
    Attrib AA4=N    -0.005599550231113509
    Attrib AA4=P    0.18453441441301427
    Attrib AA4=Q    -0.016988505269967542
    Attrib AA4=R    0.11212426697912244
    Attrib AA4=S    0.009051817845068815
    Attrib AA4=T    -0.01900608392396602
    Attrib AA4=V    -0.09687162263475273
    Attrib AA4=W    0.11903361113389149
    Attrib AA4=Y    0.06030146709008054
    Attrib AA5=A    -0.027080644410552978
    Attrib AA5=C    -0.032640830890599555
    Attrib AA5=D    0.15537177382041323
    Attrib AA5=E    0.05093489319733273
    Attrib AA5=F    -0.01741179920139035
    Attrib AA5=G    0.040751742119700354
    Attrib AA5=H    -0.05735840717670134
    Attrib AA5=I    -0.09159582894954145
    Attrib AA5=K    0.11459879617527359
    Attrib AA5=L    0.010914791274222168
    Attrib AA5=M    0.0030391695423713895
    Attrib AA5=N    -0.07923478976582325
    Attrib AA5=P    0.2697825752354731
    Attrib AA5=Q    -0.05098098135115721
    Attrib AA5=R    0.19922408690619095
    Attrib AA5=S    0.00629783066626103
    Attrib AA5=T    -0.01980618653290262
    Attrib AA5=V    -0.11824844546548072
    Attrib AA5=W    0.08290879362084046
    Attrib AA5=Y    -0.07190800663498528
    Attrib AA6=A    0.06822914687453514
    Attrib AA6=C    -0.052598175065162504
    Attrib AA6=D    0.1733521715126939
    Attrib AA6=E    -0.04604095921045777
    Attrib AA6=F    -0.03203085699929177
    Attrib AA6=G    0.08457945159675788
    Attrib AA6=H    -0.017712024351894264
    Attrib AA6=I    -0.08559439168495844
    Attrib AA6=K    -0.037314269026920775
    Attrib AA6=L    -0.04364801926492915
    Attrib AA6=M    0.017047168216915622
    Attrib AA6=N    0.0992090072790838
    Attrib AA6=P    0.1974526662876396
    Attrib AA6=Q    -0.049845998632780476
    Attrib AA6=R    0.16102248059375526
    Attrib AA6=S    0.10323658241807111
    Attrib AA6=T    0.015623750134166064
    Attrib AA6=V    0.015495195101698528
    Attrib AA6=W    -0.05715547869331242
    Attrib AA6=Y    -0.024211960641618516
Sigmoid Node 46
    Inputs    Weights
    Threshold    -0.03464636175916611
    Attrib AA1=A    -0.5257972345392484
    Attrib AA1=C    0.004032757625345384
    Attrib AA1=D    0.791497902683255
    Attrib AA1=E    0.41301044346025484
    Attrib AA1=F    -0.10028951661080987
    Attrib AA1=G    -0.6740406068123919
    Attrib AA1=H    0.21774731972102798
    Attrib AA1=I    0.04284171731036993
    Attrib AA1=K    -0.49695545122189216
    Attrib AA1=L    -0.9281167172661465
    Attrib AA1=M    -0.26862565111089504
    Attrib AA1=N    0.23243360038270555
    Attrib AA1=P    -0.6384748995853428
    Attrib AA1=Q    -0.06677037745296485
    Attrib AA1=R    0.7037601713263614
    Attrib AA1=S    0.5886120474101858
    Attrib AA1=T    -0.1695551210200862
    Attrib AA1=V    0.523619673157299
    Attrib AA1=W    0.29605671765683383
    Attrib AA1=Y    0.041377666409155356
    Attrib AA2=A    -0.2614484122633073
    Attrib AA2=C    -0.1639625990881282
    Attrib AA2=D    0.3211070715758056
    Attrib AA2=E    -0.334921387793602
    Attrib AA2=F    -0.11961967888930648
    Attrib AA2=G    -0.931897420053517
    Attrib AA2=H    0.16401187417264443
    Attrib AA2=I    -0.174476735553304
    Attrib AA2=K    0.8925549042160648
    Attrib AA2=L    0.6319138648569891
    Attrib AA2=M    -0.16337677227142064
    Attrib AA2=N    0.401321704638268
    Attrib AA2=P    0.6666093277927354
    Attrib AA2=Q    -0.18471015663261262
    Attrib AA2=R    0.6688475636028008
    Attrib AA2=S    -0.1701527932909812
    Attrib AA2=T    -0.6825804063819939
    Attrib AA2=V    0.19548462371084255
    Attrib AA2=W    0.21147380181124645
    Attrib AA2=Y    -0.7700518355138896
    Attrib AA3=A    0.23791401166410325
    Attrib AA3=C    -0.6032213317385003
    Attrib AA3=D    0.7000255482973505
    Attrib AA3=E    0.27058746496268715
    Attrib AA3=F    -0.8323616323650191
    Attrib AA3=G    1.1376585103132464
    Attrib AA3=H    -0.001284892530748855
    Attrib AA3=I    0.1835891103599107
    Attrib AA3=K    0.0540374320148479
    Attrib AA3=L    -0.012009504499262488
    Attrib AA3=M    -0.16283301194186742
    Attrib AA3=N    -0.03191192154337372
    Attrib AA3=P    0.7569499385189614
    Attrib AA3=Q    -0.7416728320430385
    Attrib AA3=R    0.6355357030652459
    Attrib AA3=S    -0.6829389885288616
    Attrib AA3=T    -0.9354119801722175
    Attrib AA3=V    -0.8555128621984561
    Attrib AA3=W    0.6056417961068031
    Attrib AA3=Y    0.4284205649938371
    Attrib AA4=A    -0.9045185454349454
    Attrib AA4=C    -0.23348051662393973
    Attrib AA4=D    -0.08387518572881698
    Attrib AA4=E    0.5862365560214757
    Attrib AA4=F    0.21052468271959396
    Attrib AA4=G    0.9210019692336884
    Attrib AA4=H    0.2595973624120847
    Attrib AA4=I    -1.160343084591664
    Attrib AA4=K    0.03726984876456791
    Attrib AA4=L    -0.7891497098032595
    Attrib AA4=M    -0.2307008829498787
    Attrib AA4=N    -0.3979307086182685
    Attrib AA4=P    1.1214387684263387
    Attrib AA4=Q    0.443350878740173
    Attrib AA4=R    0.5633467105335518
    Attrib AA4=S    -0.594596769649776
    Attrib AA4=T    0.08400335684677754
    Attrib AA4=V    -0.19010591238522967
    Attrib AA4=W    0.4852889777594167
    Attrib AA4=Y    0.1758768938641491
    Attrib AA5=A    0.10628476709014882
    Attrib AA5=C    -0.5502499623937971
    Attrib AA5=D    0.3787133981774433
    Attrib AA5=E    0.5305598227137661
    Attrib AA5=F    -0.4686034596495629
    Attrib AA5=G    0.2948863569123493
    Attrib AA5=H    -0.4015752824273924
    Attrib AA5=I    -1.029916765334983
    Attrib AA5=K    -0.28791750786254294
    Attrib AA5=L    -0.6991843959754802
    Attrib AA5=M    0.47066460274728317
    Attrib AA5=N    0.12256729861816099
    Attrib AA5=P    0.8031032576619249
    Attrib AA5=Q    -0.07328576836928344
    Attrib AA5=R    0.852787578876735
    Attrib AA5=S    -0.3325900465428475
    Attrib AA5=T    0.9158579720203296
    Attrib AA5=V    0.5334830579665552
    Attrib AA5=W    0.2946216933220812
    Attrib AA5=Y    -1.2455777785218403
    Attrib AA6=A    -0.14309588587628444
    Attrib AA6=C    0.022237455213445896
    Attrib AA6=D    0.2281446891244503
    Attrib AA6=E    0.7548232033725449
    Attrib AA6=F    -1.1279087632554763
    Attrib AA6=G    -0.1505882847188268
    Attrib AA6=H    0.0869958711401994
    Attrib AA6=I    0.2527290756505517
    Attrib AA6=K    -0.8329857436726594
    Attrib AA6=L    -0.4972576796943285
    Attrib AA6=M    0.23469433943148701
    Attrib AA6=N    0.003387043388218027
    Attrib AA6=P    0.9768202446036569
    Attrib AA6=Q    -0.5778845733040536
    Attrib AA6=R    0.8699053435502819
    Attrib AA6=S    0.24753818738223676
    Attrib AA6=T    0.43976101255281724
    Attrib AA6=V    0.309580953677156
    Attrib AA6=W    -0.3266249278284834
    Attrib AA6=Y    -0.5255404343582418
Sigmoid Node 47
    Inputs    Weights
    Threshold    0.019640636201108067
    Attrib AA1=A    -0.14400433454488681
    Attrib AA1=C    -0.04868880309091968
    Attrib AA1=D    0.42576963994333067
    Attrib AA1=E    0.26737871871737506
    Attrib AA1=F    -0.041506128097088923
    Attrib AA1=G    -0.05691133556106498
    Attrib AA1=H    0.7952120839380947
    Attrib AA1=I    -0.4044600341013692
    Attrib AA1=K    -0.41207434558134887
    Attrib AA1=L    -1.2579769395801943
    Attrib AA1=M    -0.329170495746592
    Attrib AA1=N    0.5308196247305622
    Attrib AA1=P    -0.3356928638733241
    Attrib AA1=Q    0.2812388392250082
    Attrib AA1=R    0.9387954892554263
    Attrib AA1=S    -0.5127205411679964
    Attrib AA1=T    0.4773313395318213
    Attrib AA1=V    -0.11036740829370376
    Attrib AA1=W    0.3872345852118292
    Attrib AA1=Y    -0.3740350888879417
    Attrib AA2=A    -0.7471977051358821
    Attrib AA2=C    -0.5052515995176488
    Attrib AA2=D    0.322880032819913
    Attrib AA2=E    0.34133033184512335
    Attrib AA2=F    -0.2856615628468341
    Attrib AA2=G    -0.46888627777443437
    Attrib AA2=H    -0.048420733676081185
    Attrib AA2=I    0.1629934973882721
    Attrib AA2=K    0.6617696121657644
    Attrib AA2=L    -0.9708633125226946
    Attrib AA2=M    -0.33927639169520146
    Attrib AA2=N    0.46553891709867634
    Attrib AA2=P    1.186701746836151
    Attrib AA2=Q    -0.07955696671472076
    Attrib AA2=R    0.9314232240607969
    Attrib AA2=S    0.9575190389672676
    Attrib AA2=T    -0.5373418270763617
    Attrib AA2=V    -0.8629159970383383
    Attrib AA2=W    0.3160692033088497
    Attrib AA2=Y    -0.4240151801093221
    Attrib AA3=A    -1.449735120752199
    Attrib AA3=C    -0.7679981851294979
    Attrib AA3=D    0.8294293428423356
    Attrib AA3=E    0.47213093967996506
    Attrib AA3=F    -0.6881992829796092
    Attrib AA3=G    0.253597904377319
    Attrib AA3=H    0.10694038924426674
    Attrib AA3=I    0.7108210910417113
    Attrib AA3=K    1.034060782061458
    Attrib AA3=L    0.267433855948989
    Attrib AA3=M    -0.1462259908002756
    Attrib AA3=N    -0.11730434229382884
    Attrib AA3=P    0.7537968479803332
    Attrib AA3=Q    -0.33108357249852705
    Attrib AA3=R    1.232398974113099
    Attrib AA3=S    -1.430279193700014
    Attrib AA3=T    -0.6546765168507461
    Attrib AA3=V    -0.7969158916177003
    Attrib AA3=W    0.7712584657648212
    Attrib AA3=Y    -0.06977937409786504
    Attrib AA4=A    -0.34570258004228593
    Attrib AA4=C    -0.10884339569827772
    Attrib AA4=D    0.4976665430454496
    Attrib AA4=E    0.9601460647882211
    Attrib AA4=F    0.7964199001660508
    Attrib AA4=G    0.16356222200976311
    Attrib AA4=H    -0.26084386025429346
    Attrib AA4=I    -0.9511518040185115
    Attrib AA4=K    -0.5674089597558514
    Attrib AA4=L    -0.8427700169841522
    Attrib AA4=M    0.2567461086181646
    Attrib AA4=N    -0.34489442227797057
    Attrib AA4=P    1.0330026210036156
    Attrib AA4=Q    -0.9108420651010498
    Attrib AA4=R    0.961244145485146
    Attrib AA4=S    0.10929951096905685
    Attrib AA4=T    -1.1464302328532012
    Attrib AA4=V    -0.4021806699033833
    Attrib AA4=W    0.674669295735005
    Attrib AA4=Y    0.4443118796622672
    Attrib AA5=A    0.4084150400751146
    Attrib AA5=C    -0.10808515038281102
    Attrib AA5=D    -0.1660078377803261
    Attrib AA5=E    0.030097321481200937
    Attrib AA5=F    -0.25691860629209373
    Attrib AA5=G    0.481518045153237
    Attrib AA5=H    -0.06248701825549319
    Attrib AA5=I    -0.03351627402565571
    Attrib AA5=K    0.4882672491932344
    Attrib AA5=L    0.14669986438060978
    Attrib AA5=M    0.10873642305909197
    Attrib AA5=N    -1.1729592106750693
    Attrib AA5=P    1.3911146208694216
    Attrib AA5=Q    0.08476423247271787
    Attrib AA5=R    1.2243015060614282
    Attrib AA5=S    -0.27262657642406646
    Attrib AA5=T    -1.112762097363973
    Attrib AA5=V    -0.757562339027382
    Attrib AA5=W    0.1194009492012427
    Attrib AA5=Y    -0.6772494144349558
    Attrib AA6=A    -0.6680545774624976
    Attrib AA6=C    -0.0035900863272830667
    Attrib AA6=D    0.8182035897289112
    Attrib AA6=E    0.05504825350373202
    Attrib AA6=F    -0.21040085404892334
    Attrib AA6=G    -0.018125017129313272
    Attrib AA6=H    0.3294527351182092
    Attrib AA6=I    -1.092532400022926
    Attrib AA6=K    -0.48272426481428415
    Attrib AA6=L    0.4845490102940944
    Attrib AA6=M    -0.4258115287257428
    Attrib AA6=N    0.29227979533572324
    Attrib AA6=P    0.9356822395954482
    Attrib AA6=Q    -0.1877551548935755
    Attrib AA6=R    0.851604252309446
    Attrib AA6=S    0.13862411628515875
    Attrib AA6=T    -0.575034974913752
    Attrib AA6=V    0.4772264070212545
    Attrib AA6=W    -0.38652233203043596
    Attrib AA6=Y    -0.41422255533633534
Sigmoid Node 48
    Inputs    Weights
    Threshold    0.0480445463477653
    Attrib AA1=A    0.5272871987374449
    Attrib AA1=C    0.24175824941733282
    Attrib AA1=D    -0.2548796084572704
    Attrib AA1=E    -0.3766662909443846
    Attrib AA1=F    -0.21801264139563709
    Attrib AA1=G    0.11216350877444893
    Attrib AA1=H    -0.41714840358915445
    Attrib AA1=I    -0.1085245482029123
    Attrib AA1=K    0.15386747208639365
    Attrib AA1=L    0.15074168229224158
    Attrib AA1=M    0.1545036116874019
    Attrib AA1=N    0.0870876454090995
    Attrib AA1=P    0.6121593771810308
    Attrib AA1=Q    0.18392955377051068
    Attrib AA1=R    -0.5541965939702465
    Attrib AA1=S    0.36235831931385565
    Attrib AA1=T    -0.2533832111560787
    Attrib AA1=V    -0.25566843443441795
    Attrib AA1=W    -0.2531593961861726
    Attrib AA1=Y    0.10465106880745838
    Attrib AA2=A    0.5049840776053067
    Attrib AA2=C    -0.017088915377714693
    Attrib AA2=D    -0.2134655495921068
    Attrib AA2=E    -0.21603252950370214
    Attrib AA2=F    -0.16939212723011962
    Attrib AA2=G    0.08977217364684525
    Attrib AA2=H    0.22555230209312774
    Attrib AA2=I    0.3625087953746049
    Attrib AA2=K    -0.2298918518248764
    Attrib AA2=L    0.26290373742726547
    Attrib AA2=M    0.07729366113924348
    Attrib AA2=N    -0.4384518916358658
    Attrib AA2=P    -0.612767368416041
    Attrib AA2=Q    0.3466432801859181
    Attrib AA2=R    -0.47357139203732534
    Attrib AA2=S    0.2419378127141577
    Attrib AA2=T    -0.23877209727343088
    Attrib AA2=V    0.34133547982121404
    Attrib AA2=W    -0.14695812660902405
    Attrib AA2=Y    0.20426933608204162
    Attrib AA3=A    0.024085124499399604
    Attrib AA3=C    0.4070948205848873
    Attrib AA3=D    -0.317199074016859
    Attrib AA3=E    -0.021385844711013006
    Attrib AA3=F    0.14798774019784905
    Attrib AA3=G    0.1427740968686194
    Attrib AA3=H    0.06933649249316237
    Attrib AA3=I    -0.18370072041528793
    Attrib AA3=K    -0.26506431271447867
    Attrib AA3=L    0.3738782186284914
    Attrib AA3=M    0.013497981323665231
    Attrib AA3=N    0.28386263487062424
    Attrib AA3=P    -0.45547023590815366
    Attrib AA3=Q    0.31205236490728167
    Attrib AA3=R    -0.577078462914709
    Attrib AA3=S    0.2887987862444104
    Attrib AA3=T    0.14003870070283142
    Attrib AA3=V    -0.14601881544930473
    Attrib AA3=W    -0.34809137815842495
    Attrib AA3=Y    -0.2362888947577798
    Attrib AA4=A    -0.3032493444998286
    Attrib AA4=C    0.12888533571938401
    Attrib AA4=D    -0.3307954294371714
    Attrib AA4=E    -0.2011058399338216
    Attrib AA4=F    -0.10950018141714499
    Attrib AA4=G    -0.3990686813589539
    Attrib AA4=H    -0.0398400243374816
    Attrib AA4=I    0.5464182721668576
    Attrib AA4=K    0.34426972463248573
    Attrib AA4=L    -0.006860867352686689
    Attrib AA4=M    0.1561618755970203
    Attrib AA4=N    0.33830261033584297
    Attrib AA4=P    -0.6373735277751846
    Attrib AA4=Q    0.4157107068686021
    Attrib AA4=R    -0.5117223337921474
    Attrib AA4=S    0.264138338530585
    Attrib AA4=T    0.15863575191808155
    Attrib AA4=V    0.369417928535629
    Attrib AA4=W    -0.45183029573239014
    Attrib AA4=Y    0.015031324823370712
    Attrib AA5=A    0.07287772779636308
    Attrib AA5=C    0.21583042781840522
    Attrib AA5=D    -0.2353135071736608
    Attrib AA5=E    0.06196381935313656
    Attrib AA5=F    0.21229702218800667
    Attrib AA5=G    0.009331390864465463
    Attrib AA5=H    0.003312512091360599
    Attrib AA5=I    0.01699146571536202
    Attrib AA5=K    0.19954264191710874
    Attrib AA5=L    0.3081402853974717
    Attrib AA5=M    0.001925973842370565
    Attrib AA5=N    0.30131884254165037
    Attrib AA5=P    -0.727863627115414
    Attrib AA5=Q    0.11410648566408836
    Attrib AA5=R    -0.5786023449160272
    Attrib AA5=S    -0.33111533919676583
    Attrib AA5=T    0.18889857957950165
    Attrib AA5=V    0.1342022777692872
    Attrib AA5=W    -0.18101909477623948
    Attrib AA5=Y    0.11182613805727512
    Attrib AA6=A    0.23925428845825492
    Attrib AA6=C    -0.04946647731541312
    Attrib AA6=D    -0.3869988271030026
    Attrib AA6=E    0.33576722796767566
    Attrib AA6=F    0.36484309444458485
    Attrib AA6=G    -0.10082899015798587
    Attrib AA6=H    0.12270943734538925
    Attrib AA6=I    0.3877053849255078
    Attrib AA6=K    0.13853982405520884
    Attrib AA6=L    -0.2849285516168067
    Attrib AA6=M    0.24179517995520008
    Attrib AA6=N    -0.12572361580463287
    Attrib AA6=P    -0.6659493543050491
    Attrib AA6=Q    0.04722650866059461
    Attrib AA6=R    -0.48708204831991614
    Attrib AA6=S    -0.15608035005488502
    Attrib AA6=T    0.34220264189241556
    Attrib AA6=V    -0.18171706947725463
    Attrib AA6=W    0.09888636763663519
    Attrib AA6=Y    -0.1571680090047126
Sigmoid Node 49
    Inputs    Weights
    Threshold    -0.0015181597019301313
    Attrib AA1=A    0.04293678043412222
    Attrib AA1=C    0.02262403681691069
    Attrib AA1=D    0.07500290848832294
    Attrib AA1=E    0.03045228452716186
    Attrib AA1=F    0.04759467905312809
    Attrib AA1=G    0.012751481930648659
    Attrib AA1=H    0.0553634648250772
    Attrib AA1=I    0.0713657123920141
    Attrib AA1=K    0.0447457789730273
    Attrib AA1=L    -0.014343798954246695
    Attrib AA1=M    -0.0018188715278968533
    Attrib AA1=N    -0.015747283856295622
    Attrib AA1=P    0.042984944421358875
    Attrib AA1=Q    0.017363829111603977
    Attrib AA1=R    0.07400720528269568
    Attrib AA1=S    0.017824807097974526
    Attrib AA1=T    0.019056655721176433
    Attrib AA1=V    0.034860908582069
    Attrib AA1=W    0.05547464247260236
    Attrib AA1=Y    0.07748387768813213
    Attrib AA2=A    0.05108860770503577
    Attrib AA2=C    0.006297464163210339
    Attrib AA2=D    -0.008979256348881247
    Attrib AA2=E    0.057485767265017196
    Attrib AA2=F    0.07818032989912287
    Attrib AA2=G    0.0019989004330299943
    Attrib AA2=H    -0.016311090057299114
    Attrib AA2=I    0.005151807737296805
    Attrib AA2=K    0.03999155581392111
    Attrib AA2=L    0.03805245582563714
    Attrib AA2=M    0.06788354080550789
    Attrib AA2=N    -0.016730169735232708
    Attrib AA2=P    0.04239701283460606
    Attrib AA2=Q    0.05642250043295076
    Attrib AA2=R    5.051537807293204E-4
    Attrib AA2=S    -0.01990105267007057
    Attrib AA2=T    0.04532882663680072
    Attrib AA2=V    0.02362851313688115
    Attrib AA2=W    0.062095471741118735
    Attrib AA2=Y    0.07272673431937808
    Attrib AA3=A    -0.0014342969816733607
    Attrib AA3=C    0.011604196414280734
    Attrib AA3=D    0.07836290696352406
    Attrib AA3=E    0.013980916738256513
    Attrib AA3=F    0.0355798110375353
    Attrib AA3=G    0.07646527152583363
    Attrib AA3=H    -0.01169479637990307
    Attrib AA3=I    0.0039404313649807916
    Attrib AA3=K    -0.015709877088266936
    Attrib AA3=L    -0.010840369983995839
    Attrib AA3=M    0.034085904337415165
    Attrib AA3=N    0.027499989253981415
    Attrib AA3=P    0.018384572344074177
    Attrib AA3=Q    0.05045382866015549
    Attrib AA3=R    0.06083185877076076
    Attrib AA3=S    0.030792802521620068
    Attrib AA3=T    0.0041084625301568796
    Attrib AA3=V    -0.025162382639043582
    Attrib AA3=W    -0.01950550880495791
    Attrib AA3=Y    0.011963386670448807
    Attrib AA4=A    -0.0222631850773067
    Attrib AA4=C    -0.0018765962291726562
    Attrib AA4=D    0.01636636284132611
    Attrib AA4=E    0.05270867831390085
    Attrib AA4=F    0.009403784054143806
    Attrib AA4=G    -0.01009230511942901
    Attrib AA4=H    0.024100059424536028
    Attrib AA4=I    -0.018913221970230754
    Attrib AA4=K    5.685993144636725E-4
    Attrib AA4=L    0.007516217847069439
    Attrib AA4=M    0.0698713187987464
    Attrib AA4=N    0.07303624241764091
    Attrib AA4=P    0.0010414809646455247
    Attrib AA4=Q    0.07847223919820348
    Attrib AA4=R    0.028040343628884627
    Attrib AA4=S    0.019159259976775988
    Attrib AA4=T    0.0030466958677418422
    Attrib AA4=V    -0.0049046395187357355
    Attrib AA4=W    0.015857204663131935
    Attrib AA4=Y    0.0625861322833385
    Attrib AA5=A    0.00349900773488132
    Attrib AA5=C    0.014353237987767706
    Attrib AA5=D    0.04258474592271931
    Attrib AA5=E    -0.015639724138248302
    Attrib AA5=F    0.04145232658039462
    Attrib AA5=G    0.0036575899025062027
    Attrib AA5=H    0.04078705188991452
    Attrib AA5=I    0.04769984898700626
    Attrib AA5=K    0.036539283968298385
    Attrib AA5=L    0.03357666550834958
    Attrib AA5=M    0.0428738664715823
    Attrib AA5=N    0.04599739437280398
    Attrib AA5=P    -0.01604362752071496
    Attrib AA5=Q    0.03318686948402906
    Attrib AA5=R    0.06820792110748417
    Attrib AA5=S    0.05514875656474803
    Attrib AA5=T    0.009239071282085851
    Attrib AA5=V    0.03328940535351304
    Attrib AA5=W    -0.008484836629889131
    Attrib AA5=Y    0.04105651320553029
    Attrib AA6=A    -0.01952831180894427
    Attrib AA6=C    -0.0187114047973744
    Attrib AA6=D    0.06071524311825388
    Attrib AA6=E    0.04923853917231906
    Attrib AA6=F    0.022524538980437422
    Attrib AA6=G    0.06007141921457347
    Attrib AA6=H    0.030756073628308303
    Attrib AA6=I    -0.004724572878131576
    Attrib AA6=K    0.05116900904528713
    Attrib AA6=L    0.055685577939960124
    Attrib AA6=M    -0.012020257118375517
    Attrib AA6=N    0.07901229657437328
    Attrib AA6=P    3.2817075160156183E-4
    Attrib AA6=Q    -0.015215524155574763
    Attrib AA6=R    -0.02016354246631717
    Attrib AA6=S    0.026081724347508047
    Attrib AA6=T    0.018977424573794664
    Attrib AA6=V    0.03394343486503331
    Attrib AA6=W    0.06968534532333955
    Attrib AA6=Y    0.018283002726446226
Sigmoid Node 50
    Inputs    Weights
    Threshold    -0.07180139067166673
    Attrib AA1=A    -0.194036106200109
    Attrib AA1=C    -0.15086716232876263
    Attrib AA1=D    0.05870093357714982
    Attrib AA1=E    0.023046760300917634
    Attrib AA1=F    0.14125647740347655
    Attrib AA1=G    -0.10513458720168002
    Attrib AA1=H    0.08909942179184956
    Attrib AA1=I    0.09137445119610833
    Attrib AA1=K    0.06640969398390253
    Attrib AA1=L    0.014870830326459484
    Attrib AA1=M    0.07493587398702115
    Attrib AA1=N    0.02550455109002421
    Attrib AA1=P    -0.20748088358123357
    Attrib AA1=Q    -0.019050147114002238
    Attrib AA1=R    0.24506506531107794
    Attrib AA1=S    -0.055995240510363455
    Attrib AA1=T    0.09171037442379715
    Attrib AA1=V    0.030187445451661955
    Attrib AA1=W    0.1297217368385478
    Attrib AA1=Y    0.046740582248497614
    Attrib AA2=A    -0.023650118868186267
    Attrib AA2=C    -0.0501144165826476
    Attrib AA2=D    0.06540352188144889
    Attrib AA2=E    0.1136174498956276
    Attrib AA2=F    0.017006589139075864
    Attrib AA2=G    -0.08025325951308575
    Attrib AA2=H    -0.06442832574121624
    Attrib AA2=I    -0.11162049217767642
    Attrib AA2=K    -0.013759204999895698
    Attrib AA2=L    0.0366928769931706
    Attrib AA2=M    0.016478746584035
    Attrib AA2=N    -5.140442455531741E-4
    Attrib AA2=P    0.19615602713573277
    Attrib AA2=Q    -0.08090148150378838
    Attrib AA2=R    0.20262985674760575
    Attrib AA2=S    -0.007659132643459236
    Attrib AA2=T    0.08842968451375409
    Attrib AA2=V    -0.11383462750628731
    Attrib AA2=W    0.12542102127010302
    Attrib AA2=Y    -0.09405376292444674
    Attrib AA3=A    0.1630925923213364
    Attrib AA3=C    -0.11544128648583031
    Attrib AA3=D    0.10611162566430925
    Attrib AA3=E    0.06237445942550434
    Attrib AA3=F    0.041882913956190725
    Attrib AA3=G    0.053026884898524154
    Attrib AA3=H    0.039624671371138676
    Attrib AA3=I    -0.14223897425195622
    Attrib AA3=K    0.09953482519181063
    Attrib AA3=L    -0.0823329748081133
    Attrib AA3=M    -0.03255140706016928
    Attrib AA3=N    -0.06410157552178772
    Attrib AA3=P    0.21534663912788143
    Attrib AA3=Q    -0.036112200953277
    Attrib AA3=R    0.2481057505363048
    Attrib AA3=S    -0.1478914583014989
    Attrib AA3=T    0.08447811966387614
    Attrib AA3=V    -0.23923204204298143
    Attrib AA3=W    0.14376656441396263
    Attrib AA3=Y    0.08209661919653186
    Attrib AA4=A    -0.10221106607451358
    Attrib AA4=C    -0.013956169092132946
    Attrib AA4=D    0.18865679829464446
    Attrib AA4=E    0.09049887598481568
    Attrib AA4=F    0.21684322243964727
    Attrib AA4=G    0.06455355118129927
    Attrib AA4=H    0.028592426750538975
    Attrib AA4=I    -0.2244947262867527
    Attrib AA4=K    -0.052116360379636704
    Attrib AA4=L    -0.07783381458824412
    Attrib AA4=M    -0.051620568684017404
    Attrib AA4=N    0.1295998043595185
    Attrib AA4=P    0.3292072988228526
    Attrib AA4=Q    -0.14911033672450139
    Attrib AA4=R    0.2467173166015361
    Attrib AA4=S    -0.1089430661201685
    Attrib AA4=T    0.004488338642371217
    Attrib AA4=V    -0.28856924899925934
    Attrib AA4=W    0.21307458681315752
    Attrib AA4=Y    0.02258772834516021
    Attrib AA5=A    -0.08978143075727019
    Attrib AA5=C    -0.08759525023148441
    Attrib AA5=D    0.06264020560695932
    Attrib AA5=E    0.14505438845301175
    Attrib AA5=F    -0.17513218955775656
    Attrib AA5=G    0.0017252860530163267
    Attrib AA5=H    -0.0779743343464664
    Attrib AA5=I    -0.09156517297775903
    Attrib AA5=K    0.0468623498768658
    Attrib AA5=L    -0.02636628645970093
    Attrib AA5=M    0.04534584784017055
    Attrib AA5=N    -0.03443662378162265
    Attrib AA5=P    0.21777236328391375
    Attrib AA5=Q    -0.06835280833968978
    Attrib AA5=R    0.21618692026009206
    Attrib AA5=S    -0.03806425618121888
    Attrib AA5=T    0.09184236027001151
    Attrib AA5=V    -0.08763515834174873
    Attrib AA5=W    0.132507542743376
    Attrib AA5=Y    -0.07629147192039458
    Attrib AA6=A    -0.0989684733181564
    Attrib AA6=C    -0.05357011332228519
    Attrib AA6=D    0.1868724779975881
    Attrib AA6=E    0.014350084222382386
    Attrib AA6=F    -0.20279948261456646
    Attrib AA6=G    -0.03991539709786467
    Attrib AA6=H    0.06036359410563307
    Attrib AA6=I    -0.12096197292257097
    Attrib AA6=K    -0.057165774381439084
    Attrib AA6=L    0.07711280837956555
    Attrib AA6=M    0.01708299551311138
    Attrib AA6=N    0.14021745050510145
    Attrib AA6=P    0.29903184828963475
    Attrib AA6=Q    -0.005792908218942324
    Attrib AA6=R    0.29315930217283187
    Attrib AA6=S    0.012697192994012275
    Attrib AA6=T    0.02003591179382101
    Attrib AA6=V    -0.043373628295779336
    Attrib AA6=W    -0.06593170957721974
    Attrib AA6=Y    -0.08831141217558501
Sigmoid Node 51
    Inputs    Weights
    Threshold    -0.09257444415441313
    Attrib AA1=A    0.7131499330348084
    Attrib AA1=C    0.19810857293875742
    Attrib AA1=D    -0.7059279766293015
    Attrib AA1=E    -0.4919672138516352
    Attrib AA1=F    0.31010583792067575
    Attrib AA1=G    1.0473616645788035
    Attrib AA1=H    -0.4918428088015433
    Attrib AA1=I    -0.13045374634323026
    Attrib AA1=K    -0.8956398801847095
    Attrib AA1=L    0.11360831434523636
    Attrib AA1=M    0.93674290187687
    Attrib AA1=N    1.4020223822118265
    Attrib AA1=P    -0.08500779847550509
    Attrib AA1=Q    0.7466442114305138
    Attrib AA1=R    -0.6575194941260001
    Attrib AA1=S    -0.15111750303756447
    Attrib AA1=T    -1.3728722656224328
    Attrib AA1=V    0.4670108657808464
    Attrib AA1=W    -0.43057009875998736
    Attrib AA1=Y    0.3308819607883267
    Attrib AA2=A    0.3931863139359924
    Attrib AA2=C    0.8630164833837004
    Attrib AA2=D    -0.5894667387843332
    Attrib AA2=E    -0.3122467614239615
    Attrib AA2=F    -0.11379294741694464
    Attrib AA2=G    -0.9149883319460045
    Attrib AA2=H    -0.1402960345453666
    Attrib AA2=I    0.6530010673432017
    Attrib AA2=K    0.9407349392291204
    Attrib AA2=L    -0.36428630988447247
    Attrib AA2=M    0.0017767262520440516
    Attrib AA2=N    -0.12417788738913993
    Attrib AA2=P    -0.6033901940542568
    Attrib AA2=Q    0.4571925943321613
    Attrib AA2=R    -0.6027477440751454
    Attrib AA2=S    -0.5146457306731591
    Attrib AA2=T    1.318683007262232
    Attrib AA2=V    0.6057193450046533
    Attrib AA2=W    0.07023603838803301
    Attrib AA2=Y    0.17395813288394885
    Attrib AA3=A    0.8129435136849336
    Attrib AA3=C    0.055364792927796044
    Attrib AA3=D    -0.5679451003572056
    Attrib AA3=E    -0.28977056477468055
    Attrib AA3=F    -0.040417154288589656
    Attrib AA3=G    0.16129144504128895
    Attrib AA3=H    0.370206575844321
    Attrib AA3=I    0.44947633494912176
    Attrib AA3=K    -0.85329692894948
    Attrib AA3=L    1.0971168493255983
    Attrib AA3=M    -0.28463670447486855
    Attrib AA3=N    0.34346023294393124
    Attrib AA3=P    -0.42253043694171477
    Attrib AA3=Q    0.9156958560985817
    Attrib AA3=R    -0.486761387809998
    Attrib AA3=S    0.02765211654301389
    Attrib AA3=T    0.27064704042685483
    Attrib AA3=V    1.141281507510959
    Attrib AA3=W    -0.79372529563797
    Attrib AA3=Y    -0.9735590862763822
    Attrib AA4=A    0.49318176472265246
    Attrib AA4=C    -0.3251350656230238
    Attrib AA4=D    -0.8830106358394372
    Attrib AA4=E    0.19410528796794968
    Attrib AA4=F    0.22937346161719854
    Attrib AA4=G    -0.1940612294277937
    Attrib AA4=H    0.012388076319851948
    Attrib AA4=I    0.4536685413820839
    Attrib AA4=K    1.2382319250136742
    Attrib AA4=L    0.9121541011007226
    Attrib AA4=M    0.06250481880152929
    Attrib AA4=N    1.1870697494687086
    Attrib AA4=P    -0.9697455937263291
    Attrib AA4=Q    -0.292622253807531
    Attrib AA4=R    -0.6509649226830074
    Attrib AA4=S    -0.6027714777633448
    Attrib AA4=T    1.3811750526911994
    Attrib AA4=V    0.18107164562236105
    Attrib AA4=W    -0.8593964462556635
    Attrib AA4=Y    -0.6995392411608347
    Attrib AA5=A    1.2362876391772795
    Attrib AA5=C    -0.404295910756265
    Attrib AA5=D    -0.621764356800551
    Attrib AA5=E    -0.3623976850635336
    Attrib AA5=F    0.13943657147005192
    Attrib AA5=G    0.8202456669030974
    Attrib AA5=H    -0.11482063799826506
    Attrib AA5=I    -0.1532913130433947
    Attrib AA5=K    -0.2837279785015813
    Attrib AA5=L    -0.1840136093569762
    Attrib AA5=M    -0.028780563638995456
    Attrib AA5=N    0.49033875433734825
    Attrib AA5=P    -0.7290391827169687
    Attrib AA5=Q    0.6174837490447813
    Attrib AA5=R    -0.6900246804906687
    Attrib AA5=S    0.5564387091640405
    Attrib AA5=T    -0.6647105479725405
    Attrib AA5=V    1.867651590678141
    Attrib AA5=W    -0.30549863342467354
    Attrib AA5=Y    -0.24790538407210005
    Attrib AA6=A    0.29956891961294924
    Attrib AA6=C    -0.05043719010340112
    Attrib AA6=D    -0.30572558622242996
    Attrib AA6=E    -0.25582687845419055
    Attrib AA6=F    0.39986856251776143
    Attrib AA6=G    0.49570970104289
    Attrib AA6=H    0.801226522090928
    Attrib AA6=I    0.05236901657339331
    Attrib AA6=K    -1.3696994774628588
    Attrib AA6=L    0.6199628447515915
    Attrib AA6=M    -0.6040762911718213
    Attrib AA6=N    0.5537022183111572
    Attrib AA6=P    -0.9712094746503238
    Attrib AA6=Q    -0.8009482238394284
    Attrib AA6=R    -0.5491234653155271
    Attrib AA6=S    0.4545706485002417
    Attrib AA6=T    -0.7609140914333722
    Attrib AA6=V    1.5516934463471026
    Attrib AA6=W    0.45189543672437404
    Attrib AA6=Y    1.1092956547008819
Sigmoid Node 52
    Inputs    Weights
    Threshold    -0.026413881827884747
    Attrib AA1=A    0.018737396464761517
    Attrib AA1=C    -0.020433500668388376
    Attrib AA1=D    0.015895045136348193
    Attrib AA1=E    0.11165194354265524
    Attrib AA1=F    0.06950729430591916
    Attrib AA1=G    -0.050249015579493767
    Attrib AA1=H    0.06977635375215223
    Attrib AA1=I    0.06774887233868736
    Attrib AA1=K    0.018468675638141113
    Attrib AA1=L    0.09024495668896275
    Attrib AA1=M    0.02666991178692337
    Attrib AA1=N    0.024854023687083
    Attrib AA1=P    -0.06248452001839119
    Attrib AA1=Q    0.06357324364718085
    Attrib AA1=R    0.18902858029085232
    Attrib AA1=S    -0.09948252226557312
    Attrib AA1=T    -0.03069066978734786
    Attrib AA1=V    0.08417083057557131
    Attrib AA1=W    0.07639662702642215
    Attrib AA1=Y    0.04488703340923015
    Attrib AA2=A    -0.06813362522749726
    Attrib AA2=C    0.05175431265010875
    Attrib AA2=D    0.09638247562395819
    Attrib AA2=E    0.07414789198826095
    Attrib AA2=F    -0.002099694227348024
    Attrib AA2=G    0.05021512712590215
    Attrib AA2=H    0.04285560849568456
    Attrib AA2=I    -0.10480425876429371
    Attrib AA2=K    0.026512654458159333
    Attrib AA2=L    -0.05888341429422856
    Attrib AA2=M    0.031637777596434775
    Attrib AA2=N    -0.036597111774226976
    Attrib AA2=P    0.18788594459472496
    Attrib AA2=Q    -0.02181752162350558
    Attrib AA2=R    0.17562965281097534
    Attrib AA2=S    -0.04545493997782032
    Attrib AA2=T    -0.01417614933576632
    Attrib AA2=V    -0.008383063584552337
    Attrib AA2=W    0.016871378823702505
    Attrib AA2=Y    -0.05490266475546787
    Attrib AA3=A    -0.014895220252610036
    Attrib AA3=C    -0.06545278253623665
    Attrib AA3=D    0.06449872284345759
    Attrib AA3=E    0.13569501134703332
    Attrib AA3=F    0.018828810474494313
    Attrib AA3=G    0.016553352479418557
    Attrib AA3=H    0.037765116173502346
    Attrib AA3=I    -0.0076137190095576296
    Attrib AA3=K    0.024574734630125748
    Attrib AA3=L    -0.04251446953744515
    Attrib AA3=M    0.013336720762531156
    Attrib AA3=N    -0.02695303380738434
    Attrib AA3=P    0.15570508811282513
    Attrib AA3=Q    -0.0625404691628689
    Attrib AA3=R    0.19348847432491081
    Attrib AA3=S    -0.05812277655944034
    Attrib AA3=T    0.04362113514073143
    Attrib AA3=V    -0.04385454636722526
    Attrib AA3=W    0.12661197100943783
    Attrib AA3=Y    0.021748937129114496
    Attrib AA4=A    -0.03302300763234903
    Attrib AA4=C    0.04905474437894542
    Attrib AA4=D    0.10928464261906122
    Attrib AA4=E    0.059241805554866175
    Attrib AA4=F    0.13568857783733276
    Attrib AA4=G    0.060628425741717125
    Attrib AA4=H    0.06323317488211808
    Attrib AA4=I    -0.1321358124347778
    Attrib AA4=K    -0.05433359381600032
    Attrib AA4=L    0.04639748736012564
    Attrib AA4=M    -0.009083811238425285
    Attrib AA4=N    0.0493390968528673
    Attrib AA4=P    0.18345661582719106
    Attrib AA4=Q    -0.10172643535709835
    Attrib AA4=R    0.1633164677631001
    Attrib AA4=S    -0.04480318500492189
    Attrib AA4=T    -0.04822332187491074
    Attrib AA4=V    -0.016193182592747733
    Attrib AA4=W    0.08703006105730286
    Attrib AA4=Y    0.10102351396176988
    Attrib AA5=A    -0.027734261100428342
    Attrib AA5=C    -0.009657650258886551
    Attrib AA5=D    0.03867092088560535
    Attrib AA5=E    0.024857996607245803
    Attrib AA5=F    0.018305925874315787
    Attrib AA5=G    0.054678829031013954
    Attrib AA5=H    0.011761789288921375
    Attrib AA5=I    -0.06292815691463821
    Attrib AA5=K    0.11755737521418769
    Attrib AA5=L    0.018203762015709796
    Attrib AA5=M    -0.023783689218907965
    Attrib AA5=N    -0.012380414953714839
    Attrib AA5=P    0.1763801862674048
    Attrib AA5=Q    0.023971865849826628
    Attrib AA5=R    0.07722067405506977
    Attrib AA5=S    -0.010856425435829159
    Attrib AA5=T    -0.0014279865937232804
    Attrib AA5=V    -0.019919320190123338
    Attrib AA5=W    0.04585250556451177
    Attrib AA5=Y    0.02208209788932231
    Attrib AA6=A    0.026477452844018767
    Attrib AA6=C    0.03872550324531597
    Attrib AA6=D    0.09281036338387501
    Attrib AA6=E    0.026588928824848587
    Attrib AA6=F    0.005413109710511128
    Attrib AA6=G    -0.0199812382267012
    Attrib AA6=H    0.016633240968603243
    Attrib AA6=I    -0.0743254973098431
    Attrib AA6=K    -0.016283660645970473
    Attrib AA6=L    0.02921158273078128
    Attrib AA6=M    0.03983453993836626
    Attrib AA6=N    0.11550405770778291
    Attrib AA6=P    0.1248761178893402
    Attrib AA6=Q    0.023672303278959833
    Attrib AA6=R    0.08701758114848535
    Attrib AA6=S    0.05486948454919999
    Attrib AA6=T    -0.019793967577444064
    Attrib AA6=V    -0.07000341395884542
    Attrib AA6=W    0.033590271152174736
    Attrib AA6=Y    -0.017165663395013214
Sigmoid Node 53
    Inputs    Weights
    Threshold    0.03715605240054925
    Attrib AA1=A    -0.2207772460589692
    Attrib AA1=C    0.33611033713681415
    Attrib AA1=D    0.10562479450891936
    Attrib AA1=E    -0.549112222013988
    Attrib AA1=F    -0.22103342694742462
    Attrib AA1=G    -0.05710185835911758
    Attrib AA1=H    0.02644033038114787
    Attrib AA1=I    -0.3746612881165101
    Attrib AA1=K    -0.23515783681487068
    Attrib AA1=L    0.6119623610989847
    Attrib AA1=M    -0.3510648976911832
    Attrib AA1=N    -0.07605350040829267
    Attrib AA1=P    1.553021838892138
    Attrib AA1=Q    0.2575921807095258
    Attrib AA1=R    -1.078776822565189
    Attrib AA1=S    -0.4970665881891839
    Attrib AA1=T    1.2543161225476025
    Attrib AA1=V    -0.425650927690457
    Attrib AA1=W    -0.5144717094287328
    Attrib AA1=Y    0.11236224234535637
    Attrib AA2=A    -0.015416220456361525
    Attrib AA2=C    0.536739091374979
    Attrib AA2=D    -0.990338001085809
    Attrib AA2=E    0.43502601380208894
    Attrib AA2=F    0.31478685875542195
    Attrib AA2=G    -0.06427090071844611
    Attrib AA2=H    0.4692694480139809
    Attrib AA2=I    0.8286243459682829
    Attrib AA2=K    1.0676615672826197
    Attrib AA2=L    -0.39022372646389697
    Attrib AA2=M    -0.006781187462124333
    Attrib AA2=N    -0.2282871984465283
    Attrib AA2=P    -0.6879764496386773
    Attrib AA2=Q    -0.9780843667034765
    Attrib AA2=R    -0.5593989421356708
    Attrib AA2=S    0.33735841682877543
    Attrib AA2=T    0.015928943248186125
    Attrib AA2=V    -0.6603409638702561
    Attrib AA2=W    0.00817435903024249
    Attrib AA2=Y    0.20657687799806582
    Attrib AA3=A    -0.7260009449884115
    Attrib AA3=C    0.5437515833790503
    Attrib AA3=D    -0.32197111753600827
    Attrib AA3=E    -0.9474709264022446
    Attrib AA3=F    -1.123584392553429
    Attrib AA3=G    0.061768757000843486
    Attrib AA3=H    0.2392079455325039
    Attrib AA3=I    0.933959621437181
    Attrib AA3=K    0.8064019722261057
    Attrib AA3=L    1.0150259010653262
    Attrib AA3=M    0.2923588623831175
    Attrib AA3=N    0.26311089652900954
    Attrib AA3=P    -0.983820241530412
    Attrib AA3=Q    0.40246599109542885
    Attrib AA3=R    -0.8915132309095037
    Attrib AA3=S    -0.5671656870835327
    Attrib AA3=T    -0.031437462712583346
    Attrib AA3=V    0.8751650760021049
    Attrib AA3=W    -0.5060111484345947
    Attrib AA3=Y    0.278708459932021
    Attrib AA4=A    1.4298717280900188
    Attrib AA4=C    0.31602798331239024
    Attrib AA4=D    -0.5029436792199946
    Attrib AA4=E    0.19644423200709318
    Attrib AA4=F    -0.03013804449504732
    Attrib AA4=G    0.6009924366234276
    Attrib AA4=H    -0.032964223757839355
    Attrib AA4=I    0.5613043181544073
    Attrib AA4=K    1.1969278791021332
    Attrib AA4=L    0.18118567319201703
    Attrib AA4=M    -0.5135041591797088
    Attrib AA4=N    -1.1344868822037053
    Attrib AA4=P    -0.8415351729428759
    Attrib AA4=Q    0.21187190872666
    Attrib AA4=R    -0.35563933690863125
    Attrib AA4=S    0.07998295318492599
    Attrib AA4=T    -0.19332927484630275
    Attrib AA4=V    -0.14933697060420587
    Attrib AA4=W    -0.5480556352096975
    Attrib AA4=Y    -0.8444159245037879
    Attrib AA5=A    -1.2685652157272538
    Attrib AA5=C    1.1027482858893045
    Attrib AA5=D    -0.04331034973845557
    Attrib AA5=E    -0.24743091722318072
    Attrib AA5=F    0.34686622352852203
    Attrib AA5=G    -0.17155454931617814
    Attrib AA5=H    1.3664242611128312
    Attrib AA5=I    -0.9661292417503128
    Attrib AA5=K    -0.2511286714942622
    Attrib AA5=L    1.031025712028899
    Attrib AA5=M    -0.46230424602951936
    Attrib AA5=N    0.1821600383739553
    Attrib AA5=P    -0.6465563045907828
    Attrib AA5=Q    -0.26000500154381284
    Attrib AA5=R    -1.1167809816785421
    Attrib AA5=S    1.4347253710767705
    Attrib AA5=T    -0.578666126243335
    Attrib AA5=V    -0.04826139988140264
    Attrib AA5=W    -0.22702069941719819
    Attrib AA5=Y    0.34652749000184013
    Attrib AA6=A    -0.3375489575121756
    Attrib AA6=C    0.25988026631226213
    Attrib AA6=D    -0.3419386477211955
    Attrib AA6=E    -0.4478220248536547
    Attrib AA6=F    -0.08582073880738664
    Attrib AA6=G    0.8149198854414634
    Attrib AA6=H    0.2588285529392543
    Attrib AA6=I    0.5416777925673671
    Attrib AA6=K    0.97091300083272
    Attrib AA6=L    -0.3281268443095991
    Attrib AA6=M    -0.7066638554422825
    Attrib AA6=N    -0.021314940468523523
    Attrib AA6=P    -1.148960861051356
    Attrib AA6=Q    0.5473701162194635
    Attrib AA6=R    -0.7629344484178434
    Attrib AA6=S    -0.8168373809530605
    Attrib AA6=T    0.4600877110239115
    Attrib AA6=V    0.1714510113325169
    Attrib AA6=W    -0.2862763142385365
    Attrib AA6=Y    0.9557376388661237
Sigmoid Node 54
    Inputs    Weights
    Threshold    0.019436175301958753
    Attrib AA1=A    -1.0254512170956231
    Attrib AA1=C    0.5899620147333
    Attrib AA1=D    -0.6927837558065204
    Attrib AA1=E    0.33486702160117954
    Attrib AA1=F    -0.349923082148491
    Attrib AA1=G    1.8745756392138546
    Attrib AA1=H    0.024402330911353368
    Attrib AA1=I    -0.20555105774569085
    Attrib AA1=K    -0.5061829677164112
    Attrib AA1=L    0.3497058056465452
    Attrib AA1=M    0.08755053836621833
    Attrib AA1=N    0.7024819001617706
    Attrib AA1=P    0.8374279689931233
    Attrib AA1=Q    -0.42469611163733934
    Attrib AA1=R    -0.8177693254719173
    Attrib AA1=S    0.24949304345360693
    Attrib AA1=T    -0.8754958954754988
    Attrib AA1=V    0.4454759468212451
    Attrib AA1=W    -0.6526824585645478
    Attrib AA1=Y    -0.9218795917993737
    Attrib AA2=A    0.3717985161037354
    Attrib AA2=C    0.5393642237889749
    Attrib AA2=D    0.21925839841502234
    Attrib AA2=E    0.4489129931422338
    Attrib AA2=F    -0.463344704786359
    Attrib AA2=G    -0.10931836148843285
    Attrib AA2=H    0.1153923453338602
    Attrib AA2=I    0.7202156202882752
    Attrib AA2=K    0.38395314151823384
    Attrib AA2=L    0.17306343581800224
    Attrib AA2=M    -0.5925389942529715
    Attrib AA2=N    0.4772249288008595
    Attrib AA2=P    -1.0029905175491247
    Attrib AA2=Q    -1.1165322214439874
    Attrib AA2=R    -0.6397035585122202
    Attrib AA2=S    -0.27282907550839786
    Attrib AA2=T    -1.4816235869259622
    Attrib AA2=V    0.7970707938190383
    Attrib AA2=W    -0.1006294463575908
    Attrib AA2=Y    0.8018070146373125
    Attrib AA3=A    -0.02440513441885674
    Attrib AA3=C    1.2568415094279526
    Attrib AA3=D    -0.04722363787663229
    Attrib AA3=E    -1.214354345504458
    Attrib AA3=F    1.1329301543812444
    Attrib AA3=G    -0.5033582568004691
    Attrib AA3=H    -0.26064031763683243
    Attrib AA3=I    1.6572652722728662
    Attrib AA3=K    -0.42408970930484713
    Attrib AA3=L    -0.6124513248506998
    Attrib AA3=M    -0.6720792003611481
    Attrib AA3=N    0.06625764044172315
    Attrib AA3=P    -0.6691552804623302
    Attrib AA3=Q    -0.19917836738882125
    Attrib AA3=R    -0.5907193954665078
    Attrib AA3=S    1.0793140389200848
    Attrib AA3=T    -1.6677964488087023
    Attrib AA3=V    1.5350277516463298
    Attrib AA3=W    0.02611180130535547
    Attrib AA3=Y    -0.42639434161904627
    Attrib AA4=A    0.9456435706199567
    Attrib AA4=C    0.12203030258947516
    Attrib AA4=D    -0.7290382602016227
    Attrib AA4=E    0.1640929834531573
    Attrib AA4=F    -0.5075659170390311
    Attrib AA4=G    -0.26397703210646906
    Attrib AA4=H    -0.5005457998751117
    Attrib AA4=I    -0.2692542274044182
    Attrib AA4=K    0.5838354283292809
    Attrib AA4=L    0.538373789235492
    Attrib AA4=M    0.6966277266638203
    Attrib AA4=N    -0.7146731368902307
    Attrib AA4=P    -0.5284278450028264
    Attrib AA4=Q    0.8882288109242001
    Attrib AA4=R    -0.996396118420618
    Attrib AA4=S    -0.10080128474789139
    Attrib AA4=T    -0.4299434140639226
    Attrib AA4=V    1.2178584761952649
    Attrib AA4=W    -0.6383967576351313
    Attrib AA4=Y    -0.006877170519206137
    Attrib AA5=A    -0.7995517932417411
    Attrib AA5=C    0.44187139013043836
    Attrib AA5=D    0.28469343554109566
    Attrib AA5=E    -0.9408038778398224
    Attrib AA5=F    0.23092372625638363
    Attrib AA5=G    0.24953610172089416
    Attrib AA5=H    0.971245274180156
    Attrib AA5=I    1.5854480591716444
    Attrib AA5=K    1.0277203666201222
    Attrib AA5=L    -0.19631598040435075
    Attrib AA5=M    -0.09936448783603283
    Attrib AA5=N    0.5921331215117104
    Attrib AA5=P    -0.702874152089328
    Attrib AA5=Q    -1.132766114646322
    Attrib AA5=R    -0.6095605909141282
    Attrib AA5=S    -0.15278150076828556
    Attrib AA5=T    -0.31725028241658126
    Attrib AA5=V    -1.5840756582917928
    Attrib AA5=W    -0.26849427506802565
    Attrib AA5=Y    0.6167107888824758
    Attrib AA6=A    0.6937583647308337
    Attrib AA6=C    -0.6408704105169097
    Attrib AA6=D    -0.6534215342828944
    Attrib AA6=E    0.1977326286517838
    Attrib AA6=F    1.0198575304401873
    Attrib AA6=G    1.0141681291646982
    Attrib AA6=H    0.4289855222587369
    Attrib AA6=I    -0.09740144862161565
    Attrib AA6=K    -0.28327463635859895
    Attrib AA6=L    -0.13856913996874437
    Attrib AA6=M    -0.14457225421008202
    Attrib AA6=N    -0.39561357098317845
    Attrib AA6=P    -0.5328819905481897
    Attrib AA6=Q    -0.5949890542300846
    Attrib AA6=R    -0.5467943022450608
    Attrib AA6=S    -0.26806982671033325
    Attrib AA6=T    -0.9495741707334674
    Attrib AA6=V    0.4438670682716935
    Attrib AA6=W    0.04213511010171788
    Attrib AA6=Y    0.9023217605788059
Sigmoid Node 55
    Inputs    Weights
    Threshold    0.0047890255412993766
    Attrib AA1=A    0.01684866379433338
    Attrib AA1=C    -0.14193025730494635
    Attrib AA1=D    0.17896150234151675
    Attrib AA1=E    0.09918011481726852
    Attrib AA1=F    0.07927735047526083
    Attrib AA1=G    0.027937113228366287
    Attrib AA1=H    0.021480985897923247
    Attrib AA1=I    0.027108792395897953
    Attrib AA1=K    -0.10866495211705969
    Attrib AA1=L    0.03838889652283679
    Attrib AA1=M    0.08326676633399693
    Attrib AA1=N    0.07588037700580554
    Attrib AA1=P    -0.16913203461055884
    Attrib AA1=Q    -0.0577676100179175
    Attrib AA1=R    0.19213238120257417
    Attrib AA1=S    -0.11197391409943429
    Attrib AA1=T    -0.07012795847870575
    Attrib AA1=V    0.05630523734489363
    Attrib AA1=W    0.09919596731142637
    Attrib AA1=Y    0.03551105774279872
    Attrib AA2=A    -0.026274079840385267
    Attrib AA2=C    -4.899338657840248E-5
    Attrib AA2=D    0.22179414813701268
    Attrib AA2=E    0.15895737389057998
    Attrib AA2=F    -0.020400814708089642
    Attrib AA2=G    -0.13373233477737623
    Attrib AA2=H    0.015241349049904433
    Attrib AA2=I    -0.19877150255188664
    Attrib AA2=K    -0.006431371630229915
    Attrib AA2=L    -0.11292455920154071
    Attrib AA2=M    0.0054014855933349265
    Attrib AA2=N    0.02590750805134714
    Attrib AA2=P    0.2436676274206481
    Attrib AA2=Q    -0.04668157515091486
    Attrib AA2=R    0.20774809269231764
    Attrib AA2=S    -0.08498630492840908
    Attrib AA2=T    -0.05801577812749412
    Attrib AA2=V    -0.08460738087139874
    Attrib AA2=W    0.1348688702909167
    Attrib AA2=Y    -0.07422133941408599
    Attrib AA3=A    -0.1142983016782754
    Attrib AA3=C    -0.09595048867958597
    Attrib AA3=D    0.15920865043649474
    Attrib AA3=E    0.17180179281212346
    Attrib AA3=F    -0.09137954904725137
    Attrib AA3=G    0.10003296621211438
    Attrib AA3=H    0.038039213978963045
    Attrib AA3=I    -0.010374813433120392
    Attrib AA3=K    -0.001927575944397452
    Attrib AA3=L    -0.14328316639510766
    Attrib AA3=M    -0.009131450881966372
    Attrib AA3=N    -0.032244789509782525
    Attrib AA3=P    0.18677813625009088
    Attrib AA3=Q    -2.3705183403921056E-4
    Attrib AA3=R    0.26562485082091675
    Attrib AA3=S    -0.1267867136505796
    Attrib AA3=T    -0.014968111196823885
    Attrib AA3=V    -0.06999195747544203
    Attrib AA3=W    0.14615683478498254
    Attrib AA3=Y    0.10403106592644036
    Attrib AA4=A    -0.05654797326815576
    Attrib AA4=C    0.010302025829531315
    Attrib AA4=D    0.18974230921555238
    Attrib AA4=E    0.008451937629246245
    Attrib AA4=F    0.1647805117902395
    Attrib AA4=G    0.07233769952342596
    Attrib AA4=H    0.025235537061116857
    Attrib AA4=I    -0.26444952632819946
    Attrib AA4=K    -0.08919219378033609
    Attrib AA4=L    -0.11781662136301292
    Attrib AA4=M    0.02339014473254361
    Attrib AA4=N    -0.0990624358258484
    Attrib AA4=P    0.2732995161000192
    Attrib AA4=Q    -0.15166248971112192
    Attrib AA4=R    0.19698660272749172
    Attrib AA4=S    -0.04214916980978805
    Attrib AA4=T    0.039795464822535535
    Attrib AA4=V    -0.08764984784661559
    Attrib AA4=W    0.20605007882264556
    Attrib AA4=Y    0.08704291752705806
    Attrib AA5=A    -0.12789032288179306
    Attrib AA5=C    -0.05815214318018185
    Attrib AA5=D    0.10815369077932578
    Attrib AA5=E    0.08866597919564276
    Attrib AA5=F    -0.026149459058120248
    Attrib AA5=G    0.03195268633640736
    Attrib AA5=H    -0.1207482281304174
    Attrib AA5=I    -0.14680774605190638
    Attrib AA5=K    0.017295615550953606
    Attrib AA5=L    0.03974955733379642
    Attrib AA5=M    0.06669566076869447
    Attrib AA5=N    -0.0022282068446552146
    Attrib AA5=P    0.2780109525845683
    Attrib AA5=Q    -0.007576595792555292
    Attrib AA5=R    0.2115434297344359
    Attrib AA5=S    0.03369046328753783
    Attrib AA5=T    0.11676389767972718
    Attrib AA5=V    -0.05306838897171521
    Attrib AA5=W    0.08076715158553907
    Attrib AA5=Y    -0.09205233234475757
    Attrib AA6=A    -0.015363631686082603
    Attrib AA6=C    -0.038241175722371214
    Attrib AA6=D    0.20901399152903904
    Attrib AA6=E    -1.3344967139579294E-4
    Attrib AA6=F    -0.06030767054091589
    Attrib AA6=G    0.029284531045307063
    Attrib AA6=H    -0.023308540017686737
    Attrib AA6=I    -0.16386620573392843
    Attrib AA6=K    -0.051620038301359354
    Attrib AA6=L    -0.014895910821438815
    Attrib AA6=M    -0.005476266479552831
    Attrib AA6=N    0.12341438631411028
    Attrib AA6=P    0.33612740985294853
    Attrib AA6=Q    -0.044902697132590624
    Attrib AA6=R    0.2080360629450179
    Attrib AA6=S    0.1165693718970349
    Attrib AA6=T    -0.0400551736818156
    Attrib AA6=V    -0.15416536135738645
    Attrib AA6=W    -0.0037402396200265013
    Attrib AA6=Y    -0.02495127494075525
Sigmoid Node 56
    Inputs    Weights
    Threshold    -0.005275459536253883
    Attrib AA1=A    -0.3123498573040525
    Attrib AA1=C    -0.14433202071367676
    Attrib AA1=D    0.08404418266968433
    Attrib AA1=E    0.2767220846754014
    Attrib AA1=F    0.20950268162395547
    Attrib AA1=G    -0.07148722609713874
    Attrib AA1=H    0.05433076586017859
    Attrib AA1=I    0.13808194708539334
    Attrib AA1=K    -0.23172236073800703
    Attrib AA1=L    0.20441651087622784
    Attrib AA1=M    0.0858889937581
    Attrib AA1=N    -0.034909082193095915
    Attrib AA1=P    -0.3900448738674099
    Attrib AA1=Q    -0.07511589771006699
    Attrib AA1=R    0.23247277639239164
    Attrib AA1=S    -0.18536007663692516
    Attrib AA1=T    -0.04389482993000698
    Attrib AA1=V    0.1735727137231475
    Attrib AA1=W    0.08520464787803474
    Attrib AA1=Y    -0.054591276250993574
    Attrib AA2=A    -0.13702207150311585
    Attrib AA2=C    -0.026622830382222535
    Attrib AA2=D    0.21805153732172794
    Attrib AA2=E    0.11068411874554311
    Attrib AA2=F    0.013381796775852677
    Attrib AA2=G    0.05390115288673111
    Attrib AA2=H    -0.04501684861217298
    Attrib AA2=I    -0.22336276241026065
    Attrib AA2=K    0.06552358554805715
    Attrib AA2=L    -0.16968288945086366
    Attrib AA2=M    0.11490240718107966
    Attrib AA2=N    0.0621702430793801
    Attrib AA2=P    0.39346119816027464
    Attrib AA2=Q    -0.09117213611891553
    Attrib AA2=R    0.3514843765214137
    Attrib AA2=S    -0.207854048042184
    Attrib AA2=T    -0.15167650033413838
    Attrib AA2=V    -0.20139748847248648
    Attrib AA2=W    0.10520123705179732
    Attrib AA2=Y    -0.16391516488375715
    Attrib AA3=A    -0.10766870821992944
    Attrib AA3=C    -0.17537977306369962
    Attrib AA3=D    0.11543350248211186
    Attrib AA3=E    0.0721031846033144
    Attrib AA3=F    -0.20597989032419087
    Attrib AA3=G    -0.051413843847846745
    Attrib AA3=H    0.03945198490161419
    Attrib AA3=I    -0.08878042165080788
    Attrib AA3=K    0.05549193061835851
    Attrib AA3=L    -0.1957805010453995
    Attrib AA3=M    -0.027415086332647547
    Attrib AA3=N    -0.026600805661006192
    Attrib AA3=P    0.24096728293041708
    Attrib AA3=Q    -0.16115668486540638
    Attrib AA3=R    0.2293432477745279
    Attrib AA3=S    0.08144498729582667
    Attrib AA3=T    -0.09421687652249383
    Attrib AA3=V    0.08888904070173956
    Attrib AA3=W    0.17986812381081918
    Attrib AA3=Y    -0.024312470242649147
    Attrib AA4=A    -0.012930961726810802
    Attrib AA4=C    -0.13225804325965135
    Attrib AA4=D    0.17402940506204528
    Attrib AA4=E    0.11115044215927153
    Attrib AA4=F    0.09794221190175006
    Attrib AA4=G    0.15281923348026677
    Attrib AA4=H    0.009930230913682267
    Attrib AA4=I    -0.4282179928192794
    Attrib AA4=K    -0.11680866577186809
    Attrib AA4=L    0.07460986282853264
    Attrib AA4=M    -0.09651453499141115
    Attrib AA4=N    -0.14347697735167997
    Attrib AA4=P    0.2788496999287119
    Attrib AA4=Q    -0.1284466440408996
    Attrib AA4=R    0.17434156830479464
    Attrib AA4=S    -0.13273449590602168
    Attrib AA4=T    -0.10002407609171104
    Attrib AA4=V    -0.1677078522317798
    Attrib AA4=W    0.21862207884383258
    Attrib AA4=Y    0.11067846405059648
    Attrib AA5=A    -0.13895010457456955
    Attrib AA5=C    -0.04604762787215737
    Attrib AA5=D    0.17111327499370407
    Attrib AA5=E    -0.0709962389666528
    Attrib AA5=F    -0.04058071405505212
    Attrib AA5=G    -0.012160466032468535
    Attrib AA5=H    -0.03350232037535505
    Attrib AA5=I    -0.26433350756365004
    Attrib AA5=K    0.1639781257202041
    Attrib AA5=L    -0.02067054438918741
    Attrib AA5=M    -0.014898151687784557
    Attrib AA5=N    -0.1310360830766972
    Attrib AA5=P    0.3592095348203787
    Attrib AA5=Q    0.019452468228277366
    Attrib AA5=R    0.3389163914830995
    Attrib AA5=S    0.1253896144521182
    Attrib AA5=T    -0.06655196774340015
    Attrib AA5=V    -0.2919804383930967
    Attrib AA5=W    0.11633537672893478
    Attrib AA5=Y    0.010144073720837213
    Attrib AA6=A    -0.04493512209841234
    Attrib AA6=C    -0.030309408510083673
    Attrib AA6=D    0.23455372462246174
    Attrib AA6=E    -0.08223596734568428
    Attrib AA6=F    -0.1757401338579723
    Attrib AA6=G    0.17234630130494416
    Attrib AA6=H    -0.06610838963402427
    Attrib AA6=I    -0.2088536624438785
    Attrib AA6=K    -0.11688250221622005
    Attrib AA6=L    0.13375834693152486
    Attrib AA6=M    -0.028884565201819045
    Attrib AA6=N    0.10384445333637396
    Attrib AA6=P    0.36045582909055746
    Attrib AA6=Q    -0.10371889738956445
    Attrib AA6=R    0.261017135182056
    Attrib AA6=S    0.16501927626215113
    Attrib AA6=T    -0.14470953179373777
    Attrib AA6=V    -0.07801477910301576
    Attrib AA6=W    -0.020923264588124126
    Attrib AA6=Y    -0.11786509613493137
Sigmoid Node 57
    Inputs    Weights
    Threshold    -0.026382219191287682
    Attrib AA1=A    -0.13377680805951944
    Attrib AA1=C    -0.045484599324923915
    Attrib AA1=D    0.07525047177982357
    Attrib AA1=E    0.008072251305779482
    Attrib AA1=F    0.08288389520777295
    Attrib AA1=G    -0.04624296636157486
    Attrib AA1=H    -0.034503316005310036
    Attrib AA1=I    0.19663439061732824
    Attrib AA1=K    0.012711578907279137
    Attrib AA1=L    0.034627245056926784
    Attrib AA1=M    -0.06871122466942756
    Attrib AA1=N    0.07880284419239968
    Attrib AA1=P    -0.0810378706259523
    Attrib AA1=Q    -0.1556582024485783
    Attrib AA1=R    0.3089788889320792
    Attrib AA1=S    -0.09255487067512626
    Attrib AA1=T    -0.05947876997285187
    Attrib AA1=V    -0.10453949238852624
    Attrib AA1=W    0.18143313698947278
    Attrib AA1=Y    0.05509855107265905
    Attrib AA2=A    -0.13986795058977855
    Attrib AA2=C    -0.11915900863704605
    Attrib AA2=D    0.12307662478895104
    Attrib AA2=E    0.2629073602901126
    Attrib AA2=F    -0.05079847259521334
    Attrib AA2=G    -0.06836385810452049
    Attrib AA2=H    0.04008044696273005
    Attrib AA2=I    -0.2612305119661942
    Attrib AA2=K    0.3135268571772263
    Attrib AA2=L    -0.2451853610166065
    Attrib AA2=M    0.04114443420468244
    Attrib AA2=N    0.06917335382467488
    Attrib AA2=P    0.2858030278681104
    Attrib AA2=Q    0.030419851878413017
    Attrib AA2=R    0.3261443625065646
    Attrib AA2=S    0.07858377717292402
    Attrib AA2=T    -0.10512922687386099
    Attrib AA2=V    -0.30130731671317845
    Attrib AA2=W    0.10187398432126958
    Attrib AA2=Y    -0.16471591442325334
    Attrib AA3=A    -0.2696805924325703
    Attrib AA3=C    -0.24207002302426517
    Attrib AA3=D    0.30543211466267917
    Attrib AA3=E    0.08959974886970805
    Attrib AA3=F    -0.02549291244476274
    Attrib AA3=G    -0.021120383645021678
    Attrib AA3=H    -0.012765066789486875
    Attrib AA3=I    -0.214544670870857
    Attrib AA3=K    0.2794348578471227
    Attrib AA3=L    -0.03763508745099843
    Attrib AA3=M    0.0742761908156268
    Attrib AA3=N    0.04086555249342988
    Attrib AA3=P    0.28520519033653513
    Attrib AA3=Q    -0.033152917411381266
    Attrib AA3=R    0.2904373425268137
    Attrib AA3=S    -0.18566918249031136
    Attrib AA3=T    -0.06843938442701095
    Attrib AA3=V    -0.23671812120633104
    Attrib AA3=W    0.1358556744447935
    Attrib AA3=Y    -0.05624900889271855
    Attrib AA4=A    -0.014551483302758066
    Attrib AA4=C    -0.06940821738911837
    Attrib AA4=D    0.17800024992891056
    Attrib AA4=E    0.2052124098171431
    Attrib AA4=F    0.20857144342247133
    Attrib AA4=G    -0.04576271714907765
    Attrib AA4=H    -0.11944496888628596
    Attrib AA4=I    -0.14844400029477064
    Attrib AA4=K    0.16481048587290295
    Attrib AA4=L    -0.14849228075270365
    Attrib AA4=M    -0.002965549469055633
    Attrib AA4=N    -0.15267332349818175
    Attrib AA4=P    0.26255239867180385
    Attrib AA4=Q    -0.20224998143545922
    Attrib AA4=R    0.22152143395081741
    Attrib AA4=S    -0.05072231177069123
    Attrib AA4=T    -0.07276229434656437
    Attrib AA4=V    -0.20959497978749844
    Attrib AA4=W    0.21169318002458273
    Attrib AA4=Y    0.09519317723784392
    Attrib AA5=A    0.05320012237324975
    Attrib AA5=C    -0.08954072108592204
    Attrib AA5=D    -0.008457542825794162
    Attrib AA5=E    0.0844761576310763
    Attrib AA5=F    -0.08550348889722366
    Attrib AA5=G    0.20887076130717808
    Attrib AA5=H    -0.03871532351104494
    Attrib AA5=I    -0.10530668458651729
    Attrib AA5=K    -0.008851221558549626
    Attrib AA5=L    0.09254835436303994
    Attrib AA5=M    -0.04895692125451011
    Attrib AA5=N    -0.06475651243519764
    Attrib AA5=P    0.30570142042525483
    Attrib AA5=Q    -0.11933670223938186
    Attrib AA5=R    0.28071230411411613
    Attrib AA5=S    -0.08137136089524058
    Attrib AA5=T    -0.09530843251829192
    Attrib AA5=V    -0.10427251280825947
    Attrib AA5=W    0.05530338285714645
    Attrib AA5=Y    -0.18668281525732372
    Attrib AA6=A    -0.1482506800600605
    Attrib AA6=C    -0.0524646077988983
    Attrib AA6=D    0.2975004463995634
    Attrib AA6=E    0.04104660934011625
    Attrib AA6=F    -0.09432897133370104
    Attrib AA6=G    0.09223218372874109
    Attrib AA6=H    0.05702086449073427
    Attrib AA6=I    -0.22327316927166793
    Attrib AA6=K    -0.098097776623942
    Attrib AA6=L    -0.09202656104972953
    Attrib AA6=M    -0.11180877245521811
    Attrib AA6=N    0.07324120404191453
    Attrib AA6=P    0.36419676599943424
    Attrib AA6=Q    0.15043580410124766
    Attrib AA6=R    0.23422572335202546
    Attrib AA6=S    4.327801053508776E-4
    Attrib AA6=T    -0.08788673718850601
    Attrib AA6=V    0.11331390781419777
    Attrib AA6=W    0.03359798679545733
    Attrib AA6=Y    -0.19429768236488448
Sigmoid Node 58
    Inputs    Weights
    Threshold    0.01595200599674476
    Attrib AA1=A    -0.020278406397657846
    Attrib AA1=C    -0.012758016346834876
    Attrib AA1=D    0.1114349633573417
    Attrib AA1=E    0.13071924353106007
    Attrib AA1=F    0.11882017709922256
    Attrib AA1=G    -0.023555729402711997
    Attrib AA1=H    -0.030449956895141704
    Attrib AA1=I    0.02993173115468618
    Attrib AA1=K    0.00885825721431335
    Attrib AA1=L    0.032865289710991716
    Attrib AA1=M    0.04697414463237196
    Attrib AA1=N    0.076103013519647
    Attrib AA1=P    -0.11081564229761712
    Attrib AA1=Q    -0.0022262369448896946
    Attrib AA1=R    0.13804092532133866
    Attrib AA1=S    -0.007974097661741744
    Attrib AA1=T    -0.08158134423668593
    Attrib AA1=V    0.08025859197788913
    Attrib AA1=W    0.1209815745989425
    Attrib AA1=Y    0.08836648576940832
    Attrib AA2=A    -0.07825178525993058
    Attrib AA2=C    -0.03180478096291731
    Attrib AA2=D    0.05897810159142505
    Attrib AA2=E    0.09217841656004012
    Attrib AA2=F    0.019574116885412923
    Attrib AA2=G    -0.04343494562776079
    Attrib AA2=H    -0.02185912178462259
    Attrib AA2=I    -0.03400193101827667
    Attrib AA2=K    0.09305234741912617
    Attrib AA2=L    0.02806518585948024
    Attrib AA2=M    0.022438195755819866
    Attrib AA2=N    0.029480783084685273
    Attrib AA2=P    0.1966273152738219
    Attrib AA2=Q    -0.03719617535186485
    Attrib AA2=R    0.18827362116770038
    Attrib AA2=S    -0.045871266387372385
    Attrib AA2=T    -0.04818236410149314
    Attrib AA2=V    -0.034097557515185485
    Attrib AA2=W    0.10109886670833042
    Attrib AA2=Y    -0.07343555162579475
    Attrib AA3=A    0.012779191701666644
    Attrib AA3=C    -0.10209447456859352
    Attrib AA3=D    0.11085915781935733
    Attrib AA3=E    0.12351037966803516
    Attrib AA3=F    -0.04284012166024625
    Attrib AA3=G    0.12175329305076288
    Attrib AA3=H    0.026016646770497955
    Attrib AA3=I    -0.06605862493003985
    Attrib AA3=K    0.06136304248168811
    Attrib AA3=L    -0.05934753679338564
    Attrib AA3=M    0.019880118552401533
    Attrib AA3=N    0.00817976104970612
    Attrib AA3=P    0.18258780596509738
    Attrib AA3=Q    -0.06549954837775232
    Attrib AA3=R    0.19684042611094177
    Attrib AA3=S    -0.07335225503503473
    Attrib AA3=T    -0.03850366838826999
    Attrib AA3=V    -0.10963464648290988
    Attrib AA3=W    0.1194797456511856
    Attrib AA3=Y    0.038800018623008
    Attrib AA4=A    -0.010926388716976411
    Attrib AA4=C    -0.04704534990361289
    Attrib AA4=D    0.08026022132227881
    Attrib AA4=E    0.0016260262599394138
    Attrib AA4=F    0.14475767901960454
    Attrib AA4=G    0.020486560541096283
    Attrib AA4=H    0.07187841064593528
    Attrib AA4=I    -0.2076463362599607
    Attrib AA4=K    0.04819004611390833
    Attrib AA4=L    -0.06576256566660561
    Attrib AA4=M    0.0018338618062655793
    Attrib AA4=N    0.019072639732204143
    Attrib AA4=P    0.24870125286761915
    Attrib AA4=Q    -0.07974132244140456
    Attrib AA4=R    0.17458046251195197
    Attrib AA4=S    -0.06929847604651371
    Attrib AA4=T    -0.010966756403189313
    Attrib AA4=V    -0.08174004862026882
    Attrib AA4=W    0.10192659399998638
    Attrib AA4=Y    0.04865665782214824
    Attrib AA5=A    -0.043386205527412604
    Attrib AA5=C    -0.08460949374736236
    Attrib AA5=D    0.0923174849470244
    Attrib AA5=E    0.11629632871527865
    Attrib AA5=F    -0.04764874408699685
    Attrib AA5=G    -0.008590286577660918
    Attrib AA5=H    -4.46967659900222E-4
    Attrib AA5=I    -0.07736195719220987
    Attrib AA5=K    0.008003876083743852
    Attrib AA5=L    -0.03171074416398414
    Attrib AA5=M    -0.006439665756074866
    Attrib AA5=N    0.04126376949885324
    Attrib AA5=P    0.16720568838714145
    Attrib AA5=Q    -0.011607248870758426
    Attrib AA5=R    0.21887078732773177
    Attrib AA5=S    -0.011857409957187025
    Attrib AA5=T    0.06939183756091281
    Attrib AA5=V    -0.03312383112700603
    Attrib AA5=W    0.12717481546643924
    Attrib AA5=Y    -0.07394928487154852
    Attrib AA6=A    -0.034614465212192906
    Attrib AA6=C    0.05242501315440377
    Attrib AA6=D    0.13101664472671762
    Attrib AA6=E    0.04722583205430183
    Attrib AA6=F    -0.06528264915051692
    Attrib AA6=G    0.01119393218234774
    Attrib AA6=H    0.01011816225489805
    Attrib AA6=I    -0.07291316576218343
    Attrib AA6=K    0.03773413922624164
    Attrib AA6=L    0.004740842348016484
    Attrib AA6=M    0.03623451472178846
    Attrib AA6=N    0.03987926625905563
    Attrib AA6=P    0.2305366073236553
    Attrib AA6=Q    0.06124512247815477
    Attrib AA6=R    0.18216746051011276
    Attrib AA6=S    0.0939001978046041
    Attrib AA6=T    0.06322470087161126
    Attrib AA6=V    -0.09420351050575837
    Attrib AA6=W    0.05706953738032624
    Attrib AA6=Y    -0.02958473785400853
Sigmoid Node 59
    Inputs    Weights
    Threshold    0.0425781770137516
    Attrib AA1=A    -0.5969033650542658
    Attrib AA1=C    -2.2335244504345546
    Attrib AA1=D    0.9088323226113617
    Attrib AA1=E    1.3406288523306082
    Attrib AA1=F    0.6191695063408558
    Attrib AA1=G    -0.8835854044748568
    Attrib AA1=H    1.3445824048382216
    Attrib AA1=I    -1.2997555914625818
    Attrib AA1=K    -0.46771150236694325
    Attrib AA1=L    -0.8496585313592041
    Attrib AA1=M    0.6428028580734527
    Attrib AA1=N    1.336879477167617
    Attrib AA1=P    -1.589696745762309
    Attrib AA1=Q    0.6381809570742704
    Attrib AA1=R    1.5403955392012443
    Attrib AA1=S    -1.6658065197423604
    Attrib AA1=T    -0.7988633149949432
    Attrib AA1=V    -0.6592074602305095
    Attrib AA1=W    0.2278758731358722
    Attrib AA1=Y    1.1307054102486855
    Attrib AA2=A    -1.3458408557770178
    Attrib AA2=C    -1.0613360031838703
    Attrib AA2=D    0.641381764936037
    Attrib AA2=E    -0.5437833849574886
    Attrib AA2=F    0.1643013498542957
    Attrib AA2=G    2.485597019698894
    Attrib AA2=H    -0.33523248802596783
    Attrib AA2=I    -2.3054114917625066
    Attrib AA2=K    2.8542851082053633
    Attrib AA2=L    -0.9625908082287804
    Attrib AA2=M    -0.3491467018460224
    Attrib AA2=N    -0.07059198721922615
    Attrib AA2=P    2.2381850185333048
    Attrib AA2=Q    0.21445590280469015
    Attrib AA2=R    1.3211841706761474
    Attrib AA2=S    -0.109954584727457
    Attrib AA2=T    -0.15201926365794402
    Attrib AA2=V    -2.3792033787909466
    Attrib AA2=W    -0.2445207164172345
    Attrib AA2=Y    -1.3952594063205193
    Attrib AA3=A    0.2898700702052158
    Attrib AA3=C    -1.3054719416005738
    Attrib AA3=D    0.08010104864485999
    Attrib AA3=E    0.17320242939138542
    Attrib AA3=F    -0.0436101054943335
    Attrib AA3=G    -0.20495366994435982
    Attrib AA3=H    0.07825020246414231
    Attrib AA3=I    -1.4804289080117041
    Attrib AA3=K    0.1223352278824555
    Attrib AA3=L    -0.5099792185557237
    Attrib AA3=M    0.5501344411097628
    Attrib AA3=N    0.8037945129487706
    Attrib AA3=P    1.271663589907373
    Attrib AA3=Q    -1.5752223795546252
    Attrib AA3=R    1.8515376962506067
    Attrib AA3=S    -1.235942422361053
    Attrib AA3=T    -1.3047763164872084
    Attrib AA3=V    0.031107613608950268
    Attrib AA3=W    0.4651684709050978
    Attrib AA3=Y    0.5693097552108373
    Attrib AA4=A    -1.6286922877147685
    Attrib AA4=C    0.6575854718075175
    Attrib AA4=D    1.740782223266612
    Attrib AA4=E    -0.5501647811979813
    Attrib AA4=F    1.4408649691446493
    Attrib AA4=G    -0.6090956151313338
    Attrib AA4=H    -0.5296097705313325
    Attrib AA4=I    -0.8812423332863606
    Attrib AA4=K    -1.593981084266785
    Attrib AA4=L    0.20977625823747598
    Attrib AA4=M    -0.8241635093033414
    Attrib AA4=N    1.4148576584901755
    Attrib AA4=P    1.3878903332213204
    Attrib AA4=Q    -0.30418864408967267
    Attrib AA4=R    1.145066109114985
    Attrib AA4=S    -0.41125663562529224
    Attrib AA4=T    -1.4232384709911483
    Attrib AA4=V    -3.0924400268228176
    Attrib AA4=W    0.6729962612160296
    Attrib AA4=Y    1.8142257166720712
    Attrib AA5=A    -1.1919241305656372
    Attrib AA5=C    -0.7244824752551211
    Attrib AA5=D    -0.6947210329361504
    Attrib AA5=E    1.49033078158468
    Attrib AA5=F    -0.20985555651018298
    Attrib AA5=G    0.017201382466794694
    Attrib AA5=H    -0.3192646098598162
    Attrib AA5=I    -1.4825215820417321
    Attrib AA5=K    -0.29855354748068963
    Attrib AA5=L    0.8459456302960342
    Attrib AA5=M    0.11405710705751336
    Attrib AA5=N    -0.23475883620902202
    Attrib AA5=P    1.5450521353961286
    Attrib AA5=Q    -0.29272478215104425
    Attrib AA5=R    1.6721897400391166
    Attrib AA5=S    -0.9803427655987133
    Attrib AA5=T    -0.22347308917819664
    Attrib AA5=V    -0.7536164739467738
    Attrib AA5=W    0.545456935671306
    Attrib AA5=Y    -0.214725898920384
    Attrib AA6=A    -1.5069160438188927
    Attrib AA6=C    0.640083573415817
    Attrib AA6=D    -0.12542764812960974
    Attrib AA6=E    -0.9468745863275071
    Attrib AA6=F    0.8714521184567197
    Attrib AA6=G    -0.9500303988093595
    Attrib AA6=H    -1.1470821386379415
    Attrib AA6=I    -1.7356676672514724
    Attrib AA6=K    -0.30268888100043834
    Attrib AA6=L    -1.6110713081261119
    Attrib AA6=M    -0.685296294914055
    Attrib AA6=N    0.29579748445079956
    Attrib AA6=P    1.8486141809856993
    Attrib AA6=Q    1.565528148199901
    Attrib AA6=R    1.8352932176485741
    Attrib AA6=S    -1.2464496935004288
    Attrib AA6=T    1.9973904260067459
    Attrib AA6=V    -0.7765764085794814
    Attrib AA6=W    -0.2075869878571725
    Attrib AA6=Y    0.9224338979619866
Sigmoid Node 60
    Inputs    Weights
    Threshold    0.04433498286518605
    Attrib AA1=A    -0.06972873572447219
    Attrib AA1=C    -0.6014588086267094
    Attrib AA1=D    -0.5524918732937406
    Attrib AA1=E    -0.1976341648187759
    Attrib AA1=F    -0.18356633522863183
    Attrib AA1=G    0.6292928593559863
    Attrib AA1=H    0.47735309415603744
    Attrib AA1=I    -0.22109284854993339
    Attrib AA1=K    -0.04383837880493425
    Attrib AA1=L    0.7297357965406969
    Attrib AA1=M    -6.330557345367565E-4
    Attrib AA1=N    -0.1057586608602009
    Attrib AA1=P    0.48472356363822455
    Attrib AA1=Q    1.2132267585849328
    Attrib AA1=R    -0.7978786505361101
    Attrib AA1=S    -0.6540266885694621
    Attrib AA1=T    -0.8254892886971036
    Attrib AA1=V    0.9825076906187353
    Attrib AA1=W    -0.4656817471212825
    Attrib AA1=Y    -0.5785679335694816
    Attrib AA2=A    0.22564797202412654
    Attrib AA2=C    1.0969678622541057
    Attrib AA2=D    -0.7465435476735153
    Attrib AA2=E    0.3545959895146693
    Attrib AA2=F    0.1180330569058364
    Attrib AA2=G    0.24657425810835656
    Attrib AA2=H    -0.016404040369638658
    Attrib AA2=I    0.5816514042601068
    Attrib AA2=K    -0.18757562679158027
    Attrib AA2=L    -0.8693238751158054
    Attrib AA2=M    -0.569518115567719
    Attrib AA2=N    -0.18519640733377205
    Attrib AA2=P    -0.7034902411949256
    Attrib AA2=Q    0.13986228108975368
    Attrib AA2=R    -0.6001380133038003
    Attrib AA2=S    0.9017259303404382
    Attrib AA2=T    -1.3683788165195863
    Attrib AA2=V    1.0161317919940684
    Attrib AA2=W    -0.5809594190803717
    Attrib AA2=Y    0.25007506579224775
    Attrib AA3=A    -1.0823686598121474
    Attrib AA3=C    0.8618227902444722
    Attrib AA3=D    -0.40833466605234225
    Attrib AA3=E    1.0257577496580248
    Attrib AA3=F    -2.252093722569197
    Attrib AA3=G    -0.11788460228319148
    Attrib AA3=H    0.27253352542412107
    Attrib AA3=I    0.08347419873246076
    Attrib AA3=K    0.7025807099867954
    Attrib AA3=L    1.330062412814006
    Attrib AA3=M    -0.008311646311283831
    Attrib AA3=N    0.3578907096633761
    Attrib AA3=P    -0.8125103102849428
    Attrib AA3=Q    0.3746248641514023
    Attrib AA3=R    -0.9682538943716846
    Attrib AA3=S    0.35542323597963665
    Attrib AA3=T    -0.9326630962349127
    Attrib AA3=V    1.20282111836898
    Attrib AA3=W    -0.3095692328665079
    Attrib AA3=Y    -0.42443521328912787
    Attrib AA4=A    0.189490084208552
    Attrib AA4=C    0.31985986589384763
    Attrib AA4=D    -0.11773431160495004
    Attrib AA4=E    -0.13800228935062037
    Attrib AA4=F    -1.100157331532346
    Attrib AA4=G    0.5213858966938444
    Attrib AA4=H    0.1115276605535373
    Attrib AA4=I    1.58213727799438
    Attrib AA4=K    0.7136051652504039
    Attrib AA4=L    0.014772655912314882
    Attrib AA4=M    0.12116075090584152
    Attrib AA4=N    -0.10733988834799009
    Attrib AA4=P    -0.9273902672383062
    Attrib AA4=Q    0.5804220754198185
    Attrib AA4=R    -0.08894327107406994
    Attrib AA4=S    0.8503154968535728
    Attrib AA4=T    -1.7274791260953548
    Attrib AA4=V    -0.17737098728494463
    Attrib AA4=W    -0.6489523486168421
    Attrib AA4=Y    -0.5800470184157299
    Attrib AA5=A    1.133321281299739
    Attrib AA5=C    1.0632247429629775
    Attrib AA5=D    0.20414275370244162
    Attrib AA5=E    -0.40571345990323077
    Attrib AA5=F    0.6840173770419841
    Attrib AA5=G    0.10470463276449074
    Attrib AA5=H    0.3851019611574802
    Attrib AA5=I    -1.5335557935709774
    Attrib AA5=K    0.4672174913353614
    Attrib AA5=L    1.0707650367212886
    Attrib AA5=M    -0.7710422736793604
    Attrib AA5=N    0.45136537190061965
    Attrib AA5=P    -0.70531825884851
    Attrib AA5=Q    0.6373515493384028
    Attrib AA5=R    -0.891356945796959
    Attrib AA5=S    0.8571372423095444
    Attrib AA5=T    -1.5747606361789275
    Attrib AA5=V    -1.4854167889119896
    Attrib AA5=W    -0.9079052683097573
    Attrib AA5=Y    0.5689468367576244
    Attrib AA6=A    -0.36446215494812867
    Attrib AA6=C    -0.2919429963209573
    Attrib AA6=D    -0.5209082309965652
    Attrib AA6=E    0.3462029511089978
    Attrib AA6=F    0.6323974113608096
    Attrib AA6=G    0.19677459178325518
    Attrib AA6=H    -0.25335987309801217
    Attrib AA6=I    -0.09177648638946634
    Attrib AA6=K    1.1687012989096115
    Attrib AA6=L    0.1542252892439998
    Attrib AA6=M    0.522576116089927
    Attrib AA6=N    -0.18085945859148783
    Attrib AA6=P    -1.6868769409491384
    Attrib AA6=Q    -0.6266186954408194
    Attrib AA6=R    -0.940350473068027
    Attrib AA6=S    1.3987705622994364
    Attrib AA6=T    0.6326585541251895
    Attrib AA6=V    -0.20362550908333293
    Attrib AA6=W    -0.22424885619208038
    Attrib AA6=Y    -0.5019317510481961
Sigmoid Node 61
    Inputs    Weights
    Threshold    0.021443213717482125
    Attrib AA1=A    -0.22722152699581155
    Attrib AA1=C    -0.13324771001601737
    Attrib AA1=D    0.11907680762147142
    Attrib AA1=E    0.12740668471684866
    Attrib AA1=F    0.11470422569387709
    Attrib AA1=G    -0.13828752137534644
    Attrib AA1=H    0.07402912453878212
    Attrib AA1=I    0.11112820409623518
    Attrib AA1=K    -0.06706051807920067
    Attrib AA1=L    0.08730859737200425
    Attrib AA1=M    0.07318840791474328
    Attrib AA1=N    0.057783558505374547
    Attrib AA1=P    -0.3286589751173301
    Attrib AA1=Q    -0.09165958463207337
    Attrib AA1=R    0.2668351145355675
    Attrib AA1=S    -0.2031330696796173
    Attrib AA1=T    0.056247174586547204
    Attrib AA1=V    0.10873592142342021
    Attrib AA1=W    0.10854513987504999
    Attrib AA1=Y    0.07042466309288306
    Attrib AA2=A    -0.03564020500080792
    Attrib AA2=C    0.04162248622808276
    Attrib AA2=D    0.07221018515526961
    Attrib AA2=E    0.10911570865516677
    Attrib AA2=F    -0.04611888915729345
    Attrib AA2=G    -0.08232303140286333
    Attrib AA2=H    -0.0314715081887745
    Attrib AA2=I    -0.19498258130329785
    Attrib AA2=K    0.17928859487157703
    Attrib AA2=L    -0.1813056685921483
    Attrib AA2=M    0.07906993121094213
    Attrib AA2=N    0.10460680341281967
    Attrib AA2=P    0.19763855954912576
    Attrib AA2=Q    -0.05201198033476368
    Attrib AA2=R    0.20093254641188377
    Attrib AA2=S    -0.22769182638188268
    Attrib AA2=T    0.009568912293085414
    Attrib AA2=V    -0.09029318628761338
    Attrib AA2=W    0.101418380449599
    Attrib AA2=Y    -0.07945536187344272
    Attrib AA3=A    -0.12934036816123778
    Attrib AA3=C    -0.1413208408456636
    Attrib AA3=D    0.16372519332874383
    Attrib AA3=E    0.02116758840213876
    Attrib AA3=F    -0.13711909243734063
    Attrib AA3=G    -0.02218555147994412
    Attrib AA3=H    0.06310829494837902
    Attrib AA3=I    -0.11338290897310264
    Attrib AA3=K    0.28599165225465706
    Attrib AA3=L    -0.2323063924542545
    Attrib AA3=M    -0.0027397013459407008
    Attrib AA3=N    0.0034916711718762433
    Attrib AA3=P    0.23424143740060846
    Attrib AA3=Q    -0.14767673571798423
    Attrib AA3=R    0.36227119120803214
    Attrib AA3=S    -0.10137685984197868
    Attrib AA3=T    0.06994958360997423
    Attrib AA3=V    -0.2066256331244572
    Attrib AA3=W    0.09302144011629086
    Attrib AA3=Y    0.03226400470406502
    Attrib AA4=A    -0.06639128854223092
    Attrib AA4=C    -0.012611830121444925
    Attrib AA4=D    0.13910375438068764
    Attrib AA4=E    0.15988152595037036
    Attrib AA4=F    0.06532085039565907
    Attrib AA4=G    0.020660523980159117
    Attrib AA4=H    -0.010695540228924818
    Attrib AA4=I    -0.3160743758898254
    Attrib AA4=K    0.07897579851436248
    Attrib AA4=L    -0.09287029011775767
    Attrib AA4=M    0.04187884004283746
    Attrib AA4=N    -0.111809839589777
    Attrib AA4=P    0.2750083174752533
    Attrib AA4=Q    -0.06434423103102016
    Attrib AA4=R    0.272019105023461
    Attrib AA4=S    -0.06582518056937335
    Attrib AA4=T    0.031850192305554734
    Attrib AA4=V    -0.10823380797984905
    Attrib AA4=W    0.11490094348893266
    Attrib AA4=Y    0.1156629049266821
    Attrib AA5=A    -0.0614583522986779
    Attrib AA5=C    -0.12912229393526703
    Attrib AA5=D    0.16714765195178616
    Attrib AA5=E    -0.025046345147091996
    Attrib AA5=F    -0.12298171596813001
    Attrib AA5=G    0.023844436375146848
    Attrib AA5=H    -0.007950144950039298
    Attrib AA5=I    -0.1731290214596542
    Attrib AA5=K    0.1265612617957496
    Attrib AA5=L    0.07256250931174073
    Attrib AA5=M    -0.006917743419211642
    Attrib AA5=N    -0.08653320040853985
    Attrib AA5=P    0.3320560813627828
    Attrib AA5=Q    -0.02707295069979713
    Attrib AA5=R    0.26172140228714474
    Attrib AA5=S    0.059179636462655845
    Attrib AA5=T    -0.01305122295033863
    Attrib AA5=V    -0.01626175910939736
    Attrib AA5=W    0.09267061529136547
    Attrib AA5=Y    -0.1348091809904374
    Attrib AA6=A    -0.012321256416644822
    Attrib AA6=C    0.03451681808934306
    Attrib AA6=D    0.20519043049126917
    Attrib AA6=E    -0.037048119302113144
    Attrib AA6=F    -0.1842627201706301
    Attrib AA6=G    0.11014104288446595
    Attrib AA6=H    -0.05818796668875037
    Attrib AA6=I    -0.2343870365078492
    Attrib AA6=K    -0.05895067482558475
    Attrib AA6=L    -0.05356146555101526
    Attrib AA6=M    -0.04473244113550913
    Attrib AA6=N    0.1477440122102608
    Attrib AA6=P    0.2957215960596851
    Attrib AA6=Q    -0.017745865717501585
    Attrib AA6=R    0.2708898077945462
    Attrib AA6=S    0.10608575439992923
    Attrib AA6=T    0.10819802650907816
    Attrib AA6=V    -0.006437769748974655
    Attrib AA6=W    -0.05853151845142102
    Attrib AA6=Y    -0.07759457301374026
Sigmoid Node 62
    Inputs    Weights
    Threshold    -0.04527252394718743
    Attrib AA1=A    -0.08330033188159688
    Attrib AA1=C    -0.02757244127045393
    Attrib AA1=D    0.052093688977586226
    Attrib AA1=E    0.05623851118061992
    Attrib AA1=F    0.009502362954471596
    Attrib AA1=G    -0.010693735107633717
    Attrib AA1=H    0.08615321858227704
    Attrib AA1=I    0.021850715499939288
    Attrib AA1=K    8.567153470741254E-4
    Attrib AA1=L    0.053681180677284196
    Attrib AA1=M    0.085773916027188
    Attrib AA1=N    0.03093863720449239
    Attrib AA1=P    -0.11304873646059362
    Attrib AA1=Q    -0.06695426075467993
    Attrib AA1=R    0.18739423077450487
    Attrib AA1=S    -0.006437051069046021
    Attrib AA1=T    -0.024062942124555294
    Attrib AA1=V    0.012912397249174376
    Attrib AA1=W    0.10967612560507216
    Attrib AA1=Y    0.00476895968226168
    Attrib AA2=A    0.02145638218815542
    Attrib AA2=C    -0.02832507170340468
    Attrib AA2=D    0.054246573065434116
    Attrib AA2=E    0.05132425912895127
    Attrib AA2=F    -0.017162671796511538
    Attrib AA2=G    -0.008853940621459751
    Attrib AA2=H    0.05124484687651
    Attrib AA2=I    -0.07881085105675335
    Attrib AA2=K    0.13901487249557132
    Attrib AA2=L    -0.009099749293649855
    Attrib AA2=M    0.08730375891518832
    Attrib AA2=N    0.0018747580800962786
    Attrib AA2=P    0.18076411555171623
    Attrib AA2=Q    -0.07186222641854452
    Attrib AA2=R    0.09690187532739085
    Attrib AA2=S    -0.047611978421594585
    Attrib AA2=T    -0.007652608835683754
    Attrib AA2=V    -0.05360552389017262
    Attrib AA2=W    0.03497872706522873
    Attrib AA2=Y    -0.011065981578047753
    Attrib AA3=A    0.059197207061573894
    Attrib AA3=C    -0.022120491755009134
    Attrib AA3=D    0.1015615044605595
    Attrib AA3=E    0.017440224538177115
    Attrib AA3=F    0.014911593619181238
    Attrib AA3=G    0.0664127301271706
    Attrib AA3=H    0.04387114254658761
    Attrib AA3=I    0.016830688264181968
    Attrib AA3=K    0.027913557825587326
    Attrib AA3=L    -0.003761106382265988
    Attrib AA3=M    0.004455573127248956
    Attrib AA3=N    0.05287833094106365
    Attrib AA3=P    0.11004885286346698
    Attrib AA3=Q    -0.010942781605472532
    Attrib AA3=R    0.1594788700081924
    Attrib AA3=S    -0.0023114174790691486
    Attrib AA3=T    -0.008739448993796797
    Attrib AA3=V    -0.07343603066418554
    Attrib AA3=W    0.1279200395192482
    Attrib AA3=Y    -0.01859684965667588
    Attrib AA4=A    -0.06817636126508195
    Attrib AA4=C    -0.04052900836645391
    Attrib AA4=D    0.05815326000897452
    Attrib AA4=E    0.09014894610153416
    Attrib AA4=F    0.06899213094432546
    Attrib AA4=G    0.11459692021469343
    Attrib AA4=H    -0.023466606571225977
    Attrib AA4=I    -0.17738752236074587
    Attrib AA4=K    0.051070438264667124
    Attrib AA4=L    -0.019547888802199792
    Attrib AA4=M    0.02935235184707915
    Attrib AA4=N    0.02819500888829704
    Attrib AA4=P    0.17373296432274354
    Attrib AA4=Q    0.0068235530669927295
    Attrib AA4=R    0.15880467344612115
    Attrib AA4=S    -0.08596537303020856
    Attrib AA4=T    -0.035509958615492276
    Attrib AA4=V    -0.11823230324240998
    Attrib AA4=W    0.09474181500224044
    Attrib AA4=Y    0.09725393127198177
    Attrib AA5=A    0.020422758950979655
    Attrib AA5=C    -0.0037001685254842787
    Attrib AA5=D    0.12223402232479484
    Attrib AA5=E    0.050626180335807576
    Attrib AA5=F    -0.019859722459747903
    Attrib AA5=G    0.06772065159709188
    Attrib AA5=H    0.013088982958938416
    Attrib AA5=I    -0.09700245902280741
    Attrib AA5=K    0.02656415346826686
    Attrib AA5=L    0.03699261491159973
    Attrib AA5=M    -0.013656131590957635
    Attrib AA5=N    -0.025620139347343206
    Attrib AA5=P    0.16520542234592164
    Attrib AA5=Q    0.003253853407930818
    Attrib AA5=R    0.11577334654370566
    Attrib AA5=S    0.05436440579558257
    Attrib AA5=T    0.07297478771386656
    Attrib AA5=V    -0.09715292458396163
    Attrib AA5=W    0.061449926409470716
    Attrib AA5=Y    0.011066784454042702
    Attrib AA6=A    0.06518711060858272
    Attrib AA6=C    -0.02139477611588486
    Attrib AA6=D    0.09601277040828304
    Attrib AA6=E    0.04182558747261648
    Attrib AA6=F    -0.07209459344072386
    Attrib AA6=G    0.06403358889145723
    Attrib AA6=H    0.07289170119361854
    Attrib AA6=I    -0.0162914177912881
    Attrib AA6=K    -0.01075373633793634
    Attrib AA6=L    0.010589516904830235
    Attrib AA6=M    0.033803313288828435
    Attrib AA6=N    0.05139149074630897
    Attrib AA6=P    0.13422793030631366
    Attrib AA6=Q    0.05942274379602167
    Attrib AA6=R    0.10809044044193242
    Attrib AA6=S    0.019170261891014728
    Attrib AA6=T    0.02595189348239154
    Attrib AA6=V    -0.06219596254177928
    Attrib AA6=W    0.012658281949593918
    Attrib AA6=Y    -0.03400243771245975
Class no
    Input
    Node 0
Class yes
    Input
    Node 1


Time taken to build model: 1024.66 seconds

=== Evaluation on test set ===
=== Summary ===

Correctly Classified Instances        1444               91.0467 %
Incorrectly Classified Instances       142                8.9533 %
Kappa statistic                          0.7337
Mean absolute error                      0.0945
Root mean squared error                  0.2744
Relative absolute error                 29.3513 %
Root relative squared error             66.2181 %
Total Number of Instances             1586     

=== Detailed Accuracy By Class ===

               TP Rate   FP Rate   Precision   Recall  F-Measure   ROC Area  Class
                 0.948     0.225      0.938     0.948     0.943      0.957    no
                 0.775     0.052      0.807     0.775     0.791      0.957    yes
Weighted Avg.    0.91      0.188      0.909     0.91      0.91       0.957

=== Confusion Matrix ===

    a    b   <-- classified as
 1176   64 |    a = no
   78  268 |    b = yes
----------------------------------------------------------------------------------------------

MLP - Reduced Training Set

=== Run information ===

Scheme:weka.classifiers.functions.MultilayerPerceptron -L 0.1 -M 0.2 -N 500 -V 0 -S 0 -E 20 -H a
Relation:     amyloid
Instances:    4251
Attributes:   7
              AA1
              AA2
              AA3
              AA4
              AA5
              AA6
              Amyloid
Test mode:user supplied test set: size unknown (reading incrementally)

=== Classifier model (full training set) ===

Sigmoid Node 0
    Inputs    Weights
    Threshold    -2.696206046925576
    Node 2    0.16642705733650628
    Node 3    0.44120142729996903
    Node 4    3.249255995092586
    Node 5    0.512726238684505
    Node 6    3.5836765542627655
    Node 7    -1.267687224511931
    Node 8    0.13187488521492557
    Node 9    2.416715341063853
    Node 10    0.8167168464620913
    Node 11    3.278472616027753
    Node 12    0.2018599470689393
    Node 13    4.0626201656870595
    Node 14    0.37653775641530973
    Node 15    3.6334656298523114
    Node 16    3.6565770076319732
    Node 17    2.501411850773252
    Node 18    0.44830424110928235
    Node 19    0.40176266069250277
    Node 20    0.5856018349253443
    Node 21    1.6479015783419315
    Node 22    5.014965137461159
    Node 23    -3.378576466366977
    Node 24    3.7921457848039246
    Node 25    1.3621712125560805
    Node 26    3.7160763254139297
    Node 27    -0.01588164929674921
    Node 28    -4.843715679570504
    Node 29    0.07475181309079744
    Node 30    0.15186976078132935
    Node 31    3.3008466527879543
    Node 32    0.04853051919095356
    Node 33    0.33555229627461935
    Node 34    1.1169153790555335
    Node 35    3.322450739807706
    Node 36    3.9191666945523465
    Node 37    -5.0689656454656
    Node 38    -1.2071910198646403
    Node 39    3.244435595988207
    Node 40    3.283429374082724
    Node 41    -0.15581554557781543
    Node 42    0.21086725330235867
    Node 43    0.6802687121364486
    Node 44    -0.05516693350794902
    Node 45    0.5020853368307507
    Node 46    1.0716140969134125
    Node 47    -3.116534170676682
    Node 48    0.6994503827461644
    Node 49    -2.5006765927486394
    Node 50    -3.2071608774539393
    Node 51    -0.7899699186242422
    Node 52    0.13294925891323017
    Node 53    0.18007906631747198
    Node 54    0.391876470271518
    Node 55    1.1143796970962039
    Node 56    0.05478707378032982
    Node 57    1.5925434320535636
    Node 58    -2.7601444884677244
    Node 59    0.23397545090130362
    Node 60    4.895925531262276
    Node 61    2.057575154900227
    Node 62    1.1439140318067327
Sigmoid Node 1
    Inputs    Weights
    Threshold    2.693940396916139
    Node 2    -0.1911343362386693
    Node 3    -0.3908225304483809
    Node 4    -3.245352638077936
    Node 5    -0.5827556135362577
    Node 6    -3.5783036495478324
    Node 7    1.2926124529827232
    Node 8    -0.14449096435656675
    Node 9    -2.4194049857111355
    Node 10    -0.8090068094316445
    Node 11    -3.2721950418447396
    Node 12    -0.23241286053329038
    Node 13    -4.061179584825092
    Node 14    -0.39208741500304495
    Node 15    -3.635753122448281
    Node 16    -3.6557153514166774
    Node 17    -2.499117766506132
    Node 18    -0.48603397818787475
    Node 19    -0.3531789674323981
    Node 20    -0.6288871428568034
    Node 21    -1.6567115619350403
    Node 22    -5.015655518940967
    Node 23    3.3802194192214703
    Node 24    -3.7808031982868653
    Node 25    -1.3431289710154692
    Node 26    -3.7175720310308864
    Node 27    -0.05697930940875798
    Node 28    4.83777025456535
    Node 29    -0.12095846088641303
    Node 30    -0.09701784391308144
    Node 31    -3.2984706916506012
    Node 32    -0.06042132526343588
    Node 33    -0.327869391070708
    Node 34    -1.0921375692964128
    Node 35    -3.3260800273810913
    Node 36    -3.92775620690708
    Node 37    5.0718954845773725
    Node 38    1.1839052483830765
    Node 39    -3.2465623644879025
    Node 40    -3.2849287612534583
    Node 41    0.09383961685544792
    Node 42    -0.23882797533796765
    Node 43    -0.6623520967321643
    Node 44    -0.004576918446346896
    Node 45    -0.5264658594138004
    Node 46    -1.069818511528212
    Node 47    3.1205482472180326
    Node 48    -0.7338385450337586
    Node 49    2.509706023364226
    Node 50    3.218921335577277
    Node 51    0.7941995366624126
    Node 52    -0.18140705971121693
    Node 53    -0.11779720640058451
    Node 54    -0.3783801569696833
    Node 55    -1.0970669428836854
    Node 56    -0.01875362398546533
    Node 57    -1.5777900071287865
    Node 58    2.7496824576032908
    Node 59    -0.17806612940202565
    Node 60    -4.900364646388666
    Node 61    -2.0614077107971553
    Node 62    -1.184524597637449
Sigmoid Node 2
    Inputs    Weights
    Threshold    -0.021793536335892642
    Attrib AA1=A    -0.06845789176672287
    Attrib AA1=C    -0.013910763177616315
    Attrib AA1=D    0.12037391169765693
    Attrib AA1=E    0.11655311967311269
    Attrib AA1=F    0.03338388309113593
    Attrib AA1=G    0.034693462384104416
    Attrib AA1=H    -0.026349392523935963
    Attrib AA1=I    0.05967798610037467
    Attrib AA1=K    0.052670848998404324
    Attrib AA1=L    0.06417008498654352
    Attrib AA1=M    0.06157597234791006
    Attrib AA1=N    0.036173277227185566
    Attrib AA1=P    -0.08588659760038117
    Attrib AA1=Q    0.08547116883085364
    Attrib AA1=R    0.1683645056866843
    Attrib AA1=S    0.055939975557881876
    Attrib AA1=T    -0.007930701638114566
    Attrib AA1=V    -0.035365866962655056
    Attrib AA1=W    0.05829725747032556
    Attrib AA1=Y    0.03058118066535283
    Attrib AA2=A    -0.06403124571134225
    Attrib AA2=C    -0.05399614123316101
    Attrib AA2=D    0.10462842140871524
    Attrib AA2=E    0.05417501852599054
    Attrib AA2=F    0.03734379462971729
    Attrib AA2=G    0.04897416396902428
    Attrib AA2=H    -0.010758596774190872
    Attrib AA2=I    -0.02354345935923487
    Attrib AA2=K    -0.006224263637217915
    Attrib AA2=L    0.06094761552885531
    Attrib AA2=M    0.020895143768095984
    Attrib AA2=N    0.10467946780812164
    Attrib AA2=P    0.21694643679292322
    Attrib AA2=Q    0.00484133682278108
    Attrib AA2=R    0.09071919554781949
    Attrib AA2=S    -0.07910096277339167
    Attrib AA2=T    0.055254022391419265
    Attrib AA2=V    -0.07990753799972973
    Attrib AA2=W    0.11200237668805291
    Attrib AA2=Y    0.01883671267533777
    Attrib AA3=A    -0.031151257122622532
    Attrib AA3=C    -0.0613087513172571
    Attrib AA3=D    0.09408225672035876
    Attrib AA3=E    0.022042618481027294
    Attrib AA3=F    0.09479908875529647
    Attrib AA3=G    -0.016049755523617523
    Attrib AA3=H    -0.009437860363301478
    Attrib AA3=I    0.006772156247234899
    Attrib AA3=K    0.10720215044942699
    Attrib AA3=L    -0.061548189731647954
    Attrib AA3=M    0.048482235250192754
    Attrib AA3=N    0.011755761084093817
    Attrib AA3=P    0.16423473936363464
    Attrib AA3=Q    0.04952347927125585
    Attrib AA3=R    0.179524048571037
    Attrib AA3=S    -0.026842974706017157
    Attrib AA3=T    -0.03544782595408284
    Attrib AA3=V    -0.06594099304802847
    Attrib AA3=W    0.08955617237974849
    Attrib AA3=Y    0.013066491044258546
    Attrib AA4=A    -0.06375952823528389
    Attrib AA4=C    0.019587047791194957
    Attrib AA4=D    0.17196570866737573
    Attrib AA4=E    -0.039902247027452015
    Attrib AA4=F    0.15871035054059998
    Attrib AA4=G    0.039717884334291007
    Attrib AA4=H    0.002584968568775847
    Attrib AA4=I    -0.11473751316071833
    Attrib AA4=K    0.0874404975015596
    Attrib AA4=L    -0.034473098910991526
    Attrib AA4=M    -0.06223823940549994
    Attrib AA4=N    0.12872155047336822
    Attrib AA4=P    0.1699006758534375
    Attrib AA4=Q    -0.05998353198980681
    Attrib AA4=R    0.1432216351480177
    Attrib AA4=S    -0.09515696620143034
    Attrib AA4=T    0.029422087819995234
    Attrib AA4=V    -0.1575708142038368
    Attrib AA4=W    0.06167952948322967
    Attrib AA4=Y    0.03645911822009559
    Attrib AA5=A    -0.05086175081312874
    Attrib AA5=C    0.0047376040900659515
    Attrib AA5=D    0.019205642264706387
    Attrib AA5=E    0.07962279964339562
    Attrib AA5=F    -0.024224248147504426
    Attrib AA5=G    0.10450273983238995
    Attrib AA5=H    0.0116512128316902
    Attrib AA5=I    0.02037731271001954
    Attrib AA5=K    0.07893187147218157
    Attrib AA5=L    0.10530065952980089
    Attrib AA5=M    -0.006114516938230505
    Attrib AA5=N    0.025412899358035704
    Attrib AA5=P    0.221975819723241
    Attrib AA5=Q    -0.011015165141185099
    Attrib AA5=R    0.14769133807461376
    Attrib AA5=S    -0.013953745728724772
    Attrib AA5=T    0.05146617254577532
    Attrib AA5=V    -0.00642526101848977
    Attrib AA5=W    0.1534054868347821
    Attrib AA5=Y    -0.008080879501102643
    Attrib AA6=A    -0.035522940085952526
    Attrib AA6=C    0.05296177541747004
    Attrib AA6=D    0.10403256489046585
    Attrib AA6=E    0.10390572803337787
    Attrib AA6=F    -0.07893854175549819
    Attrib AA6=G    0.05784513466038236
    Attrib AA6=H    -0.03182982138296712
    Attrib AA6=I    -0.0611219472514706
    Attrib AA6=K    0.04016563117840292
    Attrib AA6=L    0.028325369376268526
    Attrib AA6=M    -0.03760087424688882
    Attrib AA6=N    0.056351881722307325
    Attrib AA6=P    0.11132656218088692
    Attrib AA6=Q    0.05742648882101682
    Attrib AA6=R    0.08390363882315961
    Attrib AA6=S    -4.766741975994836E-4
    Attrib AA6=T    0.025526909283661726
    Attrib AA6=V    -0.060699686306735015
    Attrib AA6=W    0.03528782422025196
    Attrib AA6=Y    -0.008701757677755604
Sigmoid Node 3
    Inputs    Weights
    Threshold    -0.014231964116054974
    Attrib AA1=A    3.7582480342025337E-4
    Attrib AA1=C    -0.1771528245404663
    Attrib AA1=D    0.1019771593892199
    Attrib AA1=E    0.14038212399488487
    Attrib AA1=F    0.018776230264584994
    Attrib AA1=G    -0.03839733212245127
    Attrib AA1=H    -0.09167443740790067
    Attrib AA1=I    -0.07470894845807258
    Attrib AA1=K    -0.09741954220243897
    Attrib AA1=L    0.11219855436126791
    Attrib AA1=M    0.09330184527699123
    Attrib AA1=N    0.14277132047040417
    Attrib AA1=P    -0.2661058083605251
    Attrib AA1=Q    -0.020131765721969407
    Attrib AA1=R    0.27934413545086223
    Attrib AA1=S    -0.022627903812412448
    Attrib AA1=T    0.07022998409780483
    Attrib AA1=V    -0.14034970716270792
    Attrib AA1=W    0.1858750060346947
    Attrib AA1=Y    0.07637751085597327
    Attrib AA2=A    -0.10880392879096977
    Attrib AA2=C    -0.13179045801828165
    Attrib AA2=D    0.2168540191039442
    Attrib AA2=E    0.1391830528817229
    Attrib AA2=F    -0.1293094818185699
    Attrib AA2=G    0.1035338578551369
    Attrib AA2=H    0.042004712751344965
    Attrib AA2=I    -0.12051774920867356
    Attrib AA2=K    0.005567588574011764
    Attrib AA2=L    0.04104933922825889
    Attrib AA2=M    0.010796477521216548
    Attrib AA2=N    0.08514145664746849
    Attrib AA2=P    0.36504218971098146
    Attrib AA2=Q    0.08016026294241531
    Attrib AA2=R    0.3056861052628081
    Attrib AA2=S    -0.296030346211245
    Attrib AA2=T    0.0946026098969244
    Attrib AA2=V    -0.3161790368279533
    Attrib AA2=W    0.05822006415298529
    Attrib AA2=Y    -0.1596744192721245
    Attrib AA3=A    -0.21320439035713554
    Attrib AA3=C    -0.16424095257391436
    Attrib AA3=D    0.13674651542126395
    Attrib AA3=E    0.0025315856138463486
    Attrib AA3=F    0.13124171422486436
    Attrib AA3=G    0.011307553608742358
    Attrib AA3=H    0.005857911468447207
    Attrib AA3=I    -0.0982596757413062
    Attrib AA3=K    0.028353840168545703
    Attrib AA3=L    -0.27321735671789477
    Attrib AA3=M    0.005556924414410428
    Attrib AA3=N    0.02502031497202998
    Attrib AA3=P    0.31263977468167503
    Attrib AA3=Q    0.03888313562578638
    Attrib AA3=R    0.321207948855521
    Attrib AA3=S    -0.10262237942462679
    Attrib AA3=T    -0.03475107756072754
    Attrib AA3=V    -0.21411137019505486
    Attrib AA3=W    0.11599604908877294
    Attrib AA3=Y    -0.05510318807162555
    Attrib AA4=A    0.0018056314500100078
    Attrib AA4=C    0.03171821710591547
    Attrib AA4=D    0.19710323592415213
    Attrib AA4=E    0.055490926965936535
    Attrib AA4=F    0.20180493647911651
    Attrib AA4=G    5.278635502991067E-4
    Attrib AA4=H    -0.06764257115295011
    Attrib AA4=I    -0.35528416291744086
    Attrib AA4=K    0.06007330001334392
    Attrib AA4=L    -0.1461373881080146
    Attrib AA4=M    -0.11256711122528193
    Attrib AA4=N    0.08781541718794607
    Attrib AA4=P    0.3210981299023667
    Attrib AA4=Q    -0.14326006392237506
    Attrib AA4=R    0.19353662147857423
    Attrib AA4=S    -0.15697732008966495
    Attrib AA4=T    0.11331570360319118
    Attrib AA4=V    -0.3598684965430356
    Attrib AA4=W    0.1458637231180585
    Attrib AA4=Y    0.1254007749771534
    Attrib AA5=A    -0.14418189690800637
    Attrib AA5=C    -0.15735066108704765
    Attrib AA5=D    0.044829654433825604
    Attrib AA5=E    0.08127652101267262
    Attrib AA5=F    -0.1226376260894805
    Attrib AA5=G    0.10690328831829074
    Attrib AA5=H    -0.10627555387926435
    Attrib AA5=I    0.03439827572188705
    Attrib AA5=K    -0.028257422074599213
    Attrib AA5=L    0.018259134493582418
    Attrib AA5=M    -0.022184043199204546
    Attrib AA5=N    0.04436887334081582
    Attrib AA5=P    0.40013569842200436
    Attrib AA5=Q    -0.12444917397069866
    Attrib AA5=R    0.3950114646496188
    Attrib AA5=S    -0.04371156169749996
    Attrib AA5=T    -0.008895873921655048
    Attrib AA5=V    -0.1594835951843337
    Attrib AA5=W    0.1889172644766256
    Attrib AA5=Y    -0.03675328162402848
    Attrib AA6=A    0.00734001784083609
    Attrib AA6=C    0.047531255862604364
    Attrib AA6=D    0.1896549662138911
    Attrib AA6=E    0.003638685494571981
    Attrib AA6=F    -0.1599452888863193
    Attrib AA6=G    0.3218578182882502
    Attrib AA6=H    0.0022524773156648637
    Attrib AA6=I    -0.14196645709655084
    Attrib AA6=K    -0.13838313296700797
    Attrib AA6=L    -0.10260796480280084
    Attrib AA6=M    -0.20865325885563094
    Attrib AA6=N    0.10109472865280379
    Attrib AA6=P    0.32722007577900697
    Attrib AA6=Q    0.09894295819066903
    Attrib AA6=R    0.31518145608550424
    Attrib AA6=S    -0.14810939929746142
    Attrib AA6=T    0.030329770143912277
    Attrib AA6=V    -0.1845338354748622
    Attrib AA6=W    0.009901013767931163
    Attrib AA6=Y    -0.08858676861472926
Sigmoid Node 4
    Inputs    Weights
    Threshold    0.030967483684849074
    Attrib AA1=A    -0.14633998294889572
    Attrib AA1=C    0.5335021849995687
    Attrib AA1=D    -0.13072230581973748
    Attrib AA1=E    -0.11909709301774711
    Attrib AA1=F    -0.4833836036457979
    Attrib AA1=G    0.25165416041623845
    Attrib AA1=H    -0.2832331250349922
    Attrib AA1=I    0.723463358730239
    Attrib AA1=K    -0.35246640482969305
    Attrib AA1=L    -0.9015408335456052
    Attrib AA1=M    -0.49149516918815794
    Attrib AA1=N    1.0439215989407518
    Attrib AA1=P    -1.4869162938622844
    Attrib AA1=Q    0.44334362137042793
    Attrib AA1=R    1.1942330397380203
    Attrib AA1=S    0.17952877033083844
    Attrib AA1=T    -0.5778214735524809
    Attrib AA1=V    0.4001077454962082
    Attrib AA1=W    0.8680494727226821
    Attrib AA1=Y    -0.33663707979133933
    Attrib AA2=A    -1.2074585417546861
    Attrib AA2=C    0.1548074641112831
    Attrib AA2=D    0.1716850123350128
    Attrib AA2=E    -0.5407031824701954
    Attrib AA2=F    -0.3854843465299795
    Attrib AA2=G    -0.6418841219402566
    Attrib AA2=H    0.09727440410540229
    Attrib AA2=I    -0.060121546821299804
    Attrib AA2=K    1.2425294188698626
    Attrib AA2=L    0.8616885594063699
    Attrib AA2=M    0.07790547243775259
    Attrib AA2=N    1.0190782498366395
    Attrib AA2=P    0.872000151737261
    Attrib AA2=Q    -0.7087048501965302
    Attrib AA2=R    0.8118022219926478
    Attrib AA2=S    0.6183524078327539
    Attrib AA2=T    -1.0783464369522555
    Attrib AA2=V    -0.5321903432255223
    Attrib AA2=W    0.16754536995592384
    Attrib AA2=Y    -0.5934232309177059
    Attrib AA3=A    -1.054450478520896
    Attrib AA3=C    -0.4353254870816711
    Attrib AA3=D    1.1729547858106955
    Attrib AA3=E    0.0021426023143203627
    Attrib AA3=F    0.16010683319374316
    Attrib AA3=G    1.0569643171414276
    Attrib AA3=H    0.3811416326713404
    Attrib AA3=I    0.4453233782540363
    Attrib AA3=K    0.6863088512255583
    Attrib AA3=L    0.17283560279521645
    Attrib AA3=M    -0.466551487467993
    Attrib AA3=N    -0.5963805072107166
    Attrib AA3=P    1.081152096273485
    Attrib AA3=Q    -1.0887706688077405
    Attrib AA3=R    1.3854399606412047
    Attrib AA3=S    -1.195810529536032
    Attrib AA3=T    -1.1809884652011868
    Attrib AA3=V    -1.3301243683513586
    Attrib AA3=W    0.6882587869537469
    Attrib AA3=Y    0.3842993563792841
    Attrib AA4=A    -0.5870854716813685
    Attrib AA4=C    -0.17363281027174893
    Attrib AA4=D    0.5427315396719237
    Attrib AA4=E    1.291550602840887
    Attrib AA4=F    0.7047461869243079
    Attrib AA4=G    0.41941083628612486
    Attrib AA4=H    0.15554900744554498
    Attrib AA4=I    -1.0443345940320434
    Attrib AA4=K    -0.4112593028320478
    Attrib AA4=L    -1.178850936856326
    Attrib AA4=M    -0.9571683827451091
    Attrib AA4=N    1.0374393952022103
    Attrib AA4=P    1.2533325256542003
    Attrib AA4=Q    -0.5851518756328935
    Attrib AA4=R    0.6174641239655729
    Attrib AA4=S    -0.41424540817172245
    Attrib AA4=T    -1.1899939728820816
    Attrib AA4=V    -0.17671252051820788
    Attrib AA4=W    0.5499622064990074
    Attrib AA4=Y    0.3336475990054931
    Attrib AA5=A    0.14504310040497526
    Attrib AA5=C    -0.18561980997231114
    Attrib AA5=D    -0.42714852912990303
    Attrib AA5=E    0.3798635765621298
    Attrib AA5=F    -0.2893222651021928
    Attrib AA5=G    0.17541416025388915
    Attrib AA5=H    0.19970076460570377
    Attrib AA5=I    -0.38460882356627785
    Attrib AA5=K    0.4021779710150038
    Attrib AA5=L    -0.8752790628130911
    Attrib AA5=M    0.4041246315334212
    Attrib AA5=N    -0.3230254369690801
    Attrib AA5=P    1.1521746552516186
    Attrib AA5=Q    -0.4759398508342117
    Attrib AA5=R    0.8031212613295435
    Attrib AA5=S    -0.45302412491717753
    Attrib AA5=T    -0.9645370248002938
    Attrib AA5=V    0.5338913271350675
    Attrib AA5=W    0.6033437737989119
    Attrib AA5=Y    -0.14525802751088268
    Attrib AA6=A    -0.765993952074092
    Attrib AA6=C    0.04131225016927205
    Attrib AA6=D    0.3927848350846617
    Attrib AA6=E    0.8400797435698074
    Attrib AA6=F    0.0947850768214229
    Attrib AA6=G    -1.116805073799493
    Attrib AA6=H    -0.10746706490296389
    Attrib AA6=I    -0.21313456868738165
    Attrib AA6=K    -0.9836376526880688
    Attrib AA6=L    -0.7012829327103924
    Attrib AA6=M    0.19200882590082524
    Attrib AA6=N    0.9676642620023527
    Attrib AA6=P    1.173969460775559
    Attrib AA6=Q    0.22854765315500172
    Attrib AA6=R    0.6989957339089328
    Attrib AA6=S    0.5651929611994152
    Attrib AA6=T    -0.823655420329304
    Attrib AA6=V    0.3880773667011204
    Attrib AA6=W    -0.1450652384526241
    Attrib AA6=Y    -0.6387643508523817
Sigmoid Node 5
    Inputs    Weights
    Threshold    -0.055356730373354375
    Attrib AA1=A    -0.10832655642775339
    Attrib AA1=C    -0.1860281901954712
    Attrib AA1=D    0.10431434846134499
    Attrib AA1=E    0.4649744659608414
    Attrib AA1=F    0.030498281716711317
    Attrib AA1=G    -0.2751679136856991
    Attrib AA1=H    0.33012226398957856
    Attrib AA1=I    -0.14327396389018693
    Attrib AA1=K    -0.20467569693985901
    Attrib AA1=L    0.031627933075762164
    Attrib AA1=M    0.006374967380866666
    Attrib AA1=N    0.019441224742958327
    Attrib AA1=P    -0.5369616891233302
    Attrib AA1=Q    -0.14156959749157458
    Attrib AA1=R    0.452970025540297
    Attrib AA1=S    -0.15003699571140602
    Attrib AA1=T    -0.034600791012378354
    Attrib AA1=V    0.272646113458213
    Attrib AA1=W    0.19289600044479607
    Attrib AA1=Y    0.07842770112270207
    Attrib AA2=A    -0.10684414896756293
    Attrib AA2=C    -0.1413288009659314
    Attrib AA2=D    0.1748715613863852
    Attrib AA2=E    -0.03141242441169157
    Attrib AA2=F    -0.10310936922816526
    Attrib AA2=G    0.02323756383076971
    Attrib AA2=H    -0.09928621174093363
    Attrib AA2=I    -0.16346749844020816
    Attrib AA2=K    0.0669006046953652
    Attrib AA2=L    0.05779573251519782
    Attrib AA2=M    0.1072143083917844
    Attrib AA2=N    0.09044814080207225
    Attrib AA2=P    0.3163856938852125
    Attrib AA2=Q    -0.1396226339137621
    Attrib AA2=R    0.4166020638102852
    Attrib AA2=S    -0.3711799987822815
    Attrib AA2=T    0.14473225630996953
    Attrib AA2=V    -0.08630058266361638
    Attrib AA2=W    0.1065924708917266
    Attrib AA2=Y    -0.1289607396281708
    Attrib AA3=A    0.05200724233296734
    Attrib AA3=C    -0.2661310229107799
    Attrib AA3=D    0.2717217860225663
    Attrib AA3=E    0.09666325796032701
    Attrib AA3=F    0.051931363334100256
    Attrib AA3=G    0.04384663397070136
    Attrib AA3=H    -0.05994678725145515
    Attrib AA3=I    -0.08078239003439858
    Attrib AA3=K    -0.06312129926078434
    Attrib AA3=L    -0.2743489006399577
    Attrib AA3=M    -0.1256313223390424
    Attrib AA3=N    0.04767214514854525
    Attrib AA3=P    0.26864226403782454
    Attrib AA3=Q    -0.15960405042467074
    Attrib AA3=R    0.43558213538053325
    Attrib AA3=S    -0.1970592648791881
    Attrib AA3=T    -0.02923395158905495
    Attrib AA3=V    -0.1073543967553467
    Attrib AA3=W    0.16427794775763777
    Attrib AA3=Y    0.10448256000983601
    Attrib AA4=A    -0.09773715232115997
    Attrib AA4=C    0.01674638060274813
    Attrib AA4=D    0.14619518891533426
    Attrib AA4=E    0.14826595208121074
    Attrib AA4=F    0.08615529517467568
    Attrib AA4=G    0.14821648416581504
    Attrib AA4=H    0.013793178749318763
    Attrib AA4=I    -0.5129299029597143
    Attrib AA4=K    -0.28748061958055304
    Attrib AA4=L    0.09140520910418856
    Attrib AA4=M    -0.1518338718985
    Attrib AA4=N    0.0832506269071398
    Attrib AA4=P    0.31736320704722126
    Attrib AA4=Q    -0.11246790072724246
    Attrib AA4=R    0.24416089044431133
    Attrib AA4=S    -0.1421962009196288
    Attrib AA4=T    -0.04497705865188304
    Attrib AA4=V    0.04194821943983413
    Attrib AA4=W    0.2283675523613842
    Attrib AA4=Y    0.12522802880319112
    Attrib AA5=A    -1.815318838539123E-4
    Attrib AA5=C    -0.24780653377081474
    Attrib AA5=D    0.11894245728420909
    Attrib AA5=E    -0.11297981110070902
    Attrib AA5=F    -0.18264150908091098
    Attrib AA5=G    -0.04959176244171581
    Attrib AA5=H    -0.15152333824378975
    Attrib AA5=I    -0.07093584264850027
    Attrib AA5=K    0.0353933069774833
    Attrib AA5=L    -0.15033197160417927
    Attrib AA5=M    0.04993129977956855
    Attrib AA5=N    -0.11538443463958459
    Attrib AA5=P    0.5552604600578737
    Attrib AA5=Q    -0.12983960600344593
    Attrib AA5=R    0.3461483024359686
    Attrib AA5=S    0.05946934998281253
    Attrib AA5=T    0.06367324053607726
    Attrib AA5=V    -0.10557358991828034
    Attrib AA5=W    0.16620464446362612
    Attrib AA5=Y    -0.01778852913729796
    Attrib AA6=A    0.11639641636505992
    Attrib AA6=C    0.0110902596999555
    Attrib AA6=D    0.15653393094914142
    Attrib AA6=E    -0.08289286631668182
    Attrib AA6=F    -0.2700614977468349
    Attrib AA6=G    0.1927353247600267
    Attrib AA6=H    -0.02901222441517372
    Attrib AA6=I    -0.2885394260803306
    Attrib AA6=K    -0.16654884896025365
    Attrib AA6=L    0.14036555294005257
    Attrib AA6=M    0.006207048904191538
    Attrib AA6=N    0.07506415295493687
    Attrib AA6=P    0.4492100553775209
    Attrib AA6=Q    -0.04151665796662515
    Attrib AA6=R    0.44877564738347475
    Attrib AA6=S    -0.08337870795273446
    Attrib AA6=T    0.10577680607647043
    Attrib AA6=V    -0.26636293468491185
    Attrib AA6=W    -0.04107550417586203
    Attrib AA6=Y    -0.04163564750673151
Sigmoid Node 6
    Inputs    Weights
    Threshold    0.023988028199754333
    Attrib AA1=A    -0.8475992274141211
    Attrib AA1=C    -0.606817859088981
    Attrib AA1=D    0.35167854829462786
    Attrib AA1=E    0.8179889330758909
    Attrib AA1=F    0.2833687791588831
    Attrib AA1=G    -0.5287719021618433
    Attrib AA1=H    -0.4808710617415449
    Attrib AA1=I    0.01521183100838928
    Attrib AA1=K    1.4084322246062748
    Attrib AA1=L    0.9659931360179709
    Attrib AA1=M    0.29957324870636176
    Attrib AA1=N    0.052617632360568024
    Attrib AA1=P    -1.9379312409853566
    Attrib AA1=Q    0.40785675385424486
    Attrib AA1=R    1.335972101163629
    Attrib AA1=S    -0.6856038329892137
    Attrib AA1=T    -0.9556264414816927
    Attrib AA1=V    0.15425929999170734
    Attrib AA1=W    0.48160775962457103
    Attrib AA1=Y    -0.3819794236327989
    Attrib AA2=A    -0.67391447728503
    Attrib AA2=C    -0.8358343922678688
    Attrib AA2=D    1.0065726711997942
    Attrib AA2=E    -0.6237956604000112
    Attrib AA2=F    -0.2840469015336101
    Attrib AA2=G    0.7770286895093637
    Attrib AA2=H    0.018243790398901658
    Attrib AA2=I    -0.43664976724233995
    Attrib AA2=K    -0.4597471632115619
    Attrib AA2=L    0.26086380589905056
    Attrib AA2=M    -0.07624318594869318
    Attrib AA2=N    -0.41242871345724774
    Attrib AA2=P    0.9889496834267063
    Attrib AA2=Q    0.36538229808820916
    Attrib AA2=R    1.0793365977382727
    Attrib AA2=S    -0.5486773179848299
    Attrib AA2=T    0.2835066562642569
    Attrib AA2=V    0.4200409143467982
    Attrib AA2=W    0.27382776675430404
    Attrib AA2=Y    -0.6887309993752728
    Attrib AA3=A    0.2530961617963789
    Attrib AA3=C    -0.8081877112716586
    Attrib AA3=D    0.27380412998287623
    Attrib AA3=E    1.1576092210203774
    Attrib AA3=F    0.40044872243377094
    Attrib AA3=G    -0.6008141604948782
    Attrib AA3=H    0.2323243745167087
    Attrib AA3=I    -0.9807670143036202
    Attrib AA3=K    0.21686677839450944
    Attrib AA3=L    -0.1642109528852808
    Attrib AA3=M    -0.25468993828604625
    Attrib AA3=N    -0.26932962788286535
    Attrib AA3=P    0.763783360437821
    Attrib AA3=Q    -0.24638824053745492
    Attrib AA3=R    1.2061709520162118
    Attrib AA3=S    -0.26071878302041424
    Attrib AA3=T    0.28801616387314444
    Attrib AA3=V    -1.7896523900998522
    Attrib AA3=W    0.8009166614614104
    Attrib AA3=Y    -0.10183151389101183
    Attrib AA4=A    -1.842682093805242
    Attrib AA4=C    -0.8397539406486957
    Attrib AA4=D    0.6267909586218345
    Attrib AA4=E    0.09428882730310642
    Attrib AA4=F    0.3324748396056892
    Attrib AA4=G    1.6444723028138108
    Attrib AA4=H    0.15386976576301395
    Attrib AA4=I    -1.937413945642859
    Attrib AA4=K    -0.8387088826731587
    Attrib AA4=L    0.4785929082460459
    Attrib AA4=M    -0.025489508476278257
    Attrib AA4=N    1.2921587953337412
    Attrib AA4=P    1.0781143370163018
    Attrib AA4=Q    -0.6610263203452792
    Attrib AA4=R    1.1888482783866094
    Attrib AA4=S    0.6755324387042577
    Attrib AA4=T    -1.638968772385361
    Attrib AA4=V    -1.027472518843152
    Attrib AA4=W    0.7273482374464505
    Attrib AA4=Y    0.56596926917299
    Attrib AA5=A    -0.9053822117376825
    Attrib AA5=C    -0.10352700017627735
    Attrib AA5=D    0.3967747841732744
    Attrib AA5=E    0.3618000818906574
    Attrib AA5=F    -0.3656907265701683
    Attrib AA5=G    0.13777786216092608
    Attrib AA5=H    -1.2289931203389353
    Attrib AA5=I    1.0061581100995907
    Attrib AA5=K    1.079071545071651
    Attrib AA5=L    -0.5231384462111662
    Attrib AA5=M    0.2576690673611043
    Attrib AA5=N    -0.8158452796740789
    Attrib AA5=P    1.3595218754706664
    Attrib AA5=Q    0.3428059505518271
    Attrib AA5=R    0.883198281098191
    Attrib AA5=S    -1.2971959934317028
    Attrib AA5=T    -0.7116189589450369
    Attrib AA5=V    -0.6715567680815486
    Attrib AA5=W    0.8667780544876159
    Attrib AA5=Y    0.12447727777274727
    Attrib AA6=A    0.8599791246919386
    Attrib AA6=C    0.15656529930858498
    Attrib AA6=D    0.7496752770028978
    Attrib AA6=E    -0.5029670463831323
    Attrib AA6=F    -1.2213905672198713
    Attrib AA6=G    -0.2228936741937746
    Attrib AA6=H    -0.2713871132918241
    Attrib AA6=I    -0.47753907416193825
    Attrib AA6=K    0.08987528131575814
    Attrib AA6=L    0.6915538673111358
    Attrib AA6=M    0.1373968755895823
    Attrib AA6=N    0.7472261080358442
    Attrib AA6=P    0.8871817454946201
    Attrib AA6=Q    -1.3373342241167712
    Attrib AA6=R    1.0514593608624472
    Attrib AA6=S    -0.16239895847126318
    Attrib AA6=T    -0.3050632674807961
    Attrib AA6=V    0.09387935658746183
    Attrib AA6=W    -0.14124982751326026
    Attrib AA6=Y    -0.4460266065058666
Sigmoid Node 7
    Inputs    Weights
    Threshold    0.00253724942035704
    Attrib AA1=A    0.03746616871148283
    Attrib AA1=C    0.1679891932446587
    Attrib AA1=D    -0.11048005574274997
    Attrib AA1=E    -0.1119580503701094
    Attrib AA1=F    -0.0673354547508482
    Attrib AA1=G    -0.02416781899598784
    Attrib AA1=H    -0.08691943587266569
    Attrib AA1=I    -0.018251623505410344
    Attrib AA1=K    0.07375544640378616
    Attrib AA1=L    -0.05748284073456542
    Attrib AA1=M    -0.08430307219286544
    Attrib AA1=N    -0.020160552875067433
    Attrib AA1=P    0.0982107628557587
    Attrib AA1=Q    0.10212384603931829
    Attrib AA1=R    -0.21739905781603383
    Attrib AA1=S    0.06893107782444283
    Attrib AA1=T    -0.0537205848029626
    Attrib AA1=V    -0.041701829079760645
    Attrib AA1=W    -0.19047590348430637
    Attrib AA1=Y    -0.06814292637047957
    Attrib AA2=A    0.12015410955585475
    Attrib AA2=C    -0.023293108370090965
    Attrib AA2=D    -0.19770663541140798
    Attrib AA2=E    -0.12976604820614243
    Attrib AA2=F    -0.035415302679481384
    Attrib AA2=G    0.09289277351870108
    Attrib AA2=H    -0.030848192469352397
    Attrib AA2=I    0.053315522884535234
    Attrib AA2=K    -0.01467087052609407
    Attrib AA2=L    -0.0015642869570318477
    Attrib AA2=M    -0.06419812114217449
    Attrib AA2=N    0.004841735869838331
    Attrib AA2=P    -0.2735049351003519
    Attrib AA2=Q    0.005757580028915893
    Attrib AA2=R    -0.2662330749603205
    Attrib AA2=S    0.0674169455308188
    Attrib AA2=T    -0.09909753272366449
    Attrib AA2=V    0.1254970527907481
    Attrib AA2=W    -0.1178931644888731
    Attrib AA2=Y    -0.043567796262738406
    Attrib AA3=A    0.011536199371775052
    Attrib AA3=C    0.19068478448722032
    Attrib AA3=D    -0.1997015575473583
    Attrib AA3=E    -0.17231234908851092
    Attrib AA3=F    0.011626029135443028
    Attrib AA3=G    -0.1043136288433592
    Attrib AA3=H    -0.04630535563028436
    Attrib AA3=I    0.16211981404866221
    Attrib AA3=K    -0.037471153181265544
    Attrib AA3=L    0.024799013496819455
    Attrib AA3=M    -0.03492091773016176
    Attrib AA3=N    -0.06375380332890038
    Attrib AA3=P    -0.20711478586053736
    Attrib AA3=Q    0.014676309765364012
    Attrib AA3=R    -0.2802051286301795
    Attrib AA3=S    0.03412938691075043
    Attrib AA3=T    -0.07667547476079214
    Attrib AA3=V    -0.05811629540934047
    Attrib AA3=W    -0.10775291753954261
    Attrib AA3=Y    -0.03518011734231568
    Attrib AA4=A    0.13816375697991373
    Attrib AA4=C    -0.007285212825279166
    Attrib AA4=D    -0.13868874553040622
    Attrib AA4=E    0.024037899422787678
    Attrib AA4=F    -0.21478554453617105
    Attrib AA4=G    -0.012310877251998578
    Attrib AA4=H    -0.026439018066274217
    Attrib AA4=I    0.209503235152868
    Attrib AA4=K    -0.0940980595737777
    Attrib AA4=L    -0.025138011763247824
    Attrib AA4=M    0.12098300624667983
    Attrib AA4=N    -0.09123345269458198
    Attrib AA4=P    -0.22760691551379394
    Attrib AA4=Q    0.11694030861673017
    Attrib AA4=R    -0.2500068945211821
    Attrib AA4=S    0.017258325753399306
    Attrib AA4=T    -0.056674947775064696
    Attrib AA4=V    0.13461053020273944
    Attrib AA4=W    -0.14992799534396573
    Attrib AA4=Y    -0.15681207564925084
    Attrib AA5=A    -0.03623964057478043
    Attrib AA5=C    0.015917123463145683
    Attrib AA5=D    0.007475635303930644
    Attrib AA5=E    0.007129361111405371
    Attrib AA5=F    0.17345218921460606
    Attrib AA5=G    6.347192816856571E-4
    Attrib AA5=H    -0.0035966564656001536
    Attrib AA5=I    -0.1283365072028358
    Attrib AA5=K    -0.07733928580517091
    Attrib AA5=L    -0.05671743343481397
    Attrib AA5=M    -0.11420396828141297
    Attrib AA5=N    0.08385912598526511
    Attrib AA5=P    -0.2467335208439088
    Attrib AA5=Q    0.03750958494430663
    Attrib AA5=R    -0.20621574490220862
    Attrib AA5=S    0.05811254438216858
    Attrib AA5=T    -0.09982435297186903
    Attrib AA5=V    0.06633536921501745
    Attrib AA5=W    -0.1713308188276977
    Attrib AA5=Y    0.0012609289876230395
    Attrib AA6=A    -0.05095885234347205
    Attrib AA6=C    0.016686606108100663
    Attrib AA6=D    -0.11299990585988598
    Attrib AA6=E    -0.13271733942049346
    Attrib AA6=F    0.05556957662504614
    Attrib AA6=G    -0.16540559852961917
    Attrib AA6=H    -0.017304096589761626
    Attrib AA6=I    0.1652843892015785
    Attrib AA6=K    0.08744287697543959
    Attrib AA6=L    -0.0684506724678775
    Attrib AA6=M    -0.013424398214264567
    Attrib AA6=N    -0.04709306897587312
    Attrib AA6=P    -0.2497277404011991
    Attrib AA6=Q    -0.017721435655573905
    Attrib AA6=R    -0.23118336209370455
    Attrib AA6=S    0.06322202437512653
    Attrib AA6=T    -0.08413715155697113
    Attrib AA6=V    0.012582059066050625
    Attrib AA6=W    0.02001312181816045
    Attrib AA6=Y    0.11733807818754008
Sigmoid Node 8
    Inputs    Weights
    Threshold    -0.04587703036812501
    Attrib AA1=A    -0.04316209661701058
    Attrib AA1=C    -0.0634742590611504
    Attrib AA1=D    0.03706416370965407
    Attrib AA1=E    0.16575771098400693
    Attrib AA1=F    0.07508182173860158
    Attrib AA1=G    -0.050500419767633045
    Attrib AA1=H    0.07531165502072287
    Attrib AA1=I    0.046062751899044616
    Attrib AA1=K    0.06688931604616744
    Attrib AA1=L    0.012707808604704433
    Attrib AA1=M    0.04967817009542468
    Attrib AA1=N    0.021884180868155745
    Attrib AA1=P    -0.05146102980003029
    Attrib AA1=Q    -0.025138750403621117
    Attrib AA1=R    0.1229274944734983
    Attrib AA1=S    -5.319969838439276E-4
    Attrib AA1=T    0.05667308184515102
    Attrib AA1=V    0.09622209520670158
    Attrib AA1=W    0.126219468247096
    Attrib AA1=Y    0.07472257849472783
    Attrib AA2=A    -0.030643266213014966
    Attrib AA2=C    -0.02466126084933484
    Attrib AA2=D    0.13486352469669144
    Attrib AA2=E    0.003934364283595144
    Attrib AA2=F    0.04376679853204997
    Attrib AA2=G    0.07173746601659298
    Attrib AA2=H    -0.0206671123852143
    Attrib AA2=I    -0.0705892097003319
    Attrib AA2=K    0.05481362753929799
    Attrib AA2=L    0.015050655716407844
    Attrib AA2=M    0.051895531273993774
    Attrib AA2=N    0.06210288432928818
    Attrib AA2=P    0.16292841383826998
    Attrib AA2=Q    -0.026150350966661524
    Attrib AA2=R    0.08894051178008662
    Attrib AA2=S    -0.01196190299898108
    Attrib AA2=T    0.026433817053343068
    Attrib AA2=V    -0.044504460964200555
    Attrib AA2=W    0.01644557323101777
    Attrib AA2=Y    -0.045755257265696354
    Attrib AA3=A    0.06113841933799641
    Attrib AA3=C    -0.0559065415225298
    Attrib AA3=D    0.0646343411228812
    Attrib AA3=E    0.03437578610739231
    Attrib AA3=F    0.07359115904727943
    Attrib AA3=G    0.024096158270536742
    Attrib AA3=H    0.06228768675957717
    Attrib AA3=I    -0.061582076627636574
    Attrib AA3=K    0.08029746600372263
    Attrib AA3=L    -0.05484627767647046
    Attrib AA3=M    -0.007833306208340315
    Attrib AA3=N    -0.02713403431285158
    Attrib AA3=P    0.10471800641455044
    Attrib AA3=Q    0.02059830299882666
    Attrib AA3=R    0.16583108264476557
    Attrib AA3=S    -0.08852116402957441
    Attrib AA3=T    0.056955167444828085
    Attrib AA3=V    0.026946067799948514
    Attrib AA3=W    0.027363036928120216
    Attrib AA3=Y    0.06343565237559474
    Attrib AA4=A    -3.772941185838665E-5
    Attrib AA4=C    -0.028865002664004814
    Attrib AA4=D    0.13178007007325568
    Attrib AA4=E    0.027242834620949213
    Attrib AA4=F    0.05032119524775315
    Attrib AA4=G    0.06501137519994746
    Attrib AA4=H    0.031098364577458924
    Attrib AA4=I    -0.09779494432573181
    Attrib AA4=K    -0.02973456078125007
    Attrib AA4=L    0.024267589358207248
    Attrib AA4=M    0.030266703829537094
    Attrib AA4=N    0.021655364035708124
    Attrib AA4=P    0.1341019452793661
    Attrib AA4=Q    0.03370227881381839
    Attrib AA4=R    0.15616610146028229
    Attrib AA4=S    -0.05655366288229598
    Attrib AA4=T    0.06707714288196803
    Attrib AA4=V    -0.06411471358673634
    Attrib AA4=W    0.09219318674557737
    Attrib AA4=Y    0.06844817295738911
    Attrib AA5=A    0.001284108024857666
    Attrib AA5=C    0.008951026092742509
    Attrib AA5=D    0.06630762461507367
    Attrib AA5=E    0.0667538733989309
    Attrib AA5=F    -0.011650462870094419
    Attrib AA5=G    0.06027276075312175
    Attrib AA5=H    0.019536639635518008
    Attrib AA5=I    -0.008400752577702725
    Attrib AA5=K    -0.0213651771078663
    Attrib AA5=L    -0.021334871370703865
    Attrib AA5=M    0.054751290765696674
    Attrib AA5=N    -0.01249415046607252
    Attrib AA5=P    0.10629514733057896
    Attrib AA5=Q    -0.03511488893195064
    Attrib AA5=R    0.1111054567371337
    Attrib AA5=S    0.005006587547890528
    Attrib AA5=T    0.1128462446286667
    Attrib AA5=V    0.003552296503963665
    Attrib AA5=W    0.052316716008915534
    Attrib AA5=Y    0.0011952685129574705
    Attrib AA6=A    0.07025901274344223
    Attrib AA6=C    0.04217138236909016
    Attrib AA6=D    0.07546730108792901
    Attrib AA6=E    0.022921526023013637
    Attrib AA6=F    -0.04031078295033179
    Attrib AA6=G    0.09982828079003334
    Attrib AA6=H    0.05294392661595039
    Attrib AA6=I    -0.10208571988959048
    Attrib AA6=K    -0.03592989414890976
    Attrib AA6=L    0.07774304828555735
    Attrib AA6=M    0.04447849455668345
    Attrib AA6=N    0.050368282243897666
    Attrib AA6=P    0.14649358229365825
    Attrib AA6=Q    0.06683574805981893
    Attrib AA6=R    0.07939881858886738
    Attrib AA6=S    0.022257943093405973
    Attrib AA6=T    0.1044154769907412
    Attrib AA6=V    -0.03599725583596978
    Attrib AA6=W    0.07929805471270886
    Attrib AA6=Y    -0.03245915416225415
Sigmoid Node 9
    Inputs    Weights
    Threshold    0.060562722502652405
    Attrib AA1=A    -0.04201029008449075
    Attrib AA1=C    -1.1511822629572832
    Attrib AA1=D    0.8405045704748951
    Attrib AA1=E    -0.11020247435079852
    Attrib AA1=F    0.4640112051959223
    Attrib AA1=G    -0.3960915034454066
    Attrib AA1=H    0.5416229028435015
    Attrib AA1=I    0.4589640637043694
    Attrib AA1=K    -0.15750088395476486
    Attrib AA1=L    -0.26952353563336046
    Attrib AA1=M    0.04287814048566657
    Attrib AA1=N    -0.40001843247168817
    Attrib AA1=P    -0.9633109639136783
    Attrib AA1=Q    -0.6279051884600967
    Attrib AA1=R    1.381110985907178
    Attrib AA1=S    -0.7354296267834983
    Attrib AA1=T    -0.46418814081256643
    Attrib AA1=V    0.4579386815373779
    Attrib AA1=W    1.2025554316223805
    Attrib AA1=Y    -0.6209150315526002
    Attrib AA2=A    -0.8948400665970326
    Attrib AA2=C    -0.3262107127575118
    Attrib AA2=D    0.6324201631399463
    Attrib AA2=E    0.6710818260429338
    Attrib AA2=F    -0.018591455531135434
    Attrib AA2=G    -0.19762470651326297
    Attrib AA2=H    0.8321847415724197
    Attrib AA2=I    -1.4849038241734456
    Attrib AA2=K    -0.7486069507390296
    Attrib AA2=L    -0.9791026231680243
    Attrib AA2=M    0.018715326169547096
    Attrib AA2=N    -0.2915130168132524
    Attrib AA2=P    1.6168366330900008
    Attrib AA2=Q    0.31835797014012945
    Attrib AA2=R    1.2623000008851084
    Attrib AA2=S    0.5643640329710627
    Attrib AA2=T    -0.2929769639952698
    Attrib AA2=V    -0.8136476618291594
    Attrib AA2=W    0.2736613623816094
    Attrib AA2=Y    -0.48473934610399827
    Attrib AA3=A    -0.24582007932088606
    Attrib AA3=C    -0.8435129399269841
    Attrib AA3=D    1.0849478739453486
    Attrib AA3=E    0.26665610932359873
    Attrib AA3=F    0.5441094062161612
    Attrib AA3=G    -0.3443099146746998
    Attrib AA3=H    0.1216373443855323
    Attrib AA3=I    -1.96285639377277
    Attrib AA3=K    1.5152150256818455
    Attrib AA3=L    -0.9004342997413805
    Attrib AA3=M    0.05905652580445285
    Attrib AA3=N    -0.5322761568425353
    Attrib AA3=P    1.3194755314539726
    Attrib AA3=Q    -0.4051732730728408
    Attrib AA3=R    1.7348694997613472
    Attrib AA3=S    -1.663024537115683
    Attrib AA3=T    -0.44347996481896407
    Attrib AA3=V    -0.4477983229792538
    Attrib AA3=W    0.6166067545600731
    Attrib AA3=Y    -0.02870305007056933
    Attrib AA4=A    -0.9878226015376145
    Attrib AA4=C    -0.1012600940854079
    Attrib AA4=D    0.7286818899077794
    Attrib AA4=E    0.0958332122722147
    Attrib AA4=F    0.4915311823600681
    Attrib AA4=G    -0.5981131011544237
    Attrib AA4=H    -0.4373188268412928
    Attrib AA4=I    -0.9845005057511804
    Attrib AA4=K    -1.3681009152598025
    Attrib AA4=L    0.6928730805604073
    Attrib AA4=M    -0.5147248405870143
    Attrib AA4=N    0.7520694721895693
    Attrib AA4=P    1.4418376658047238
    Attrib AA4=Q    0.04894659162204933
    Attrib AA4=R    1.401568536783126
    Attrib AA4=S    0.17183031781006344
    Attrib AA4=T    -0.470685512690922
    Attrib AA4=V    -1.7500070293201953
    Attrib AA4=W    0.8690208492000647
    Attrib AA4=Y    0.27299066121095167
    Attrib AA5=A    0.0227435520157603
    Attrib AA5=C    -0.8278189468308715
    Attrib AA5=D    0.6083617181953767
    Attrib AA5=E    0.3413842396653623
    Attrib AA5=F    -0.6192751042274045
    Attrib AA5=G    0.30030619341408915
    Attrib AA5=H    -0.3734917220629065
    Attrib AA5=I    -0.7521770467506457
    Attrib AA5=K    -0.992781288685138
    Attrib AA5=L    -0.05904989144901054
    Attrib AA5=M    -0.05544159908027879
    Attrib AA5=N    0.12274192228278133
    Attrib AA5=P    1.3950004896296093
    Attrib AA5=Q    0.6537740003152488
    Attrib AA5=R    1.5411412504828967
    Attrib AA5=S    -1.5716914733460654
    Attrib AA5=T    -0.2879467179194847
    Attrib AA5=V    -0.2494011019246249
    Attrib AA5=W    0.729706339347263
    Attrib AA5=Y    -0.5227626875534271
    Attrib AA6=A    -0.21537084625177688
    Attrib AA6=C    -0.09146720162743951
    Attrib AA6=D    0.5424998613545521
    Attrib AA6=E    0.5589845126943621
    Attrib AA6=F    -0.19571934744962716
    Attrib AA6=G    -0.6406717907641241
    Attrib AA6=H    -0.5924304105801029
    Attrib AA6=I    -1.0366561149844247
    Attrib AA6=K    -0.06805453324616528
    Attrib AA6=L    -0.39333267598381505
    Attrib AA6=M    -0.14593044557775314
    Attrib AA6=N    0.5780799800804208
    Attrib AA6=P    1.6841359145123322
    Attrib AA6=Q    0.43805117319807874
    Attrib AA6=R    1.497525238417753
    Attrib AA6=S    -0.5345287107404406
    Attrib AA6=T    0.31834271184955926
    Attrib AA6=V    -0.9569613749554448
    Attrib AA6=W    0.04682861782646374
    Attrib AA6=Y    -1.4435489863057254
Sigmoid Node 10
    Inputs    Weights
    Threshold    0.026060107238755154
    Attrib AA1=A    0.07142745868548779
    Attrib AA1=C    -0.08218790474636614
    Attrib AA1=D    0.20453173694015672
    Attrib AA1=E    0.2782949132537726
    Attrib AA1=F    0.04087226414819143
    Attrib AA1=G    0.10585011164793712
    Attrib AA1=H    0.03729253617545855
    Attrib AA1=I    -0.1621788066999219
    Attrib AA1=K    -0.4715935446157712
    Attrib AA1=L    0.048606829664196
    Attrib AA1=M    0.015333377819265191
    Attrib AA1=N    0.19490083579843337
    Attrib AA1=P    -0.35786528369365855
    Attrib AA1=Q    -0.04953954522962998
    Attrib AA1=R    0.4029405929564184
    Attrib AA1=S    -0.04067264572457903
    Attrib AA1=T    0.24655417258080475
    Attrib AA1=V    -0.2604927699689386
    Attrib AA1=W    0.15946171913893828
    Attrib AA1=Y    -0.0056044620558615785
    Attrib AA2=A    -0.2036288782433716
    Attrib AA2=C    -0.10914282129910158
    Attrib AA2=D    0.20852037430066375
    Attrib AA2=E    0.07212709650151529
    Attrib AA2=F    -0.18516813982082012
    Attrib AA2=G    0.24603138726015283
    Attrib AA2=H    0.03403542866450386
    Attrib AA2=I    -0.15721074103338462
    Attrib AA2=K    0.25695383364412716
    Attrib AA2=L    -0.08546989858585388
    Attrib AA2=M    -0.03935799812056871
    Attrib AA2=N    -0.015865415107879324
    Attrib AA2=P    0.4274439844049117
    Attrib AA2=Q    -0.0702748628171069
    Attrib AA2=R    0.4109518452491187
    Attrib AA2=S    -0.4420228709204706
    Attrib AA2=T    0.30287910532160883
    Attrib AA2=V    -0.45608816379944
    Attrib AA2=W    0.071323743749996
    Attrib AA2=Y    -0.1260925980559243
    Attrib AA3=A    -0.3413248378819226
    Attrib AA3=C    -0.1677310657799595
    Attrib AA3=D    0.17106937154006077
    Attrib AA3=E    -0.018512487033975365
    Attrib AA3=F    0.4998329204915687
    Attrib AA3=G    0.08785080138828151
    Attrib AA3=H    -0.07505743073123074
    Attrib AA3=I    0.07028852950655544
    Attrib AA3=K    -0.05034658152009354
    Attrib AA3=L    -0.3504027603631156
    Attrib AA3=M    -0.05728023913380481
    Attrib AA3=N    -6.295978640185628E-5
    Attrib AA3=P    0.3324630589271957
    Attrib AA3=Q    -0.031896998712701415
    Attrib AA3=R    0.47589880817264246
    Attrib AA3=S    -0.16197602476887213
    Attrib AA3=T    -0.09238589105654671
    Attrib AA3=V    -0.21175900857788774
    Attrib AA3=W    0.12519946507805405
    Attrib AA3=Y    0.13586866507248088
    Attrib AA4=A    0.08813583182684392
    Attrib AA4=C    -0.033038594178946765
    Attrib AA4=D    0.18867285735394662
    Attrib AA4=E    0.3447516389816387
    Attrib AA4=F    0.13969710357073856
    Attrib AA4=G    0.06401909690761479
    Attrib AA4=H    -0.1675190388970068
    Attrib AA4=I    -0.6161898218017601
    Attrib AA4=K    -0.005807165587744509
    Attrib AA4=L    -0.23792558866516517
    Attrib AA4=M    -0.09534479341102413
    Attrib AA4=N    -0.13641842033946971
    Attrib AA4=P    0.3597216088301417
    Attrib AA4=Q    -0.12328988749954853
    Attrib AA4=R    0.3086159934538801
    Attrib AA4=S    0.06662994691683533
    Attrib AA4=T    -0.008748325085013395
    Attrib AA4=V    -0.25892067568457483
    Attrib AA4=W    0.252309778445953
    Attrib AA4=Y    0.09709502967856973
    Attrib AA5=A    -0.3228441441439714
    Attrib AA5=C    -0.18265723393831
    Attrib AA5=D    0.19126647935477473
    Attrib AA5=E    -0.07316793882697027
    Attrib AA5=F    -0.1858679150690407
    Attrib AA5=G    0.1601297913908131
    Attrib AA5=H    -0.09610002302724487
    Attrib AA5=I    0.26280602356647215
    Attrib AA5=K    -0.1019401013042654
    Attrib AA5=L    0.05905167287650951
    Attrib AA5=M    -0.13743098732115086
    Attrib AA5=N    0.010354669625581035
    Attrib AA5=P    0.5320585229561712
    Attrib AA5=Q    -0.20875384708300299
    Attrib AA5=R    0.30677363325130586
    Attrib AA5=S    0.1420642483786673
    Attrib AA5=T    -0.1157927756225442
    Attrib AA5=V    -0.1577713461335623
    Attrib AA5=W    0.10434688788236537
    Attrib AA5=Y    -0.0483426628314208
    Attrib AA6=A    0.1475283567982032
    Attrib AA6=C    0.10334889973772964
    Attrib AA6=D    0.26150478532011573
    Attrib AA6=E    -0.006041791043908994
    Attrib AA6=F    -0.12043176393100533
    Attrib AA6=G    0.6044852365446979
    Attrib AA6=H    -0.032892822928059624
    Attrib AA6=I    -0.1840656464817299
    Attrib AA6=K    -0.1753757288251263
    Attrib AA6=L    -0.035640090944090916
    Attrib AA6=M    -0.28761856241033684
    Attrib AA6=N    0.2699600710078836
    Attrib AA6=P    0.3717632349190377
    Attrib AA6=Q    -0.03457761808440214
    Attrib AA6=R    0.31683032805429606
    Attrib AA6=S    -0.2176971612993949
    Attrib AA6=T    -0.09785189810315166
    Attrib AA6=V    -0.20911756580062832
    Attrib AA6=W    0.0334870413985905
    Attrib AA6=Y    -0.12346472606122119
Sigmoid Node 11
    Inputs    Weights
    Threshold    0.024593888718772113
    Attrib AA1=A    -0.09225787619153064
    Attrib AA1=C    0.26134489131896976
    Attrib AA1=D    0.08773851805655553
    Attrib AA1=E    0.8301132947742937
    Attrib AA1=F    -0.4738895369427501
    Attrib AA1=G    -0.981239282620618
    Attrib AA1=H    1.0221963568661465
    Attrib AA1=I    0.16748442462936347
    Attrib AA1=K    -0.30262661573791216
    Attrib AA1=L    0.32558344740437484
    Attrib AA1=M    -0.3121683261819354
    Attrib AA1=N    0.8669848742156342
    Attrib AA1=P    -1.6685189793000272
    Attrib AA1=Q    -0.05914441393087481
    Attrib AA1=R    1.0452519295539406
    Attrib AA1=S    -0.23070073287884163
    Attrib AA1=T    -1.1840541105464624
    Attrib AA1=V    1.0132287163762235
    Attrib AA1=W    0.11147948953878385
    Attrib AA1=Y    -0.2563424635238948
    Attrib AA2=A    0.33077855310693693
    Attrib AA2=C    0.11966983425575124
    Attrib AA2=D    0.505382808040456
    Attrib AA2=E    -0.4407361454273294
    Attrib AA2=F    -1.0053825942463288
    Attrib AA2=G    -0.7471411281160512
    Attrib AA2=H    -0.1770965486175464
    Attrib AA2=I    -0.10531983977733218
    Attrib AA2=K    0.010406626798994158
    Attrib AA2=L    0.07489080676631149
    Attrib AA2=M    -0.1871920447704483
    Attrib AA2=N    0.9465249912914446
    Attrib AA2=P    0.674539789372196
    Attrib AA2=Q    -0.17631833841592207
    Attrib AA2=R    0.9380288369648133
    Attrib AA2=S    -0.16036599806943963
    Attrib AA2=T    -0.9932702011311525
    Attrib AA2=V    -0.19370184897613482
    Attrib AA2=W    0.22363474999557825
    Attrib AA2=Y    0.5727319914131779
    Attrib AA3=A    -0.8574589921162458
    Attrib AA3=C    -0.5379187463948435
    Attrib AA3=D    0.16188896908569
    Attrib AA3=E    1.519955659381566
    Attrib AA3=F    -0.10548633524783363
    Attrib AA3=G    0.12705298606445525
    Attrib AA3=H    -0.3536363401384819
    Attrib AA3=I    -0.08637754475176887
    Attrib AA3=K    -0.2961181482321792
    Attrib AA3=L    -0.8535959062554748
    Attrib AA3=M    -0.0473586428830522
    Attrib AA3=N    -0.3277117774574781
    Attrib AA3=P    1.1942772698027087
    Attrib AA3=Q    -0.552707567200679
    Attrib AA3=R    1.5488988535843762
    Attrib AA3=S    0.17185551544182015
    Attrib AA3=T    -0.7965575878687259
    Attrib AA3=V    -1.1376967810602816
    Attrib AA3=W    0.5674926677827794
    Attrib AA3=Y    0.6526483846264738
    Attrib AA4=A    -0.6297106784637331
    Attrib AA4=C    0.4292513692037987
    Attrib AA4=D    0.4598515167829899
    Attrib AA4=E    -0.20252567484261247
    Attrib AA4=F    0.1306348209020452
    Attrib AA4=G    -0.20558833684654917
    Attrib AA4=H    0.15966914883808342
    Attrib AA4=I    -1.1102221652659083
    Attrib AA4=K    0.5841061882418761
    Attrib AA4=L    0.8774539084613284
    Attrib AA4=M    -0.295996856715431
    Attrib AA4=N    1.2997858468173271
    Attrib AA4=P    0.7715569706573148
    Attrib AA4=Q    -0.7290230146644416
    Attrib AA4=R    0.6824419695060256
    Attrib AA4=S    -1.270818473539267
    Attrib AA4=T    -1.830656109421216
    Attrib AA4=V    -0.3321357570185888
    Attrib AA4=W    0.6326585396222807
    Attrib AA4=Y    0.7967552103891259
    Attrib AA5=A    -0.43074400821095
    Attrib AA5=C    -0.5450481394378681
    Attrib AA5=D    -0.2571980456272954
    Attrib AA5=E    -0.15822629985588307
    Attrib AA5=F    -0.46003561854885405
    Attrib AA5=G    0.32307481158086604
    Attrib AA5=H    -0.721969300532679
    Attrib AA5=I    -0.7311177226565811
    Attrib AA5=K    1.4716410321815931
    Attrib AA5=L    0.6271952215225343
    Attrib AA5=M    0.9601762611550447
    Attrib AA5=N    -1.1445977216676753
    Attrib AA5=P    1.7319970050103428
    Attrib AA5=Q    -0.3887452539497673
    Attrib AA5=R    1.1846352068566652
    Attrib AA5=S    -0.5631618497344903
    Attrib AA5=T    -0.7555295882394932
    Attrib AA5=V    -0.43643123378006654
    Attrib AA5=W    0.8091724890866856
    Attrib AA5=Y    -0.14132977365822316
    Attrib AA6=A    0.5000936788347757
    Attrib AA6=C    -0.17199247543771332
    Attrib AA6=D    0.13081209695123036
    Attrib AA6=E    0.3293168296461259
    Attrib AA6=F    -1.3701466593259288
    Attrib AA6=G    -0.08245283034324193
    Attrib AA6=H    -0.5657559165811912
    Attrib AA6=I    -1.324036944444276
    Attrib AA6=K    -0.2536710287784898
    Attrib AA6=L    -0.5980155472334446
    Attrib AA6=M    0.37018161831779695
    Attrib AA6=N    1.1424289825314249
    Attrib AA6=P    1.356751982648223
    Attrib AA6=Q    0.9266985627371018
    Attrib AA6=R    0.8622245920630345
    Attrib AA6=S    0.9013413708630246
    Attrib AA6=T    -1.3476154596947614
    Attrib AA6=V    -0.25891762848317
    Attrib AA6=W    -0.09659658311099664
    Attrib AA6=Y    -0.16556655885816673
Sigmoid Node 12
    Inputs    Weights
    Threshold    -0.06539308254086518
    Attrib AA1=A    -0.008120296168755647
    Attrib AA1=C    -0.07863152325057327
    Attrib AA1=D    0.15068183367924398
    Attrib AA1=E    0.11524695674847728
    Attrib AA1=F    0.01754489928477678
    Attrib AA1=G    -0.09176266590628654
    Attrib AA1=H    0.07893994761301419
    Attrib AA1=I    0.02768867266069996
    Attrib AA1=K    -0.09748660794469233
    Attrib AA1=L    -0.003635666186111443
    Attrib AA1=M    0.040091518393580584
    Attrib AA1=N    0.08475165879150463
    Attrib AA1=P    -0.1876870225525019
    Attrib AA1=Q    -0.012603611858342906
    Attrib AA1=R    0.2367577692965178
    Attrib AA1=S    -0.035183508045268694
    Attrib AA1=T    -0.035469394017900543
    Attrib AA1=V    0.10055830001874841
    Attrib AA1=W    0.11180055242028457
    Attrib AA1=Y    0.040349157530168024
    Attrib AA2=A    -0.1011398941640484
    Attrib AA2=C    7.249710526462931E-4
    Attrib AA2=D    0.10742219920687962
    Attrib AA2=E    -0.006809970356913574
    Attrib AA2=F    -0.031005365974276118
    Attrib AA2=G    0.01247367728302174
    Attrib AA2=H    0.04988536360118225
    Attrib AA2=I    -0.05992914780473521
    Attrib AA2=K    0.08520231366440065
    Attrib AA2=L    0.07806149441970048
    Attrib AA2=M    0.024287522780308397
    Attrib AA2=N    0.015219923098245599
    Attrib AA2=P    0.12443286372485866
    Attrib AA2=Q    0.021389077687763353
    Attrib AA2=R    0.1951310979063192
    Attrib AA2=S    -0.11910469560414329
    Attrib AA2=T    0.05310391533140264
    Attrib AA2=V    -0.028764011426873456
    Attrib AA2=W    0.0988858002619809
    Attrib AA2=Y    -0.041706661192575455
    Attrib AA3=A    0.015178682168776526
    Attrib AA3=C    -0.04102245144866054
    Attrib AA3=D    0.16492810886801337
    Attrib AA3=E    0.11136340999845476
    Attrib AA3=F    0.08588379823606017
    Attrib AA3=G    0.06743648003707102
    Attrib AA3=H    0.031138666597553002
    Attrib AA3=I    0.030553129072252265
    Attrib AA3=K    0.06002754812079087
    Attrib AA3=L    -0.04711024812943034
    Attrib AA3=M    0.0026849886499133533
    Attrib AA3=N    0.05251546778954506
    Attrib AA3=P    0.10297239883544139
    Attrib AA3=Q    0.0218740896338654
    Attrib AA3=R    0.17507243820708884
    Attrib AA3=S    2.681234349876155E-4
    Attrib AA3=T    -0.0388682481941023
    Attrib AA3=V    -0.13820760595703716
    Attrib AA3=W    0.08141465417607861
    Attrib AA3=Y    0.06559140521899583
    Attrib AA4=A    -0.09882757434704563
    Attrib AA4=C    -0.005869613105835875
    Attrib AA4=D    0.14020542491909416
    Attrib AA4=E    0.11822518024737162
    Attrib AA4=F    0.12642258134083567
    Attrib AA4=G    0.12211221227259601
    Attrib AA4=H    0.016701573907279974
    Attrib AA4=I    -0.20016010335652423
    Attrib AA4=K    -0.025717981644075908
    Attrib AA4=L    0.04990512013709045
    Attrib AA4=M    -0.08598613030225032
    Attrib AA4=N    0.0983228443231979
    Attrib AA4=P    0.15536594610057472
    Attrib AA4=Q    -0.0026007462755340393
    Attrib AA4=R    0.1871458558548007
    Attrib AA4=S    -0.020680685435323087
    Attrib AA4=T    0.03369653587019278
    Attrib AA4=V    -0.02132359069146796
    Attrib AA4=W    0.0793749531506827
    Attrib AA4=Y    0.05832687123760649
    Attrib AA5=A    -0.07360810043761003
    Attrib AA5=C    -0.05455246608046862
    Attrib AA5=D    0.07666161283503153
    Attrib AA5=E    0.0455323448062452
    Attrib AA5=F    -0.07859695259882218
    Attrib AA5=G    0.033516980553435355
    Attrib AA5=H    -0.0566623302800238
    Attrib AA5=I    0.013942041066138137
    Attrib AA5=K    0.07927276763576188
    Attrib AA5=L    0.008515877728671168
    Attrib AA5=M    -0.0027435607545619627
    Attrib AA5=N    -0.04889040930926402
    Attrib AA5=P    0.27651655178715745
    Attrib AA5=Q    -0.0010894285527059762
    Attrib AA5=R    0.13829206553212547
    Attrib AA5=S    0.029460647040621825
    Attrib AA5=T    0.044812177921693036
    Attrib AA5=V    -0.10475957903499325
    Attrib AA5=W    0.06414436189460895
    Attrib AA5=Y    -0.027428439625484066
    Attrib AA6=A    0.03559827167007916
    Attrib AA6=C    0.07444253760378533
    Attrib AA6=D    0.09383808362918616
    Attrib AA6=E    0.05598693495709305
    Attrib AA6=F    -0.04480964546303376
    Attrib AA6=G    0.14046783774371802
    Attrib AA6=H    0.019972432573238063
    Attrib AA6=I    -0.13030061660213724
    Attrib AA6=K    -0.05414716612674886
    Attrib AA6=L    0.06484862548605456
    Attrib AA6=M    -0.0062553212271783286
    Attrib AA6=N    0.057050239343208936
    Attrib AA6=P    0.19244783103198787
    Attrib AA6=Q    -0.014500808559056477
    Attrib AA6=R    0.1285707616455853
    Attrib AA6=S    -0.08480271527359147
    Attrib AA6=T    0.0501440135050574
    Attrib AA6=V    -0.0631740348699578
    Attrib AA6=W    -0.01645874794389931
    Attrib AA6=Y    0.022399811683552293
Sigmoid Node 13
    Inputs    Weights
    Threshold    -0.008299633960186783
    Attrib AA1=A    0.7768742546576487
    Attrib AA1=C    0.24618774479068184
    Attrib AA1=D    -0.653504824056387
    Attrib AA1=E    0.2985423800742523
    Attrib AA1=F    0.1667580902119549
    Attrib AA1=G    -0.07503007382046353
    Attrib AA1=H    0.7664141416570005
    Attrib AA1=I    0.4436129922211973
    Attrib AA1=K    -1.1664199760756722
    Attrib AA1=L    0.1181356999823029
    Attrib AA1=M    -0.3064664498500142
    Attrib AA1=N    -0.09534003924372221
    Attrib AA1=P    -0.24982558233571506
    Attrib AA1=Q    -0.4562533730090244
    Attrib AA1=R    1.1101405816664454
    Attrib AA1=S    -1.485165172552928
    Attrib AA1=T    -0.1126872608354111
    Attrib AA1=V    -0.47270764645698754
    Attrib AA1=W    0.07308810297503315
    Attrib AA1=Y    1.0164465692609026
    Attrib AA2=A    0.48362945922802947
    Attrib AA2=C    0.19742734932018968
    Attrib AA2=D    0.3479831491828792
    Attrib AA2=E    -0.014517503128583787
    Attrib AA2=F    -0.14141108162180463
    Attrib AA2=G    0.24394101515309854
    Attrib AA2=H    0.2613266352674515
    Attrib AA2=I    0.1635741373674895
    Attrib AA2=K    -0.2947963345627828
    Attrib AA2=L    -1.2055099964657259
    Attrib AA2=M    0.7621856746424066
    Attrib AA2=N    -0.13028617011202157
    Attrib AA2=P    1.2744897223031575
    Attrib AA2=Q    -0.1504655595021683
    Attrib AA2=R    1.561641881032426
    Attrib AA2=S    -0.5170471718809723
    Attrib AA2=T    -0.469178418492805
    Attrib AA2=V    -1.9657667704747477
    Attrib AA2=W    0.3547226700086086
    Attrib AA2=Y    -0.861036619809447
    Attrib AA3=A    -2.9600453460618215
    Attrib AA3=C    -0.9731584995292335
    Attrib AA3=D    1.0270838979328214
    Attrib AA3=E    -0.33674972303180306
    Attrib AA3=F    -0.1406150588288085
    Attrib AA3=G    1.0240513882515183
    Attrib AA3=H    -0.31361127370151926
    Attrib AA3=I    -0.27756124704224955
    Attrib AA3=K    0.5895866029176003
    Attrib AA3=L    -0.6403885996341118
    Attrib AA3=M    -0.1073645967519557
    Attrib AA3=N    0.9183163131731239
    Attrib AA3=P    0.9359331183920109
    Attrib AA3=Q    0.6674715101512336
    Attrib AA3=R    1.458625130611517
    Attrib AA3=S    -0.38585223940723534
    Attrib AA3=T    0.3294997775622451
    Attrib AA3=V    -0.33182199344322333
    Attrib AA3=W    0.4464311664816974
    Attrib AA3=Y    -1.0354464729094306
    Attrib AA4=A    -0.10747497347450122
    Attrib AA4=C    -0.06561272066704288
    Attrib AA4=D    1.5251744490272818
    Attrib AA4=E    -0.126832714782072
    Attrib AA4=F    1.842324623172797
    Attrib AA4=G    0.4772781290884809
    Attrib AA4=H    -0.39847096617747657
    Attrib AA4=I    -1.7851934521600363
    Attrib AA4=K    -0.250034049706699
    Attrib AA4=L    -0.7699364049498348
    Attrib AA4=M    0.030366203542072367
    Attrib AA4=N    -1.0178859712276678
    Attrib AA4=P    1.0162879523210833
    Attrib AA4=Q    -0.2999394320221236
    Attrib AA4=R    1.2592769829886958
    Attrib AA4=S    -0.5145000330542412
    Attrib AA4=T    -0.7938016278155405
    Attrib AA4=V    -1.3302311665970445
    Attrib AA4=W    1.050777878470259
    Attrib AA4=Y    0.120867880695171
    Attrib AA5=A    0.6126155689220567
    Attrib AA5=C    -0.0867451105812915
    Attrib AA5=D    -0.8642340264423539
    Attrib AA5=E    0.5158191554838999
    Attrib AA5=F    -0.6583600668923548
    Attrib AA5=G    -0.2178031052376212
    Attrib AA5=H    0.9750044107634128
    Attrib AA5=I    -0.9978969927924198
    Attrib AA5=K    0.6073001857610302
    Attrib AA5=L    -1.1028955548080137
    Attrib AA5=M    0.21480992714751138
    Attrib AA5=N    -0.5946210498114098
    Attrib AA5=P    1.8776371779020833
    Attrib AA5=Q    -0.8258087270814979
    Attrib AA5=R    1.5793313617376714
    Attrib AA5=S    0.4193308091360367
    Attrib AA5=T    -1.0684535603239298
    Attrib AA5=V    -0.9636593136248793
    Attrib AA5=W    0.3004697616155406
    Attrib AA5=Y    0.2781978162261078
    Attrib AA6=A    -1.1750869439074956
    Attrib AA6=C    0.05719862951574142
    Attrib AA6=D    1.1532340775451297
    Attrib AA6=E    -0.259555448027919
    Attrib AA6=F    -0.2817816938460613
    Attrib AA6=G    -1.1269058980731708
    Attrib AA6=H    0.4614370731543095
    Attrib AA6=I    -1.1251895937201892
    Attrib AA6=K    -0.3828689105204679
    Attrib AA6=L    -0.8953872431107696
    Attrib AA6=M    -0.4424580870437667
    Attrib AA6=N    1.0021489803956785
    Attrib AA6=P    1.5081660000019355
    Attrib AA6=Q    1.116087794131195
    Attrib AA6=R    1.1508267292139525
    Attrib AA6=S    -0.06350105874246939
    Attrib AA6=T    0.05061102222711177
    Attrib AA6=V    -0.5701984915257601
    Attrib AA6=W    0.15065856864272062
    Attrib AA6=Y    -0.45845760647007994
Sigmoid Node 14
    Inputs    Weights
    Threshold    -0.04104733027507961
    Attrib AA1=A    -0.19554088088485858
    Attrib AA1=C    -0.19619507637226294
    Attrib AA1=D    0.09863277713937771
    Attrib AA1=E    0.22627275382601353
    Attrib AA1=F    0.0790685999859182
    Attrib AA1=G    -0.15751888531329444
    Attrib AA1=H    0.02602263476871138
    Attrib AA1=I    0.09194210846455066
    Attrib AA1=K    -0.07073756640319252
    Attrib AA1=L    0.2469802193068589
    Attrib AA1=M    0.08076693822014243
    Attrib AA1=N    0.05734417452333907
    Attrib AA1=P    -0.35387821127252367
    Attrib AA1=Q    -0.10488360817041197
    Attrib AA1=R    0.21540545028800848
    Attrib AA1=S    -0.12479727021395046
    Attrib AA1=T    -8.498852465346258E-4
    Attrib AA1=V    0.19600780694295736
    Attrib AA1=W    0.15480349926142783
    Attrib AA1=Y    0.06347942490476578
    Attrib AA2=A    -0.06622656472646711
    Attrib AA2=C    0.031456156764735725
    Attrib AA2=D    0.17277102177820744
    Attrib AA2=E    0.0018930309982941806
    Attrib AA2=F    -0.07372952281410146
    Attrib AA2=G    0.17064892399439313
    Attrib AA2=H    0.010251993910056099
    Attrib AA2=I    -0.2505725254654784
    Attrib AA2=K    0.082743497911875
    Attrib AA2=L    0.06904965090690786
    Attrib AA2=M    0.004151669204103079
    Attrib AA2=N    -0.011145369004686882
    Attrib AA2=P    0.2071878656104555
    Attrib AA2=Q    -0.05379488395277805
    Attrib AA2=R    0.3061622619424469
    Attrib AA2=S    -0.24339563036112766
    Attrib AA2=T    0.025184507416717197
    Attrib AA2=V    -0.026874765086409506
    Attrib AA2=W    0.033030065333428275
    Attrib AA2=Y    -0.06947074001823783
    Attrib AA3=A    0.08692710347115253
    Attrib AA3=C    -0.16071946936207757
    Attrib AA3=D    0.13880625344686473
    Attrib AA3=E    0.13124327153306678
    Attrib AA3=F    -0.017961500421521292
    Attrib AA3=G    -0.06270127120743342
    Attrib AA3=H    -0.027609086215344462
    Attrib AA3=I    -0.18784694852048195
    Attrib AA3=K    0.020360637855053557
    Attrib AA3=L    -0.22754449878789743
    Attrib AA3=M    0.03318922405799474
    Attrib AA3=N    0.07981857580690097
    Attrib AA3=P    0.1753639784037331
    Attrib AA3=Q    -0.05667782260174421
    Attrib AA3=R    0.24542165128300264
    Attrib AA3=S    -0.05547765689498427
    Attrib AA3=T    0.011669300362942106
    Attrib AA3=V    -0.27909284106134025
    Attrib AA3=W    0.18681767161040502
    Attrib AA3=Y    0.10975421135694699
    Attrib AA4=A    -0.15595535531668314
    Attrib AA4=C    0.022980184656971592
    Attrib AA4=D    0.1641181143638243
    Attrib AA4=E    0.20255883779966796
    Attrib AA4=F    0.20010383574114604
    Attrib AA4=G    0.08563695736069522
    Attrib AA4=H    -0.03767785329205621
    Attrib AA4=I    -0.29412292303956605
    Attrib AA4=K    -0.021550637599488116
    Attrib AA4=L    0.14355994029708594
    Attrib AA4=M    -0.10598435949724422
    Attrib AA4=N    0.00851008406478612
    Attrib AA4=P    0.26651539647846684
    Attrib AA4=Q    -0.10776653125278751
    Attrib AA4=R    0.2943798062464137
    Attrib AA4=S    -0.12973618976577034
    Attrib AA4=T    -0.10500033851716332
    Attrib AA4=V    -0.2321967977146436
    Attrib AA4=W    0.21336091522545003
    Attrib AA4=Y    0.16865119960645608
    Attrib AA5=A    -0.10155047903620885
    Attrib AA5=C    -0.06564993612267844
    Attrib AA5=D    0.00794229370126962
    Attrib AA5=E    -0.00906496723062332
    Attrib AA5=F    -0.13470713951403243
    Attrib AA5=G    -0.0024163484308306836
    Attrib AA5=H    -0.14669464024995946
    Attrib AA5=I    6.994261106431431E-4
    Attrib AA5=K    0.13329638563277865
    Attrib AA5=L    0.07207157060116716
    Attrib AA5=M    0.014249382895117244
    Attrib AA5=N    -0.06411360651748217
    Attrib AA5=P    0.24129150549234596
    Attrib AA5=Q    -0.05315366285095986
    Attrib AA5=R    0.22686525505945662
    Attrib AA5=S    0.123384595439657
    Attrib AA5=T    0.0033794449062298226
    Attrib AA5=V    -0.16919831611019479
    Attrib AA5=W    0.21005723338840182
    Attrib AA5=Y    -0.08609904906295077
    Attrib AA6=A    0.014122557872635258
    Attrib AA6=C    0.0772357763040208
    Attrib AA6=D    0.15761943522546892
    Attrib AA6=E    -0.018807471024342378
    Attrib AA6=F    -0.1938779017513082
    Attrib AA6=G    0.1562413103008815
    Attrib AA6=H    0.08527452807409495
    Attrib AA6=I    -0.2988567128227201
    Attrib AA6=K    -0.11465935079483282
    Attrib AA6=L    0.04330440772094726
    Attrib AA6=M    -0.035029100448761494
    Attrib AA6=N    0.06262078162226883
    Attrib AA6=P    0.24746558427630794
    Attrib AA6=Q    0.005794341877226374
    Attrib AA6=R    0.19933493525178483
    Attrib AA6=S    0.014074107169597299
    Attrib AA6=T    0.04130730867384377
    Attrib AA6=V    -0.06738487817429512
    Attrib AA6=W    -0.043373501486662094
    Attrib AA6=Y    -0.15140762270114733
Sigmoid Node 15
    Inputs    Weights
    Threshold    -0.029794421021673668
    Attrib AA1=A    0.06014170312252972
    Attrib AA1=C    -1.4301346365369645
    Attrib AA1=D    -0.8537856776343238
    Attrib AA1=E    0.3693230439948996
    Attrib AA1=F    -0.24490173213932087
    Attrib AA1=G    -1.297945022064049
    Attrib AA1=H    0.24063766247246327
    Attrib AA1=I    0.8522301693484716
    Attrib AA1=K    -1.212559023936765
    Attrib AA1=L    0.1345958272220637
    Attrib AA1=M    0.398858558342142
    Attrib AA1=N    -0.338553378803122
    Attrib AA1=P    -1.2141155151126584
    Attrib AA1=Q    0.4294846847016328
    Attrib AA1=R    1.5678836946986807
    Attrib AA1=S    -0.014045719736350515
    Attrib AA1=T    1.2129332266804795
    Attrib AA1=V    -0.24152381304593948
    Attrib AA1=W    1.830221807169727
    Attrib AA1=Y    -0.4620543682811535
    Attrib AA2=A    -0.4366903458784663
    Attrib AA2=C    0.059390673455522645
    Attrib AA2=D    1.6706935292490668
    Attrib AA2=E    1.1724397574520549
    Attrib AA2=F    0.19987267211755183
    Attrib AA2=G    -0.22511985705334348
    Attrib AA2=H    -0.35319199184144523
    Attrib AA2=I    -0.5645267028783046
    Attrib AA2=K    -1.9656396882210925
    Attrib AA2=L    0.2958001086987413
    Attrib AA2=M    -0.2125371619734329
    Attrib AA2=N    -1.9604296309301987
    Attrib AA2=P    1.7175902935623844
    Attrib AA2=Q    -0.7871938532389461
    Attrib AA2=R    1.1392851541850337
    Attrib AA2=S    -1.2648336537268055
    Attrib AA2=T    0.29817188323791016
    Attrib AA2=V    0.06889760598171196
    Attrib AA2=W    0.4812609644205896
    Attrib AA2=Y    0.5872536081034697
    Attrib AA3=A    -0.8370460919905308
    Attrib AA3=C    -0.9588090429478658
    Attrib AA3=D    0.7968089052625814
    Attrib AA3=E    1.8212117398861878
    Attrib AA3=F    0.3541766921843328
    Attrib AA3=G    0.4522695146996695
    Attrib AA3=H    0.1909006091939194
    Attrib AA3=I    -0.7882294717076836
    Attrib AA3=K    -1.4433912454909683
    Attrib AA3=L    -0.7247220062824143
    Attrib AA3=M    -0.7188924700221844
    Attrib AA3=N    0.4798630690264241
    Attrib AA3=P    1.7854484806467128
    Attrib AA3=Q    0.30196978443226186
    Attrib AA3=R    1.61879502476333
    Attrib AA3=S    0.21543868319688478
    Attrib AA3=T    -1.2969266333658873
    Attrib AA3=V    -1.297349435832512
    Attrib AA3=W    0.6822111024126807
    Attrib AA3=Y    -0.7727595125838639
    Attrib AA4=A    -1.569687040071622
    Attrib AA4=C    0.16798770571095573
    Attrib AA4=D    1.5318195936537409
    Attrib AA4=E    0.07501458473098276
    Attrib AA4=F    1.9682868302332368
    Attrib AA4=G    -0.04600648180526695
    Attrib AA4=H    0.37077461344196655
    Attrib AA4=I    -2.3251307831722383
    Attrib AA4=K    -3.4607951965368327
    Attrib AA4=L    -0.38790682831801504
    Attrib AA4=M    -0.16867324563990488
    Attrib AA4=N    0.254234786091379
    Attrib AA4=P    1.8046670013352373
    Attrib AA4=Q    -0.18942699065900442
    Attrib AA4=R    1.2866232239158293
    Attrib AA4=S    -0.4648395975463708
    Attrib AA4=T    0.6442636088987053
    Attrib AA4=V    -1.1074775161657782
    Attrib AA4=W    0.9955816674923509
    Attrib AA4=Y    0.3914654112103149
    Attrib AA5=A    0.3410680473188187
    Attrib AA5=C    0.330836496600949
    Attrib AA5=D    -0.3277540949108179
    Attrib AA5=E    0.49806480760508015
    Attrib AA5=F    -1.654797181725304
    Attrib AA5=G    -0.5827087191122655
    Attrib AA5=H    -1.1762798015418765
    Attrib AA5=I    0.6924059577467886
    Attrib AA5=K    1.1299275583050343
    Attrib AA5=L    -1.9740473312698796
    Attrib AA5=M    0.23951461724432074
    Attrib AA5=N    0.44496366094737055
    Attrib AA5=P    1.2908459102344887
    Attrib AA5=Q    0.472563833400942
    Attrib AA5=R    1.5857696937252685
    Attrib AA5=S    -0.20648117805242827
    Attrib AA5=T    0.07472984446042538
    Attrib AA5=V    -1.975354069059511
    Attrib AA5=W    0.9521054269819946
    Attrib AA5=Y    -0.16418420476109358
    Attrib AA6=A    -1.0834898969386988
    Attrib AA6=C    -0.2523627721797683
    Attrib AA6=D    0.9468710202824318
    Attrib AA6=E    1.6211824192692688
    Attrib AA6=F    0.09030091610684719
    Attrib AA6=G    -0.19656135851401257
    Attrib AA6=H    0.4947991483164514
    Attrib AA6=I    -1.67316966365985
    Attrib AA6=K    -1.874001212525856
    Attrib AA6=L    -0.11350927036176549
    Attrib AA6=M    -0.5913096501528188
    Attrib AA6=N    -0.479606693997659
    Attrib AA6=P    1.8804963652445523
    Attrib AA6=Q    -0.2839165856060685
    Attrib AA6=R    1.3191897173531693
    Attrib AA6=S    1.3602481760795584
    Attrib AA6=T    1.0204802147885619
    Attrib AA6=V    -0.8818850114744867
    Attrib AA6=W    -0.05732484618342781
    Attrib AA6=Y    -1.4651627803605456
Sigmoid Node 16
    Inputs    Weights
    Threshold    0.016432410517876566
    Attrib AA1=A    -0.6443616715094903
    Attrib AA1=C    -1.403903527537323
    Attrib AA1=D    0.57660143346405
    Attrib AA1=E    1.0961784045963008
    Attrib AA1=F    -0.07464162616809536
    Attrib AA1=G    -0.449740999728636
    Attrib AA1=H    -0.24253038205993455
    Attrib AA1=I    0.6749400738430229
    Attrib AA1=K    0.8742603169609515
    Attrib AA1=L    1.2216478154138957
    Attrib AA1=M    0.3710941958456017
    Attrib AA1=N    0.4436755401332279
    Attrib AA1=P    -1.9169485192777629
    Attrib AA1=Q    -1.0497159747888662
    Attrib AA1=R    1.4530362619649126
    Attrib AA1=S    -1.4202397965778062
    Attrib AA1=T    -0.7685137749432139
    Attrib AA1=V    -1.620973112188648
    Attrib AA1=W    0.8080808591559318
    Attrib AA1=Y    1.2455264928495242
    Attrib AA2=A    0.23204907601354735
    Attrib AA2=C    -0.13778800482767134
    Attrib AA2=D    1.622105918846313
    Attrib AA2=E    -0.03619049348175828
    Attrib AA2=F    -0.5093875069515564
    Attrib AA2=G    1.258764521593502
    Attrib AA2=H    -0.5657710305368387
    Attrib AA2=I    -1.4184905231077591
    Attrib AA2=K    0.28110717640048277
    Attrib AA2=L    -1.8990562320415394
    Attrib AA2=M    0.16176830386271987
    Attrib AA2=N    -0.6112089354029445
    Attrib AA2=P    2.5746092089131656
    Attrib AA2=Q    -0.29051919443651464
    Attrib AA2=R    1.449766277855682
    Attrib AA2=S    0.48014235792056964
    Attrib AA2=T    -0.8617232787284772
    Attrib AA2=V    -2.4979446522632633
    Attrib AA2=W    0.23173074097351146
    Attrib AA2=Y    -0.20231853116922666
    Attrib AA3=A    -0.38137270286756586
    Attrib AA3=C    -2.2921316734993873
    Attrib AA3=D    1.543917936667488
    Attrib AA3=E    0.4612840472007556
    Attrib AA3=F    0.511249112435794
    Attrib AA3=G    0.7899911812118412
    Attrib AA3=H    -1.112892244026574
    Attrib AA3=I    1.0209362640163848
    Attrib AA3=K    -0.3537067889380543
    Attrib AA3=L    0.0626992056355962
    Attrib AA3=M    -0.5294084746640353
    Attrib AA3=N    0.30687220867785764
    Attrib AA3=P    1.4610999184894125
    Attrib AA3=Q    -1.2372388033503974
    Attrib AA3=R    2.179775025561871
    Attrib AA3=S    -2.799578621278688
    Attrib AA3=T    -0.6306655490253286
    Attrib AA3=V    -1.1911300771174844
    Attrib AA3=W    0.20499099266796117
    Attrib AA3=Y    1.1687905166482042
    Attrib AA4=A    1.0152086942497334
    Attrib AA4=C    -0.441146531614772
    Attrib AA4=D    0.9628922624602753
    Attrib AA4=E    0.9404136473557566
    Attrib AA4=F    1.2000780103031834
    Attrib AA4=G    -1.2088536204836735
    Attrib AA4=H    -0.04275127424349722
    Attrib AA4=I    -1.4187166720837012
    Attrib AA4=K    0.900354919865779
    Attrib AA4=L    -0.09044167262159519
    Attrib AA4=M    -0.9208797154464338
    Attrib AA4=N    -2.3930765069212905
    Attrib AA4=P    2.0184098396210888
    Attrib AA4=Q    -0.5264479034321443
    Attrib AA4=R    1.1558652494650863
    Attrib AA4=S    -1.0738702896190513
    Attrib AA4=T    -1.2772043982001666
    Attrib AA4=V    -1.8455526314235944
    Attrib AA4=W    1.161289951446509
    Attrib AA4=Y    1.0912467996930348
    Attrib AA5=A    -0.27703637615429816
    Attrib AA5=C    -0.781877369335864
    Attrib AA5=D    -0.5893113420251609
    Attrib AA5=E    1.5244603251186988
    Attrib AA5=F    0.18749111944159205
    Attrib AA5=G    0.9652071804022903
    Attrib AA5=H    -1.0269330646587282
    Attrib AA5=I    0.04475771402045345
    Attrib AA5=K    -2.5172568874692796
    Attrib AA5=L    0.40864381083310275
    Attrib AA5=M    -0.6787025410232612
    Attrib AA5=N    -1.2611214021453152
    Attrib AA5=P    2.6267011123727158
    Attrib AA5=Q    0.38447100117062283
    Attrib AA5=R    2.0516355138517826
    Attrib AA5=S    -0.1295808185082631
    Attrib AA5=T    -0.27857984519979095
    Attrib AA5=V    -1.2845289233688961
    Attrib AA5=W    0.6743544826881206
    Attrib AA5=Y    -0.9959808202315729
    Attrib AA6=A    -1.5057027296593777
    Attrib AA6=C    0.1476888562105646
    Attrib AA6=D    1.459878034013728
    Attrib AA6=E    -0.10091551318160473
    Attrib AA6=F    -1.2317858364484087
    Attrib AA6=G    0.023277532594779524
    Attrib AA6=H    -0.7814514950167254
    Attrib AA6=I    -0.9795494896439295
    Attrib AA6=K    -0.6845695106302694
    Attrib AA6=L    -0.01639812476719882
    Attrib AA6=M    -0.7806290423983433
    Attrib AA6=N    0.10441736426698883
    Attrib AA6=P    1.8274569907659854
    Attrib AA6=Q    0.05172454584258308
    Attrib AA6=R    2.0055189988352073
    Attrib AA6=S    0.10537625217825389
    Attrib AA6=T    -0.23635038794856528
    Attrib AA6=V    -0.6403389307353858
    Attrib AA6=W    -0.23253055734021527
    Attrib AA6=Y    0.6037646340191652
Sigmoid Node 17
    Inputs    Weights
    Threshold    -0.04621519969264713
    Attrib AA1=A    -0.5608422412873502
    Attrib AA1=C    -0.8008614321828522
    Attrib AA1=D    -0.010096769988834128
    Attrib AA1=E    -0.028470597223393138
    Attrib AA1=F    0.37521071532178407
    Attrib AA1=G    0.06508559359547109
    Attrib AA1=H    -0.3283775769488739
    Attrib AA1=I    0.6722990852969232
    Attrib AA1=K    -0.20772929235326043
    Attrib AA1=L    1.2999317378336428
    Attrib AA1=M    0.0694543080912899
    Attrib AA1=N    0.09558525595097161
    Attrib AA1=P    -1.1394407807619618
    Attrib AA1=Q    -0.6930390953185931
    Attrib AA1=R    0.8624789885741373
    Attrib AA1=S    0.09784974295086726
    Attrib AA1=T    -0.10439125768493439
    Attrib AA1=V    -0.2370060079312884
    Attrib AA1=W    0.23815208906341426
    Attrib AA1=Y    0.7712823433492653
    Attrib AA2=A    -0.5810891002653779
    Attrib AA2=C    0.18607680185030537
    Attrib AA2=D    0.5762566547458609
    Attrib AA2=E    0.9805789517154162
    Attrib AA2=F    -0.047218539912300427
    Attrib AA2=G    0.23556543012601758
    Attrib AA2=H    0.5247921881926354
    Attrib AA2=I    -0.7487697057501962
    Attrib AA2=K    -0.29480600715167726
    Attrib AA2=L    -0.23044186295464403
    Attrib AA2=M    -0.23410039326909268
    Attrib AA2=N    -0.11372804268603032
    Attrib AA2=P    0.6516046734345458
    Attrib AA2=Q    -0.38260619160579157
    Attrib AA2=R    0.9478553610103941
    Attrib AA2=S    -1.0550221842077414
    Attrib AA2=T    -0.03523311091716626
    Attrib AA2=V    -0.5743840595156512
    Attrib AA2=W    0.3874426329960303
    Attrib AA2=Y    0.013719594369364253
    Attrib AA3=A    0.3432391660679406
    Attrib AA3=C    -0.2530064518682495
    Attrib AA3=D    0.21317946300738047
    Attrib AA3=E    0.24765428204388953
    Attrib AA3=F    0.20634761870358248
    Attrib AA3=G    0.7131144148262133
    Attrib AA3=H    0.2840980041171785
    Attrib AA3=I    -1.0949217803646165
    Attrib AA3=K    -0.6634979168967423
    Attrib AA3=L    -1.5498676388579755
    Attrib AA3=M    0.09211534934562186
    Attrib AA3=N    0.2747922726861932
    Attrib AA3=P    0.6585071196603771
    Attrib AA3=Q    0.21774152399770602
    Attrib AA3=R    0.5860082505299252
    Attrib AA3=S    0.09878408965714754
    Attrib AA3=T    -0.24733282658487687
    Attrib AA3=V    -0.7072456378882546
    Attrib AA3=W    0.3007426525137338
    Attrib AA3=Y    0.504002739595636
    Attrib AA4=A    0.4657934340377255
    Attrib AA4=C    0.4000730921828602
    Attrib AA4=D    0.00964987556086199
    Attrib AA4=E    -0.21115526337884852
    Attrib AA4=F    -0.09279158024240843
    Attrib AA4=G    -0.2563097150510322
    Attrib AA4=H    -0.15116868365621847
    Attrib AA4=I    -0.4686708668984127
    Attrib AA4=K    -0.09534181460555428
    Attrib AA4=L    -0.2622692195906504
    Attrib AA4=M    -0.7841874252866955
    Attrib AA4=N    -0.2550795534652057
    Attrib AA4=P    0.5757863875678182
    Attrib AA4=Q    -0.1532438531040021
    Attrib AA4=R    0.5319803070940743
    Attrib AA4=S    -0.16611815034910024
    Attrib AA4=T    0.7023314952518106
    Attrib AA4=V    -0.7297637708808209
    Attrib AA4=W    0.6479002440340422
    Attrib AA4=Y    0.5042782576642271
    Attrib AA5=A    -0.6759209099668742
    Attrib AA5=C    -0.8070949690825796
    Attrib AA5=D    0.26146925303285684
    Attrib AA5=E    -0.14314497394765444
    Attrib AA5=F    -0.426280566401822
    Attrib AA5=G    0.18078668825273556
    Attrib AA5=H    -1.1156065191583586
    Attrib AA5=I    -0.2142662999177631
    Attrib AA5=K    -0.27104609534296653
    Attrib AA5=L    -0.13221424743677504
    Attrib AA5=M    -0.13893805281083418
    Attrib AA5=N    0.6224019992387577
    Attrib AA5=P    0.6515608037605893
    Attrib AA5=Q    -0.8132257008182132
    Attrib AA5=R    0.7359976714688009
    Attrib AA5=S    0.479197240037141
    Attrib AA5=T    0.5020770131177396
    Attrib AA5=V    0.6920678900680091
    Attrib AA5=W    0.4481792976463863
    Attrib AA5=Y    0.2013560024127289
    Attrib AA6=A    0.4068673300242995
    Attrib AA6=C    0.5418312378629455
    Attrib AA6=D    0.8421685587862929
    Attrib AA6=E    -0.19045904106178824
    Attrib AA6=F    -0.5060249493004156
    Attrib AA6=G    0.6764733122301523
    Attrib AA6=H    0.16756877797089845
    Attrib AA6=I    -0.2837183499037843
    Attrib AA6=K    0.2179992026527451
    Attrib AA6=L    -1.7023708258813401
    Attrib AA6=M    -0.42118870289694027
    Attrib AA6=N    1.282603868930769E-4
    Attrib AA6=P    0.9989628326616288
    Attrib AA6=Q    -2.4981386349609157E-4
    Attrib AA6=R    0.6737588098226465
    Attrib AA6=S    -0.3051885219198541
    Attrib AA6=T    0.2802090743541039
    Attrib AA6=V    -1.0996594309779555
    Attrib AA6=W    0.22577759467289774
    Attrib AA6=Y    -0.14891963686675166
Sigmoid Node 18
    Inputs    Weights
    Threshold    -0.01716162056288135
    Attrib AA1=A    -0.028879201749402072
    Attrib AA1=C    -0.14992105008371687
    Attrib AA1=D    0.075767916396918
    Attrib AA1=E    0.20092440867508712
    Attrib AA1=F    0.0369584485405863
    Attrib AA1=G    0.0297390134805312
    Attrib AA1=H    -0.0023906121332540613
    Attrib AA1=I    -0.015307043973865005
    Attrib AA1=K    -0.2171327498739697
    Attrib AA1=L    0.1597956216137479
    Attrib AA1=M    0.07061280826909429
    Attrib AA1=N    0.061287347977626465
    Attrib AA1=P    -0.34360778986008395
    Attrib AA1=Q    -0.08043607861109035
    Attrib AA1=R    0.30190549097102287
    Attrib AA1=S    -0.09299804253395651
    Attrib AA1=T    0.07035500210331765
    Attrib AA1=V    0.07489106857837473
    Attrib AA1=W    0.2365324722928165
    Attrib AA1=Y    -0.08194281438622082
    Attrib AA2=A    -0.13418781823642817
    Attrib AA2=C    -0.043619295169698105
    Attrib AA2=D    0.272835252091864
    Attrib AA2=E    -0.022532337680727144
    Attrib AA2=F    -0.08761147831249007
    Attrib AA2=G    -0.012027260682289752
    Attrib AA2=H    0.013759809075428765
    Attrib AA2=I    -0.1809043507607289
    Attrib AA2=K    -0.008655733423954915
    Attrib AA2=L    0.20184435848045743
    Attrib AA2=M    0.0368985997414657
    Attrib AA2=N    0.004261434883160256
    Attrib AA2=P    0.2803637186072184
    Attrib AA2=Q    -0.029190221405438362
    Attrib AA2=R    0.19804095706617197
    Attrib AA2=S    -0.22510286769499166
    Attrib AA2=T    0.12499440250101738
    Attrib AA2=V    -0.126378848329545
    Attrib AA2=W    0.0340249155221843
    Attrib AA2=Y    -0.07271827301393971
    Attrib AA3=A    -0.009214734534721181
    Attrib AA3=C    -0.12005733707647127
    Attrib AA3=D    0.10527945270921868
    Attrib AA3=E    0.2097559156652182
    Attrib AA3=F    0.25358845233089633
    Attrib AA3=G    0.015974493904736455
    Attrib AA3=H    -0.01875179211061749
    Attrib AA3=I    -0.11414659756382736
    Attrib AA3=K    -0.05738636492164871
    Attrib AA3=L    -0.39050288571598935
    Attrib AA3=M    -0.001850537349390291
    Attrib AA3=N    0.01038562578381183
    Attrib AA3=P    0.21220985506708256
    Attrib AA3=Q    0.023612190946750967
    Attrib AA3=R    0.2886589446230261
    Attrib AA3=S    -0.0168181806495707
    Attrib AA3=T    -0.20326505922056196
    Attrib AA3=V    -0.23834542284690827
    Attrib AA3=W    0.1503859891325077
    Attrib AA3=Y    0.09128999647377879
    Attrib AA4=A    -0.05240555526702453
    Attrib AA4=C    -0.03659298237537971
    Attrib AA4=D    0.2138621004697659
    Attrib AA4=E    0.21009090311524528
    Attrib AA4=F    0.12280166595683514
    Attrib AA4=G    0.03240597412113225
    Attrib AA4=H    -0.06473752285948292
    Attrib AA4=I    -0.3793830754283224
    Attrib AA4=K    -0.25683422862281796
    Attrib AA4=L    0.07474921995506295
    Attrib AA4=M    -0.0996155381918849
    Attrib AA4=N    0.2168858284604033
    Attrib AA4=P    0.3227695754935075
    Attrib AA4=Q    -0.03741138011729535
    Attrib AA4=R    0.2258317756257814
    Attrib AA4=S    0.03783620544951757
    Attrib AA4=T    -0.24798235714657457
    Attrib AA4=V    -0.3035436923143124
    Attrib AA4=W    0.20847726604959416
    Attrib AA4=Y    0.15807930364502706
    Attrib AA5=A    -0.14291365173921244
    Attrib AA5=C    -0.03544244004319681
    Attrib AA5=D    0.07216546834876347
    Attrib AA5=E    0.05701621463176223
    Attrib AA5=F    -0.17398239574417132
    Attrib AA5=G    0.07637824408389318
    Attrib AA5=H    -0.1323182160513332
    Attrib AA5=I    0.26809766736236734
    Attrib AA5=K    0.11018728064275396
    Attrib AA5=L    -0.1380728027923322
    Attrib AA5=M    -4.8771727939057543E-4
    Attrib AA5=N    -0.04043512296212317
    Attrib AA5=P    0.22641305884123164
    Attrib AA5=Q    -0.07137031238628136
    Attrib AA5=R    0.24539184768322228
    Attrib AA5=S    -0.0959532853723673
    Attrib AA5=T    -0.14131988407867868
    Attrib AA5=V    -0.14093774091560388
    Attrib AA5=W    0.174693082868284
    Attrib AA5=Y    0.01469327180439736
    Attrib AA6=A    0.10182170998000102
    Attrib AA6=C    0.10535881142380796
    Attrib AA6=D    0.14137078704662212
    Attrib AA6=E    -0.106013373704528
    Attrib AA6=F    -0.13526122333041016
    Attrib AA6=G    0.3532602815988242
    Attrib AA6=H    0.05852674229720776
    Attrib AA6=I    -0.16654634491519066
    Attrib AA6=K    -0.20131649040064553
    Attrib AA6=L    0.09745618410916158
    Attrib AA6=M    -0.125271165724124
    Attrib AA6=N    0.10088225616803201
    Attrib AA6=P    0.2703607619550253
    Attrib AA6=Q    -0.04672624025945697
    Attrib AA6=R    0.18430205872282257
    Attrib AA6=S    -0.023866241168037806
    Attrib AA6=T    -0.13638630679604924
    Attrib AA6=V    -0.15123811574837523
    Attrib AA6=W    0.006209004462142688
    Attrib AA6=Y    -0.07379576184999483
Sigmoid Node 19
    Inputs    Weights
    Threshold    0.00924554383036009
    Attrib AA1=A    -0.20860991579228036
    Attrib AA1=C    -0.15669758173927392
    Attrib AA1=D    0.1277204123377304
    Attrib AA1=E    0.1657243024507612
    Attrib AA1=F    0.010797638100108767
    Attrib AA1=G    -0.1917947121279587
    Attrib AA1=H    0.12650732070782125
    Attrib AA1=I    0.001178604488915784
    Attrib AA1=K    0.07193940950050695
    Attrib AA1=L    0.09799220613755577
    Attrib AA1=M    0.05061025182272177
    Attrib AA1=N    -0.01795150570357835
    Attrib AA1=P    -0.36325820572136164
    Attrib AA1=Q    -0.07363844038047185
    Attrib AA1=R    0.3249845550714876
    Attrib AA1=S    0.05661505025678989
    Attrib AA1=T    -0.016778822605001832
    Attrib AA1=V    0.015705171130202887
    Attrib AA1=W    0.1489242177983905
    Attrib AA1=Y    0.034692098889297106
    Attrib AA2=A    -0.11614510887564648
    Attrib AA2=C    -0.145479112649873
    Attrib AA2=D    0.09800144914026802
    Attrib AA2=E    -0.024807855764284154
    Attrib AA2=F    -0.04186699745895951
    Attrib AA2=G    0.09116825863203659
    Attrib AA2=H    0.006498583245417931
    Attrib AA2=I    -0.09592394597530653
    Attrib AA2=K    -0.03242518215997686
    Attrib AA2=L    0.13448581318334366
    Attrib AA2=M    -5.309896143225124E-4
    Attrib AA2=N    0.059155321065819076
    Attrib AA2=P    0.3393176421766954
    Attrib AA2=Q    -0.048304228502977296
    Attrib AA2=R    0.2888072356995879
    Attrib AA2=S    -0.1669673130651562
    Attrib AA2=T    0.08409179120355158
    Attrib AA2=V    -0.20377124249501272
    Attrib AA2=W    0.036702845321119004
    Attrib AA2=Y    -0.04552351414906745
    Attrib AA3=A    0.0846786254442182
    Attrib AA3=C    -0.1352540174971539
    Attrib AA3=D    0.15656304438049803
    Attrib AA3=E    0.08698712818927665
    Attrib AA3=F    0.07138777832591237
    Attrib AA3=G    -0.05552188519732193
    Attrib AA3=H    -0.044662622647840676
    Attrib AA3=I    -0.2008467182540736
    Attrib AA3=K    0.055882116557950334
    Attrib AA3=L    -0.23860625460982351
    Attrib AA3=M    0.026204511636617127
    Attrib AA3=N    -0.043021825330434756
    Attrib AA3=P    0.23676230875228124
    Attrib AA3=Q    0.018056696689527734
    Attrib AA3=R    0.3832542223866616
    Attrib AA3=S    -0.17347660428044356
    Attrib AA3=T    0.042269069182849735
    Attrib AA3=V    -0.24829897207621884
    Attrib AA3=W    0.11372102913041152
    Attrib AA3=Y    0.10437374075593148
    Attrib AA4=A    -0.16202422315668868
    Attrib AA4=C    -0.010553968927437535
    Attrib AA4=D    0.18293923496113387
    Attrib AA4=E    0.020508651302705103
    Attrib AA4=F    0.1555895089370534
    Attrib AA4=G    0.054074384735700406
    Attrib AA4=H    0.011177034225962248
    Attrib AA4=I    -0.25597123713587966
    Attrib AA4=K    -0.08318276767530634
    Attrib AA4=L    0.11568915044225694
    Attrib AA4=M    -0.08330247916996739
    Attrib AA4=N    0.1439084255663664
    Attrib AA4=P    0.27254865668347134
    Attrib AA4=Q    -0.10809937253863207
    Attrib AA4=R    0.20185990757184905
    Attrib AA4=S    -0.09195520886263654
    Attrib AA4=T    0.10339979665616661
    Attrib AA4=V    -0.23134924590257797
    Attrib AA4=W    0.18706894907294888
    Attrib AA4=Y    0.12443617762177651
    Attrib AA5=A    0.018774753062072356
    Attrib AA5=C    -0.1047047704580046
    Attrib AA5=D    -0.021126062206223598
    Attrib AA5=E    0.022935545131415293
    Attrib AA5=F    -0.1565142107241712
    Attrib AA5=G    0.0012888634420817223
    Attrib AA5=H    -0.1950704844985555
    Attrib AA5=I    0.08885795828709825
    Attrib AA5=K    0.03190681292106045
    Attrib AA5=L    -4.935653914935019E-4
    Attrib AA5=M    0.0032674222428539196
    Attrib AA5=N    -0.10169223168159647
    Attrib AA5=P    0.3816648583355571
    Attrib AA5=Q    -0.09778878206126122
    Attrib AA5=R    0.22086923494269622
    Attrib AA5=S    -0.16124099900176478
    Attrib AA5=T    0.022162261612686956
    Attrib AA5=V    0.059136793166346784
    Attrib AA5=W    0.2191271900117833
    Attrib AA5=Y    0.05631586685040159
    Attrib AA6=A    0.040326919459606786
    Attrib AA6=C    0.09192735133603185
    Attrib AA6=D    0.18037136605648388
    Attrib AA6=E    0.003049735883918494
    Attrib AA6=F    -0.2622868244380099
    Attrib AA6=G    0.018296588520080037
    Attrib AA6=H    0.045081190268968306
    Attrib AA6=I    -0.18894789226406544
    Attrib AA6=K    -0.0747688729476767
    Attrib AA6=L    0.17045563789669682
    Attrib AA6=M    -0.06233603932863254
    Attrib AA6=N    0.04217676073439648
    Attrib AA6=P    0.3594891828952624
    Attrib AA6=Q    0.0023666040159274907
    Attrib AA6=R    0.24619070336509544
    Attrib AA6=S    -0.11713246809069428
    Attrib AA6=T    0.12176925257661969
    Attrib AA6=V    -0.1798695963524436
    Attrib AA6=W    -0.03604352297830141
    Attrib AA6=Y    -0.01674438775785647
Sigmoid Node 20
    Inputs    Weights
    Threshold    0.01051751546363757
    Attrib AA1=A    -0.062114784857114434
    Attrib AA1=C    -0.1620478651737714
    Attrib AA1=D    0.1747069384542393
    Attrib AA1=E    -0.06541629297726304
    Attrib AA1=F    -0.015278981988232538
    Attrib AA1=G    0.20574525828542797
    Attrib AA1=H    -0.07973128165463109
    Attrib AA1=I    -0.0036260249412737567
    Attrib AA1=K    -0.17312294644308476
    Attrib AA1=L    0.04473329849511705
    Attrib AA1=M    0.07732941150318011
    Attrib AA1=N    0.16268465266961252
    Attrib AA1=P    -0.3741580421629958
    Attrib AA1=Q    0.02538806803580872
    Attrib AA1=R    0.45354236065441395
    Attrib AA1=S    0.11481920351447218
    Attrib AA1=T    -0.198732351540387
    Attrib AA1=V    -0.07484131873907017
    Attrib AA1=W    0.304841346748342
    Attrib AA1=Y    -0.036235903010144586
    Attrib AA2=A    -0.13139363395435624
    Attrib AA2=C    -0.16091359233794583
    Attrib AA2=D    0.2463361658371993
    Attrib AA2=E    0.03653446486017081
    Attrib AA2=F    -0.1508351649277843
    Attrib AA2=G    -0.008105022294213027
    Attrib AA2=H    0.10016309011164051
    Attrib AA2=I    -0.06043017637288417
    Attrib AA2=K    -0.16184425350873047
    Attrib AA2=L    0.24202961641969065
    Attrib AA2=M    -0.05183860080153034
    Attrib AA2=N    0.04305901327660885
    Attrib AA2=P    0.4475340787161994
    Attrib AA2=Q    -0.06548766796402948
    Attrib AA2=R    0.3738283659896506
    Attrib AA2=S    -0.054856150347678094
    Attrib AA2=T    0.017796540879367207
    Attrib AA2=V    -0.32393873822061886
    Attrib AA2=W    0.03723792092025113
    Attrib AA2=Y    -0.0858657434649413
    Attrib AA3=A    0.022856501990415654
    Attrib AA3=C    -0.20073845346727448
    Attrib AA3=D    0.1597545390484078
    Attrib AA3=E    0.1388032309169607
    Attrib AA3=F    0.18027654253072944
    Attrib AA3=G    0.25453346027031054
    Attrib AA3=H    -0.07712500414165827
    Attrib AA3=I    -0.1757907176946853
    Attrib AA3=K    -0.10002378940845447
    Attrib AA3=L    -0.4054467622763833
    Attrib AA3=M    0.04040061431800418
    Attrib AA3=N    -0.07437713617127743
    Attrib AA3=P    0.3386036538195619
    Attrib AA3=Q    0.2335291920563767
    Attrib AA3=R    0.4954353317997285
    Attrib AA3=S    -0.23564455770869897
    Attrib AA3=T    -0.3407832881530562
    Attrib AA3=V    -0.40400969468426806
    Attrib AA3=W    0.11872949959298618
    Attrib AA3=Y    0.054503481348452086
    Attrib AA4=A    -0.24896130332540126
    Attrib AA4=C    -0.014203818822508565
[truncated: 422,017 more chars]
