# Supplementary material for: Machine learning methods can replace 3D profile method in classification of amyloidogenic hexapeptides
Source: BMC Bioinformatics. 2013 Jan 17;14:21. doi: 10.1186/1471-2105-14-21 (PMC3566972; doi:10.1186/1471-2105-14-21)
Supplement: Additional file 4 — Rules of ADTree 250 methods for full and reduced training sets. Columns contain the rules corresponding to each position in amyloidogenic hexapeptides in decreasing order of their importance. Yellow cells denote positive rules, purple – negative rules. [file 1471-2105-14-21-S4.xlsx]

## Sheet: ADTree_250
1-all	1-no experimental	2-all	2-no experimental	3-all	3-no experimental	4-all	4-no experimental	5-all	5-no experimental	6-all	6-no experimental
(3)AA1 = R: -2.33	(3)AA1 = R: -2.294	(5)AA2 = P: -2.284	(4)AA2 = R: -2.254	(9)AA3 = R: -2.213	(7)AA3 = R: -2.201	(1)AA4 = I: 0.926	(10)AA4 = V: 0.779	(2)AA5 = P: -3.559	(1)AA5 = P: -2.34	(7)AA6 = P: -2.242	(6)AA6 = P: -2.227
(17)AA1 = P: 0.791	(15)AA1 = P: 0.773	(6)AA2 = R: -2.293	(5)AA2 = P: -2.266	(11)AA3 = P: -2.164	(9)AA3 = P: -2.153	(10)AA4 = V: 0.754	(11)AA4 = I: 0.811	(4)AA5 = R: -2.302	(2)AA5 = R: -2.306	(8)AA6 = R: -2.01	(8)AA6 = R: -1.74
(26)AA1 = S: 0.586	(26)AA1 = S: 0.556	(19)AA2 = D: -1.04	(18)AA2 = D: -1.031	(14)AA3 = V: 0.615	(17)AA3 = D: -1.146	(12)AA4 = P: -2.077	(12)AA4 = P: -2.053	(31)AA5 = E: -0.962	(27)AA5 = V: 0.607	(15)AA6 = D: -1.171	(14)AA6 = D: -1.01
(33)AA1 = D: -0.845	(29)AA1 = D: -1.064	(20)AA2 = E: -0.768	(20)AA2 = V: 0.645	(18)AA3 = D: -1.143	(19)AA3 = E: -0.803	(13)AA4 = R: -1.636	(13)AA4 = R: -1.618	(40)AA5 = V: 0.55	(28)AA5 = I: 0.607	(24)AA6 = N: -1.038	(23)AA6 = N: -1.112
(34)AA1 = E: -0.788	(34)AA1 = C: 1.061	(25)AA2 = V: 0.569	(25)AA2 = I: 0.701	(21)AA3 = E: -0.74	(21)AA3 = K: -0.798	(16)AA4 = D: -1.192	(16)AA4 = D: -1.367	(41)AA5 = I: 0.425	(37)AA5 = E: -0.815	(29)AA6 = I: 0.662	(24)AA6 = E: -0.728
(42)AA1 = C: 1.022	(36)AA1 = A: 0.57	(27)AA2 = I: 0.754	(33)AA2 = E: -0.766	(22)AA3 = K: -0.699	(22)AA3 = G: -0.688	(28)AA4 = F: -1.42	(32)AA4 = F: -1.359	(48)AA5 = K: -0.713	(39)AA5 = K: -0.767	(30)AA6 = F: 0.806	(30)AA6 = F: 0.882
(43)AA1 = A: 0.576	(41)AA1 = E: -0.76	(50)AA2 = G: -0.647	(46)AA2 = G: -0.612	(23)AA3 = G: -0.661	(42)AA3 = S: 0.555	(35)AA4 = W: -1.691	(35)AA4 = G: -0.661	(51)AA5 = D: -0.619	(49)AA5 = D: -0.763	(39)AA6 = E: -0.586	(31)AA6 = I: 0.604
(47)AA1 = G: 0.455	(45)AA1 = G: 0.573	(60)AA2 = S: 0.997	(62)AA2 = S: 0.339	(32)AA3 = W: -1.27	(47)AA3 = V: 0.451	(36)AA4 = G: -0.642	(38)AA4 = Y: -1.081	(52)AA5 = K: 0.617	(50)AA5 = G: -0.44	(45)AA6 = Y: 0.641	(43)AA6 = Y: 0.656
(53)AA1 = P: 0.688	(51)AA1 = P: 0.67	(61)AA2 = L: 0.251	(67)AA2 = L: 0.308	(38)AA3 = S: 0.51	(48)AA3 = I: 0.585	(37)AA4 = Y: -0.925	(40)AA4 = W: -1.582	(54)AA5 = G: -0.579	(55)AA5 = W: -1.311	(46)AA6 = V: 0.58	(44)AA6 = V: 0.479
(71)AA1 = I: -0.573	(76)AA1 = C: 0.609	(67)AA2 = V: 0.381	(78)AA2 = E: -0.817	(44)AA3 = F: -1.36	(53)AA3 = C: 0.833	(58)AA4 = E: -0.498	(57)AA4 = D: -1.166	(55)AA5 = W: -1.352	(58)AA5 = M: -0.521	(62)AA6 = L: 0.383	(52)AA6 = L: 0.367
(81)AA1 = A: 0.351	(80)AA1 = W: -0.988	(72)AA2 = I: 0.506	(87)AA2 = N: -0.404	(49)AA3 = I: 0.575	(54)AA3 = W: -1.217	(65)AA4 = L: 1.088	(59)AA4 = E: -0.505	(68)AA5 = A: 0.438	(69)AA5 = R: -1.254	(64)AA6 = A: 0.762	(61)AA6 = F: 0.341
(85)AA1 = Q: 0.161	(82)AA1 = D: -0.608	(76)AA2 = S: 0.351	(91)AA2 = K: -0.582	(56)AA3 = L: 0.302	(56)AA3 = A: 0.904	(70)AA4 = N: -0.525	(68)AA4 = L: 1.334	(73)AA5 = Y: 0.492	(74)AA5 = A: 0.919	(66)AA6 = F: 0.708	(63)AA6 = T: -0.403
(98)AA1 = D: -0.429	(85)AA1 = A: 0.178	(78)AA2 = T: 0.382	(95)AA2 = T: 0.36	(57)AA3 = C: 0.878	(60)AA3 = L: 0.363	(91)AA4 = Y: -0.769	(71)AA4 = P: -1.258	(77)AA5 = R: -1.174	(77)AA5 = P: -1.176	(69)AA6 = D: -0.819	(65)AA6 = M: 0.729
(100)AA1 = V: 0.463	(86)AA1 = V: 0.38	(80)AA2 = K: -0.474	(96)AA2 = P: -1.069	(59)AA3 = A: 0.98	(64)AA3 = Y: -0.903	(84)AA4 = P: -1.175	(72)AA4 = T: 0.397	(79)AA5 = E: -0.471	(84)AA5 = L: -0.59	(7)AA6 = P: -2.242	(66)AA6 = K: 1.095
(102)AA1 = N: -0.535	(97)AA1 = I: -0.532	(83)AA2 = D: -0.825	(99)AA2 = W: -0.965	(63)AA3 = Y: -0.875	(70)AA3 = S: 0.233	(86)AA4 = F: -0.805	(75)AA4 = F: -0.886	(82)AA5 = I: -0.669	(89)AA5 = T: -0.616	(74)AA6 = T: -0.476	(90)AA6 = Y: 0.422
(106)AA1 = P: 0.365	(98)AA1 = N: -0.367	(89)AA2 = V: 0.668	(102)AA2 = K: 0.293	(88)AA3 = L: 1.083	(73)AA3 = V: 0.609	(95)AA4 = T: -0.468	(79)AA4 = G: -0.474	(90)AA5 = G: -0.798	(94)AA5 = T: -1.059	(75)AA6 = P: -1.184	(117)AA6 = Q: -0.369
(111)AA1 = Q: 0.563	(105)AA1 = T: 0.454	(92)AA2 = R: -1.119	(113)AA2 = A: 0.48	(93)AA3 = D: -1.127	(83)AA3 = C: 0.419	(96)AA4 = T: 0.318	(81)AA4 = N: -0.606	(94)AA5 = E: -0.468	(107)AA5 = Q: -0.96	(87)AA6 = A: 0.33	(126)AA6 = T: -0.52
(112)AA1 = L: -0.525	(108)AA1 = G: 0.239	(99)AA2 = N: -0.645	(119)AA2 = Y: 0.507	(109)AA3 = T: 0.381	(100)AA3 = L: 0.866	(101)AA4 = L: 1.1	(88)AA4 = Q: 0.664	(97)AA5 = T: -2.296	(112)AA5 = F: 0.465	(108)AA6 = I: 0.345	(134)AA6 = E: -0.482
(114)AA1 = H: -0.868	(109)AA1 = R: -0.988	(103)AA2 = W: -0.919	(122)AA2 = Q: 0.3	(113)AA3 = C: 0.497	(103)AA3 = T: 0.387	(122)AA4 = G: -0.451	(92)AA4 = V: 0.329	(104)AA5 = T: -0.547	(120)AA5 = Y: 1.06	(119)AA6 = E: -0.358	(139)AA6 = I: 0.405
(115)AA1 = V: -0.884	(115)AA1 = P: 0.278	(107)AA2 = H: -0.453	(125)AA2 = K: -0.179	(129)AA3 = Y: -0.558	(104)AA3 = C: 0.684	(136)AA4 = Q: 0.374	(93)AA4 = T: -0.648	(105)AA5 = V: 0.826	(121)AA5 = E: -0.399	(120)AA6 = S: -0.546	(143)AA6 = N: -0.645
(116)AA1 = T: 0.387	(116)AA1 = S: 0.28	(125)AA2 = P: -0.993	(129)AA2 = L: -0.452	(133)AA3 = T: -0.909	(106)AA3 = V: 0.38	(140)AA4 = L: 0.675	(101)AA4 = E: -0.298	(110)AA5 = L: -0.288	(131)AA5 = R: -0.888	(130)AA6 = D: -0.867	(164)AA6 = G: -0.757
(121)AA1 = R: -1.054	(118)AA1 = K: 0.404	(128)AA2 = S: 0.486	(132)AA2 = I: 0.304	(135)AA3 = W: -0.758	(114)AA3 = D: -0.603	(143)AA4 = W: -0.965	(110)AA4 = H: -0.672	(117)AA5 = F: 0.573	(136)AA5 = E: -0.377	(132)AA6 = E: -0.479	(167)AA6 = S: -0.459
(123)AA1 = W: -0.881	(128)AA1 = Q: 0.366	(139)AA2 = D: -0.335	(135)AA2 = K: -0.631	(146)AA3 = F: -0.621	(123)AA3 = P: -0.923	(144)AA4 = T: -0.588	(111)AA4 = W: -0.963	(118)AA5 = N: 0.385	(137)AA5 = D: 0.591	(137)AA6 = K: 0.938	(176)AA6 = E: -0.628
(126)AA1 = K: 0.253	(130)AA1 = F: -0.915	(150)AA2 = I: 0.415	(138)AA2 = T: -0.419	(148)AA3 = A: 0.777	(133)AA3 = R: -0.906	(147)AA4 = K: 0.279	(124)AA4 = L: 0.231	(124)AA5 = C: 0.366	(141)AA5 = D: -0.313	(142)AA6 = P: -1.011	(183)AA6 = H: 0.502
(131)AA1 = F: -0.49	(147)AA1 = K: 0.93	(152)AA2 = F: 0.405	(144)AA2 = C: 0.352	(172)AA3 = K: 0.801	(140)AA3 = N: -0.609	(155)AA4 = L: 0.306	(127)AA4 = R: -0.85	(127)AA5 = A: 0.779	(142)AA5 = W: -0.931	(145)AA6 = L: 0.563	(185)AA6 = T: 0.252
(138)AA1 = C: 0.555	(151)AA1 = E: -0.696	(156)AA2 = F: -0.528	(146)AA2 = C: -0.806	(175)AA3 = I: 0.591	(150)AA3 = T: -0.722	(158)AA4 = L: -0.625	(145)AA4 = Q: 0.446	(134)AA5 = S: 0.357	(153)AA5 = E: -0.496	(154)AA6 = Y: 0.249	(204)AA6 = L: -0.109
(149)AA1 = E: 0.471	(170)AA1 = P: 0.481	(157)AA2 = I: 0.147	(148)AA2 = F: 0.364	(187)AA3 = G: -0.456	(152)AA3 = W: -0.64	(169)AA4 = H: -0.527	(158)AA4 = A: 0.306	(141)AA5 = I: 0.577	(154)AA5 = G: -0.603	(162)AA6 = T: 0.614	(207)AA6 = I: 0.345
(161)AA1 = C: 0.606	(174)AA1 = E: -0.346	(159)AA2 = M: -0.717	(149)AA2 = V: 0.642	(190)AA3 = A: 0.34	(160)AA3 = L: 0.339	(176)AA4 = T: -0.621	(159)AA4 = K: 0.394	(153)AA5 = P: -0.87	(155)AA5 = N: 0.561	(166)AA6 = V: 0.22	(208)AA6 = N: -0.41
(174)AA1 = M: -0.77	(177)AA1 = S: -0.59	(163)AA2 = Y: 0.813	(162)AA2 = E: -0.596	(192)AA3 = F: -0.585	(172)AA3 = C: 0.561	(177)AA4 = Q: -0.183	(161)AA4 = V: 0.351	(160)AA5 = R: -0.887	(156)AA5 = M: -0.361	(170)AA6 = R: -0.753	(217)AA6 = S: -0.278
(178)AA1 = Y: -0.504	(180)AA1 = H: -0.646	(165)AA2 = K: -0.753	(165)AA2 = S: 0.277	(195)AA3 = M: -0.618	(173)AA3 = I: 0.203	(181)AA4 = V: 0.272	(163)AA4 = S: 0.929	(164)AA5 = I: -0.644	(157)AA5 = L: -0.44	(180)AA6 = F: 0.175	(226)AA6 = S: 0.519
(179)AA1 = N: -0.383	(181)AA1 = W: -0.564	(168)AA2 = T: -0.937	(171)AA2 = A: 0.268	(197)AA3 = P: -0.793	(175)AA3 = V: 0.862	(189)AA4 = D: -0.808	(166)AA4 = A: 0.682	(167)AA5 = G: -0.327	(168)AA5 = E: -0.706	(183)AA6 = K: 0.467	(227)AA6 = E: -0.271
(186)AA1 = P: 0.418	(186)AA1 = S: -0.899	(173)AA2 = N: -0.305	(184)AA2 = M: -0.821	(200)AA3 = Q: -0.387	(187)AA3 = T: 0.292	(151)AA4 = F: -0.831	(178)AA4 = K: 0.55	(171)AA5 = W: -0.842	(169)AA5 = K: 0.506	(185)AA6 = M: 0.382	(230)AA6 = Q: -0.312
(194)AA1 = L: -0.188	(188)AA1 = C: 0.437	(184)AA2 = G: -0.295	(192)AA2 = G: 0.496	(201)AA3 = M: 0.698	(190)AA3 = I: -0.413	(193)AA4 = F: -0.658	(191)AA4 = G: -0.538	(182)AA5 = A: -0.566	(179)AA5 = L: -0.409	(199)AA6 = Q: -0.483	(249)AA6 = F: 0.513
(204)AA1 = Q: 0.43	(189)AA1 = A: 0.156	(212)AA2 = D: -0.04	(205)AA2 = L: 0.326	(202)AA3 = I: -0.359	(194)AA3 = G: -0.729	(196)AA4 = G: -0.208	(201)AA4 = E: -0.592	(188)AA5 = F: 0.387	(182)AA5 = A: 0.258	(203)AA6 = D: -0.678
(205)AA1 = G: 0.241	(195)AA1 = P: 0.257	(222)AA2 = E: -0.557	(209)AA2 = N: -0.588	(209)AA3 = Y: -0.618	(196)AA3 = L: 0.803	(206)AA4 = S: -0.642	(202)AA4 = D: -0.523	(191)AA5 = V: 0.297	(193)AA5 = W: -0.585	(210)AA6 = K: -0.556
(214)AA1 = T: -0.432	(198)AA1 = V: -0.533	(240)AA2 = V: 0.55	(216)AA2 = V: 0.622	(219)AA3 = T: 0.21	(197)AA3 = T: 0.765	(207)AA4 = C: 0.389	(203)AA4 = Y: -0.773	(198)AA5 = Y: 0.782	(211)AA5 = V: 0.129	(217)AA6 = G: -0.392
(215)AA1 = C: 0.519	(199)AA1 = G: 0.632		(221)AA2 = G: -0.429	(229)AA3 = E: -0.627	(200)AA3 = K: -0.833	(208)AA4 = P: -0.702	(206)AA4 = L: -0.316	(213)AA5 = S: 0.405	(213)AA5 = D: -0.493	(218)AA6 = T: -0.585
(224)AA1 = L: 0.516	(229)AA1 = V: -0.282		(233)AA2 = F: -0.783	(241)AA3 = G: 0.407	(210)AA3 = A: 0.4	(211)AA4 = A: -0.164	(212)AA4 = T: -0.646	(216)AA5 = P: -0.708	(214)AA5 = Y: 0.582	(220)AA6 = L: -0.327
(226)AA1 = W: -0.558	(231)AA1 = N: 0.266		(234)AA2 = A: 0.22	(246)AA3 = E: 0.237	(223)AA3 = N: 0.563	(235)AA4 = A: 0.421	(220)AA4 = M: 0.63	(223)AA5 = M: -0.549	(215)AA5 = A: -0.374	(221)AA6 = G: 0.418
(234)AA1 = R: -0.717	(236)AA1 = S: 0.113		(235)AA2 = K: -0.408		(244)AA3 = K: -0.317	(239)AA4 = E: -0.153	(228)AA4 = P: -0.712	(227)AA5 = T: 0.213	(218)AA5 = V: 0.218	(225)AA6 = G: 0.24
(236)AA1 = G: -0.471	(238)AA1 = D: -0.561		(239)AA2 = E: -0.426		(246)AA3 = L: 0.171		(232)AA4 = W: -0.596	(228)AA5 = E: -0.349	(219)AA5 = G: -0.166	(231)AA6 = L: -0.63
(237)AA1 = H: -0.489	(247)AA1 = S: 0.211		(242)AA2 = H: -0.597				(237)AA4 = L: -0.372	(230)AA5 = W: -0.506	(222)AA5 = L: 0.429	(232)AA6 = Q: 0.695
							(241)AA4 = K: -0.665	(233)AA5 = F: 0.3	(224)AA5 = S: -0.486	(242)AA6 = C: -0.563
							(245)AA4 = K: 0.523	(238)AA5 = V: 0.185	(225)AA5 = T: 0.274	(243)AA6 = N: -0.39
							(248)AA4 = Q: 0.5	(244)AA5 = T: 0.251	(240)AA5 = H: 0.387	(247)AA6 = P: -0.707
								(245)AA5 = A: 0.388	(243)AA5 = T: -0.795
									(250)AA5 = C: 0.405
