# Supplementary material for: Machine learning methods can replace 3D profile method in classification of amyloidogenic hexapeptides
Source: BMC Bioinformatics. 2013 Jan 17;14:21. doi: 10.1186/1471-2105-14-21 (PMC3566972; doi:10.1186/1471-2105-14-21)
Supplement: Additional file 5 — Amylogenic classification of our dataset obtained with reduced 3D profile (additional file 1: trainset(+) and trainset(-)) with different methods: 3D profile, FoldAmyloid and Waltz. The file includes the spreadsheets labeled according to the name of the external method. [file 1471-2105-14-21-S5.xlsx]

## Sheet: FoldAmyloid_contacs
seq	3D_En	3D_amyl	test_amyl	cmp	TP	TN
AAAAAA	-24.7	1	0	0	0	0
AAAAAT	-24.3	1	0	0	0	0
AAAAGA	-23.3	1	0	0	0	0
AAAGAV	-24.3	1	0	0	0	0
AAAVAA	-26.2	1	0	0	0	0
AADRGL	-16.2	0	0	1	0	1
AAEFVP	93.7	0	0	1	0	1
AAELRN	-16.6	0	0	1	0	1
AAEVIS	-24.2	1	0	0	0	0
AAGAVV	-23.8	1	0	0	0	0
AAGGYP	91.2	0	0	1	0	1
AAGHVT	-22.1	0	0	1	0	1
AAIFTV	-21.4	0	1	0	0	0
AAKRGP	98.3	0	0	1	0	1
AAKVIS	-24.6	1	0	0	0	0
AALLSP	90.3	0	0	1	0	1
AALSPL	36.1	0	0	1	0	1
AALWRF	-17.9	0	1	0	0	0
AANAGT	-21.6	0	0	1	0	1
AANERQ	-17.5	0	0	1	0	1
AANEWG	-20.7	0	0	1	0	1
AANLNG	-22.7	0	0	1	0	1
AANYLG	-19.9	0	0	1	0	1
AAPPGQ	17	0	0	1	0	1
AAQHGM	-21.9	0	0	1	0	1
AAQIRS	-20.1	0	0	1	0	1
AAQMKS	-22.8	0	0	1	0	1
AAQRGP	97.5	0	0	1	0	1
AARRFF	-14.8	0	0	1	0	1
AARRGP	102.6	0	0	1	0	1
AASTPD	40.3	0	0	1	0	1
AAVTPE	38.6	0	0	1	0	1
ACAKRV	-20.6	0	0	1	0	1
ADAGKE	-20.3	0	0	1	0	1
ADAPSQ	-6.4	0	0	1	0	1
ADAVTL	-22.5	0	0	1	0	1
ADECLN	-17.2	0	0	1	0	1
ADEVSA	-20.9	0	0	1	0	1
ADGKTK	-20.2	0	0	1	0	1
ADIGNI	-22.1	0	0	1	0	1
ADISEA	-20.8	0	0	1	0	1
ADKIKL	-20.5	0	0	1	0	1
ADKKAV	-20.5	0	0	1	0	1
ADKYFH	-17.8	0	0	1	0	1
ADLAVL	-23.8	1	0	0	0	0
ADLMDF	-21.7	0	0	1	0	1
ADLVAD	-21	0	0	1	0	1
ADPPRP	128.8	0	0	1	0	1
ADQAAN	-19.9	0	0	1	0	1
ADQEAN	-19.2	0	0	1	0	1
ADQFAN	-17.8	0	0	1	0	1
ADRGLT	-14	0	0	1	0	1
ADVGIL	-22.9	0	0	1	0	1
ADWVCL	-22	0	1	0	0	0
AEDVGS	-20.2	0	0	1	0	1
AEEAGI	-19.7	0	0	1	0	1
AEEIQD	-19.2	0	0	1	0	1
AEESDN	-16.8	0	0	1	0	1
AEFRHD	-18.9	0	0	1	0	1
AEFVPS	41.7	0	0	1	0	1
AEGGGV	-19.6	0	0	1	0	1
AEGYAL	-21.2	0	0	1	0	1
AEIVYK	-25.5	1	1	1	1	0
AEKLFD	-18.9	0	0	1	0	1
AELAHL	-22.9	0	0	1	0	1
AEMEYL	-22.4	0	0	1	0	1
AENGKP	95.2	0	0	1	0	1
AENGKS	-19.7	0	0	1	0	1
AENKDR	-16.3	0	0	1	0	1
AEPQIA	8.5	0	0	1	0	1
AEPQVA	8.5	0	0	1	0	1
AEPRQE	15.1	0	0	1	0	1
AEQKDR	-17.2	0	0	1	0	1
AEQRTI	-22.6	0	0	1	0	1
AERGGV	-15.5	0	0	1	0	1
AERQAK	-16.5	0	0	1	0	1
AETGPC	38.8	0	0	1	0	1
AEVISD	-22.2	0	0	1	0	1
AEVISN	-23.1	1	0	0	0	0
AEVLAL	-23.4	1	0	0	0	0
AEVYGG	-20.6	0	0	1	0	1
AFAKKG	-23.1	1	0	0	0	0
AFEKGW	-19.7	0	0	1	0	1
AFESLK	-20.3	0	0	1	0	1
AFLRVV	-21.7	0	1	0	0	0
AFRCLA	-17.1	0	1	0	0	0
AFVNQH	-23.4	1	0	0	0	0
AFYNLL	-22.3	0	1	0	0	0
AGAAAA	-23.7	1	0	0	0	0
AGAALS	-23.4	1	0	0	0	0
AGAVVG	-23.9	1	0	0	0	0
AGDALI	-21	0	0	1	0	1
AGDVAF	-21.6	0	0	1	0	1
AGGGYP	91.9	0	0	1	0	1
AGGYPA	42.3	0	0	1	0	1
AGGYPN	43.8	0	0	1	0	1
AGHVTQ	-24.3	1	0	0	0	0
AGIGDT	-20.8	0	0	1	0	1
AGKCGL	-20.3	0	0	1	0	1
AGKEPG	42.1	0	0	1	0	1
AGKSTI	-23.6	1	0	0	0	0
AGKSTL	-22.9	0	0	1	0	1
AGKSTM	-22.5	0	0	1	0	1
AGLLAE	-22.3	0	0	1	0	1
AGLPDK	-6.9	0	0	1	0	1
AGLVFV	-25.9	1	1	1	1	0
AGQGAK	-21.4	0	0	1	0	1
AGRQGW	-15.6	0	0	1	0	1
AGTGFA	-22.8	0	0	1	0	1
AGTMYY	-25.1	1	0	0	0	0
AGTYGL	-21.4	0	0	1	0	1
AGVNYF	-24.2	1	0	0	0	0
AGWNIP	93.1	0	0	1	0	1
AGYIEA	-24	1	0	0	0	0
AHFQKA	-21.3	0	0	1	0	1
AHTEFT	-22.1	0	0	1	0	1
AIFTVQ	-23.2	1	1	1	1	0
AIGKIV	-25.4	1	0	0	0	0
AIGQAF	-25.5	1	0	0	0	0
AIIGLM	-24.7	1	1	1	1	0
AIKNVN	-22.4	0	0	1	0	1
AINKIQ	-24.2	1	0	0	0	0
AINSCH	-24.8	1	0	0	0	0
AIVELK	-24.5	1	0	0	0	0
AKADKI	-23.1	1	0	0	0	0
AKAKTD	-20.6	0	0	1	0	1
AKDAGR	-15.3	0	0	1	0	1
AKDMWR	-15.7	0	0	1	0	1
AKEKNR	-17	0	0	1	0	1
AKERLE	-15.7	0	0	1	0	1
AKESCG	-21.3	0	0	1	0	1
AKESLE	-19.8	0	0	1	0	1
AKESPP	143.9	0	0	1	0	1
AKHRER	-12.4	0	0	1	0	1
AKKGMK	-19.2	0	0	1	0	1
AKLYKV	-22.1	0	0	1	0	1
AKNLPK	40.8	0	0	1	0	1
AKPFVP	114.5	0	0	1	0	1
AKQTDL	-23.2	1	0	0	0	0
AKRGPG	44.9	0	0	1	0	1
AKRVVR	-15.4	0	0	1	0	1
AKRVVS	-20	0	0	1	0	1
AKSRLQ	-19.1	0	0	1	0	1
AKSTPT	39.3	0	0	1	0	1
AKTAGV	-24.1	1	0	0	0	0
AKTDHG	-21.4	0	0	1	0	1
AKTPPA	43.9	0	0	1	0	1
AKTQGV	-24	1	0	0	0	0
AKVISD	-23.4	1	0	0	0	0
AKVISN	-23.8	1	0	0	0	0
AKVKKL	-23.2	1	0	0	0	0
AKVWEK	-19.7	0	0	1	0	1
AKVWVK	-22.4	0	1	0	0	0
AKYGKT	-20.3	0	0	1	0	1
ALAANA	-24.5	1	0	0	0	0
ALEDLR	-15	0	0	1	0	1
ALEDQD	-16.7	0	0	1	0	1
ALEEYT	-20.5	0	0	1	0	1
ALEKLK	-21.1	0	0	1	0	1
ALENYI	-22	0	0	1	0	1
ALENYL	-21.3	0	0	1	0	1
ALESYL	-22.3	0	0	1	0	1
ALEVPT	40.9	0	0	1	0	1
ALGKQL	-23.4	1	0	0	0	0
ALIGLL	-23.9	1	1	1	1	0
ALIKEQ	-22.9	0	0	1	0	1
ALLAKT	-23.4	1	0	0	0	0
ALLALW	-24.1	1	1	1	1	0
ALLKSK	-23.8	1	0	0	0	0
ALLMGL	-24	1	1	1	1	0
ALLNDR	-17.6	0	0	1	0	1
ALLQDD	-20.9	0	0	1	0	1
ALLSPY	36	0	0	1	0	1
ALLVPD	39.8	0	0	1	0	1
ALLVPE	38.8	0	0	1	0	1
ALMADL	-23.4	1	1	1	1	0
ALMDSN	-20.7	0	0	1	0	1
ALMPSL	-8.5	0	0	1	0	1
ALQADP	92.8	0	0	1	0	1
ALQAVP	90.2	0	0	1	0	1
ALQVSE	-24.8	1	0	0	0	0
ALSIGD	-24.2	1	0	0	0	0
ALSPLP	99	0	0	1	0	1
ALWRFA	-18.7	0	1	0	0	0
ALYLKE	-22	0	1	0	0	0
ALYLVC	-22.4	0	1	0	0	0
AMFCGK	-21.2	0	0	1	0	1
AMLAKT	-22.7	0	0	1	0	1
AMLNDR	-17.5	0	0	1	0	1
AMSRPL	43.9	0	0	1	0	1
ANAGTG	-21.3	0	0	1	0	1
ANATKK	-24.9	1	0	0	0	0
ANATRI	-21.8	0	0	1	0	1
ANERQQ	-15.3	0	0	1	0	1
ANEWGR	-12.1	0	0	1	0	1
ANLLHG	-23	1	0	0	0	0
ANMISE	-23.8	1	0	0	0	0
ANPGGY	10.3	0	0	1	0	1
ANPVYG	8.9	0	0	1	0	1
ANQPVS	-9.2	0	0	1	0	1
ANQPVT	-8.9	0	0	1	0	1
ANRWGR	-8.2	0	0	1	0	1
ANTENE	-22.8	0	0	1	0	1
ANWKNS	-20.8	0	0	1	0	1
ANWMCL	-22.1	0	1	0	0	0
ANWVCL	-23.5	1	1	1	1	0
ANYKNS	-21.5	0	0	1	0	1
ANYLGS	-20.9	0	0	1	0	1
APDCWD	34.3	0	0	1	0	1
APDTIL	29.7	0	0	1	0	1
APGHKM	30.7	0	0	1	0	1
APGHKS	30.1	0	0	1	0	1
APKKEH	31.5	0	0	1	0	1
APKTPP	187.5	0	0	1	0	1
APNHAV	30.2	0	0	1	0	1
APPGQK	53.1	0	0	1	0	1
APPPPP	214.4	0	0	1	0	1
APRSLR	39.8	0	0	1	0	1
APVPMP	141.3	0	0	1	0	1
AQAFVN	-20.6	0	1	0	0	0
AQAIGQ	-25	1	0	0	0	0
AQEAVS	-22.6	0	0	1	0	1
AQFEAS	-22.5	0	0	1	0	1
AQFIIS	-23.1	1	1	1	1	0
AQGGSW	-21.8	0	0	1	0	1
AQGGYP	92	0	0	1	0	1
AQGRGF	-21.6	0	0	1	0	1
AQIAIV	-26.6	1	0	0	0	0
AQIRSQ	-20.6	0	0	1	0	1
AQLIAQ	-25.5	1	1	1	1	0
AQMKSQ	-22.4	0	0	1	0	1
AQQIHH	-24.7	1	0	0	0	0
AQRDGG	-14.7	0	0	1	0	1
AQRGPG	45.2	0	0	1	0	1
AQSGLG	-23.1	1	0	0	0	0
AQSIGQ	-25.4	1	0	0	0	0
ARALEV	-19.8	0	0	1	0	1
ARDQSS	-17	0	0	1	0	1
ARFAVD	-15.4	0	1	0	0	0
ARGNYD	-17.7	0	0	1	0	1
ARHFWQ	-14.9	0	1	0	0	0
ARKGEF	-17.3	0	0	1	0	1
ARKGEY	-17.2	0	0	1	0	1
ARMVSK	-20.6	0	0	1	0	1
ARPAAD	13.9	0	0	1	0	1
ARRGPG	49.5	0	0	1	0	1
ARRRMP	106.8	0	0	1	0	1
ARSLLQ	-19.2	0	0	1	0	1
ARTLKR	-14.5	0	0	1	0	1
ARVEAL	-20	0	0	1	0	1
ARVEAM	-19.2	0	0	1	0	1
ASALGK	-23.3	1	0	0	0	0
ASFLLT	-23.3	1	1	1	1	0
ASGIYY	-26.3	1	0	0	0	0
ASLAKQ	-22.8	0	0	1	0	1
ASLYNY	-25.3	1	1	1	1	0
ASQADL	-22.9	0	0	1	0	1
ASQADV	-23.2	1	0	0	0	0
ASQRSD	-18.6	0	0	1	0	1
ASTPDA	-8.6	0	0	1	0	1
ATCATQ	-23.3	1	0	0	0	0
ATDDVM	-19.6	0	0	1	0	1
ATERTT	-17.9	0	0	1	0	1
ATEVPV	38.9	0	0	1	0	1
ATFSIG	-21.6	0	0	1	0	1
ATKKVD	-21.8	0	0	1	0	1
ATLADE	-22.1	0	0	1	0	1
ATNRNT	-18.4	0	0	1	0	1
ATNYNP	96.1	0	0	1	0	1
ATPRGA	12.2	0	0	1	0	1
ATQRLA	-18.8	0	0	1	0	1
ATRAVE	-18.8	0	0	1	0	1
ATRIPA	43.2	0	0	1	0	1
ATSLHE	-25.2	1	0	0	0	0
ATTTTT	-16.7	0	0	1	0	1
ATVIIE	-27.5	1	1	1	1	0
ATVIVI	-29.5	1	1	1	1	0
ATVYVD	-21.5	0	1	0	0	0
AVACAK	-25.6	1	0	0	0	0
AVAEEI	-24.8	1	0	0	0	0
AVAEPQ	39.8	0	0	1	0	1
AVAIAT	-27.1	1	0	0	0	0
AVAVVK	-27	1	0	0	0	0
AVDEHN	-20.9	0	0	1	0	1
AVDKYL	-23.7	1	0	0	0	0
AVDPEK	-4.7	0	0	1	0	1
AVDRTA	-17.9	0	0	1	0	1
AVEIEE	-21.2	0	0	1	0	1
AVIQHF	-26.5	1	1	1	1	0
AVKLSH	-23.7	1	0	0	0	0
AVLFLT	-19.3	0	1	0	0	0
AVLHIH	-25.8	1	1	1	1	0
AVLVIS	-28.3	1	1	1	1	0
AVNACH	-24.6	1	0	0	0	0
AVNNCI	-24.3	1	0	0	0	0
AVPPRP	126.7	0	0	1	0	1
AVQAAC	-24.6	1	0	0	0	0
AVRGSP	96.1	0	0	1	0	1
AVRSLG	-18.4	0	0	1	0	1
AVTPEE	-7	0	0	1	0	1
AVTPSD	-7.7	0	0	1	0	1
AVVARS	-20.5	0	0	1	0	1
AVVGGL	-23.4	1	0	0	0	0
AVVKKG	-24.1	1	0	0	0	0
AVVRTP	93.7	0	0	1	0	1
AWAAKV	-23.5	1	0	0	0	0
AWFPLD	-5.5	0	1	0	0	0
AWVAWK	-21.5	0	1	0	0	0
AWVAWR	-17.1	0	1	0	0	0
AYFETE	-20	0	0	1	0	1
AYKPAP	101.4	0	0	1	0	1
AYRDMR	-12.1	0	0	1	0	1
AYSDLS	-22.4	0	0	1	0	1
AYSDMK	-22.1	0	0	1	0	1
AYSDMR	-18.1	0	0	1	0	1
AYVARD	-17.9	0	0	1	0	1
AYYQRG	-18.9	0	0	1	0	1
CAEVYG	-24	1	0	0	0	0
CAKRVV	-20.2	0	0	1	0	1
CATQRL	-19.5	0	0	1	0	1
CCEALC	-21.9	0	0	1	0	1
CCHKPC	38.1	0	0	1	0	1
CCHNTC	-25.4	1	0	0	0	0
CCHRPC	42.2	0	0	1	0	1
CCTSIC	-24.6	1	0	0	0	0
CDCNVD	-20.5	0	0	1	0	1
CEALCL	-23.5	1	1	1	1	0
CELART	-18.5	0	0	1	0	1
CENIVA	-24.5	1	0	0	0	0
CESHLH	-24.4	1	0	0	0	0
CETHLH	-23.5	1	0	0	0	0
CFAVRS	-20.1	0	0	1	0	1
CFGGRM	-16.5	0	0	1	0	1
CFILDL	-23.2	1	1	1	1	0
CFIQFE	-23.4	1	1	1	1	0
CFLILG	-23.8	1	1	1	1	0
CFRRDS	-12.7	0	0	1	0	1
CFVLKH	-24.2	1	1	1	1	0
CGDRGF	-17.5	0	0	1	0	1
CGDRSM	-16.8	0	0	1	0	1
CGERGF	-17.9	0	0	1	0	1
CGGNRN	-15.1	0	0	1	0	1
CGIDKF	-22	0	0	1	0	1
CGIDRF	-18.8	0	0	1	0	1
CGKLNM	-23.2	1	0	0	0	0
CGLVPV	37.9	0	1	0	0	0
CGSHLV	-23.2	1	0	0	0	0
CGSKDN	-21.2	0	0	1	0	1
CGSLGN	-22	0	0	1	0	1
CGSNLV	-23.7	1	0	0	0	0
CHKPCN	-6.1	0	0	1	0	1
CHNTCS	-23.4	1	0	0	0	0
CHRPCN	-1.4	0	0	1	0	1
CHTAVD	-21.5	0	0	1	0	1
CHTSSL	-23.4	1	0	0	0	0
CHVFES	-20.7	0	1	0	0	0
CHVFRC	-17.5	0	1	0	0	0
CIGTKE	-22.5	0	0	1	0	1
CIRQLS	-19.3	0	0	1	0	1
CITQYQ	-26.3	1	0	0	0	0
CKEKLV	-22.8	0	0	1	0	1
CKFLHQ	-22.3	0	1	0	0	0
CKKGRK	-15.6	0	0	1	0	1
CKKRPK	46.4	0	0	1	0	1
CLAGLV	-23.7	1	1	1	1	0
CLAKWE	-22.4	0	0	1	0	1
CLRRDS	-14.3	0	0	1	0	1
CLTICE	-25.2	1	1	1	1	0
CLVGEF	-23.8	1	1	1	1	0
CNDGKT	-20.1	0	0	1	0	1
CNIFDL	-19.4	0	1	0	0	0
CNSFRY	-17.7	0	1	0	0	0
CNTATC	-23.8	1	0	0	0	0
CPGYNA	30.1	0	0	1	0	1
CPLAEE	29.4	0	0	1	0	1
CPLMVK	25.9	0	1	0	0	0
CPPVTT	48.4	0	0	1	0	1
CPSGCR	31.5	0	0	1	0	1
CPWYDG	31.7	0	0	1	0	1
CPWYTG	30.5	0	1	0	0	0
CQAANL	-24.4	1	0	0	0	0
CQEVYP	91.4	0	0	1	0	1
CRLIHD	-18.2	0	1	0	0	0
CRMKGL	-17.9	0	0	1	0	1
CRPYLV	15.2	0	1	0	0	0
CRVKHV	-20	0	1	0	0	0
CRVRFL	-15.4	0	1	0	0	0
CRVRHL	-14.9	0	1	0	0	0
CRYGAA	-17.7	0	0	1	0	1
CSDEDW	-19.6	0	0	1	0	1
CSLVLG	-24.1	1	1	1	1	0
CSLYQL	-22.9	0	1	0	0	0
CSNKTG	-23.4	1	0	0	0	0
CSNLST	-23.6	1	0	0	0	0
CTLRFE	-19.1	0	1	0	0	0
CTSICS	-27.6	1	0	0	0	0
CTSWES	-22.2	0	0	1	0	1
CVLGKL	-23.8	1	0	0	0	0
CVMHVH	-25.1	1	1	1	1	0
CVNITI	-28.6	1	1	1	1	0
CVNITV	-28	1	1	1	1	0
CYVSGF	-23.8	1	1	1	1	0
CYVSQF	-25.5	1	1	1	1	0
DAAKRG	-16.1	0	0	1	0	1
DAAQRG	-16	0	0	1	0	1
DAARRG	-11.6	0	0	1	0	1
DAAVTP	91.8	0	0	1	0	1
DADLYL	-20.1	0	0	1	0	1
DAEFRH	-13.3	0	0	1	0	1
DAGKST	-20.2	0	0	1	0	1
DAGRQG	-15	0	0	1	0	1
DAKSTP	93.7	0	0	1	0	1
DALIKE	-22	0	0	1	0	1
DALLVP	91.9	0	1	0	0	0
DALMAD	-19.7	0	0	1	0	1
DALMPD	42.5	0	0	1	0	1
DALMPS	40.4	0	0	1	0	1
DALYLV	-19.4	0	1	0	0	0
DAPGHK	11.1	0	0	1	0	1
DAPSQL	11.4	0	0	1	0	1
DAQLIA	-22.5	0	0	1	0	1
DARPAA	-1.9	0	0	1	0	1
DAVDKY	-21.7	0	0	1	0	1
DAVRGS	-16.4	0	0	1	0	1
DAVTLD	-20.7	0	0	1	0	1
DCFILD	-20.6	0	1	0	0	0
DCNVDW	-21.7	0	0	1	0	1
DCVNIT	-23.1	1	0	0	0	0
DDDDDD	-7.3	0	0	1	0	1
DDEDDD	-7.9	0	0	1	0	1
DDGSGK	-16.8	0	0	1	0	1
DDITQA	-20.6	0	0	1	0	1
DDKKAK	-18.2	0	0	1	0	1
DDLPPP	153.8	0	0	1	0	1
DDLQPW	44.8	0	0	1	0	1
DDPTVN	12.2	0	0	1	0	1
DDSDVW	-18.2	0	0	1	0	1
DDSLFF	-20.5	0	0	1	0	1
DDVLAN	-18.4	0	0	1	0	1
DDVMLL	-20.4	0	0	1	0	1
DEAAGH	-19.2	0	0	1	0	1
DECFFF	-18.1	0	0	1	0	1
DEDDDD	-8.4	0	0	1	0	1
DEDDED	-8.1	0	0	1	0	1
DEEEEE	-11.2	0	0	1	0	1
DEENFE	-15	0	0	1	0	1
DEEVVK	-20.7	0	0	1	0	1
DEGKTI	-20.9	0	0	1	0	1
DEHNKK	-19.4	0	0	1	0	1
DELLQK	-19.8	0	0	1	0	1
DENEHA	-19.1	0	0	1	0	1
DERYAQ	-14.1	0	0	1	0	1
DESGAA	-20.3	0	0	1	0	1
DESSVT	-21.3	0	0	1	0	1
DEVDEE	-14.2	0	0	1	0	1
DEVDEL	-15.9	0	0	1	0	1
DEVSAS	-20.6	0	0	1	0	1
DEYACR	-16.1	0	0	1	0	1
DFATVY	-22.2	0	0	1	0	1
DFAYVA	-19.8	0	1	0	0	0
DFKDRV	-14.9	0	0	1	0	1
DFKNLL	-19.4	0	0	1	0	1
DFLAEG	-18.9	0	0	1	0	1
DFLPPP	152.2	0	0	1	0	1
DFTNRI	-17.3	0	0	1	0	1
DGGALG	-18.4	0	0	1	0	1
DGIIFA	-23.6	1	1	1	1	0
DGIVDQ	-20.9	0	0	1	0	1
DGKKSW	-20.4	0	0	1	0	1
DGKTIE	-20.5	0	0	1	0	1
DGKTKI	-21.4	0	0	1	0	1
DGKTPG	42.2	0	0	1	0	1
DGKTPR	46.9	0	0	1	0	1
DGLDIL	-20.1	0	0	1	0	1
DGNAGL	-19.7	0	0	1	0	1
DGSLNF	-23.7	1	0	0	0	0
DGSTDY	-20.9	0	0	1	0	1
DGTGSD	-18.8	0	0	1	0	1
DGVHQV	-21	0	0	1	0	1
DGYRGI	-16.5	0	0	1	0	1
DHAGTY	-21.1	0	0	1	0	1
DHENVV	-19	0	0	1	0	1
DHGAEI	-18	0	0	1	0	1
DHGQEA	-16.6	0	0	1	0	1
DHNVVT	-21.9	0	0	1	0	1
DHSHTP	94.9	0	0	1	0	1
DHVSII	-24.2	1	0	0	0	0
DIDIKI	-23.4	1	0	0	0	0
DIDQMF	-20.9	0	0	1	0	1
DIEVDL	-20.2	0	0	1	0	1
DIGNIV	-22.2	0	0	1	0	1
DIKIME	-22.3	0	1	0	0	0
DIKIRS	-19.4	0	0	1	0	1
DILSGK	-21.8	0	0	1	0	1
DILTYT	-23.1	1	1	1	1	0
DIQDQV	-19.7	0	0	1	0	1
DISEAE	-21.4	0	0	1	0	1
DKCKFL	-21.9	0	0	1	0	1
DKDQAL	-18.4	0	0	1	0	1
DKEQAL	-19	0	0	1	0	1
DKEQAQ	-19.5	0	0	1	0	1
DKFRGV	-16.4	0	0	1	0	1
DKGKTV	-21.2	0	0	1	0	1
DKIKLA	-22.2	0	0	1	0	1
DKKAVI	-22.5	0	0	1	0	1
DKLHSL	-22.9	0	0	1	0	1
DKMPLE	-5.6	0	0	1	0	1
DKRTVE	-17	0	0	1	0	1
DKYFHA	-19.8	0	1	0	0	0
DKYKDM	-20.4	0	0	1	0	1
DKYLET	-20.6	0	0	1	0	1
DLAFEK	-17.9	0	0	1	0	1
DLARFA	-18.9	0	0	1	0	1
DLATDD	-17.8	0	0	1	0	1
DLAVLV	-23.8	1	1	1	1	0
DLDALM	-18.1	0	0	1	0	1
DLEEVK	-19.2	0	0	1	0	1
DLFDRA	-16.4	0	0	1	0	1
DLFIST	-24.8	1	1	1	1	0
DLIDGI	-20.5	0	0	1	0	1
DLKISE	-22.9	0	0	1	0	1
DLKNVK	-20.5	0	0	1	0	1
DLLDDT	-17.2	0	0	1	0	1
DLLDRA	-15.3	0	0	1	0	1
DLLFKD	-17.6	0	1	0	0	0
DLLKNG	-22	0	0	1	0	1
DLLNLV	-20.3	0	1	0	0	0
DLLTQS	-21.7	0	0	1	0	1
DLMDFK	-19.3	0	0	1	0	1
DLNESL	-21.8	0	0	1	0	1
DLPPPP	174.5	0	0	1	0	1
DLQITN	-22.7	0	0	1	0	1
DLQNYC	-21.1	0	0	1	0	1
DLQPWH	-6.5	0	0	1	0	1
DLRQGL	-16.3	0	0	1	0	1
DLSAHQ	-23.5	1	0	0	0	0
DLSFSK	-20.7	0	0	1	0	1
DLSGKV	-20.8	0	0	1	0	1
DLSKVT	-23.3	1	0	0	0	0
DLSNVQ	-21.6	0	0	1	0	1
DLVADI	-22.1	0	0	1	0	1
DMFGGK	-18.9	0	0	1	0	1
DMGTVV	-22.4	0	0	1	0	1
DMIADS	-20.7	0	0	1	0	1
DMKEAN	-18.6	0	0	1	0	1
DMKRLE	-14.9	0	0	1	0	1
DMREAN	-14.8	0	0	1	0	1
DMVDSP	94.4	0	0	1	0	1
DMWRAY	-18.3	0	1	0	0	0
DNALED	-16.3	0	0	1	0	1
DNIKHV	-22.4	0	0	1	0	1
DNITHV	-22.8	0	0	1	0	1
DNLEKE	-18.8	0	0	1	0	1
DNLFEK	-17.1	0	0	1	0	1
DNTECL	-22.5	0	0	1	0	1
DNYLKL	-21.1	0	0	1	0	1
DPEKAA	33.1	0	0	1	0	1
DPKKAA	32	0	0	1	0	1
DPMLTP	135.8	0	0	1	0	1
DPNHFR	38.1	0	0	1	0	1
DPPRPR	115.6	0	0	1	0	1
DPQGIR	36.9	0	0	1	0	1
DPSGTK	31.7	0	0	1	0	1
DPTGTK	31.7	0	0	1	0	1
DPTVNW	31.9	0	0	1	0	1
DQAANE	-20.1	0	0	1	0	1
DQCCTS	-21.6	0	0	1	0	1
DQDLDA	-16.6	0	0	1	0	1
DQEANR	-16.1	0	0	1	0	1
DQEGDT	-15.3	0	0	1	0	1
DQFANE	-20.1	0	0	1	0	1
DQGTTI	-19.2	0	0	1	0	1
DQSTDY	-22	0	0	1	0	1
DQVCIA	-24	1	0	0	0	0
DQVFVW	-20.1	0	1	0	0	0
DQYSNQ	-21.2	0	0	1	0	1
DRAVKL	-17.8	0	0	1	0	1
DRFRGV	-11.7	0	0	1	0	1
DRGFFY	-16	0	0	1	0	1
DRGLTT	-15.5	0	0	1	0	1
DRIGAQ	-15.9	0	0	1	0	1
DRQHTL	-17.2	0	0	1	0	1
DRQLRL	-12.9	0	0	1	0	1
DRRRIA	-8.5	0	0	1	0	1
DRRRLA	-5.9	0	0	1	0	1
DRSALL	-18.4	0	0	1	0	1
DRSGYS	-17.7	0	0	1	0	1
DRSMNL	-18.7	0	0	1	0	1
DRTAGW	-16.8	0	0	1	0	1
DRVKDF	-17.8	0	0	1	0	1
DRVQSK	-18.4	0	0	1	0	1
DRYYRE	-10.6	0	1	0	0	0
DSADAE	-18.6	0	0	1	0	1
DSAPDC	-4.3	0	0	1	0	1
DSAVTP	91.6	0	0	1	0	1
DSDVWW	-20.7	0	0	1	0	1
DSFLKV	-22.7	0	0	1	0	1
DSGRDY	-15.5	0	0	1	0	1
DSGYEV	-17.7	0	0	1	0	1
DSHFPP	148.6	0	0	1	0	1
DSHKID	-19.1	0	0	1	0	1
DSKADQ	-19.8	0	0	1	0	1
DSNLPR	46.6	0	0	1	0	1
DSPQLA	10.5	0	0	1	0	1
DSRADQ	-15.2	0	0	1	0	1
DSVPAN	-5.9	0	0	1	0	1
DSYIIL	-21.8	0	1	0	0	0
DTDAGL	-18.2	0	0	1	0	1
DTILWK	-22.8	0	1	0	0	0
DTNKEE	-19.9	0	0	1	0	1
DTPSLE	10.9	0	0	1	0	1
DTSPRH	-2.2	0	0	1	0	1
DTVIIE	-25.3	1	1	1	1	0
DTWDQV	-18.5	0	0	1	0	1
DVAFVK	-21.1	0	1	0	0	0
DVFILD	-22	0	1	0	0	0
DVGILV	-23.7	1	0	0	0	0
DVGSNK	-21.3	0	0	1	0	1
DVKIME	-22.3	0	0	1	0	1
DVLANM	-23.1	1	0	0	0	0
DVLDNL	-20.7	0	0	1	0	1
DVMLLD	-20.6	0	1	0	0	0
DVRMVA	-18.6	0	1	0	0	0
DVWWGG	-17	0	1	0	0	0
DWCLYE	-20.8	0	1	0	0	0
DWPFCS	14.8	0	1	0	0	0
DWSFYI	-17.4	0	1	0	0	0
DWSFYL	-17.1	0	1	0	0	0
DWVCLA	-20.9	0	1	0	0	0
DYADGS	-18	0	0	1	0	1
DYEDRY	-15.5	0	0	1	0	1
DYGIFQ	-23.9	1	1	1	1	0
DYGILQ	-20.8	0	1	0	0	0
DYGMLL	-20.5	0	0	1	0	1
DYPQLG	11.9	0	0	1	0	1
DYQRLL	-16.5	0	0	1	0	1
EAAGHV	-22.3	0	0	1	0	1
EAANER	-14.6	0	0	1	0	1
EAAQGA	-20.8	0	0	1	0	1
EAEQRT	-15.8	0	0	1	0	1
EAERQA	-15	0	0	1	0	1
EAGAAL	-20.2	0	0	1	0	1
EAGIGD	-18.3	0	0	1	0	1
EAGQGA	-18.7	0	0	1	0	1
EAIKNV	-24.1	1	0	0	0	0
EAKDAG	-18.9	0	0	1	0	1
EAKEKN	-19.2	0	0	1	0	1
EAKHRE	-15.9	0	0	1	0	1
EAKVKK	-22.3	0	0	1	0	1
EAKVWE	-20.8	0	0	1	0	1
EAKVWV	-22.3	0	0	1	0	1
EALAAN	-20.5	0	0	1	0	1
EALCLL	-21.2	0	1	0	0	0
EALLND	-19.5	0	0	1	0	1
EALYLV	-19.7	0	1	0	0	0
EAMLND	-19.4	0	0	1	0	1
EANQPV	42.6	0	0	1	0	1
EANWKN	-17.1	0	0	1	0	1
EANYKG	-18.9	0	0	1	0	1
EANYKN	-18	0	0	1	0	1
EAPDTI	10.9	0	0	1	0	1
EAQIAI	-24.5	1	0	0	0	0
EASALG	-22.5	0	0	1	0	1
EATERT	-16.7	0	0	1	0	1
EAVQAA	-22.4	0	0	1	0	1
ECFFFE	-18.4	0	1	0	0	0
ECKEKL	-20.8	0	0	1	0	1
ECRVRF	-14.8	0	0	1	0	1
EDAQLI	-20.3	0	0	1	0	1
EDDSDV	-14.9	0	0	1	0	1
EDEAAG	-15.9	0	0	1	0	1
EDEEDD	-9.2	0	0	1	0	1
EDEEED	-8.7	0	0	1	0	1
EDEENF	-17.4	0	0	1	0	1
EDEVDE	-14.1	0	0	1	0	1
EDGKKS	-17.4	0	0	1	0	1
EDHAGT	-19	0	0	1	0	1
EDHENV	-18.9	0	0	1	0	1
EDIDQM	-16.8	0	0	1	0	1
EDKEQA	-17.3	0	0	1	0	1
EDKMPL	44.1	0	0	1	0	1
EDLAPG	42.6	0	0	1	0	1
EDLIDG	-18	0	0	1	0	1
EDLLNL	-19.4	0	0	1	0	1
EDLRLD	-12.7	0	0	1	0	1
EDLRQG	-13.5	0	0	1	0	1
EDQDLD	-12.7	0	0	1	0	1
EDRYYR	-8.3	0	0	1	0	1
EDSKAD	-18.9	0	0	1	0	1
EDSRAD	-15	0	0	1	0	1
EDVGSN	-18.8	0	0	1	0	1
EEAERQ	-14.7	0	0	1	0	1
EEAGIG	-19.4	0	0	1	0	1
EEAIKN	-19.7	0	0	1	0	1
EEATER	-14.6	0	0	1	0	1
EECKEK	-20.4	0	0	1	0	1
EECLFL	-21	0	0	1	0	1
EEDDSD	-12.2	0	0	1	0	1
EEDEEE	-11	0	0	1	0	1
EEDLAP	97.4	0	0	1	0	1
EEEDEE	-9.9	0	0	1	0	1
EEEEAD	-12.9	0	0	1	0	1
EEEEDE	-11.5	0	0	1	0	1
EEEEEA	-12.9	0	0	1	0	1
EEEEED	-9.8	0	0	1	0	1
EEEEEE	-10.9	0	0	1	0	1
EEEEER	-10.2	0	0	1	0	1
EEEEEV	-13.6	0	0	1	0	1
EEEEIL	-17.2	0	0	1	0	1
EEEILP	95.8	0	0	1	0	1
EEIQDE	-18.3	0	0	1	0	1
EEISEV	-19.8	0	0	1	0	1
EELRTL	-19.5	0	0	1	0	1
EENCAE	-18.6	0	0	1	0	1
EENFEE	-15.1	0	0	1	0	1
EEPYEE	15.9	0	0	1	0	1
EERDKG	-14.6	0	0	1	0	1
EERHLA	-14.4	0	0	1	0	1
EERHLS	-14.3	0	0	1	0	1
EERMNQ	-15.6	0	0	1	0	1
EERNDG	-14.4	0	0	1	0	1
EESFCG	-19.9	0	0	1	0	1
EEVVKD	-20.6	0	0	1	0	1
EEVVRE	-18.2	0	0	1	0	1
EEVVRV	-20	0	0	1	0	1
EFCRYG	-17.9	0	1	0	0	0
EFDERY	-17	0	0	1	0	1
EFETGF	-18.6	0	0	1	0	1
EFLAEG	-18.7	0	0	1	0	1
EFQKLL	-21.3	0	0	1	0	1
EFRHDS	-16.4	0	0	1	0	1
EFSLDD	-18.8	0	0	1	0	1
EFTPTE	-5.7	0	0	1	0	1
EFVCCP	92.1	0	1	0	0	0
EFVPSF	-9.8	0	0	1	0	1
EFVSDA	-20.5	0	0	1	0	1
EFWDNL	-18.1	0	1	0	0	0
EGALYL	-21.3	0	0	1	0	1
EGARQK	-15.6	0	0	1	0	1
EGDTDA	-16.5	0	0	1	0	1
EGGGVR	-15.3	0	0	1	0	1
EGILQY	-22.8	0	0	1	0	1
EGKIES	-19.8	0	0	1	0	1
EGKTIA	-21.3	0	0	1	0	1
EGLGVA	-21.4	0	0	1	0	1
EGMEKI	-20.2	0	0	1	0	1
EGPDSA	11.8	0	0	1	0	1
EGTAGD	-18.4	0	0	1	0	1
EGVLYV	-22.8	0	0	1	0	1
EHAHFQ	-20.2	0	0	1	0	1
EHALLA	-20.9	0	0	1	0	1
EHAMLA	-20.6	0	0	1	0	1
EHKSII	-21.6	0	0	1	0	1
EHNKKE	-19.4	0	0	1	0	1
EHSDLS	-19.5	0	0	1	0	1
EHVNVV	-23.1	1	0	0	0	0
EHVRMV	-18	0	0	1	0	1
EIDLLK	-19.6	0	1	0	0	0
EIEEQN	-18.3	0	0	1	0	1
EIENGV	-19.2	0	0	1	0	1
EIGYPA	44.3	0	0	1	0	1
EILGYL	-22.5	0	1	0	0	0
EILKNL	-23.7	1	0	0	0	0
EIQDEV	-18.3	0	0	1	0	1
EISEVK	-23.4	1	0	0	0	0
EIVYKS	-19.8	0	1	0	0	0
EIYPEL	-5.6	0	0	1	0	1
EKAAQM	-21.4	0	0	1	0	1
EKDEYA	-18.2	0	0	1	0	1
EKGGQT	-18.7	0	0	1	0	1
EKGTNR	-16.7	0	0	1	0	1
EKLDFK	-19	0	0	1	0	1
EKLKEA	-19.6	0	0	1	0	1
EKLMKA	-21.4	0	0	1	0	1
EKLSPL	38.3	0	0	1	0	1
EKLVPF	40.5	0	0	1	0	1
EKNLYL	-22.1	0	0	1	0	1
EKNRET	-15.2	0	0	1	0	1
EKRKCN	-16.7	0	0	1	0	1
EKRRYT	-11.3	0	0	1	0	1
EKTHCD	-20.5	0	0	1	0	1
EKVESL	-22.9	0	0	1	0	1
EKYERE	-16.4	0	0	1	0	1
ELARFA	-18.7	0	0	1	0	1
ELARTL	-19	0	0	1	0	1
ELEGAL	-18.3	0	0	1	0	1
ELGGGP	96.4	0	0	1	0	1
ELHGLT	-19.7	0	0	1	0	1
ELKSIL	-22.2	0	0	1	0	1
ELLGCE	-20.9	0	0	1	0	1
ELLIYK	-24.7	1	1	1	1	0
ELLKNG	-21.9	0	0	1	0	1
ELLPVN	-6.6	0	0	1	0	1
ELLQKE	-21.6	0	0	1	0	1
ELQEFK	-21.1	0	0	1	0	1
ELQEKL	-20.7	0	0	1	0	1
ELQIER	-17.2	0	0	1	0	1
ELQITN	-23.4	1	0	0	0	0
ELYKEI	-21.9	0	0	1	0	1
EMDLLT	-17.6	0	0	1	0	1
EMFNEF	-19.4	0	0	1	0	1
EMIGGA	-20.7	0	0	1	0	1
EMMVKR	-18	0	1	0	0	0
EMSDLS	-20.2	0	0	1	0	1
EMVLEM	-20.4	0	1	0	0	0
ENAKAK	-21.2	0	0	1	0	1
ENEHAH	-18.1	0	0	1	0	1
ENEVEP	97.5	0	0	1	0	1
ENFEEA	-17.5	0	0	1	0	1
ENFTET	-18.2	0	0	1	0	1
ENGKPN	45.5	0	0	1	0	1
ENGVVW	-22.4	0	0	1	0	1
ENIVAQ	-22.8	0	0	1	0	1
ENLKHQ	-19	0	0	1	0	1
ENMNRY	-17.1	0	0	1	0	1
ENMYRY	-16.3	0	1	0	0	0
ENPTYK	11.2	0	0	1	0	1
ENTLIC	-21.9	0	0	1	0	1
ENYITA	-22.2	0	1	0	0	0
EPDPSG	41.2	0	0	1	0	1
EPDPTG	41.2	0	0	1	0	1
EPEPEP	149.2	0	0	1	0	1
EPGSAG	32.2	0	0	1	0	1
EPKKVA	30.5	0	0	1	0	1
EPKPEP	147.2	0	0	1	0	1
EPNTGS	32	0	0	1	0	1
EPPKSG	52	0	0	1	0	1
EPQIAM	30.6	0	0	1	0	1
EPQVAM	30.6	0	0	1	0	1
EPRISY	34.1	0	0	1	0	1
EPRQEF	35.2	0	0	1	0	1
EPVDAR	36.6	0	0	1	0	1
EPYEEA	35	0	0	1	0	1
EPYFGY	34	0	0	1	0	1
EQALQV	-22.3	0	0	1	0	1
EQAQQI	-22.8	0	0	1	0	1
EQCCHK	-23.6	1	0	0	0	0
EQCCHN	-22.5	0	0	1	0	1
EQCCHR	-19.5	0	0	1	0	1
EQCCTS	-22	0	0	1	0	1
EQEAAN	-17.7	0	0	1	0	1
EQEDEV	-14.4	0	0	1	0	1
EQKDRQ	-14.5	0	0	1	0	1
EQLGPV	40.5	0	0	1	0	1
EQMCIT	-22.1	0	0	1	0	1
EQNKRL	-17.9	0	0	1	0	1
EQNYSD	-18.9	0	0	1	0	1
EQRTIQ	-18.1	0	0	1	0	1
EQSDLS	-20.8	0	0	1	0	1
EQVVAG	-23.6	1	0	0	0	0
ERCELA	-18.5	0	0	1	0	1
ERDKGK	-12.7	0	0	1	0	1
EREAKD	-12.8	0	0	1	0	1
EREAKE	-13.6	0	0	1	0	1
ERFFED	-10.3	0	1	0	0	0
ERGFFY	-16.2	0	0	1	0	1
ERGGVR	-11.5	0	0	1	0	1
ERHLSK	-17.6	0	0	1	0	1
ERIEKV	-19	0	0	1	0	1
ERLEAK	-17.3	0	0	1	0	1
ERMDMC	-15.6	0	0	1	0	1
ERMNQS	-15.6	0	0	1	0	1
ERMSQV	-17.7	0	0	1	0	1
ERNDGK	-15.3	0	0	1	0	1
ERQAKN	-15.1	0	0	1	0	1
ERQQLV	-17.1	0	0	1	0	1
ERTTSI	-18.8	0	0	1	0	1
ERVVEQ	-17.1	0	0	1	0	1
ERYAQG	-16.2	0	0	1	0	1
ERYEEC	-14.8	0	0	1	0	1
ESCGDR	-16.3	0	0	1	0	1
ESDVRM	-18.3	0	0	1	0	1
ESGAAA	-20.1	0	0	1	0	1
ESGELH	-19.5	0	0	1	0	1
ESGWGS	-16.6	0	0	1	0	1
ESHLHW	-21.7	0	0	1	0	1
ESHPDN	-4.1	0	0	1	0	1
ESLEQE	-18.5	0	0	1	0	1
ESLKSF	-24.8	1	0	0	0	0
ESLNAL	-21.7	0	0	1	0	1
ESNFNT	-18	0	0	1	0	1
ESNYNT	-20.6	0	0	1	0	1
ESQAYY	-23.3	1	0	0	0	0
ESQYIK	-21.2	0	0	1	0	1
ESSSGI	-23.1	1	0	0	0	0
ESSVTC	-23.7	1	0	0	0	0
ESSYNT	-21.4	0	0	1	0	1
ESVEEV	-20.1	0	0	1	0	1
ETDIKI	-23.1	1	0	0	0	0
ETDVKI	-22.9	0	0	1	0	1
ETEKRR	-12.4	0	0	1	0	1
ETGFEK	-17	0	0	1	0	1
ETGPCR	-0.7	0	0	1	0	1
ETHKLT	-21	0	0	1	0	1
ETHLAR	-18.3	0	0	1	0	1
ETHLHW	-21	0	0	1	0	1
ETHMAR	-18.3	0	0	1	0	1
ETKTTV	-21.3	0	0	1	0	1
ETPGDE	12.7	0	0	1	0	1
ETQPPS	48.2	0	0	1	0	1
ETSDAK	-21.3	0	0	1	0	1
ETVIIE	-25.2	1	1	1	1	0
ETWFFG	-18.5	0	1	0	0	0
ETWYLS	-17.8	0	1	0	0	0
EVDAAV	-20.5	0	0	1	0	1
EVDEEV	-16.9	0	0	1	0	1
EVDELL	-18.4	0	0	1	0	1
EVDIDI	-21.4	0	0	1	0	1
EVDLFI	-21.3	0	0	1	0	1
EVDLLK	-19.7	0	0	1	0	1
EVDPML	-4	0	0	1	0	1
EVEPVD	-2.6	0	0	1	0	1
EVGKAY	-23	1	0	0	0	0
EVGRAY	-18.5	0	0	1	0	1
EVHHQK	-22.5	0	0	1	0	1
EVISDA	-22.4	0	0	1	0	1
EVKMDA	-21.3	0	0	1	0	1
EVKSEK	-20.4	0	0	1	0	1
EVPPWT	20.2	0	0	1	0	1
EVPTDG	9.2	0	0	1	0	1
EVQGHE	-21.6	0	0	1	0	1
EVSASL	-25.8	1	0	0	0	0
EVVKDM	-22.6	0	0	1	0	1
EVVRVP	94.3	0	1	0	0	0
EVYGGG	-20.2	0	0	1	0	1
EVYPEL	-5.8	0	0	1	0	1
EWEEAE	-14.5	0	0	1	0	1
EWGRSG	-15.1	0	0	1	0	1
EYACRV	-18.2	0	1	0	0	0
EYDYRG	-14.8	0	0	1	0	1
EYETGF	-19.1	0	0	1	0	1
EYLKIA	-23.4	1	1	1	1	0
EYSLYI	-24.3	1	1	1	1	0
EYSNFS	-21.4	0	0	1	0	1
EYVCCP	91.8	0	1	0	0	0
FAANYL	-22.8	0	0	1	0	1
FAEDVG	-18.1	0	0	1	0	1
FAELAH	-20.6	0	0	1	0	1
FAFYNL	-20.6	0	1	0	0	0
FAKKGM	-19.3	0	0	1	0	1
FANEWG	-19	0	0	1	0	1
FAQTDL	-21.5	0	0	1	0	1
FATVYV	-24.4	1	1	1	1	0
FAVAEP	93.9	0	0	1	0	1
FAVDEH	-19.2	0	0	1	0	1
FAVRSL	-18.8	0	1	0	0	0
FAYVAR	-19.6	0	1	0	0	0
FCFLIL	-21.2	0	1	0	0	0
FCGKLN	-19.7	0	0	1	0	1
FCRYGA	-14.6	0	0	1	0	1
FCSLVL	-24.4	1	1	1	1	0
FDERYA	-13.3	0	0	1	0	1
FDLQNY	-21.8	0	0	1	0	1
FDRAVK	-16.2	0	0	1	0	1
FEAQIA	-21.8	0	0	1	0	1
FEDHEN	-15.2	0	0	1	0	1
FEEAIK	-20	0	0	1	0	1
FEETWA	-18	0	0	1	0	1
FEHVRM	-17.4	0	1	0	0	0
FEKGGQ	-17.2	0	0	1	0	1
FEKTHC	-19.1	0	0	1	0	1
FELLGC	-20.3	0	1	0	0	0
FEQMQN	-18.5	0	0	1	0	1
FERCEL	-17.3	0	0	1	0	1
FESLKS	-20.4	0	0	1	0	1
FESNFN	-19.6	0	0	1	0	1
FETEKR	-16.4	0	0	1	0	1
FETGFE	-19.2	0	0	1	0	1
FFAEDV	-20	0	0	1	0	1
FFEDHE	-17.1	0	0	1	0	1
FFEQMQ	-20.8	0	0	1	0	1
FFKNWR	-13.3	0	1	0	0	0
FFSASC	-22.5	0	0	1	0	1
FFSQSC	-22.3	0	0	1	0	1
FFTGDA	-20.3	0	0	1	0	1
FFWRFM	-8.3	0	1	0	0	0
FFYNPK	46	0	0	1	0	1
FFYSPK	42.4	0	0	1	0	1
FFYTPK	43.7	0	0	1	0	1
FGCCEA	-21.6	0	0	1	0	1
FGELFE	-18.4	0	0	1	0	1
FGGKDH	-18.9	0	0	1	0	1
FGGRMD	-14.5	0	0	1	0	1
FGNDYE	-19	0	0	1	0	1
FGSDYE	-19.5	0	0	1	0	1
FGVDSV	-20.4	0	0	1	0	1
FGYSGA	-19.8	0	0	1	0	1
FHARGN	-14.7	0	0	1	0	1
FHFLLS	-21.4	0	1	0	0	0
FHLTKS	-21	0	0	1	0	1
FHPPDI	19.8	0	0	1	0	1
FHPPHI	19.4	0	0	1	0	1
FHPPQI	20.6	0	0	1	0	1
FHPSDI	11.7	0	0	1	0	1
FIGHVD	-21.6	0	0	1	0	1
FIHPES	-6.4	0	0	1	0	1
FILDLG	-20.1	0	0	1	0	1
FIQFEN	-17.9	0	0	1	0	1
FISTQR	-20.6	0	0	1	0	1
FIYGGC	-20.7	0	0	1	0	1
FKDLNE	-19.8	0	0	1	0	1
FKDRVQ	-15.1	0	0	1	0	1
FKELQE	-19.5	0	0	1	0	1
FKNLLD	-19.4	0	0	1	0	1
FKNPQN	-5.7	0	0	1	0	1
FKNWRD	-11.6	0	0	1	0	1
FKVAYS	-22.6	0	0	1	0	1
FLAEGG	-20	0	0	1	0	1
FLGYFK	-21.8	0	1	0	0	0
FLHQER	-18	0	0	1	0	1
FLILGV	-23.7	1	1	1	1	0
FLKEAG	-20.3	0	0	1	0	1
FLKKVG	-21.9	0	0	1	0	1
FLKVLR	-17	0	1	0	0	0
FLKYFT	-17.6	0	1	0	0	0
FLLCSD	-20.8	0	0	1	0	1
FLLRAS	-18.6	0	0	1	0	1
FLLSCF	-23.5	1	1	1	1	0
FLNCYV	-24.1	1	1	1	1	0
FLPPPP	174.9	0	0	1	0	1
FLRVVR	-15.7	0	1	0	0	0
FLSPKS	-6	0	0	1	0	1
FLTGSQ	-20.9	0	0	1	0	1
FLVHSS	-23	1	0	0	0	0
FLVRSS	-19.1	0	0	1	0	1
FMFFII	-18.2	0	1	0	0	0
FMGHVD	-20.2	0	0	1	0	1
FMPCSG	10.8	0	0	1	0	1
FMPVSG	9.3	0	0	1	0	1
FNDNTE	-17.3	0	0	1	0	1
FNEFDE	-14.4	0	0	1	0	1
FNFLLS	-21.4	0	1	0	0	0
FNMLKK	-20.3	0	0	1	0	1
FNRTWQ	-14.2	0	1	0	0	0
FPLDLS	34.5	0	0	1	0	1
FPPIGR	57.6	0	0	1	0	1
FQEKVE	-19.7	0	0	1	0	1
FQINSR	-17.1	0	0	1	0	1
FQKAKE	-17.6	0	0	1	0	1
FQKLLG	-19.1	0	0	1	0	1
FQLFGS	-17.5	0	1	0	0	0
FRCLAE	-17.7	0	1	0	0	0
FRENAK	-15	0	0	1	0	1
FRGVEF	-16.7	0	0	1	0	1
FRHDSG	-15.7	0	0	1	0	1
FRPAGL	16.1	0	0	1	0	1
FRRDSH	-12.2	0	0	1	0	1
FSASCV	-22.3	0	0	1	0	1
FSCVMH	-24.4	1	1	1	1	0
FSIGST	-22.1	0	0	1	0	1
FSKDWS	-17.3	0	0	1	0	1
FSLDDL	-18.8	0	0	1	0	1
FSQSCA	-22.6	0	0	1	0	1
FSSPPV	45.7	0	0	1	0	1
FSTFDR	-15.4	0	0	1	0	1
FTANDS	-20.5	0	0	1	0	1
FTETDI	-20.8	0	0	1	0	1
FTETDV	-20.7	0	0	1	0	1
FTGDAY	-20.1	0	0	1	0	1
FTILDA	-22.6	0	1	0	0	0
FTLCFR	-18.3	0	1	0	0	0
FTLRDE	-16.3	0	0	1	0	1
FTLRDQ	-16	0	0	1	0	1
FTNRIN	-17.4	0	0	1	0	1
FTPTEK	10.9	0	0	1	0	1
FTVIIE	-26.2	1	1	1	1	0
FVATWS	-22.6	0	1	0	0	0
FVFPRE	-2.1	0	0	1	0	1
FVHDCV	-21.3	0	1	0	0	0
FVKQDQ	-23.1	1	0	0	0	0
FVLKHP	92.8	0	0	1	0	1
FVNQHL	-24	1	0	0	0	0
FVPNMI	10.3	0	1	0	0	0
FVPSFL	7.8	0	1	0	0	0
FVSDAL	-22.4	0	0	1	0	1
FVWKGK	-21.6	0	0	1	0	1
FWDNLE	-16.1	0	0	1	0	1
FYGGDS	-18.5	0	0	1	0	1
FYILAH	-23.9	1	1	1	1	0
FYLLVH	-24.6	1	1	1	1	0
FYLLYY	-24.1	1	1	1	1	0
FYNLLH	-21.9	0	1	0	0	0
FYNPKR	-0.8	0	0	1	0	1
FYTPKA	-6.8	0	0	1	0	1
FYTPKT	-6.4	0	0	1	0	1
GAAAAG	-23.1	1	0	0	0	0
GAAAIF	-26.1	1	0	0	0	0
GAAEPH	41.2	0	0	1	0	1
GAALSP	90.6	0	0	1	0	1
GAAPPG	45.6	0	0	1	0	1
GADGKT	-19.7	0	0	1	0	1
GADKYF	-22.8	0	0	1	0	1
GAEIVY	-23.9	1	0	0	0	0
GAFRCL	-19.7	0	0	1	0	1
GAGDVA	-20.7	0	0	1	0	1
GAIIGL	-25	1	0	0	0	0
GAKDMW	-19.8	0	0	1	0	1
GALLMG	-23.4	1	1	1	1	0
GALSIG	-25.5	1	0	0	0	0
GALYLK	-21.4	0	1	0	0	0
GANPVY	-11.5	0	0	1	0	1
GAQSGL	-22.6	0	0	1	0	1
GASQAD	-22.2	0	0	1	0	1
GATAIL	-26.4	1	0	0	0	0
GAVNAC	-23.5	1	0	0	0	0
GAVVGG	-24	1	0	0	0	0
GAWAAE	-20.8	0	0	1	0	1
GAWAAK	-21.5	0	0	1	0	1
GCCEAL	-23.7	1	0	0	0	0
GCGGNR	-16.4	0	0	1	0	1
GCNSFR	-19.2	0	0	1	0	1
GCRMKG	-16.5	0	0	1	0	1
GDCFIL	-19.9	0	0	1	0	1
GDENEH	-17.5	0	0	1	0	1
GDGLDI	-19.4	0	0	1	0	1
GDGVHQ	-20.6	0	0	1	0	1
GDHGQE	-19.7	0	0	1	0	1
GDQSTD	-20.3	0	0	1	0	1
GDRGFF	-15	0	0	1	0	1
GDRKDQ	-14	0	0	1	0	1
GDRSGY	-16.4	0	0	1	0	1
GDRSMN	-14.7	0	0	1	0	1
GDSGHG	-21	0	0	1	0	1
GDSYII	-22.3	0	0	1	0	1
GDTDAG	-19.5	0	0	1	0	1
GDTPSL	-7.6	0	0	1	0	1
GDTSPR	42.2	0	0	1	0	1
GDVAFV	-22.7	0	0	1	0	1
GEFEAG	-21.1	0	0	1	0	1
GEFETG	-19.8	0	0	1	0	1
GEFLAE	-21.7	0	0	1	0	1
GEFSLD	-21.2	0	0	1	0	1
GEFVSD	-22	0	0	1	0	1
GEKAKP	94	0	0	1	0	1
GELHGL	-22.4	0	0	1	0	1
GEMDLL	-20	0	0	1	0	1
GENFTE	-18.9	0	0	1	0	1
GEPPKS	18.2	0	0	1	0	1
GEQVRL	-19.9	0	0	1	0	1
GERGFF	-16.1	0	0	1	0	1
GEWTYD	-19.1	0	0	1	0	1
GEYETG	-19.8	0	0	1	0	1
GEYSLY	-22.5	0	0	1	0	1
GFAVAE	-23.8	1	0	0	0	0
GFEKGG	-19.8	0	0	1	0	1
GFFYNP	95.1	0	1	0	0	0
GFFYSP	94.2	0	1	0	0	0
GFFYTP	95.5	0	1	0	0	0
GFHPPD	47.1	0	0	1	0	1
GFHPPQ	46.1	0	0	1	0	1
GFIHPE	40.8	0	0	1	0	1
GFITKA	-23.6	1	0	0	0	0
GFKDLN	-17.7	0	0	1	0	1
GFLPPK	45.4	0	0	1	0	1
GFLSPK	37.3	0	0	1	0	1
GFSCVM	-24.5	1	1	1	1	0
GGALGR	-16.8	0	0	1	0	1
GGASQA	-22.8	0	0	1	0	1
GGAWAA	-20	0	0	1	0	1
GGCGGN	-21	0	0	1	0	1
GGDPNR	-1	0	0	1	0	1
GGDSYI	-21.2	0	0	1	0	1
GGGGGG	-17.7	0	0	1	0	1
GGGGWG	-18.9	0	0	1	0	1
GGGKVQ	-21	0	0	1	0	1
GGGNKK	-19.4	0	0	1	0	1
GGGQVE	-21.7	0	0	1	0	1
GGGSVQ	-22.2	0	0	1	0	1
GGGVRG	-16.9	0	0	1	0	1
GGGWGQ	-15.4	0	0	1	0	1
GGGWNT	-18.6	0	0	1	0	1
GGGWWY	-17.9	0	0	1	0	1
GGIAER	-17.5	0	0	1	0	1
GGKDHV	-19.2	0	0	1	0	1
GGKVQI	-23.6	1	0	0	0	0
GGLGGY	-21.6	0	0	1	0	1
GGNILY	-24.1	1	0	0	0	0
GGNKKI	-22.9	0	0	1	0	1
GGNLLY	-23.5	1	0	0	0	0
GGNRNN	-17.1	0	0	1	0	1
GGNRYP	97.4	0	0	1	0	1
GGPAER	15.1	0	0	1	0	1
GGQTRE	-18	0	0	1	0	1
GGQVEV	-24	1	0	0	0	0
GGRMDR	-11.7	0	0	1	0	1
GGRTEP	96.1	0	0	1	0	1
GGRWAA	-14.1	0	0	1	0	1
GGSRYP	96.2	0	0	1	0	1
GGSVQI	-26.2	1	0	0	0	0
GGSWGQ	-19.2	0	0	1	0	1
GGSWGT	-20.6	0	0	1	0	1
GGSWST	-20.8	0	0	1	0	1
GGVASG	-22.6	0	0	1	0	1
GGVRGP	96.7	0	0	1	0	1
GGVRVG	-19.4	0	0	1	0	1
GGVVIA	-26.3	1	0	0	0	0
GGVWAA	-20.4	0	0	1	0	1
GGWGQG	-19.3	0	0	1	0	1
GGWGQP	95.8	0	0	1	0	1
GGWGQQ	-19.2	0	0	1	0	1
GGWLLI	-22.8	0	1	0	0	0
GGWNTG	-20.5	0	0	1	0	1
GGWWYN	-17.2	0	1	0	0	0
GGYMLG	-21.3	0	0	1	0	1
GGYPAA	-7.5	0	0	1	0	1
GGYPAQ	-6.7	0	0	1	0	1
GGYPGG	-5.3	0	0	1	0	1
GGYPNQ	-6.7	0	0	1	0	1
GGYQGG	-19.9	0	0	1	0	1
GGYQQN	-21	0	0	1	0	1
GGYQQQ	-23.1	1	0	0	0	0
GGYQQY	-24.6	1	0	0	0	0
GHGAED	-17.5	0	0	1	0	1
GHKMYV	-21.5	0	0	1	0	1
GHKSFV	-21.3	0	0	1	0	1
GHLASL	-23	1	0	0	0	0
GHRHYT	-15.8	0	0	1	0	1
GHRIIE	-19.8	0	0	1	0	1
GHVDAG	-20.4	0	0	1	0	1
GHVTQA	-23.4	1	0	0	0	0
GIAEFW	-25.3	1	0	0	0	0
GIAERG	-18.1	0	0	1	0	1
GIDKFR	-17.7	0	0	1	0	1
GIDRFR	-13.1	0	0	1	0	1
GIEEEE	-18.4	0	0	1	0	1
GIFQIN	-20.9	0	1	0	0	0
GIGDTP	92.8	0	0	1	0	1
GIICSL	-25.5	1	1	1	1	0
GIIFAA	-23.6	1	1	1	1	0
GIIFCF	-22.7	0	1	0	0	0
GIITQG	-25	1	0	0	0	0
GIKLAN	-22	0	0	1	0	1
GILKNE	-24.4	1	0	0	0	0
GILQIN	-25.4	1	1	1	1	0
GILQYC	-24.8	1	1	1	1	0
GILVIS	-28.5	1	1	1	1	0
GIRAWV	-18.9	0	0	1	0	1
GIRDNE	-16.3	0	0	1	0	1
GIRIAK	-21	0	0	1	0	1
GISLAN	-24.5	1	0	0	0	0
GITDPL	39	0	0	1	0	1
GIVDQC	-22.7	0	0	1	0	1
GIVEQC	-23.9	1	0	0	0	0
GIVEVD	-23.5	1	0	0	0	0
GIYYVP	99.2	0	1	0	0	0
GKAYFE	-21.8	0	0	1	0	1
GKCGLV	-23.6	1	0	0	0	0
GKDHVS	-22.4	0	0	1	0	1
GKDPNH	-6.8	0	0	1	0	1
GKENTL	-22.2	0	0	1	0	1
GKEPGL	-6.2	0	0	1	0	1
GKIESG	-22.7	0	0	1	0	1
GKIVKI	-26	1	0	0	0	0
GKKSCH	-22.7	0	0	1	0	1
GKKSWK	-19.7	0	0	1	0	1
GKLESG	-22.4	0	0	1	0	1
GKLNMH	-23	1	0	0	0	0
GKPMII	5.8	0	0	1	0	1
GKPNFL	9.5	0	0	1	0	1
GKQLNL	-23.8	1	0	0	0	0
GKSTIG	-25.1	1	0	0	0	0
GKSTMG	-23.1	1	0	0	0	0
GKTIAI	-27.4	1	0	0	0	0
GKTIEV	-25.6	1	0	0	0	0
GKTKIA	-25.5	1	0	0	0	0
GKTKTS	-23.7	1	0	0	0	0
GKTLYD	-22.5	0	0	1	0	1
GKTPGA	-8.5	0	0	1	0	1
GKTPRA	-4.5	0	0	1	0	1
GKTVEV	-25.6	1	0	0	0	0
GKVESG	-22.5	0	0	1	0	1
GKVFVF	-23.5	1	1	1	1	0
GKVQII	-26.6	1	0	0	0	0
GKWEPD	45.2	0	0	1	0	1
GLCKKR	-17.6	0	0	1	0	1
GLDILS	-22.9	0	0	1	0	1
GLEYDY	-20.4	0	0	1	0	1
GLGCNS	-22.2	0	0	1	0	1
GLGDRK	-15.1	0	0	1	0	1
GLGGYM	-22.7	0	0	1	0	1
GLGRFP	95.2	0	0	1	0	1
GLGRSA	-17.7	0	0	1	0	1
GLHMSQ	-23.7	1	0	0	0	0
GLLAEP	91.9	0	0	1	0	1
GLLPVL	-10.7	0	0	1	0	1
GLLVIA	-27.4	1	1	1	1	0
GLMVGG	-23.3	1	0	0	0	0
GLPDKY	11	0	0	1	0	1
GLPSKY	9.1	0	0	1	0	1
GLPSLQ	7.8	0	0	1	0	1
GLQIWR	-20.4	0	1	0	0	0
GLTNIK	-25.3	1	0	0	0	0
GLTTRP	95.4	0	0	1	0	1
GLVFVS	-23.7	1	1	1	1	0
GLVPVL	-10.5	0	0	1	0	1
GMDGYR	-15.3	0	0	1	0	1
GMEKIV	-23.6	1	0	0	0	0
GMFNIQ	-19.3	0	1	0	0	0
GMKIIA	-24.9	1	0	0	0	0
GMLLPC	38.5	0	1	0	0	0
GMVDKR	-17.4	0	0	1	0	1
GNAGLL	-22	0	0	1	0	1
GNDALM	-20.5	0	0	1	0	1
GNDYED	-14.9	0	0	1	0	1
GNIHHK	-22.1	0	0	1	0	1
GNIVVL	-26.8	1	0	0	0	0
GNKKIE	-21.3	0	0	1	0	1
GNLGRL	-17.8	0	0	1	0	1
GNLLAA	-23.6	1	0	0	0	0
GNLLYL	-23.6	1	1	1	1	0
GNLQYD	-20.9	0	0	1	0	1
GNNFFL	-19.9	0	0	1	0	1
GNPAVS	8	0	0	1	0	1
GNRNNF	-18	0	0	1	0	1
GNRYPP	152.4	0	0	1	0	1
GNYDAA	-20.9	0	0	1	0	1
GPCRAM	32.3	0	0	1	0	1
GPDSAV	29.2	0	0	1	0	1
GPGGAW	31.6	0	0	1	0	1
GPGGRW	35.7	0	0	1	0	1
GPGGVW	30.3	0	0	1	0	1
GPHNDC	29.9	0	0	1	0	1
GPSLLE	28	0	0	1	0	1
GPVTQE	28.2	0	0	1	0	1
GQANAT	-23.1	1	0	0	0	0
GQEALE	-20.5	0	0	1	0	1
GQEQDS	-20.3	0	0	1	0	1
GQFYGG	-20.6	0	0	1	0	1
GQGAKD	-19.4	0	0	1	0	1
GQGGSW	-20.7	0	0	1	0	1
GQGQGQ	-21.1	0	0	1	0	1
GQGSPG	38.9	0	0	1	0	1
GQKGQA	-20.3	0	0	1	0	1
GQPHGG	9.9	0	0	1	0	1
GQSVVA	-27	1	0	0	0	0
GQTREH	-21.9	0	0	1	0	1
GQVEVK	-25	1	0	0	0	0
GRANPG	45.7	0	0	1	0	1
GRAYFE	-17.6	0	0	1	0	1
GRFPRP	108.9	0	0	1	0	1
GRFTLR	-16.5	0	0	1	0	1
GRGAED	-14	0	0	1	0	1
GRGFIT	-14.9	0	0	1	0	1
GRKQCK	-17	0	0	1	0	1
GRLYQS	-17.1	0	0	1	0	1
GRMDRI	-14.1	0	0	1	0	1
GRNGGD	-14.8	0	0	1	0	1
GRPEPG	66.3	0	0	1	0	1
GRQGWY	-17.5	0	0	1	0	1
GRSAGW	-18.8	0	0	1	0	1
GRSGKD	-15.1	0	0	1	0	1
GRTEPN	43.9	0	0	1	0	1
GRTTCT	-18.7	0	0	1	0	1
GSAGTW	-22.6	0	0	1	0	1
GSAMSR	-19.1	0	0	1	0	1
GSAQGG	-21.5	0	0	1	0	1
GSDDKK	-19.2	0	0	1	0	1
GSDYED	-16.6	0	0	1	0	1
GSGLTN	-21.2	0	0	1	0	1
GSGQGG	-19.6	0	0	1	0	1
GSHLVD	-22.6	0	0	1	0	1
GSHLVE	-23.9	1	0	0	0	0
GSIDMV	-22.7	0	0	1	0	1
GSILPT	38.4	0	0	1	0	1
GSKDNI	-21.4	0	0	1	0	1
GSLDNI	-22.8	0	0	1	0	1
GSLGNI	-24.1	1	0	0	0	0
GSLLPT	38.5	0	0	1	0	1
GSLNFN	-22.1	0	0	1	0	1
GSNKGA	-22.2	0	0	1	0	1
GSNLVE	-24.2	1	0	0	0	0
GSNTYG	-23.6	1	0	0	0	0
GSPGGN	10.6	0	0	1	0	1
GSPGTP	113.2	0	0	1	0	1
GSQARH	-19.4	0	0	1	0	1
GSRSRT	-12.5	0	0	1	0	1
GSRYPG	46.6	0	0	1	0	1
GSTDYG	-22	0	0	1	0	1
GSTENL	-24.1	1	0	0	0	0
GSTQLL	-24.8	1	0	0	0	0
GSVDKR	-17.6	0	0	1	0	1
GSVQIV	-26.4	1	0	0	0	0
GSVSNA	-24	1	0	0	0	0
GSWGQP	94.8	0	0	1	0	1
GSWGTG	-21.1	0	0	1	0	1
GSWSTG	-22	0	0	1	0	1
GTAGDA	-21.5	0	0	1	0	1
GTEILK	-24	1	0	0	0	0
GTFFIN	-18.3	0	1	0	0	0
GTFFIT	-16.1	0	1	0	0	0
GTFNII	-21.3	0	0	1	0	1
GTGFAV	-17.4	0	0	1	0	1
GTGGRT	-15.8	0	0	1	0	1
GTGSDD	-19	0	0	1	0	1
GTISHG	-23.3	1	0	0	0	0
GTKEGI	-21.9	0	0	1	0	1
GTKSCI	-24.2	1	0	0	0	0
GTKTCI	-24.9	1	0	0	0	0
GTNRKS	-18.8	0	0	1	0	1
GTPGKK	10	0	0	1	0	1
GTPGSR	12.2	0	0	1	0	1
GTSLVG	-25.3	1	0	0	0	0
GTTIAI	-25.3	1	0	0	0	0
GTTQWE	-20.7	0	0	1	0	1
GTVIIE	-27	1	1	1	1	0
GTVLFM	-24.5	1	1	1	1	0
GTWNPG	43	0	0	1	0	1
GTYGLG	-21.4	0	0	1	0	1
GTYYWH	-20.1	0	1	0	0	0
GVASGF	-24.1	1	0	0	0	0
GVDSVP	90.2	0	0	1	0	1
GVEEED	-17.2	0	0	1	0	1
GVEFVC	-21.3	0	1	0	0	0
GVHQVV	-26.4	1	0	0	0	0
GVLLTL	-24.4	1	1	1	1	0
GVNYFL	-20.1	0	0	1	0	1
GVRGPR	48.3	0	0	1	0	1
GVRVGH	-19.2	0	0	1	0	1
GVSLAN	-24.5	1	0	0	0	0
GVVEVD	-23.5	1	0	0	0	0
GVVIAT	-26.4	1	1	1	1	0
GVWAAE	-22.3	0	1	0	0	0
GVWAAK	-23	1	1	1	1	0
GWFLGW	-21.3	0	1	0	0	0
GWGQGG	-17.9	0	0	1	0	1
GWGQPH	44.6	0	0	1	0	1
GWGQQP	96.1	0	0	1	0	1
GWGSIL	-21.8	0	0	1	0	1
GWGSLL	-20	0	0	1	0	1
GWLLIQ	-23.6	1	1	1	1	0
GWNIPM	42.2	0	1	0	0	0
GWNTGG	-20.9	0	0	1	0	1
GWQFHL	-17.9	0	1	0	0	0
GWWYNN	-16.6	0	1	0	0	0
GWYLSW	-21.9	0	1	0	0	0
GYENPT	43.3	0	0	1	0	1
GYEVHH	-23	1	0	0	0	0
GYIEAL	-23.6	1	0	0	0	0
GYLAVA	-25.6	1	1	1	1	0
GYMLGS	-22.3	0	0	1	0	1
GYNAVL	-25.4	1	0	0	0	0
GYNQYN	-22.2	0	0	1	0	1
GYPAAG	7.4	0	0	1	0	1
GYPAQG	8.4	0	0	1	0	1
GYPHNP	115.8	0	0	1	0	1
GYPNQN	10.6	0	0	1	0	1
GYPNQQ	9.9	0	0	1	0	1
GYQAYN	-22.1	0	0	1	0	1
GYQAYQ	-22.7	0	0	1	0	1
GYQGGY	-22.1	0	0	1	0	1
GYQQNY	-25.8	1	0	0	0	0
GYQQYN	-22.3	0	0	1	0	1
GYRGIS	-18.9	0	0	1	0	1
GYSGAF	-23.9	1	0	0	0	0
GYSSPG	37.6	0	0	1	0	1
GYTGAF	-24.4	1	0	0	0	0
GYTGAG	-23.3	1	0	0	0	0
HAFLII	-22.4	0	1	0	0	0
HAGTYG	-23.4	1	0	0	0	0
HAHFQK	-20.6	0	0	1	0	1
HALLAK	-22.2	0	1	0	0	0
HAMLAK	-22.5	0	1	0	0	0
HARGNY	-17	0	0	1	0	1
HAVVAR	-20.3	0	1	0	0	0
HAVVSR	-20.3	0	0	1	0	1
HCDCNV	-21.3	0	0	1	0	1
HCLRRD	-11.6	0	0	1	0	1
HCLTIC	-25.1	1	1	1	1	0
HCPPVT	17.2	0	0	1	0	1
HCQNRD	-14.4	0	0	1	0	1
HCVRLL	-19.2	0	1	0	0	0
HDCVNI	-23.9	1	0	0	0	0
HDSGYE	-19.8	0	0	1	0	1
HDYGML	-18.5	0	0	1	0	1
HEDLLN	-16.3	0	0	1	0	1
HEICSK	-21.7	0	0	1	0	1
HENVVE	-22.1	0	0	1	0	1
HETQPP	148.2	0	0	1	0	1
HFEHVR	-16.2	0	0	1	0	1
HFGNDY	-20.1	0	0	1	0	1
HFLLSC	-22.1	0	1	0	0	0
HFQEKV	-20.7	0	0	1	0	1
HFQKAK	-20.9	0	0	1	0	1
HFRPAG	-2.2	0	0	1	0	1
HFTILD	-21	0	1	0	0	0
HFVWIA	-22	0	1	0	0	0
HFWQQD	-18.5	0	0	1	0	1
HGAEIV	-21.7	0	0	1	0	1
HGGGGW	-18	0	0	1	0	1
HGGGWG	-18.5	0	0	1	0	1
HGGPAE	-3.8	0	0	1	0	1
HGGSWG	-19.5	0	0	1	0	1
HGIVEV	-23.6	1	0	0	0	0
HGQEAL	-20.5	0	0	1	0	1
HGVVEV	-23.3	1	0	0	0	0
HGWLIM	-21.9	0	1	0	0	0
HGYENP	95.6	0	0	1	0	1
HHGVVE	-22.1	0	0	1	0	1
HHKPGG	-4.2	0	0	1	0	1
HHQKLV	-21.1	0	0	1	0	1
HIFIIM	-23.9	1	1	1	1	0
HIHTCI	-25.9	1	1	1	1	0
HIPTGT	8.7	0	0	1	0	1
HIVVPY	38.8	0	1	0	0	0
HKALFW	-24.1	1	0	0	0	0
HKIDNY	-22.4	0	0	1	0	1
HKIDSF	-21.8	0	0	1	0	1
HKLEKG	-19.9	0	0	1	0	1
HKLTFR	-17.7	0	0	1	0	1
HKMYVS	-21.1	0	1	0	0	0
HKPCNI	10.1	0	0	1	0	1
HKPGGG	11.3	0	0	1	0	1
HKSFVP	93.5	0	0	1	0	1
HKSIIC	-25.1	1	0	0	0	0
HLASLY	-24.1	1	0	0	0	0
HLCGSH	-22.5	0	0	1	0	1
HLCGSN	-21.3	0	0	1	0	1
HLHVIE	-23.2	1	1	1	1	0
HLHWHT	-20	0	1	0	0	0
HLRVIE	-20.4	0	1	0	0	0
HLRVIY	-20.8	0	1	0	0	0
HLSKMQ	-23	1	0	0	0	0
HLSNVS	-23.6	1	0	0	0	0
HLTKSV	-23.5	1	0	0	0	0
HLVDAL	-20.9	0	1	0	0	0
HLVEAL	-22.9	0	1	0	0	0
HLVTEV	-23.5	1	0	0	0	0
HLVYIM	-23.2	1	1	1	1	0
HMARVE	-17.8	0	0	1	0	1
HMNVQN	-22.3	0	0	1	0	1
HMSQKH	-21.4	0	0	1	0	1
HNDCGV	-18.5	0	0	1	0	1
HNKKAN	-18.7	0	0	1	0	1
HNKKEN	-18.5	0	0	1	0	1
HNPGYP	117.2	0	0	1	0	1
HNQWNK	-18.7	0	0	1	0	1
HNTCSL	-22	0	0	1	0	1
HPAENG	32.9	0	0	1	0	1
HPDNAL	34.4	0	0	1	0	1
HPESFN	34.6	0	0	1	0	1
HPPDIS	53.9	0	0	1	0	1
HPPENG	54.8	0	0	1	0	1
HPPHIE	53.8	0	0	1	0	1
HPPQIE	53.1	0	0	1	0	1
HPQIQK	32.1	0	0	1	0	1
HQERMD	-15.7	0	0	1	0	1
HQKLVF	-23	1	0	0	0	0
HQLIIM	-26.2	1	1	1	1	0
HQPGGG	11.8	0	0	1	0	1
HQVVGD	-21.3	0	0	1	0	1
HRERMS	-10.9	0	0	1	0	1
HREVQG	-16.5	0	0	1	0	1
HRIIEI	-20.7	0	1	0	0	0
HRPCNI	14.2	0	0	1	0	1
HSDLSF	-21.9	0	0	1	0	1
HSHTPW	41.9	0	0	1	0	1
HSLSSE	-21.4	0	0	1	0	1
HSLSTT	-21.6	0	0	1	0	1
HSQWNK	-19.6	0	0	1	0	1
HTAIEE	-22	0	0	1	0	1
HTAVDR	-18.6	0	0	1	0	1
HTCIEE	-23.4	1	0	0	0	0
HTEFTP	98	0	0	1	0	1
HTEIIE	-22.7	0	0	1	0	1
HTEMVL	-22.3	0	0	1	0	1
HTIRHY	-20.7	0	1	0	0	0
HTLKHF	-24.2	1	0	0	0	0
HTSSLQ	-24.4	1	0	0	0	0
HTVAKE	-21.8	0	0	1	0	1
HTVTTT	-20.7	0	0	1	0	1
HVAGAA	-22.7	0	0	1	0	1
HVDAGK	-19.6	0	0	1	0	1
HVFESE	-21.6	0	0	1	0	1
HVFNML	-21.8	0	1	0	0	0
HVHTAI	-26	1	1	1	1	0
HVIEER	-19	0	0	1	0	1
HVLAVD	-23	1	1	1	1	0
HVNVVF	-25.4	1	1	1	1	0
HVPGGG	9.9	0	0	1	0	1
HVRMVD	-17.7	0	1	0	0	0
HVSIIF	-27	1	1	1	1	0
HVTQAR	-20.1	0	0	1	0	1
HWHTVA	-21.5	0	0	1	0	1
HYFNIF	-21.9	0	1	0	0	0
HYIHSL	-22.7	0	1	0	0	0
HYQWNQ	-18.9	0	0	1	0	1
HYYAVA	-21.2	0	1	0	0	0
IAALLS	-22.4	0	1	0	0	0
IADIGN	-19.1	0	0	1	0	1
IAERGG	-14	0	0	1	0	1
IAIGKI	-21.9	0	0	1	0	1
IAIGKV	-21.6	0	0	1	0	1
IAIVEL	-23.4	1	1	1	1	0
IAKYGK	-17.1	0	0	1	0	1
IALENY	-23.6	1	0	0	0	0
IAMFCG	-18.5	0	1	0	0	0
IAQAIG	-22.5	0	0	1	0	1
IAQSIG	-22.5	0	0	1	0	1
IATPRG	-1.8	0	0	1	0	1
IATSLH	-21.8	0	0	1	0	1
IATTTT	-17.1	0	0	1	0	1
IATVIV	-26.6	1	1	1	1	0
IAVAIA	-25.4	1	1	1	1	0
IAYKPA	42.9	0	0	1	0	1
ICENIV	-21.2	0	0	1	0	1
ICHVFE	-22.5	0	1	0	0	0
ICPGYN	10.5	0	0	1	0	1
ICSLYQ	-22.4	0	1	0	0	0
IDGIIF	-21.3	0	1	0	0	0
IDIKIR	-18.8	0	1	0	0	0
IDKFRG	-9.9	0	0	1	0	1
IDLLKN	-18.5	0	0	1	0	1
IDMVDS	-18.9	0	0	1	0	1
IDNYLK	-17	0	0	1	0	1
IDQMFS	-19.6	0	0	1	0	1
IDRFRG	-5.2	0	0	1	0	1
IDRIGA	-14.9	0	0	1	0	1
IDSFLK	-19.3	0	0	1	0	1
IEALAA	-21.3	0	0	1	0	1
IEEEEI	-15.5	0	0	1	0	1
IEEQNK	-19.7	0	0	1	0	1
IEERMN	-14.6	0	0	1	0	1
IEEVPG	42.6	0	0	1	0	1
IEHKSI	-21.4	0	0	1	0	1
IEIDLL	-18.9	0	1	0	0	0
IEKVEH	-18.6	0	0	1	0	1
IELLKN	-19.5	0	0	1	0	1
IEMIFV	-22.9	0	1	0	0	0
IENGVV	-21.5	0	0	1	0	1
IERFFE	-11.2	0	1	0	0	0
IESGHI	-22	0	0	1	0	1
IETHKL	-20.6	0	0	1	0	1
IEVDAA	-19.6	0	0	1	0	1
IEVDLL	-18.9	0	0	1	0	1
IEVGKA	-20.5	0	0	1	0	1
IFAANY	-22.4	0	0	1	0	1
IFCFLI	-20.3	0	1	0	0	0
IFDFIQ	-17.7	0	1	0	0	0
IFDLQN	-17.5	0	0	1	0	1
IFMGHV	-20.5	0	1	0	0	0
IFQINS	-22.8	0	0	1	0	1
IFVWKG	-19	0	1	0	0	0
IGAEEK	-17.6	0	0	1	0	1
IGAQSG	-20.2	0	0	1	0	1
IGDTPS	42.7	0	0	1	0	1
IGGASQ	-19.4	0	0	1	0	1
IGGQIM	-20.9	0	0	1	0	1
IGHVDA	-21.9	0	0	1	0	1
IGKIVK	-22.7	0	0	1	0	1
IGLLVI	-25.3	1	1	1	1	0
IGLMVG	-23.2	1	1	1	1	0
IGNIVV	-24.7	1	1	1	1	0
IGSLDN	-18.2	0	0	1	0	1
IGSTEN	-19	0	0	1	0	1
IGYPAL	-6.6	0	0	1	0	1
IHFGND	-18.6	0	0	1	0	1
IHHGVV	-22.7	0	1	0	0	0
IHHKPG	42.3	0	0	1	0	1
IHPESF	11	0	0	1	0	1
IHSLSS	-22.4	0	0	1	0	1
IHTCIE	-22.1	0	1	0	0	0
IICPGY	-10	0	0	1	0	1
IIEHKS	-20.2	0	0	1	0	1
IIEING	-23.6	1	0	0	0	0
IIFAAN	-22.2	0	0	1	0	1
IIFCFL	-23.3	1	1	1	1	0
IIFMGH	-22.2	0	1	0	0	0
IIGLMV	-22.9	0	1	0	0	0
IINKKL	-22.2	0	0	1	0	1
IITQGA	-24.1	1	0	0	0	0
IIYTWQ	-19.9	0	1	0	0	0
IKEQED	-14.8	0	0	1	0	1
IKGVEE	-19.6	0	0	1	0	1
IKHVPG	40.1	0	0	1	0	1
IKIMER	-17.2	0	0	1	0	1
IKIRSC	-17.6	0	0	1	0	1
IKLALE	-21.1	0	0	1	0	1
IKLANA	-22.3	0	0	1	0	1
IKNVNT	-21.9	0	0	1	0	1
IKQHTV	-22.8	0	0	1	0	1
IKTEEI	-21.3	0	0	1	0	1
IKVLNA	-23	1	0	0	0	0
IKYLCC	-21.5	0	1	0	0	0
ILAHTE	-20.3	0	0	1	0	1
ILDAPG	42.4	0	0	1	0	1
ILENIS	-20.3	0	0	1	0	1
ILGVLL	-23	1	1	1	1	0
ILKNEN	-17	0	0	1	0	1
ILKNLV	-19.2	0	0	1	0	1
ILQINS	-23.8	1	0	0	0	0
ILQYCQ	-19.5	0	1	0	0	0
ILVISA	-25.1	1	1	1	1	0
ILVLFV	-25	1	1	1	1	0
IMERVV	-17.7	0	1	0	0	0
INGTSL	-21.7	0	0	1	0	1
INKKLD	-15.9	0	0	1	0	1
INKLKN	-16.9	0	0	1	0	1
INKMDD	-17.6	0	0	1	0	1
INSCHT	-21.9	0	0	1	0	1
INSRWW	-16.1	0	0	1	0	1
INSRYW	-17.6	0	0	1	0	1
IPAKTP	136.7	0	0	1	0	1
IPDMIA	31.9	0	0	1	0	1
IPEGTT	33	0	0	1	0	1
IPMGLL	33	0	0	1	0	1
IPSLEA	32	0	0	1	0	1
IPTGTT	31.5	0	0	1	0	1
IQAQKE	-20.2	0	0	1	0	1
IQDEVD	-17.3	0	0	1	0	1
IQHFQE	-17.7	0	0	1	0	1
IQKESQ	-20.3	0	0	1	0	1
IQNWCK	-18.8	0	1	0	0	0
IQRTPK	48.6	0	0	1	0	1
IQVYSR	-16.6	0	1	0	0	0
IRAWVA	-15.5	0	1	0	0	0
IRDNER	-7.5	0	0	1	0	1
IRIAKY	-18.1	0	1	0	0	0
IRQLSY	-18.9	0	1	0	0	0
IRSQVM	-18.5	0	0	1	0	1
IRVWGV	-14.7	0	1	0	0	0
ISARKG	-15.4	0	0	1	0	1
ISDARE	-16.2	0	0	1	0	1
ISEAEQ	-16.6	0	0	1	0	1
ISEPRI	-1.9	0	0	1	0	1
ISEVKM	-20.7	0	0	1	0	1
ISFLIF	-21.7	0	1	0	0	0
ISHGIV	-22.3	0	0	1	0	1
ISLANW	-22.7	0	1	0	0	0
ISNARE	-15.7	0	0	1	0	1
ISSLPY	39.6	0	0	1	0	1
ISTQRI	-18.7	0	0	1	0	1
ISYGND	-18.8	0	0	1	0	1
ISYIAD	-21.8	0	1	0	0	0
ITALQA	-22	0	0	1	0	1
ITHVPG	39.3	0	0	1	0	1
ITIKQH	-23.7	1	0	0	0	0
ITLVML	-24.4	1	1	1	1	0
ITNVVE	-24.4	1	0	0	0	0
ITQGAR	-16.4	0	0	1	0	1
ITVIIE	-26.9	1	1	1	1	0
ITVKQH	-23.9	1	0	0	0	0
IVDKYK	-21	0	0	1	0	1
IVDQCC	-20.6	0	0	1	0	1
IVELKS	-20.6	0	0	1	0	1
IVEQCC	-21.6	0	0	1	0	1
IVESGW	-20.6	0	0	1	0	1
IVEVDP	92.9	0	0	1	0	1
IVGALL	-23.1	1	1	1	1	0
IVIIEH	-23.9	1	1	1	1	0
IVISLV	-24.5	1	1	1	1	0
IVITLV	-25.2	1	1	1	1	0
IVLGQE	-21.9	0	0	1	0	1
IVPELE	10.4	0	0	1	0	1
IVVLMA	-24.2	1	1	1	1	0
IVVPYR	-4.3	0	1	0	0	0
IVYKPV	41	0	0	1	0	1
IVYKSP	92.3	0	0	1	0	1
IYERMN	-13.9	0	0	1	0	1
IYNETE	-20.5	0	0	1	0	1
IYPELQ	11.8	0	0	1	0	1
IYQWCG	-19.1	0	1	0	0	0
IYTWQG	-19.1	0	0	1	0	1
IYYVPK	42.6	0	0	1	0	1
KAAQIR	-19.6	0	0	1	0	1
KAAQMK	-21.6	0	0	1	0	1
KADKIK	-20.7	0	0	1	0	1
KADKKA	-20	0	0	1	0	1
KADQFA	-20.7	0	0	1	0	1
KAFESL	-23	1	0	0	0	0
KAFIIQ	-22	0	1	0	0	0
KAILFL	-24.5	1	1	1	1	0
KAINSC	-23.3	1	0	0	0	0
KAKERL	-14	0	0	1	0	1
KAKESL	-22.2	0	0	1	0	1
KAKGAD	-18.3	0	0	1	0	1
KAKTDH	-21.7	0	0	1	0	1
KALMDS	-22.2	0	0	1	0	1
KAVEIE	-23	1	0	0	0	0
KAVIQH	-23.6	1	0	0	0	0
KAVVLT	-24.5	1	0	0	0	0
KAYFET	-18.4	0	1	0	0	0
KCFAVR	-16.5	0	1	0	0	0
KCGLVP	90.4	0	0	1	0	1
KCGSKD	-18.8	0	0	1	0	1
KCGSLG	-21.3	0	0	1	0	1
KCHVFR	-19.5	0	1	0	0	0
KCKFLH	-17	0	1	0	0	0
KCNTAT	-22.2	0	0	1	0	1
KCPLMV	8.2	0	0	1	0	1
KCPSGC	8.8	0	0	1	0	1
KCRLIH	-18.6	0	1	0	0	0
KCRPYL	-1.8	0	0	1	0	1
KDAGRQ	-13.3	0	0	1	0	1
KDESSV	-20.3	0	0	1	0	1
KDEYAC	-16.1	0	0	1	0	1
KDFATV	-19.6	0	0	1	0	1
KDGIVD	-21.3	0	0	1	0	1
KDGTGS	-19.5	0	0	1	0	1
KDHSHT	-19.8	0	0	1	0	1
KDHVSI	-23.1	1	0	0	0	0
KDLEEV	-18.6	0	0	1	0	1
KDLLFK	-20	0	1	0	0	0
KDLNES	-18.7	0	0	1	0	1
KDMFGG	-16.1	0	0	1	0	1
KDMGTV	-20.5	0	0	1	0	1
KDMWRA	-11.7	0	1	0	0	0
KDNIKH	-18.7	0	0	1	0	1
KDPNHF	11.8	0	0	1	0	1
KDRQHT	-13.2	0	0	1	0	1
KDRVQS	-17.2	0	0	1	0	1
KDSGRD	-13.2	0	0	1	0	1
KDWSFY	-20.6	0	0	1	0	1
KEAGQG	-20.5	0	0	1	0	1
KEAKVK	-22	0	0	1	0	1
KEANYK	-20.8	0	0	1	0	1
KEATPA	39.7	0	0	1	0	1
KECLIN	-22.8	0	0	1	0	1
KEDGKK	-18.1	0	0	1	0	1
KEERND	-16.8	0	0	1	0	1
KEGILQ	-21.6	0	0	1	0	1
KEHVNV	-23.5	1	0	0	0	0
KEIKKN	-18.9	0	0	1	0	1
KEKLVP	93.2	0	0	1	0	1
KEKNRE	-12	0	0	1	0	1
KELQEF	-21.9	0	0	1	0	1
KENIIF	-23.5	1	0	0	0	0
KENTLI	-22.2	0	0	1	0	1
KEPGLQ	10.9	0	0	1	0	1
KEQALQ	-19.9	0	0	1	0	1
KEQAQQ	-19.7	0	0	1	0	1
KEQEDE	-18.1	0	0	1	0	1
KEQNYS	-21.1	0	0	1	0	1
KERLEA	-17.8	0	0	1	0	1
KESCGD	-20.8	0	0	1	0	1
KESPPK	46.9	0	0	1	0	1
KESQYI	-24.4	1	0	0	0	0
KEWEEA	-18.4	0	0	1	0	1
KFFEQM	-20.7	0	1	0	0	0
KFLHQE	-19.9	0	0	1	0	1
KFRGVE	-13.9	0	0	1	0	1
KGADGK	-19.2	0	0	1	0	1
KGADKY	-19	0	0	1	0	1
KGAIIG	-23.6	1	0	0	0	0
KGDKEL	-19.8	0	0	1	0	1
KGEADA	-19.6	0	0	1	0	1
KGEFET	-14.3	0	0	1	0	1
KGEILG	-20.9	0	0	1	0	1
KGENFT	-19	0	0	1	0	1
KGEYET	-16.3	0	0	1	0	1
KGGQTR	-16.9	0	0	1	0	1
KGGTSR	-16.8	0	0	1	0	1
KGIEEE	-20.2	0	0	1	0	1
KGIVEQ	-23.5	1	0	0	0	0
KGKTKT	-16.9	0	0	1	0	1
KGKTVE	-21.6	0	0	1	0	1
KGLIDE	-22.2	0	0	1	0	1
KGMKII	-23.9	1	0	0	0	0
KGMTRD	-14.4	0	0	1	0	1
KGQANA	-21.8	0	0	1	0	1
KGRKQC	-16	0	0	1	0	1
KGTNRK	-15.6	0	0	1	0	1
KGVEEE	-19.9	0	0	1	0	1
KGVSLA	-22.5	0	0	1	0	1
KHFEHV	-20.7	0	0	1	0	1
KHFTIL	-21.1	0	1	0	0	0
KHPQIQ	10	0	0	1	0	1
KHQPGG	-6.3	0	0	1	0	1
KHRERM	-8.4	0	0	1	0	1
KHTEMV	-21.5	0	0	1	0	1
KHVAGA	-21.6	0	0	1	0	1
KHVPGG	-6.2	0	0	1	0	1
KIATPR	42.7	0	0	1	0	1
KIDNYL	-21.2	0	0	1	0	1
KIDSFL	-22.4	0	0	1	0	1
KIEKVE	-22	0	0	1	0	1
KIESGH	-22.3	0	0	1	0	1
KIETHK	-24.1	1	0	0	0	0
KIFVWK	-23.9	1	1	1	1	0
KIGGDK	-20.9	0	0	1	0	1
KIGSLD	-21.3	0	0	1	0	1
KIGSTE	-22.9	0	0	1	0	1
KIKLAL	-21.4	0	0	1	0	1
KIMERV	-17.7	0	0	1	0	1
KIQVYS	-25.7	1	1	1	1	0
KIVKWD	-21.4	0	0	1	0	1
KKAAQI	-23.5	1	0	0	0	0
KKAVIQ	-24	1	0	0	0	0
KKEHVN	-20.1	0	0	1	0	1
KKGMKI	-20.7	0	0	1	0	1
KKGRKQ	-13.2	0	0	1	0	1
KKIETH	-22.8	0	0	1	0	1
KKKQYT	-19.1	0	0	1	0	1
KKLDLS	-19.7	0	0	1	0	1
KKLVVK	-24.8	1	0	0	0	0
KKLYEA	-19.7	0	0	1	0	1
KKPPAF	15.8	0	0	1	0	1
KKQYTS	-20.9	0	0	1	0	1
KKRPKP	109.2	0	0	1	0	1
KKSCHT	-23.6	1	0	0	0	0
KKSWKR	-12.9	0	0	1	0	1
KKTLKL	-21.9	0	0	1	0	1
KKVAVV	-25.2	1	0	0	0	0
KKYVRA	-19.5	0	0	1	0	1
KLALEK	-22.1	0	0	1	0	1
KLANAT	-22.9	0	0	1	0	1
KLDFKD	-17	0	0	1	0	1
KLDLSN	-19.7	0	0	1	0	1
KLEKGT	-20.5	0	0	1	0	1
KLESGS	-20.9	0	0	1	0	1
KLFIIQ	-22.5	0	1	0	0	0
KLHSLS	-22.2	0	0	1	0	1
KLKEAK	-20.2	0	0	1	0	1
KLKNSL	-21.6	0	0	1	0	1
KLLDNW	-21	0	0	1	0	1
KLLEIA	-23.9	1	1	1	1	0
KLLGIA	-23.5	1	0	0	0	0
KLLIYE	-23.8	1	1	1	1	0
KLLKCR	-17.9	0	1	0	0	0
KLMKAF	-25.2	1	0	0	0	0
KLNMHI	-24.7	1	1	1	1	0
KLNMHV	-24.1	1	1	1	1	0
KLRALL	-17.1	0	0	1	0	1
KLRPVA	-0.6	0	0	1	0	1
KLSHYI	-24.5	1	0	0	0	0
KLTERL	-18	0	0	1	0	1
KLTFRE	-15.4	0	0	1	0	1
KLVFFA	-22.4	0	1	0	0	0
KLVPFL	-8.9	0	0	1	0	1
KLVSSS	-24.1	1	0	0	0	0
KLVVKV	-24.1	1	1	1	1	0
KLYEAK	-22.3	0	0	1	0	1
KLYKVS	-21.6	0	1	0	0	0
KMDAEF	-20.9	0	0	1	0	1
KMDDPT	45.3	0	0	1	0	1
KMFFIQ	-17.8	0	1	0	0	0
KMGPAA	-6.3	0	0	1	0	1
KMICHV	-23.3	1	1	1	1	0
KMKDLG	-17.5	0	0	1	0	1
KMMERV	-16.2	0	0	1	0	1
KMPLED	13	0	0	1	0	1
KMQNHG	-22	0	0	1	0	1
KMQQNG	-21.7	0	0	1	0	1
KMYVSE	-24	1	0	0	0	0
KNGKKI	-19.5	0	0	1	0	1
KNLLDH	-22.3	0	0	1	0	1
KNLLFN	-20.1	0	1	0	0	0
KNLPKA	-4.9	0	0	1	0	1
KNLVLP	93.1	0	0	1	0	1
KNPQNF	10.5	0	0	1	0	1
KNRETW	-15.9	0	0	1	0	1
KNSDKY	-20.7	0	0	1	0	1
KNVKSK	-21.8	0	0	1	0	1
KNVNTA	-22.3	0	0	1	0	1
KPAPGT	39.3	0	0	1	0	1
KPCNIF	28.1	0	0	1	0	1
KPEPKP	146.9	0	0	1	0	1
KPFVPN	86	0	0	1	0	1
KPGGGQ	33.2	0	0	1	0	1
KPGGGW	34.1	0	0	1	0	1
KPGGWN	34.1	0	0	1	0	1
KPKKTL	31.1	0	0	1	0	1
KPKTNL	31.9	0	0	1	0	1
KPKTNM	32	0	0	1	0	1
KPLQNF	31.3	0	0	1	0	1
KPNFLN	36.1	0	0	1	0	1
KPNKPK	86.5	0	0	1	0	1
KPPAFA	51.4	0	0	1	0	1
KPSKPK	84.1	0	0	1	0	1
KPVDLS	31.1	0	0	1	0	1
KPVDQY	32.7	0	0	1	0	1
KPVTEA	29.1	0	0	1	0	1
KPWENF	33.8	0	0	1	0	1
KQCKTH	-24.3	1	0	0	0	0
KQCRSH	-22.7	0	0	1	0	1
KQDQVC	-20.5	0	0	1	0	1
KQFFKN	-16.9	0	0	1	0	1
KQHTTT	-18.8	0	0	1	0	1
KQHTVT	-22.4	0	0	1	0	1
KQIWRI	-14.6	0	1	0	0	0
KQLNLK	-20	0	0	1	0	1
KQTDLA	-21.2	0	0	1	0	1
KQYTSI	-23.9	1	0	0	0	0
KRCSNL	-20.3	0	0	1	0	1
KRDVDP	98.2	0	0	1	0	1
KRGIVE	-20.2	0	0	1	0	1
KRGPGG	-0.3	0	0	1	0	1
KRKCNT	-15.9	0	0	1	0	1
KRLEVD	-17.6	0	0	1	0	1
KRLLEG	-16.5	0	0	1	0	1
KRPKPG	66.7	0	0	1	0	1
KRQYGT	-15.5	0	0	1	0	1
KRRYFL	-9.6	0	1	0	0	0
KRRYTI	-10.9	0	0	1	0	1
KRTVEK	-19.3	0	0	1	0	1
KRVVRD	-11.7	0	0	1	0	1
KRVVSD	-19.1	0	0	1	0	1
KSCHTA	-24.5	1	0	0	0	0
KSCHTG	-23.7	1	0	0	0	0
KSEKLD	-18.7	0	0	1	0	1
[truncated: 2,485 more rows]

## Sheet: FoldAmyloid_donors
seq	3D_En	3D_amyl	test_amyl	cmp	TP	TN
AAAAAA	-24.7	1	1	1	1	0
AAAAAT	-24.3	1	0	0	0	0
AAAAGA	-23.3	1	1	1	1	0
AAAGAV	-24.3	1	1	1	1	0
AAAVAA	-26.2	1	1	1	1	0
AADRGL	-16.2	0	0	1	0	1
AAEFVP	93.7	0	0	1	0	1
AAELRN	-16.6	0	0	1	0	1
AAEVIS	-24.2	1	0	0	0	0
AAGAVV	-23.8	1	1	1	1	0
AAGGYP	91.2	0	0	1	0	1
AAGHVT	-22.1	0	0	1	0	1
AAIFTV	-21.4	0	1	0	0	0
AAKRGP	98.3	0	0	1	0	1
AAKVIS	-24.6	1	1	1	1	0
AALLSP	90.3	0	0	1	0	1
AALSPL	36.1	0	0	1	0	1
AALWRF	-17.9	0	1	0	0	0
AANAGT	-21.6	0	0	1	0	1
AANERQ	-17.5	0	0	1	0	1
AANEWG	-20.7	0	0	1	0	1
AANLNG	-22.7	0	0	1	0	1
AANYLG	-19.9	0	0	1	0	1
AAPPGQ	17	0	0	1	0	1
AAQHGM	-21.9	0	0	1	0	1
AAQIRS	-20.1	0	0	1	0	1
AAQMKS	-22.8	0	0	1	0	1
AAQRGP	97.5	0	0	1	0	1
AARRFF	-14.8	0	1	0	0	0
AARRGP	102.6	0	0	1	0	1
AASTPD	40.3	0	0	1	0	1
AAVTPE	38.6	0	0	1	0	1
ACAKRV	-20.6	0	1	0	0	0
ADAGKE	-20.3	0	0	1	0	1
ADAPSQ	-6.4	0	0	1	0	1
ADAVTL	-22.5	0	0	1	0	1
ADECLN	-17.2	0	0	1	0	1
ADEVSA	-20.9	0	0	1	0	1
ADGKTK	-20.2	0	0	1	0	1
ADIGNI	-22.1	0	0	1	0	1
ADISEA	-20.8	0	0	1	0	1
ADKIKL	-20.5	0	0	1	0	1
ADKKAV	-20.5	0	0	1	0	1
ADKYFH	-17.8	0	0	1	0	1
ADLAVL	-23.8	1	1	1	1	0
ADLMDF	-21.7	0	0	1	0	1
ADLVAD	-21	0	0	1	0	1
ADPPRP	128.8	0	0	1	0	1
ADQAAN	-19.9	0	0	1	0	1
ADQEAN	-19.2	0	0	1	0	1
ADQFAN	-17.8	0	0	1	0	1
ADRGLT	-14	0	0	1	0	1
ADVGIL	-22.9	0	0	1	0	1
ADWVCL	-22	0	0	1	0	1
AEDVGS	-20.2	0	0	1	0	1
AEEAGI	-19.7	0	0	1	0	1
AEEIQD	-19.2	0	0	1	0	1
AEESDN	-16.8	0	0	1	0	1
AEFRHD	-18.9	0	0	1	0	1
AEFVPS	41.7	0	0	1	0	1
AEGGGV	-19.6	0	0	1	0	1
AEGYAL	-21.2	0	0	1	0	1
AEIVYK	-25.5	1	1	1	1	0
AEKLFD	-18.9	0	0	1	0	1
AELAHL	-22.9	0	1	0	0	0
AEMEYL	-22.4	0	0	1	0	1
AENGKP	95.2	0	0	1	0	1
AENGKS	-19.7	0	0	1	0	1
AENKDR	-16.3	0	0	1	0	1
AEPQIA	8.5	0	0	1	0	1
AEPQVA	8.5	0	0	1	0	1
AEPRQE	15.1	0	0	1	0	1
AEQKDR	-17.2	0	0	1	0	1
AEQRTI	-22.6	0	0	1	0	1
AERGGV	-15.5	0	0	1	0	1
AERQAK	-16.5	0	0	1	0	1
AETGPC	38.8	0	0	1	0	1
AEVISD	-22.2	0	0	1	0	1
AEVISN	-23.1	1	0	0	0	0
AEVLAL	-23.4	1	1	1	1	0
AEVYGG	-20.6	0	0	1	0	1
AFAKKG	-23.1	1	0	0	0	0
AFEKGW	-19.7	0	0	1	0	1
AFESLK	-20.3	0	0	1	0	1
AFLRVV	-21.7	0	1	0	0	0
AFRCLA	-17.1	0	1	0	0	0
AFVNQH	-23.4	1	0	0	0	0
AFYNLL	-22.3	0	1	0	0	0
AGAAAA	-23.7	1	1	1	1	0
AGAALS	-23.4	1	0	0	0	0
AGAVVG	-23.9	1	1	1	1	0
AGDALI	-21	0	0	1	0	1
AGDVAF	-21.6	0	0	1	0	1
AGGGYP	91.9	0	0	1	0	1
AGGYPA	42.3	0	0	1	0	1
AGGYPN	43.8	0	0	1	0	1
AGHVTQ	-24.3	1	0	0	0	0
AGIGDT	-20.8	0	0	1	0	1
AGKCGL	-20.3	0	0	1	0	1
AGKEPG	42.1	0	0	1	0	1
AGKSTI	-23.6	1	0	0	0	0
AGKSTL	-22.9	0	0	1	0	1
AGKSTM	-22.5	0	0	1	0	1
AGLLAE	-22.3	0	1	0	0	0
AGLPDK	-6.9	0	0	1	0	1
AGLVFV	-25.9	1	1	1	1	0
AGQGAK	-21.4	0	0	1	0	1
AGRQGW	-15.6	0	0	1	0	1
AGTGFA	-22.8	0	0	1	0	1
AGTMYY	-25.1	1	0	0	0	0
AGTYGL	-21.4	0	0	1	0	1
AGVNYF	-24.2	1	0	0	0	0
AGWNIP	93.1	0	0	1	0	1
AGYIEA	-24	1	1	1	1	0
AHFQKA	-21.3	0	1	0	0	0
AHTEFT	-22.1	0	0	1	0	1
AIFTVQ	-23.2	1	1	1	1	0
AIGKIV	-25.4	1	1	1	1	0
AIGQAF	-25.5	1	0	0	0	0
AIIGLM	-24.7	1	1	1	1	0
AIKNVN	-22.4	0	0	1	0	1
AINKIQ	-24.2	1	0	0	0	0
AINSCH	-24.8	1	0	0	0	0
AIVELK	-24.5	1	1	1	1	0
AKADKI	-23.1	1	0	0	0	0
AKAKTD	-20.6	0	0	1	0	1
AKDAGR	-15.3	0	0	1	0	1
AKDMWR	-15.7	0	0	1	0	1
AKEKNR	-17	0	0	1	0	1
AKERLE	-15.7	0	0	1	0	1
AKESCG	-21.3	0	0	1	0	1
AKESLE	-19.8	0	0	1	0	1
AKESPP	143.9	0	0	1	0	1
AKHRER	-12.4	0	0	1	0	1
AKKGMK	-19.2	0	0	1	0	1
AKLYKV	-22.1	0	1	0	0	0
AKNLPK	40.8	0	0	1	0	1
AKPFVP	114.5	0	0	1	0	1
AKQTDL	-23.2	1	0	0	0	0
AKRGPG	44.9	0	0	1	0	1
AKRVVR	-15.4	0	1	0	0	0
AKRVVS	-20	0	1	0	0	0
AKSRLQ	-19.1	0	0	1	0	1
AKSTPT	39.3	0	0	1	0	1
AKTAGV	-24.1	1	0	0	0	0
AKTDHG	-21.4	0	0	1	0	1
AKTPPA	43.9	0	0	1	0	1
AKTQGV	-24	1	0	0	0	0
AKVISD	-23.4	1	0	0	0	0
AKVISN	-23.8	1	0	0	0	0
AKVKKL	-23.2	1	1	1	1	0
AKVWEK	-19.7	0	0	1	0	1
AKVWVK	-22.4	0	1	0	0	0
AKYGKT	-20.3	0	0	1	0	1
ALAANA	-24.5	1	0	0	0	0
ALEDLR	-15	0	0	1	0	1
ALEDQD	-16.7	0	0	1	0	1
ALEEYT	-20.5	0	0	1	0	1
ALEKLK	-21.1	0	0	1	0	1
ALENYI	-22	0	0	1	0	1
ALENYL	-21.3	0	0	1	0	1
ALESYL	-22.3	0	0	1	0	1
ALEVPT	40.9	0	0	1	0	1
ALGKQL	-23.4	1	1	1	1	0
ALIGLL	-23.9	1	1	1	1	0
ALIKEQ	-22.9	0	0	1	0	1
ALLAKT	-23.4	1	1	1	1	0
ALLALW	-24.1	1	1	1	1	0
ALLKSK	-23.8	1	0	0	0	0
ALLMGL	-24	1	1	1	1	0
ALLNDR	-17.6	0	0	1	0	1
ALLQDD	-20.9	0	0	1	0	1
ALLSPY	36	0	0	1	0	1
ALLVPD	39.8	0	0	1	0	1
ALLVPE	38.8	0	0	1	0	1
ALMADL	-23.4	1	1	1	1	0
ALMDSN	-20.7	0	0	1	0	1
ALMPSL	-8.5	0	0	1	0	1
ALQADP	92.8	0	0	1	0	1
ALQAVP	90.2	0	0	1	0	1
ALQVSE	-24.8	1	0	0	0	0
ALSIGD	-24.2	1	0	0	0	0
ALSPLP	99	0	0	1	0	1
ALWRFA	-18.7	0	1	0	0	0
ALYLKE	-22	0	1	0	0	0
ALYLVC	-22.4	0	1	0	0	0
AMFCGK	-21.2	0	1	0	0	0
AMLAKT	-22.7	0	1	0	0	0
AMLNDR	-17.5	0	0	1	0	1
AMSRPL	43.9	0	0	1	0	1
ANAGTG	-21.3	0	0	1	0	1
ANATKK	-24.9	1	0	0	0	0
ANATRI	-21.8	0	0	1	0	1
ANERQQ	-15.3	0	0	1	0	1
ANEWGR	-12.1	0	0	1	0	1
ANLLHG	-23	1	1	1	1	0
ANMISE	-23.8	1	0	0	0	0
ANPGGY	10.3	0	0	1	0	1
ANPVYG	8.9	0	0	1	0	1
ANQPVS	-9.2	0	0	1	0	1
ANQPVT	-8.9	0	0	1	0	1
ANRWGR	-8.2	0	0	1	0	1
ANTENE	-22.8	0	0	1	0	1
ANWKNS	-20.8	0	0	1	0	1
ANWMCL	-22.1	0	1	0	0	0
ANWVCL	-23.5	1	1	1	1	0
ANYKNS	-21.5	0	0	1	0	1
ANYLGS	-20.9	0	0	1	0	1
APDCWD	34.3	0	0	1	0	1
APDTIL	29.7	0	0	1	0	1
APGHKM	30.7	0	0	1	0	1
APGHKS	30.1	0	0	1	0	1
APKKEH	31.5	0	0	1	0	1
APKTPP	187.5	0	0	1	0	1
APNHAV	30.2	0	0	1	0	1
APPGQK	53.1	0	0	1	0	1
APPPPP	214.4	0	0	1	0	1
APRSLR	39.8	0	0	1	0	1
APVPMP	141.3	0	0	1	0	1
AQAFVN	-20.6	0	1	0	0	0
AQAIGQ	-25	1	1	1	1	0
AQEAVS	-22.6	0	0	1	0	1
AQFEAS	-22.5	0	0	1	0	1
AQFIIS	-23.1	1	1	1	1	0
AQGGSW	-21.8	0	0	1	0	1
AQGGYP	92	0	0	1	0	1
AQGRGF	-21.6	0	0	1	0	1
AQIAIV	-26.6	1	1	1	1	0
AQIRSQ	-20.6	0	0	1	0	1
AQLIAQ	-25.5	1	1	1	1	0
AQMKSQ	-22.4	0	0	1	0	1
AQQIHH	-24.7	1	1	1	1	0
AQRDGG	-14.7	0	0	1	0	1
AQRGPG	45.2	0	0	1	0	1
AQSGLG	-23.1	1	0	0	0	0
AQSIGQ	-25.4	1	0	0	0	0
ARALEV	-19.8	0	1	0	0	0
ARDQSS	-17	0	0	1	0	1
ARFAVD	-15.4	0	1	0	0	0
ARGNYD	-17.7	0	0	1	0	1
ARHFWQ	-14.9	0	1	0	0	0
ARKGEF	-17.3	0	0	1	0	1
ARKGEY	-17.2	0	0	1	0	1
ARMVSK	-20.6	0	1	0	0	0
ARPAAD	13.9	0	0	1	0	1
ARRGPG	49.5	0	0	1	0	1
ARRRMP	106.8	0	0	1	0	1
ARSLLQ	-19.2	0	1	0	0	0
ARTLKR	-14.5	0	1	0	0	0
ARVEAL	-20	0	1	0	0	0
ARVEAM	-19.2	0	1	0	0	0
ASALGK	-23.3	1	0	0	0	0
ASFLLT	-23.3	1	1	1	1	0
ASGIYY	-26.3	1	0	0	0	0
ASLAKQ	-22.8	0	0	1	0	1
ASLYNY	-25.3	1	0	0	0	0
ASQADL	-22.9	0	0	1	0	1
ASQADV	-23.2	1	0	0	0	0
ASQRSD	-18.6	0	0	1	0	1
ASTPDA	-8.6	0	0	1	0	1
ATCATQ	-23.3	1	0	0	0	0
ATDDVM	-19.6	0	0	1	0	1
ATERTT	-17.9	0	0	1	0	1
ATEVPV	38.9	0	0	1	0	1
ATFSIG	-21.6	0	0	1	0	1
ATKKVD	-21.8	0	0	1	0	1
ATLADE	-22.1	0	0	1	0	1
ATNRNT	-18.4	0	0	1	0	1
ATNYNP	96.1	0	0	1	0	1
ATPRGA	12.2	0	0	1	0	1
ATQRLA	-18.8	0	0	1	0	1
ATRAVE	-18.8	0	0	1	0	1
ATRIPA	43.2	0	0	1	0	1
ATSLHE	-25.2	1	0	0	0	0
ATTTTT	-16.7	0	0	1	0	1
ATVIIE	-27.5	1	1	1	1	0
ATVIVI	-29.5	1	1	1	1	0
ATVYVD	-21.5	0	0	1	0	1
AVACAK	-25.6	1	1	1	1	0
AVAEEI	-24.8	1	0	0	0	0
AVAEPQ	39.8	0	0	1	0	1
AVAIAT	-27.1	1	1	1	1	0
AVAVVK	-27	1	1	1	1	0
AVDEHN	-20.9	0	0	1	0	1
AVDKYL	-23.7	1	0	0	0	0
AVDPEK	-4.7	0	0	1	0	1
AVDRTA	-17.9	0	0	1	0	1
AVEIEE	-21.2	0	0	1	0	1
AVIQHF	-26.5	1	1	1	1	0
AVKLSH	-23.7	1	0	0	0	0
AVLFLT	-19.3	0	1	0	0	0
AVLHIH	-25.8	1	1	1	1	0
AVLVIS	-28.3	1	1	1	1	0
AVNACH	-24.6	1	0	0	0	0
AVNNCI	-24.3	1	0	0	0	0
AVPPRP	126.7	0	0	1	0	1
AVQAAC	-24.6	1	1	1	1	0
AVRGSP	96.1	0	0	1	0	1
AVRSLG	-18.4	0	0	1	0	1
AVTPEE	-7	0	0	1	0	1
AVTPSD	-7.7	0	0	1	0	1
AVVARS	-20.5	0	0	1	0	1
AVVGGL	-23.4	1	1	1	1	0
AVVKKG	-24.1	1	0	0	0	0
AVVRTP	93.7	0	0	1	0	1
AWAAKV	-23.5	1	1	1	1	0
AWFPLD	-5.5	0	0	1	0	1
AWVAWK	-21.5	0	1	0	0	0
AWVAWR	-17.1	0	1	0	0	0
AYFETE	-20	0	0	1	0	1
AYKPAP	101.4	0	0	1	0	1
AYRDMR	-12.1	0	0	1	0	1
AYSDLS	-22.4	0	0	1	0	1
AYSDMK	-22.1	0	0	1	0	1
AYSDMR	-18.1	0	0	1	0	1
AYVARD	-17.9	0	0	1	0	1
AYYQRG	-18.9	0	0	1	0	1
CAEVYG	-24	1	0	0	0	0
CAKRVV	-20.2	0	1	0	0	0
CATQRL	-19.5	0	0	1	0	1
CCEALC	-21.9	0	1	0	0	0
CCHKPC	38.1	0	0	1	0	1
CCHNTC	-25.4	1	0	0	0	0
CCHRPC	42.2	0	0	1	0	1
CCTSIC	-24.6	1	0	0	0	0
CDCNVD	-20.5	0	0	1	0	1
CEALCL	-23.5	1	1	1	1	0
CELART	-18.5	0	0	1	0	1
CENIVA	-24.5	1	0	0	0	0
CESHLH	-24.4	1	0	0	0	0
CETHLH	-23.5	1	0	0	0	0
CFAVRS	-20.1	0	0	1	0	1
CFGGRM	-16.5	0	0	1	0	1
CFILDL	-23.2	1	1	1	1	0
CFIQFE	-23.4	1	1	1	1	0
CFLILG	-23.8	1	1	1	1	0
CFRRDS	-12.7	0	0	1	0	1
CFVLKH	-24.2	1	1	1	1	0
CGDRGF	-17.5	0	0	1	0	1
CGDRSM	-16.8	0	0	1	0	1
CGERGF	-17.9	0	0	1	0	1
CGGNRN	-15.1	0	0	1	0	1
CGIDKF	-22	0	0	1	0	1
CGIDRF	-18.8	0	0	1	0	1
CGKLNM	-23.2	1	0	0	0	0
CGLVPV	37.9	0	0	1	0	1
CGSHLV	-23.2	1	0	0	0	0
CGSKDN	-21.2	0	0	1	0	1
CGSLGN	-22	0	0	1	0	1
CGSNLV	-23.7	1	0	0	0	0
CHKPCN	-6.1	0	0	1	0	1
CHNTCS	-23.4	1	0	0	0	0
CHRPCN	-1.4	0	0	1	0	1
CHTAVD	-21.5	0	0	1	0	1
CHTSSL	-23.4	1	0	0	0	0
CHVFES	-20.7	0	0	1	0	1
CHVFRC	-17.5	0	1	0	0	0
CIGTKE	-22.5	0	0	1	0	1
CIRQLS	-19.3	0	0	1	0	1
CITQYQ	-26.3	1	0	0	0	0
CKEKLV	-22.8	0	0	1	0	1
CKFLHQ	-22.3	0	1	0	0	0
CKKGRK	-15.6	0	0	1	0	1
CKKRPK	46.4	0	0	1	0	1
CLAGLV	-23.7	1	1	1	1	0
CLAKWE	-22.4	0	0	1	0	1
CLRRDS	-14.3	0	0	1	0	1
CLTICE	-25.2	1	0	0	0	0
CLVGEF	-23.8	1	0	0	0	0
CNDGKT	-20.1	0	0	1	0	1
CNIFDL	-19.4	0	0	1	0	1
CNSFRY	-17.7	0	0	1	0	1
CNTATC	-23.8	1	0	0	0	0
CPGYNA	30.1	0	0	1	0	1
CPLAEE	29.4	0	0	1	0	1
CPLMVK	25.9	0	0	1	0	1
CPPVTT	48.4	0	0	1	0	1
CPSGCR	31.5	0	0	1	0	1
CPWYDG	31.7	0	0	1	0	1
CPWYTG	30.5	0	0	1	0	1
CQAANL	-24.4	1	0	0	0	0
CQEVYP	91.4	0	0	1	0	1
CRLIHD	-18.2	0	1	0	0	0
CRMKGL	-17.9	0	1	0	0	0
CRPYLV	15.2	0	0	1	0	1
CRVKHV	-20	0	1	0	0	0
CRVRFL	-15.4	0	1	0	0	0
CRVRHL	-14.9	0	1	0	0	0
CRYGAA	-17.7	0	1	0	0	0
CSDEDW	-19.6	0	0	1	0	1
CSLVLG	-24.1	1	1	1	1	0
CSLYQL	-22.9	0	1	0	0	0
CSNKTG	-23.4	1	0	0	0	0
CSNLST	-23.6	1	0	0	0	0
CTLRFE	-19.1	0	0	1	0	1
CTSICS	-27.6	1	0	0	0	0
CTSWES	-22.2	0	0	1	0	1
CVLGKL	-23.8	1	1	1	1	0
CVMHVH	-25.1	1	1	1	1	0
CVNITI	-28.6	1	1	1	1	0
CVNITV	-28	1	1	1	1	0
CYVSGF	-23.8	1	0	0	0	0
CYVSQF	-25.5	1	1	1	1	0
DAAKRG	-16.1	0	0	1	0	1
DAAQRG	-16	0	0	1	0	1
DAARRG	-11.6	0	0	1	0	1
DAAVTP	91.8	0	0	1	0	1
DADLYL	-20.1	0	0	1	0	1
DAEFRH	-13.3	0	0	1	0	1
DAGKST	-20.2	0	0	1	0	1
DAGRQG	-15	0	0	1	0	1
DAKSTP	93.7	0	0	1	0	1
DALIKE	-22	0	0	1	0	1
DALLVP	91.9	0	0	1	0	1
DALMAD	-19.7	0	0	1	0	1
DALMPD	42.5	0	0	1	0	1
DALMPS	40.4	0	0	1	0	1
DALYLV	-19.4	0	1	0	0	0
DAPGHK	11.1	0	0	1	0	1
DAPSQL	11.4	0	0	1	0	1
DAQLIA	-22.5	0	0	1	0	1
DARPAA	-1.9	0	0	1	0	1
DAVDKY	-21.7	0	0	1	0	1
DAVRGS	-16.4	0	0	1	0	1
DAVTLD	-20.7	0	0	1	0	1
DCFILD	-20.6	0	1	0	0	0
DCNVDW	-21.7	0	0	1	0	1
DCVNIT	-23.1	1	0	0	0	0
DDDDDD	-7.3	0	0	1	0	1
DDEDDD	-7.9	0	0	1	0	1
DDGSGK	-16.8	0	0	1	0	1
DDITQA	-20.6	0	0	1	0	1
DDKKAK	-18.2	0	0	1	0	1
DDLPPP	153.8	0	0	1	0	1
DDLQPW	44.8	0	0	1	0	1
DDPTVN	12.2	0	0	1	0	1
DDSDVW	-18.2	0	0	1	0	1
DDSLFF	-20.5	0	0	1	0	1
DDVLAN	-18.4	0	0	1	0	1
DDVMLL	-20.4	0	0	1	0	1
DEAAGH	-19.2	0	0	1	0	1
DECFFF	-18.1	0	0	1	0	1
DEDDDD	-8.4	0	0	1	0	1
DEDDED	-8.1	0	0	1	0	1
DEEEEE	-11.2	0	0	1	0	1
DEENFE	-15	0	0	1	0	1
DEEVVK	-20.7	0	0	1	0	1
DEGKTI	-20.9	0	0	1	0	1
DEHNKK	-19.4	0	0	1	0	1
DELLQK	-19.8	0	0	1	0	1
DENEHA	-19.1	0	0	1	0	1
DERYAQ	-14.1	0	0	1	0	1
DESGAA	-20.3	0	0	1	0	1
DESSVT	-21.3	0	0	1	0	1
DEVDEE	-14.2	0	0	1	0	1
DEVDEL	-15.9	0	0	1	0	1
DEVSAS	-20.6	0	0	1	0	1
DEYACR	-16.1	0	0	1	0	1
DFATVY	-22.2	0	0	1	0	1
DFAYVA	-19.8	0	0	1	0	1
DFKDRV	-14.9	0	0	1	0	1
DFKNLL	-19.4	0	0	1	0	1
DFLAEG	-18.9	0	0	1	0	1
DFLPPP	152.2	0	0	1	0	1
DFTNRI	-17.3	0	0	1	0	1
DGGALG	-18.4	0	0	1	0	1
DGIIFA	-23.6	1	1	1	1	0
DGIVDQ	-20.9	0	0	1	0	1
DGKKSW	-20.4	0	0	1	0	1
DGKTIE	-20.5	0	0	1	0	1
DGKTKI	-21.4	0	0	1	0	1
DGKTPG	42.2	0	0	1	0	1
DGKTPR	46.9	0	0	1	0	1
DGLDIL	-20.1	0	0	1	0	1
DGNAGL	-19.7	0	0	1	0	1
DGSLNF	-23.7	1	0	0	0	0
DGSTDY	-20.9	0	0	1	0	1
DGTGSD	-18.8	0	0	1	0	1
DGVHQV	-21	0	0	1	0	1
DGYRGI	-16.5	0	0	1	0	1
DHAGTY	-21.1	0	0	1	0	1
DHENVV	-19	0	0	1	0	1
DHGAEI	-18	0	0	1	0	1
DHGQEA	-16.6	0	0	1	0	1
DHNVVT	-21.9	0	0	1	0	1
DHSHTP	94.9	0	0	1	0	1
DHVSII	-24.2	1	0	0	0	0
DIDIKI	-23.4	1	0	0	0	0
DIDQMF	-20.9	0	0	1	0	1
DIEVDL	-20.2	0	0	1	0	1
DIGNIV	-22.2	0	0	1	0	1
DIKIME	-22.3	0	1	0	0	0
DIKIRS	-19.4	0	0	1	0	1
DILSGK	-21.8	0	0	1	0	1
DILTYT	-23.1	1	0	0	0	0
DIQDQV	-19.7	0	0	1	0	1
DISEAE	-21.4	0	0	1	0	1
DKCKFL	-21.9	0	0	1	0	1
DKDQAL	-18.4	0	0	1	0	1
DKEQAL	-19	0	0	1	0	1
DKEQAQ	-19.5	0	0	1	0	1
DKFRGV	-16.4	0	0	1	0	1
DKGKTV	-21.2	0	0	1	0	1
DKIKLA	-22.2	0	0	1	0	1
DKKAVI	-22.5	0	0	1	0	1
DKLHSL	-22.9	0	0	1	0	1
DKMPLE	-5.6	0	0	1	0	1
DKRTVE	-17	0	0	1	0	1
DKYFHA	-19.8	0	0	1	0	1
DKYKDM	-20.4	0	0	1	0	1
DKYLET	-20.6	0	0	1	0	1
DLAFEK	-17.9	0	0	1	0	1
DLARFA	-18.9	0	0	1	0	1
DLATDD	-17.8	0	0	1	0	1
DLAVLV	-23.8	1	1	1	1	0
DLDALM	-18.1	0	0	1	0	1
DLEEVK	-19.2	0	0	1	0	1
DLFDRA	-16.4	0	0	1	0	1
DLFIST	-24.8	1	0	0	0	0
DLIDGI	-20.5	0	0	1	0	1
DLKISE	-22.9	0	0	1	0	1
DLKNVK	-20.5	0	0	1	0	1
DLLDDT	-17.2	0	0	1	0	1
DLLDRA	-15.3	0	0	1	0	1
DLLFKD	-17.6	0	0	1	0	1
DLLKNG	-22	0	0	1	0	1
DLLNLV	-20.3	0	0	1	0	1
DLLTQS	-21.7	0	0	1	0	1
DLMDFK	-19.3	0	0	1	0	1
DLNESL	-21.8	0	0	1	0	1
DLPPPP	174.5	0	0	1	0	1
DLQITN	-22.7	0	0	1	0	1
DLQNYC	-21.1	0	0	1	0	1
DLQPWH	-6.5	0	0	1	0	1
DLRQGL	-16.3	0	0	1	0	1
DLSAHQ	-23.5	1	0	0	0	0
DLSFSK	-20.7	0	0	1	0	1
DLSGKV	-20.8	0	0	1	0	1
DLSKVT	-23.3	1	0	0	0	0
DLSNVQ	-21.6	0	0	1	0	1
DLVADI	-22.1	0	0	1	0	1
DMFGGK	-18.9	0	0	1	0	1
DMGTVV	-22.4	0	0	1	0	1
DMIADS	-20.7	0	0	1	0	1
DMKEAN	-18.6	0	0	1	0	1
DMKRLE	-14.9	0	0	1	0	1
DMREAN	-14.8	0	0	1	0	1
DMVDSP	94.4	0	0	1	0	1
DMWRAY	-18.3	0	0	1	0	1
DNALED	-16.3	0	0	1	0	1
DNIKHV	-22.4	0	0	1	0	1
DNITHV	-22.8	0	0	1	0	1
DNLEKE	-18.8	0	0	1	0	1
DNLFEK	-17.1	0	0	1	0	1
DNTECL	-22.5	0	0	1	0	1
DNYLKL	-21.1	0	0	1	0	1
DPEKAA	33.1	0	0	1	0	1
DPKKAA	32	0	0	1	0	1
DPMLTP	135.8	0	0	1	0	1
DPNHFR	38.1	0	0	1	0	1
DPPRPR	115.6	0	0	1	0	1
DPQGIR	36.9	0	0	1	0	1
DPSGTK	31.7	0	0	1	0	1
DPTGTK	31.7	0	0	1	0	1
DPTVNW	31.9	0	0	1	0	1
DQAANE	-20.1	0	0	1	0	1
DQCCTS	-21.6	0	0	1	0	1
DQDLDA	-16.6	0	0	1	0	1
DQEANR	-16.1	0	0	1	0	1
DQEGDT	-15.3	0	0	1	0	1
DQFANE	-20.1	0	0	1	0	1
DQGTTI	-19.2	0	0	1	0	1
DQSTDY	-22	0	0	1	0	1
DQVCIA	-24	1	0	0	0	0
DQVFVW	-20.1	0	0	1	0	1
DQYSNQ	-21.2	0	0	1	0	1
DRAVKL	-17.8	0	0	1	0	1
DRFRGV	-11.7	0	0	1	0	1
DRGFFY	-16	0	0	1	0	1
DRGLTT	-15.5	0	0	1	0	1
DRIGAQ	-15.9	0	0	1	0	1
DRQHTL	-17.2	0	0	1	0	1
DRQLRL	-12.9	0	0	1	0	1
DRRRIA	-8.5	0	0	1	0	1
DRRRLA	-5.9	0	0	1	0	1
DRSALL	-18.4	0	0	1	0	1
DRSGYS	-17.7	0	0	1	0	1
DRSMNL	-18.7	0	0	1	0	1
DRTAGW	-16.8	0	0	1	0	1
DRVKDF	-17.8	0	0	1	0	1
DRVQSK	-18.4	0	0	1	0	1
DRYYRE	-10.6	0	0	1	0	1
DSADAE	-18.6	0	0	1	0	1
DSAPDC	-4.3	0	0	1	0	1
DSAVTP	91.6	0	0	1	0	1
DSDVWW	-20.7	0	0	1	0	1
DSFLKV	-22.7	0	0	1	0	1
DSGRDY	-15.5	0	0	1	0	1
DSGYEV	-17.7	0	0	1	0	1
DSHFPP	148.6	0	0	1	0	1
DSHKID	-19.1	0	0	1	0	1
DSKADQ	-19.8	0	0	1	0	1
DSNLPR	46.6	0	0	1	0	1
DSPQLA	10.5	0	0	1	0	1
DSRADQ	-15.2	0	0	1	0	1
DSVPAN	-5.9	0	0	1	0	1
DSYIIL	-21.8	0	0	1	0	1
DTDAGL	-18.2	0	0	1	0	1
DTILWK	-22.8	0	0	1	0	1
DTNKEE	-19.9	0	0	1	0	1
DTPSLE	10.9	0	0	1	0	1
DTSPRH	-2.2	0	0	1	0	1
DTVIIE	-25.3	1	0	0	0	0
DTWDQV	-18.5	0	0	1	0	1
DVAFVK	-21.1	0	1	0	0	0
DVFILD	-22	0	1	0	0	0
DVGILV	-23.7	1	0	0	0	0
DVGSNK	-21.3	0	0	1	0	1
DVKIME	-22.3	0	1	0	0	0
DVLANM	-23.1	1	0	0	0	0
DVLDNL	-20.7	0	0	1	0	1
DVMLLD	-20.6	0	1	0	0	0
DVRMVA	-18.6	0	0	1	0	1
DVWWGG	-17	0	0	1	0	1
DWCLYE	-20.8	0	1	0	0	0
DWPFCS	14.8	0	0	1	0	1
DWSFYI	-17.4	0	0	1	0	1
DWSFYL	-17.1	0	0	1	0	1
DWVCLA	-20.9	0	1	0	0	0
DYADGS	-18	0	0	1	0	1
DYEDRY	-15.5	0	0	1	0	1
DYGIFQ	-23.9	1	0	0	0	0
DYGILQ	-20.8	0	0	1	0	1
DYGMLL	-20.5	0	0	1	0	1
DYPQLG	11.9	0	0	1	0	1
DYQRLL	-16.5	0	0	1	0	1
EAAGHV	-22.3	0	0	1	0	1
EAANER	-14.6	0	0	1	0	1
EAAQGA	-20.8	0	0	1	0	1
EAEQRT	-15.8	0	0	1	0	1
EAERQA	-15	0	0	1	0	1
EAGAAL	-20.2	0	0	1	0	1
EAGIGD	-18.3	0	0	1	0	1
EAGQGA	-18.7	0	0	1	0	1
EAIKNV	-24.1	1	0	0	0	0
EAKDAG	-18.9	0	0	1	0	1
EAKEKN	-19.2	0	0	1	0	1
EAKHRE	-15.9	0	0	1	0	1
EAKVKK	-22.3	0	0	1	0	1
EAKVWE	-20.8	0	0	1	0	1
EAKVWV	-22.3	0	0	1	0	1
EALAAN	-20.5	0	1	0	0	0
EALCLL	-21.2	0	1	0	0	0
EALLND	-19.5	0	0	1	0	1
EALYLV	-19.7	0	1	0	0	0
EAMLND	-19.4	0	0	1	0	1
EANQPV	42.6	0	0	1	0	1
EANWKN	-17.1	0	0	1	0	1
EANYKG	-18.9	0	0	1	0	1
EANYKN	-18	0	0	1	0	1
EAPDTI	10.9	0	0	1	0	1
EAQIAI	-24.5	1	1	1	1	0
EASALG	-22.5	0	0	1	0	1
EATERT	-16.7	0	0	1	0	1
EAVQAA	-22.4	0	0	1	0	1
ECFFFE	-18.4	0	1	0	0	0
ECKEKL	-20.8	0	0	1	0	1
ECRVRF	-14.8	0	1	0	0	0
EDAQLI	-20.3	0	0	1	0	1
EDDSDV	-14.9	0	0	1	0	1
EDEAAG	-15.9	0	0	1	0	1
EDEEDD	-9.2	0	0	1	0	1
EDEEED	-8.7	0	0	1	0	1
EDEENF	-17.4	0	0	1	0	1
EDEVDE	-14.1	0	0	1	0	1
EDGKKS	-17.4	0	0	1	0	1
EDHAGT	-19	0	0	1	0	1
EDHENV	-18.9	0	0	1	0	1
EDIDQM	-16.8	0	0	1	0	1
EDKEQA	-17.3	0	0	1	0	1
EDKMPL	44.1	0	0	1	0	1
EDLAPG	42.6	0	0	1	0	1
EDLIDG	-18	0	0	1	0	1
EDLLNL	-19.4	0	0	1	0	1
EDLRLD	-12.7	0	0	1	0	1
EDLRQG	-13.5	0	0	1	0	1
EDQDLD	-12.7	0	0	1	0	1
EDRYYR	-8.3	0	0	1	0	1
EDSKAD	-18.9	0	0	1	0	1
EDSRAD	-15	0	0	1	0	1
EDVGSN	-18.8	0	0	1	0	1
EEAERQ	-14.7	0	0	1	0	1
EEAGIG	-19.4	0	0	1	0	1
EEAIKN	-19.7	0	0	1	0	1
EEATER	-14.6	0	0	1	0	1
EECKEK	-20.4	0	0	1	0	1
EECLFL	-21	0	0	1	0	1
EEDDSD	-12.2	0	0	1	0	1
EEDEEE	-11	0	0	1	0	1
EEDLAP	97.4	0	0	1	0	1
EEEDEE	-9.9	0	0	1	0	1
EEEEAD	-12.9	0	0	1	0	1
EEEEDE	-11.5	0	0	1	0	1
EEEEEA	-12.9	0	0	1	0	1
EEEEED	-9.8	0	0	1	0	1
EEEEEE	-10.9	0	0	1	0	1
EEEEER	-10.2	0	0	1	0	1
EEEEEV	-13.6	0	0	1	0	1
EEEEIL	-17.2	0	0	1	0	1
EEEILP	95.8	0	0	1	0	1
EEIQDE	-18.3	0	0	1	0	1
EEISEV	-19.8	0	0	1	0	1
EELRTL	-19.5	0	0	1	0	1
EENCAE	-18.6	0	0	1	0	1
EENFEE	-15.1	0	0	1	0	1
EEPYEE	15.9	0	0	1	0	1
EERDKG	-14.6	0	0	1	0	1
EERHLA	-14.4	0	0	1	0	1
EERHLS	-14.3	0	0	1	0	1
EERMNQ	-15.6	0	0	1	0	1
EERNDG	-14.4	0	0	1	0	1
EESFCG	-19.9	0	0	1	0	1
EEVVKD	-20.6	0	0	1	0	1
EEVVRE	-18.2	0	0	1	0	1
EEVVRV	-20	0	0	1	0	1
EFCRYG	-17.9	0	1	0	0	0
EFDERY	-17	0	0	1	0	1
EFETGF	-18.6	0	0	1	0	1
EFLAEG	-18.7	0	0	1	0	1
EFQKLL	-21.3	0	0	1	0	1
EFRHDS	-16.4	0	0	1	0	1
EFSLDD	-18.8	0	0	1	0	1
EFTPTE	-5.7	0	0	1	0	1
EFVCCP	92.1	0	0	1	0	1
EFVPSF	-9.8	0	0	1	0	1
EFVSDA	-20.5	0	0	1	0	1
EFWDNL	-18.1	0	0	1	0	1
EGALYL	-21.3	0	0	1	0	1
EGARQK	-15.6	0	0	1	0	1
EGDTDA	-16.5	0	0	1	0	1
EGGGVR	-15.3	0	0	1	0	1
EGILQY	-22.8	0	1	0	0	0
EGKIES	-19.8	0	0	1	0	1
EGKTIA	-21.3	0	0	1	0	1
EGLGVA	-21.4	0	0	1	0	1
EGMEKI	-20.2	0	0	1	0	1
EGPDSA	11.8	0	0	1	0	1
EGTAGD	-18.4	0	0	1	0	1
EGVLYV	-22.8	0	1	0	0	0
EHAHFQ	-20.2	0	0	1	0	1
EHALLA	-20.9	0	1	0	0	0
EHAMLA	-20.6	0	0	1	0	1
EHKSII	-21.6	0	0	1	0	1
EHNKKE	-19.4	0	0	1	0	1
EHSDLS	-19.5	0	0	1	0	1
EHVNVV	-23.1	1	0	0	0	0
EHVRMV	-18	0	0	1	0	1
EIDLLK	-19.6	0	0	1	0	1
EIEEQN	-18.3	0	0	1	0	1
EIENGV	-19.2	0	0	1	0	1
EIGYPA	44.3	0	0	1	0	1
EILGYL	-22.5	0	1	0	0	0
EILKNL	-23.7	1	1	1	1	0
EIQDEV	-18.3	0	0	1	0	1
EISEVK	-23.4	1	0	0	0	0
EIVYKS	-19.8	0	0	1	0	1
EIYPEL	-5.6	0	0	1	0	1
EKAAQM	-21.4	0	0	1	0	1
EKDEYA	-18.2	0	0	1	0	1
EKGGQT	-18.7	0	0	1	0	1
EKGTNR	-16.7	0	0	1	0	1
EKLDFK	-19	0	0	1	0	1
EKLKEA	-19.6	0	0	1	0	1
EKLMKA	-21.4	0	1	0	0	0
EKLSPL	38.3	0	0	1	0	1
EKLVPF	40.5	0	0	1	0	1
EKNLYL	-22.1	0	0	1	0	1
EKNRET	-15.2	0	0	1	0	1
EKRKCN	-16.7	0	0	1	0	1
EKRRYT	-11.3	0	0	1	0	1
EKTHCD	-20.5	0	0	1	0	1
EKVESL	-22.9	0	0	1	0	1
EKYERE	-16.4	0	0	1	0	1
ELARFA	-18.7	0	1	0	0	0
ELARTL	-19	0	0	1	0	1
ELEGAL	-18.3	0	0	1	0	1
ELGGGP	96.4	0	0	1	0	1
ELHGLT	-19.7	0	0	1	0	1
ELKSIL	-22.2	0	0	1	0	1
ELLGCE	-20.9	0	1	0	0	0
ELLIYK	-24.7	1	1	1	1	0
ELLKNG	-21.9	0	0	1	0	1
ELLPVN	-6.6	0	0	1	0	1
ELLQKE	-21.6	0	0	1	0	1
ELQEFK	-21.1	0	0	1	0	1
ELQEKL	-20.7	0	0	1	0	1
ELQIER	-17.2	0	0	1	0	1
ELQITN	-23.4	1	0	0	0	0
ELYKEI	-21.9	0	0	1	0	1
EMDLLT	-17.6	0	0	1	0	1
EMFNEF	-19.4	0	0	1	0	1
EMIGGA	-20.7	0	0	1	0	1
EMMVKR	-18	0	1	0	0	0
EMSDLS	-20.2	0	0	1	0	1
EMVLEM	-20.4	0	1	0	0	0
ENAKAK	-21.2	0	0	1	0	1
ENEHAH	-18.1	0	0	1	0	1
ENEVEP	97.5	0	0	1	0	1
ENFEEA	-17.5	0	0	1	0	1
ENFTET	-18.2	0	0	1	0	1
ENGKPN	45.5	0	0	1	0	1
ENGVVW	-22.4	0	0	1	0	1
ENIVAQ	-22.8	0	1	0	0	0
ENLKHQ	-19	0	0	1	0	1
ENMNRY	-17.1	0	0	1	0	1
ENMYRY	-16.3	0	0	1	0	1
ENPTYK	11.2	0	0	1	0	1
ENTLIC	-21.9	0	0	1	0	1
ENYITA	-22.2	0	0	1	0	1
EPDPSG	41.2	0	0	1	0	1
EPDPTG	41.2	0	0	1	0	1
EPEPEP	149.2	0	0	1	0	1
EPGSAG	32.2	0	0	1	0	1
EPKKVA	30.5	0	0	1	0	1
EPKPEP	147.2	0	0	1	0	1
EPNTGS	32	0	0	1	0	1
EPPKSG	52	0	0	1	0	1
EPQIAM	30.6	0	0	1	0	1
EPQVAM	30.6	0	0	1	0	1
EPRISY	34.1	0	0	1	0	1
EPRQEF	35.2	0	0	1	0	1
EPVDAR	36.6	0	0	1	0	1
EPYEEA	35	0	0	1	0	1
EPYFGY	34	0	0	1	0	1
EQALQV	-22.3	0	1	0	0	0
EQAQQI	-22.8	0	0	1	0	1
EQCCHK	-23.6	1	0	0	0	0
EQCCHN	-22.5	0	0	1	0	1
EQCCHR	-19.5	0	0	1	0	1
EQCCTS	-22	0	0	1	0	1
EQEAAN	-17.7	0	0	1	0	1
EQEDEV	-14.4	0	0	1	0	1
EQKDRQ	-14.5	0	0	1	0	1
EQLGPV	40.5	0	0	1	0	1
EQMCIT	-22.1	0	1	0	0	0
EQNKRL	-17.9	0	0	1	0	1
EQNYSD	-18.9	0	0	1	0	1
EQRTIQ	-18.1	0	0	1	0	1
EQSDLS	-20.8	0	0	1	0	1
EQVVAG	-23.6	1	1	1	1	0
ERCELA	-18.5	0	0	1	0	1
ERDKGK	-12.7	0	0	1	0	1
EREAKD	-12.8	0	0	1	0	1
EREAKE	-13.6	0	0	1	0	1
ERFFED	-10.3	0	0	1	0	1
ERGFFY	-16.2	0	0	1	0	1
ERGGVR	-11.5	0	0	1	0	1
ERHLSK	-17.6	0	0	1	0	1
ERIEKV	-19	0	0	1	0	1
ERLEAK	-17.3	0	0	1	0	1
ERMDMC	-15.6	0	0	1	0	1
ERMNQS	-15.6	0	0	1	0	1
ERMSQV	-17.7	0	0	1	0	1
ERNDGK	-15.3	0	0	1	0	1
ERQAKN	-15.1	0	0	1	0	1
ERQQLV	-17.1	0	0	1	0	1
ERTTSI	-18.8	0	0	1	0	1
ERVVEQ	-17.1	0	0	1	0	1
ERYAQG	-16.2	0	0	1	0	1
ERYEEC	-14.8	0	0	1	0	1
ESCGDR	-16.3	0	0	1	0	1
ESDVRM	-18.3	0	0	1	0	1
ESGAAA	-20.1	0	0	1	0	1
ESGELH	-19.5	0	0	1	0	1
ESGWGS	-16.6	0	0	1	0	1
ESHLHW	-21.7	0	0	1	0	1
ESHPDN	-4.1	0	0	1	0	1
ESLEQE	-18.5	0	0	1	0	1
ESLKSF	-24.8	1	0	0	0	0
ESLNAL	-21.7	0	0	1	0	1
ESNFNT	-18	0	0	1	0	1
ESNYNT	-20.6	0	0	1	0	1
ESQAYY	-23.3	1	0	0	0	0
ESQYIK	-21.2	0	0	1	0	1
ESSSGI	-23.1	1	0	0	0	0
ESSVTC	-23.7	1	0	0	0	0
ESSYNT	-21.4	0	0	1	0	1
ESVEEV	-20.1	0	0	1	0	1
ETDIKI	-23.1	1	0	0	0	0
ETDVKI	-22.9	0	0	1	0	1
ETEKRR	-12.4	0	0	1	0	1
ETGFEK	-17	0	0	1	0	1
ETGPCR	-0.7	0	0	1	0	1
ETHKLT	-21	0	0	1	0	1
ETHLAR	-18.3	0	0	1	0	1
ETHLHW	-21	0	0	1	0	1
ETHMAR	-18.3	0	0	1	0	1
ETKTTV	-21.3	0	0	1	0	1
ETPGDE	12.7	0	0	1	0	1
ETQPPS	48.2	0	0	1	0	1
ETSDAK	-21.3	0	0	1	0	1
ETVIIE	-25.2	1	1	1	1	0
ETWFFG	-18.5	0	0	1	0	1
ETWYLS	-17.8	0	0	1	0	1
EVDAAV	-20.5	0	0	1	0	1
EVDEEV	-16.9	0	0	1	0	1
EVDELL	-18.4	0	0	1	0	1
EVDIDI	-21.4	0	0	1	0	1
EVDLFI	-21.3	0	0	1	0	1
EVDLLK	-19.7	0	0	1	0	1
EVDPML	-4	0	0	1	0	1
EVEPVD	-2.6	0	0	1	0	1
EVGKAY	-23	1	0	0	0	0
EVGRAY	-18.5	0	0	1	0	1
EVHHQK	-22.5	0	0	1	0	1
EVISDA	-22.4	0	0	1	0	1
EVKMDA	-21.3	0	0	1	0	1
EVKSEK	-20.4	0	0	1	0	1
EVPPWT	20.2	0	0	1	0	1
EVPTDG	9.2	0	0	1	0	1
EVQGHE	-21.6	0	0	1	0	1
EVSASL	-25.8	1	0	0	0	0
EVVKDM	-22.6	0	0	1	0	1
EVVRVP	94.3	0	0	1	0	1
EVYGGG	-20.2	0	0	1	0	1
EVYPEL	-5.8	0	0	1	0	1
EWEEAE	-14.5	0	0	1	0	1
EWGRSG	-15.1	0	0	1	0	1
EYACRV	-18.2	0	1	0	0	0
EYDYRG	-14.8	0	0	1	0	1
EYETGF	-19.1	0	0	1	0	1
EYLKIA	-23.4	1	1	1	1	0
EYSLYI	-24.3	1	0	0	0	0
EYSNFS	-21.4	0	0	1	0	1
EYVCCP	91.8	0	0	1	0	1
FAANYL	-22.8	0	1	0	0	0
FAEDVG	-18.1	0	0	1	0	1
FAELAH	-20.6	0	1	0	0	0
FAFYNL	-20.6	0	1	0	0	0
FAKKGM	-19.3	0	0	1	0	1
FANEWG	-19	0	0	1	0	1
FAQTDL	-21.5	0	0	1	0	1
FATVYV	-24.4	1	1	1	1	0
FAVAEP	93.9	0	0	1	0	1
FAVDEH	-19.2	0	0	1	0	1
FAVRSL	-18.8	0	1	0	0	0
FAYVAR	-19.6	0	1	0	0	0
FCFLIL	-21.2	0	1	0	0	0
FCGKLN	-19.7	0	0	1	0	1
FCRYGA	-14.6	0	1	0	0	0
FCSLVL	-24.4	1	1	1	1	0
FDERYA	-13.3	0	0	1	0	1
FDLQNY	-21.8	0	0	1	0	1
FDRAVK	-16.2	0	0	1	0	1
FEAQIA	-21.8	0	0	1	0	1
FEDHEN	-15.2	0	0	1	0	1
FEEAIK	-20	0	0	1	0	1
FEETWA	-18	0	0	1	0	1
FEHVRM	-17.4	0	1	0	0	0
FEKGGQ	-17.2	0	0	1	0	1
FEKTHC	-19.1	0	0	1	0	1
FELLGC	-20.3	0	1	0	0	0
FEQMQN	-18.5	0	0	1	0	1
FERCEL	-17.3	0	0	1	0	1
FESLKS	-20.4	0	0	1	0	1
FESNFN	-19.6	0	0	1	0	1
FETEKR	-16.4	0	0	1	0	1
FETGFE	-19.2	0	0	1	0	1
FFAEDV	-20	0	0	1	0	1
FFEDHE	-17.1	0	0	1	0	1
FFEQMQ	-20.8	0	0	1	0	1
FFKNWR	-13.3	0	0	1	0	1
FFSASC	-22.5	0	0	1	0	1
FFSQSC	-22.3	0	0	1	0	1
FFTGDA	-20.3	0	0	1	0	1
FFWRFM	-8.3	0	1	0	0	0
FFYNPK	46	0	0	1	0	1
FFYSPK	42.4	0	0	1	0	1
FFYTPK	43.7	0	0	1	0	1
FGCCEA	-21.6	0	0	1	0	1
FGELFE	-18.4	0	0	1	0	1
FGGKDH	-18.9	0	0	1	0	1
FGGRMD	-14.5	0	0	1	0	1
FGNDYE	-19	0	0	1	0	1
FGSDYE	-19.5	0	0	1	0	1
FGVDSV	-20.4	0	0	1	0	1
FGYSGA	-19.8	0	0	1	0	1
FHARGN	-14.7	0	0	1	0	1
FHFLLS	-21.4	0	1	0	0	0
FHLTKS	-21	0	0	1	0	1
FHPPDI	19.8	0	0	1	0	1
FHPPHI	19.4	0	0	1	0	1
FHPPQI	20.6	0	0	1	0	1
FHPSDI	11.7	0	0	1	0	1
FIGHVD	-21.6	0	0	1	0	1
FIHPES	-6.4	0	0	1	0	1
FILDLG	-20.1	0	1	0	0	0
FIQFEN	-17.9	0	0	1	0	1
FISTQR	-20.6	0	0	1	0	1
FIYGGC	-20.7	0	0	1	0	1
FKDLNE	-19.8	0	0	1	0	1
FKDRVQ	-15.1	0	0	1	0	1
FKELQE	-19.5	0	0	1	0	1
FKNLLD	-19.4	0	0	1	0	1
FKNPQN	-5.7	0	0	1	0	1
FKNWRD	-11.6	0	0	1	0	1
FKVAYS	-22.6	0	1	0	0	0
FLAEGG	-20	0	0	1	0	1
FLGYFK	-21.8	0	1	0	0	0
FLHQER	-18	0	0	1	0	1
FLILGV	-23.7	1	1	1	1	0
FLKEAG	-20.3	0	0	1	0	1
FLKKVG	-21.9	0	0	1	0	1
FLKVLR	-17	0	1	0	0	0
FLKYFT	-17.6	0	0	1	0	1
FLLCSD	-20.8	0	0	1	0	1
FLLRAS	-18.6	0	1	0	0	0
FLLSCF	-23.5	1	1	1	1	0
FLNCYV	-24.1	1	1	1	1	0
FLPPPP	174.9	0	0	1	0	1
FLRVVR	-15.7	0	1	0	0	0
FLSPKS	-6	0	0	1	0	1
FLTGSQ	-20.9	0	0	1	0	1
FLVHSS	-23	1	0	0	0	0
FLVRSS	-19.1	0	0	1	0	1
FMFFII	-18.2	0	1	0	0	0
FMGHVD	-20.2	0	0	1	0	1
FMPCSG	10.8	0	0	1	0	1
FMPVSG	9.3	0	0	1	0	1
FNDNTE	-17.3	0	0	1	0	1
FNEFDE	-14.4	0	0	1	0	1
FNFLLS	-21.4	0	1	0	0	0
FNMLKK	-20.3	0	1	0	0	0
FNRTWQ	-14.2	0	0	1	0	1
FPLDLS	34.5	0	0	1	0	1
FPPIGR	57.6	0	0	1	0	1
FQEKVE	-19.7	0	0	1	0	1
FQINSR	-17.1	0	0	1	0	1
FQKAKE	-17.6	0	0	1	0	1
FQKLLG	-19.1	0	1	0	0	0
FQLFGS	-17.5	0	0	1	0	1
FRCLAE	-17.7	0	1	0	0	0
FRENAK	-15	0	0	1	0	1
FRGVEF	-16.7	0	0	1	0	1
FRHDSG	-15.7	0	0	1	0	1
FRPAGL	16.1	0	0	1	0	1
FRRDSH	-12.2	0	0	1	0	1
FSASCV	-22.3	0	0	1	0	1
FSCVMH	-24.4	1	1	1	1	0
FSIGST	-22.1	0	0	1	0	1
FSKDWS	-17.3	0	0	1	0	1
FSLDDL	-18.8	0	0	1	0	1
FSQSCA	-22.6	0	0	1	0	1
FSSPPV	45.7	0	0	1	0	1
FSTFDR	-15.4	0	0	1	0	1
FTANDS	-20.5	0	0	1	0	1
FTETDI	-20.8	0	0	1	0	1
FTETDV	-20.7	0	0	1	0	1
FTGDAY	-20.1	0	0	1	0	1
FTILDA	-22.6	0	1	0	0	0
FTLCFR	-18.3	0	1	0	0	0
FTLRDE	-16.3	0	0	1	0	1
FTLRDQ	-16	0	0	1	0	1
FTNRIN	-17.4	0	0	1	0	1
FTPTEK	10.9	0	0	1	0	1
FTVIIE	-26.2	1	1	1	1	0
FVATWS	-22.6	0	0	1	0	1
FVFPRE	-2.1	0	0	1	0	1
FVHDCV	-21.3	0	0	1	0	1
FVKQDQ	-23.1	1	0	0	0	0
FVLKHP	92.8	0	0	1	0	1
FVNQHL	-24	1	0	0	0	0
FVPNMI	10.3	0	0	1	0	1
FVPSFL	7.8	0	0	1	0	1
FVSDAL	-22.4	0	0	1	0	1
FVWKGK	-21.6	0	0	1	0	1
FWDNLE	-16.1	0	0	1	0	1
FYGGDS	-18.5	0	0	1	0	1
FYILAH	-23.9	1	1	1	1	0
FYLLVH	-24.6	1	1	1	1	0
FYLLYY	-24.1	1	1	1	1	0
FYNLLH	-21.9	0	1	0	0	0
FYNPKR	-0.8	0	0	1	0	1
FYTPKA	-6.8	0	0	1	0	1
FYTPKT	-6.4	0	0	1	0	1
GAAAAG	-23.1	1	0	0	0	0
GAAAIF	-26.1	1	1	1	1	0
GAAEPH	41.2	0	0	1	0	1
GAALSP	90.6	0	0	1	0	1
GAAPPG	45.6	0	0	1	0	1
GADGKT	-19.7	0	0	1	0	1
GADKYF	-22.8	0	0	1	0	1
GAEIVY	-23.9	1	0	0	0	0
GAFRCL	-19.7	0	1	0	0	0
GAGDVA	-20.7	0	0	1	0	1
GAIIGL	-25	1	1	1	1	0
GAKDMW	-19.8	0	0	1	0	1
GALLMG	-23.4	1	1	1	1	0
GALSIG	-25.5	1	0	0	0	0
GALYLK	-21.4	0	1	0	0	0
GANPVY	-11.5	0	0	1	0	1
GAQSGL	-22.6	0	0	1	0	1
GASQAD	-22.2	0	0	1	0	1
GATAIL	-26.4	1	0	0	0	0
GAVNAC	-23.5	1	0	0	0	0
GAVVGG	-24	1	1	1	1	0
GAWAAE	-20.8	0	0	1	0	1
GAWAAK	-21.5	0	1	0	0	0
GCCEAL	-23.7	1	0	0	0	0
GCGGNR	-16.4	0	0	1	0	1
GCNSFR	-19.2	0	0	1	0	1
GCRMKG	-16.5	0	0	1	0	1
GDCFIL	-19.9	0	0	1	0	1
GDENEH	-17.5	0	0	1	0	1
GDGLDI	-19.4	0	0	1	0	1
GDGVHQ	-20.6	0	0	1	0	1
GDHGQE	-19.7	0	0	1	0	1
GDQSTD	-20.3	0	0	1	0	1
GDRGFF	-15	0	0	1	0	1
GDRKDQ	-14	0	0	1	0	1
GDRSGY	-16.4	0	0	1	0	1
GDRSMN	-14.7	0	0	1	0	1
GDSGHG	-21	0	0	1	0	1
GDSYII	-22.3	0	0	1	0	1
GDTDAG	-19.5	0	0	1	0	1
GDTPSL	-7.6	0	0	1	0	1
GDTSPR	42.2	0	0	1	0	1
GDVAFV	-22.7	0	0	1	0	1
GEFEAG	-21.1	0	0	1	0	1
GEFETG	-19.8	0	0	1	0	1
GEFLAE	-21.7	0	0	1	0	1
GEFSLD	-21.2	0	0	1	0	1
GEFVSD	-22	0	0	1	0	1
GEKAKP	94	0	0	1	0	1
GELHGL	-22.4	0	0	1	0	1
GEMDLL	-20	0	0	1	0	1
GENFTE	-18.9	0	0	1	0	1
GEPPKS	18.2	0	0	1	0	1
GEQVRL	-19.9	0	0	1	0	1
GERGFF	-16.1	0	0	1	0	1
GEWTYD	-19.1	0	0	1	0	1
GEYETG	-19.8	0	0	1	0	1
GEYSLY	-22.5	0	0	1	0	1
GFAVAE	-23.8	1	1	1	1	0
GFEKGG	-19.8	0	0	1	0	1
GFFYNP	95.1	0	0	1	0	1
GFFYSP	94.2	0	0	1	0	1
GFFYTP	95.5	0	0	1	0	1
GFHPPD	47.1	0	0	1	0	1
GFHPPQ	46.1	0	0	1	0	1
GFIHPE	40.8	0	0	1	0	1
GFITKA	-23.6	1	0	0	0	0
GFKDLN	-17.7	0	0	1	0	1
GFLPPK	45.4	0	0	1	0	1
GFLSPK	37.3	0	0	1	0	1
GFSCVM	-24.5	1	0	0	0	0
GGALGR	-16.8	0	0	1	0	1
GGASQA	-22.8	0	0	1	0	1
GGAWAA	-20	0	0	1	0	1
GGCGGN	-21	0	0	1	0	1
GGDPNR	-1	0	0	1	0	1
GGDSYI	-21.2	0	0	1	0	1
GGGGGG	-17.7	0	0	1	0	1
GGGGWG	-18.9	0	0	1	0	1
GGGKVQ	-21	0	0	1	0	1
GGGNKK	-19.4	0	0	1	0	1
GGGQVE	-21.7	0	0	1	0	1
GGGSVQ	-22.2	0	0	1	0	1
GGGVRG	-16.9	0	0	1	0	1
GGGWGQ	-15.4	0	0	1	0	1
GGGWNT	-18.6	0	0	1	0	1
GGGWWY	-17.9	0	0	1	0	1
GGIAER	-17.5	0	0	1	0	1
GGKDHV	-19.2	0	0	1	0	1
GGKVQI	-23.6	1	0	0	0	0
GGLGGY	-21.6	0	0	1	0	1
GGNILY	-24.1	1	0	0	0	0
GGNKKI	-22.9	0	0	1	0	1
GGNLLY	-23.5	1	0	0	0	0
GGNRNN	-17.1	0	0	1	0	1
GGNRYP	97.4	0	0	1	0	1
GGPAER	15.1	0	0	1	0	1
GGQTRE	-18	0	0	1	0	1
GGQVEV	-24	1	0	0	0	0
GGRMDR	-11.7	0	0	1	0	1
GGRTEP	96.1	0	0	1	0	1
GGRWAA	-14.1	0	0	1	0	1
GGSRYP	96.2	0	0	1	0	1
GGSVQI	-26.2	1	0	0	0	0
GGSWGQ	-19.2	0	0	1	0	1
GGSWGT	-20.6	0	0	1	0	1
GGSWST	-20.8	0	0	1	0	1
GGVASG	-22.6	0	0	1	0	1
GGVRGP	96.7	0	0	1	0	1
GGVRVG	-19.4	0	0	1	0	1
GGVVIA	-26.3	1	1	1	1	0
GGVWAA	-20.4	0	0	1	0	1
GGWGQG	-19.3	0	0	1	0	1
GGWGQP	95.8	0	0	1	0	1
GGWGQQ	-19.2	0	0	1	0	1
GGWLLI	-22.8	0	1	0	0	0
GGWNTG	-20.5	0	0	1	0	1
GGWWYN	-17.2	0	0	1	0	1
GGYMLG	-21.3	0	0	1	0	1
GGYPAA	-7.5	0	0	1	0	1
GGYPAQ	-6.7	0	0	1	0	1
GGYPGG	-5.3	0	0	1	0	1
GGYPNQ	-6.7	0	0	1	0	1
GGYQGG	-19.9	0	0	1	0	1
GGYQQN	-21	0	0	1	0	1
GGYQQQ	-23.1	1	0	0	0	0
GGYQQY	-24.6	1	0	0	0	0
GHGAED	-17.5	0	0	1	0	1
GHKMYV	-21.5	0	0	1	0	1
GHKSFV	-21.3	0	0	1	0	1
GHLASL	-23	1	0	0	0	0
GHRHYT	-15.8	0	0	1	0	1
GHRIIE	-19.8	0	1	0	0	0
GHVDAG	-20.4	0	0	1	0	1
GHVTQA	-23.4	1	0	0	0	0
GIAEFW	-25.3	1	0	0	0	0
GIAERG	-18.1	0	0	1	0	1
GIDKFR	-17.7	0	0	1	0	1
GIDRFR	-13.1	0	0	1	0	1
GIEEEE	-18.4	0	0	1	0	1
GIFQIN	-20.9	0	1	0	0	0
GIGDTP	92.8	0	0	1	0	1
GIICSL	-25.5	1	1	1	1	0
GIIFAA	-23.6	1	1	1	1	0
GIIFCF	-22.7	0	1	0	0	0
GIITQG	-25	1	0	0	0	0
GIKLAN	-22	0	1	0	0	0
GILKNE	-24.4	1	0	0	0	0
GILQIN	-25.4	1	1	1	1	0
GILQYC	-24.8	1	1	1	1	0
GILVIS	-28.5	1	1	1	1	0
GIRAWV	-18.9	0	1	0	0	0
GIRDNE	-16.3	0	0	1	0	1
GIRIAK	-21	0	1	0	0	0
GISLAN	-24.5	1	0	0	0	0
GITDPL	39	0	0	1	0	1
GIVDQC	-22.7	0	0	1	0	1
GIVEQC	-23.9	1	1	1	1	0
GIVEVD	-23.5	1	0	0	0	0
GIYYVP	99.2	0	0	1	0	1
GKAYFE	-21.8	0	0	1	0	1
GKCGLV	-23.6	1	0	0	0	0
GKDHVS	-22.4	0	0	1	0	1
GKDPNH	-6.8	0	0	1	0	1
GKENTL	-22.2	0	0	1	0	1
GKEPGL	-6.2	0	0	1	0	1
GKIESG	-22.7	0	0	1	0	1
GKIVKI	-26	1	1	1	1	0
GKKSCH	-22.7	0	0	1	0	1
GKKSWK	-19.7	0	0	1	0	1
GKLESG	-22.4	0	0	1	0	1
GKLNMH	-23	1	0	0	0	0
GKPMII	5.8	0	0	1	0	1
GKPNFL	9.5	0	0	1	0	1
GKQLNL	-23.8	1	0	0	0	0
GKSTIG	-25.1	1	0	0	0	0
GKSTMG	-23.1	1	0	0	0	0
GKTIAI	-27.4	1	0	0	0	0
GKTIEV	-25.6	1	0	0	0	0
GKTKIA	-25.5	1	0	0	0	0
GKTKTS	-23.7	1	0	0	0	0
GKTLYD	-22.5	0	0	1	0	1
GKTPGA	-8.5	0	0	1	0	1
GKTPRA	-4.5	0	0	1	0	1
GKTVEV	-25.6	1	0	0	0	0
GKVESG	-22.5	0	0	1	0	1
GKVFVF	-23.5	1	1	1	1	0
GKVQII	-26.6	1	0	0	0	0
GKWEPD	45.2	0	0	1	0	1
GLCKKR	-17.6	0	1	0	0	0
GLDILS	-22.9	0	0	1	0	1
GLEYDY	-20.4	0	0	1	0	1
GLGCNS	-22.2	0	0	1	0	1
GLGDRK	-15.1	0	0	1	0	1
GLGGYM	-22.7	0	0	1	0	1
GLGRFP	95.2	0	0	1	0	1
GLGRSA	-17.7	0	0	1	0	1
GLHMSQ	-23.7	1	0	0	0	0
GLLAEP	91.9	0	0	1	0	1
GLLPVL	-10.7	0	0	1	0	1
GLLVIA	-27.4	1	1	1	1	0
GLMVGG	-23.3	1	1	1	1	0
GLPDKY	11	0	0	1	0	1
GLPSKY	9.1	0	0	1	0	1
GLPSLQ	7.8	0	0	1	0	1
GLQIWR	-20.4	0	1	0	0	0
GLTNIK	-25.3	1	0	0	0	0
GLTTRP	95.4	0	0	1	0	1
GLVFVS	-23.7	1	1	1	1	0
GLVPVL	-10.5	0	0	1	0	1
GMDGYR	-15.3	0	0	1	0	1
GMEKIV	-23.6	1	0	0	0	0
GMFNIQ	-19.3	0	0	1	0	1
GMKIIA	-24.9	1	1	1	1	0
GMLLPC	38.5	0	0	1	0	1
GMVDKR	-17.4	0	0	1	0	1
GNAGLL	-22	0	0	1	0	1
GNDALM	-20.5	0	0	1	0	1
GNDYED	-14.9	0	0	1	0	1
GNIHHK	-22.1	0	0	1	0	1
GNIVVL	-26.8	1	1	1	1	0
GNKKIE	-21.3	0	0	1	0	1
GNLGRL	-17.8	0	0	1	0	1
GNLLAA	-23.6	1	1	1	1	0
GNLLYL	-23.6	1	1	1	1	0
GNLQYD	-20.9	0	0	1	0	1
GNNFFL	-19.9	0	0	1	0	1
GNPAVS	8	0	0	1	0	1
GNRNNF	-18	0	0	1	0	1
GNRYPP	152.4	0	0	1	0	1
GNYDAA	-20.9	0	0	1	0	1
GPCRAM	32.3	0	0	1	0	1
GPDSAV	29.2	0	0	1	0	1
GPGGAW	31.6	0	0	1	0	1
GPGGRW	35.7	0	0	1	0	1
GPGGVW	30.3	0	0	1	0	1
GPHNDC	29.9	0	0	1	0	1
GPSLLE	28	0	0	1	0	1
GPVTQE	28.2	0	0	1	0	1
GQANAT	-23.1	1	0	0	0	0
GQEALE	-20.5	0	0	1	0	1
GQEQDS	-20.3	0	0	1	0	1
GQFYGG	-20.6	0	0	1	0	1
GQGAKD	-19.4	0	0	1	0	1
GQGGSW	-20.7	0	0	1	0	1
GQGQGQ	-21.1	0	0	1	0	1
GQGSPG	38.9	0	0	1	0	1
GQKGQA	-20.3	0	0	1	0	1
GQPHGG	9.9	0	0	1	0	1
GQSVVA	-27	1	0	0	0	0
GQTREH	-21.9	0	0	1	0	1
GQVEVK	-25	1	0	0	0	0
GRANPG	45.7	0	0	1	0	1
GRAYFE	-17.6	0	0	1	0	1
GRFPRP	108.9	0	0	1	0	1
GRFTLR	-16.5	0	0	1	0	1
GRGAED	-14	0	0	1	0	1
GRGFIT	-14.9	0	0	1	0	1
GRKQCK	-17	0	0	1	0	1
GRLYQS	-17.1	0	1	0	0	0
GRMDRI	-14.1	0	0	1	0	1
GRNGGD	-14.8	0	0	1	0	1
GRPEPG	66.3	0	0	1	0	1
GRQGWY	-17.5	0	0	1	0	1
GRSAGW	-18.8	0	0	1	0	1
GRSGKD	-15.1	0	0	1	0	1
GRTEPN	43.9	0	0	1	0	1
GRTTCT	-18.7	0	0	1	0	1
GSAGTW	-22.6	0	0	1	0	1
GSAMSR	-19.1	0	0	1	0	1
GSAQGG	-21.5	0	0	1	0	1
GSDDKK	-19.2	0	0	1	0	1
GSDYED	-16.6	0	0	1	0	1
GSGLTN	-21.2	0	0	1	0	1
GSGQGG	-19.6	0	0	1	0	1
GSHLVD	-22.6	0	0	1	0	1
GSHLVE	-23.9	1	0	0	0	0
GSIDMV	-22.7	0	0	1	0	1
GSILPT	38.4	0	0	1	0	1
GSKDNI	-21.4	0	0	1	0	1
GSLDNI	-22.8	0	0	1	0	1
GSLGNI	-24.1	1	0	0	0	0
GSLLPT	38.5	0	0	1	0	1
GSLNFN	-22.1	0	0	1	0	1
GSNKGA	-22.2	0	0	1	0	1
GSNLVE	-24.2	1	0	0	0	0
GSNTYG	-23.6	1	0	0	0	0
GSPGGN	10.6	0	0	1	0	1
GSPGTP	113.2	0	0	1	0	1
GSQARH	-19.4	0	0	1	0	1
GSRSRT	-12.5	0	0	1	0	1
GSRYPG	46.6	0	0	1	0	1
GSTDYG	-22	0	0	1	0	1
GSTENL	-24.1	1	0	0	0	0
GSTQLL	-24.8	1	0	0	0	0
GSVDKR	-17.6	0	0	1	0	1
GSVQIV	-26.4	1	0	0	0	0
GSVSNA	-24	1	0	0	0	0
GSWGQP	94.8	0	0	1	0	1
GSWGTG	-21.1	0	0	1	0	1
GSWSTG	-22	0	0	1	0	1
GTAGDA	-21.5	0	0	1	0	1
GTEILK	-24	1	0	0	0	0
GTFFIN	-18.3	0	0	1	0	1
GTFFIT	-16.1	0	0	1	0	1
GTFNII	-21.3	0	0	1	0	1
GTGFAV	-17.4	0	0	1	0	1
GTGGRT	-15.8	0	0	1	0	1
GTGSDD	-19	0	0	1	0	1
GTISHG	-23.3	1	0	0	0	0
GTKEGI	-21.9	0	0	1	0	1
GTKSCI	-24.2	1	0	0	0	0
GTKTCI	-24.9	1	0	0	0	0
GTNRKS	-18.8	0	0	1	0	1
GTPGKK	10	0	0	1	0	1
GTPGSR	12.2	0	0	1	0	1
GTSLVG	-25.3	1	0	0	0	0
GTTIAI	-25.3	1	0	0	0	0
GTTQWE	-20.7	0	0	1	0	1
GTVIIE	-27	1	1	1	1	0
GTVLFM	-24.5	1	1	1	1	0
GTWNPG	43	0	0	1	0	1
GTYGLG	-21.4	0	0	1	0	1
GTYYWH	-20.1	0	0	1	0	1
GVASGF	-24.1	1	0	0	0	0
GVDSVP	90.2	0	0	1	0	1
GVEEED	-17.2	0	0	1	0	1
GVEFVC	-21.3	0	0	1	0	1
GVHQVV	-26.4	1	0	0	0	0
GVLLTL	-24.4	1	1	1	1	0
GVNYFL	-20.1	0	0	1	0	1
GVRGPR	48.3	0	0	1	0	1
GVRVGH	-19.2	0	0	1	0	1
GVSLAN	-24.5	1	0	0	0	0
GVVEVD	-23.5	1	0	0	0	0
GVVIAT	-26.4	1	1	1	1	0
GVWAAE	-22.3	0	0	1	0	1
GVWAAK	-23	1	1	1	1	0
GWFLGW	-21.3	0	1	0	0	0
GWGQGG	-17.9	0	0	1	0	1
GWGQPH	44.6	0	0	1	0	1
GWGQQP	96.1	0	0	1	0	1
GWGSIL	-21.8	0	0	1	0	1
GWGSLL	-20	0	0	1	0	1
GWLLIQ	-23.6	1	1	1	1	0
GWNIPM	42.2	0	0	1	0	1
GWNTGG	-20.9	0	0	1	0	1
GWQFHL	-17.9	0	0	1	0	1
GWWYNN	-16.6	0	0	1	0	1
GWYLSW	-21.9	0	0	1	0	1
GYENPT	43.3	0	0	1	0	1
GYEVHH	-23	1	0	0	0	0
GYIEAL	-23.6	1	0	0	0	0
GYLAVA	-25.6	1	1	1	1	0
GYMLGS	-22.3	0	0	1	0	1
GYNAVL	-25.4	1	0	0	0	0
GYNQYN	-22.2	0	0	1	0	1
GYPAAG	7.4	0	0	1	0	1
GYPAQG	8.4	0	0	1	0	1
GYPHNP	115.8	0	0	1	0	1
GYPNQN	10.6	0	0	1	0	1
GYPNQQ	9.9	0	0	1	0	1
GYQAYN	-22.1	0	0	1	0	1
GYQAYQ	-22.7	0	0	1	0	1
GYQGGY	-22.1	0	0	1	0	1
GYQQNY	-25.8	1	0	0	0	0
GYQQYN	-22.3	0	0	1	0	1
GYRGIS	-18.9	0	0	1	0	1
GYSGAF	-23.9	1	0	0	0	0
GYSSPG	37.6	0	0	1	0	1
GYTGAF	-24.4	1	0	0	0	0
GYTGAG	-23.3	1	0	0	0	0
HAFLII	-22.4	0	1	0	0	0
HAGTYG	-23.4	1	0	0	0	0
HAHFQK	-20.6	0	0	1	0	1
HALLAK	-22.2	0	1	0	0	0
HAMLAK	-22.5	0	1	0	0	0
HARGNY	-17	0	0	1	0	1
HAVVAR	-20.3	0	1	0	0	0
HAVVSR	-20.3	0	1	0	0	0
HCDCNV	-21.3	0	0	1	0	1
HCLRRD	-11.6	0	0	1	0	1
HCLTIC	-25.1	1	1	1	1	0
HCPPVT	17.2	0	0	1	0	1
HCQNRD	-14.4	0	0	1	0	1
HCVRLL	-19.2	0	1	0	0	0
HDCVNI	-23.9	1	0	0	0	0
HDSGYE	-19.8	0	0	1	0	1
HDYGML	-18.5	0	0	1	0	1
HEDLLN	-16.3	0	0	1	0	1
HEICSK	-21.7	0	0	1	0	1
HENVVE	-22.1	0	0	1	0	1
HETQPP	148.2	0	0	1	0	1
HFEHVR	-16.2	0	0	1	0	1
HFGNDY	-20.1	0	0	1	0	1
HFLLSC	-22.1	0	1	0	0	0
HFQEKV	-20.7	0	0	1	0	1
HFQKAK	-20.9	0	0	1	0	1
HFRPAG	-2.2	0	0	1	0	1
HFTILD	-21	0	0	1	0	1
HFVWIA	-22	0	1	0	0	0
HFWQQD	-18.5	0	0	1	0	1
HGAEIV	-21.7	0	0	1	0	1
HGGGGW	-18	0	0	1	0	1
HGGGWG	-18.5	0	0	1	0	1
HGGPAE	-3.8	0	0	1	0	1
HGGSWG	-19.5	0	0	1	0	1
HGIVEV	-23.6	1	1	1	1	0
HGQEAL	-20.5	0	0	1	0	1
HGVVEV	-23.3	1	0	0	0	0
HGWLIM	-21.9	0	1	0	0	0
HGYENP	95.6	0	0	1	0	1
HHGVVE	-22.1	0	0	1	0	1
HHKPGG	-4.2	0	0	1	0	1
HHQKLV	-21.1	0	0	1	0	1
HIFIIM	-23.9	1	1	1	1	0
HIHTCI	-25.9	1	0	0	0	0
HIPTGT	8.7	0	0	1	0	1
HIVVPY	38.8	0	0	1	0	1
HKALFW	-24.1	1	1	1	1	0
HKIDNY	-22.4	0	0	1	0	1
HKIDSF	-21.8	0	0	1	0	1
HKLEKG	-19.9	0	0	1	0	1
HKLTFR	-17.7	0	0	1	0	1
HKMYVS	-21.1	0	1	0	0	0
HKPCNI	10.1	0	0	1	0	1
HKPGGG	11.3	0	0	1	0	1
HKSFVP	93.5	0	0	1	0	1
HKSIIC	-25.1	1	0	0	0	0
HLASLY	-24.1	1	0	0	0	0
HLCGSH	-22.5	0	0	1	0	1
HLCGSN	-21.3	0	0	1	0	1
HLHVIE	-23.2	1	1	1	1	0
HLHWHT	-20	0	0	1	0	1
HLRVIE	-20.4	0	1	0	0	0
HLRVIY	-20.8	0	1	0	0	0
HLSKMQ	-23	1	0	0	0	0
HLSNVS	-23.6	1	0	0	0	0
HLTKSV	-23.5	1	0	0	0	0
HLVDAL	-20.9	0	1	0	0	0
HLVEAL	-22.9	0	1	0	0	0
HLVTEV	-23.5	1	0	0	0	0
HLVYIM	-23.2	1	1	1	1	0
HMARVE	-17.8	0	1	0	0	0
HMNVQN	-22.3	0	0	1	0	1
HMSQKH	-21.4	0	0	1	0	1
HNDCGV	-18.5	0	0	1	0	1
HNKKAN	-18.7	0	0	1	0	1
HNKKEN	-18.5	0	0	1	0	1
HNPGYP	117.2	0	0	1	0	1
HNQWNK	-18.7	0	0	1	0	1
HNTCSL	-22	0	0	1	0	1
HPAENG	32.9	0	0	1	0	1
HPDNAL	34.4	0	0	1	0	1
HPESFN	34.6	0	0	1	0	1
HPPDIS	53.9	0	0	1	0	1
HPPENG	54.8	0	0	1	0	1
HPPHIE	53.8	0	0	1	0	1
HPPQIE	53.1	0	0	1	0	1
HPQIQK	32.1	0	0	1	0	1
HQERMD	-15.7	0	0	1	0	1
HQKLVF	-23	1	1	1	1	0
HQLIIM	-26.2	1	1	1	1	0
HQPGGG	11.8	0	0	1	0	1
HQVVGD	-21.3	0	0	1	0	1
HRERMS	-10.9	0	0	1	0	1
HREVQG	-16.5	0	0	1	0	1
HRIIEI	-20.7	0	1	0	0	0
HRPCNI	14.2	0	0	1	0	1
HSDLSF	-21.9	0	0	1	0	1
HSHTPW	41.9	0	0	1	0	1
HSLSSE	-21.4	0	0	1	0	1
HSLSTT	-21.6	0	0	1	0	1
HSQWNK	-19.6	0	0	1	0	1
HTAIEE	-22	0	0	1	0	1
HTAVDR	-18.6	0	0	1	0	1
HTCIEE	-23.4	1	0	0	0	0
HTEFTP	98	0	0	1	0	1
HTEIIE	-22.7	0	0	1	0	1
HTEMVL	-22.3	0	0	1	0	1
HTIRHY	-20.7	0	0	1	0	1
HTLKHF	-24.2	1	0	0	0	0
HTSSLQ	-24.4	1	0	0	0	0
HTVAKE	-21.8	0	0	1	0	1
HTVTTT	-20.7	0	0	1	0	1
HVAGAA	-22.7	0	1	0	0	0
HVDAGK	-19.6	0	0	1	0	1
HVFESE	-21.6	0	0	1	0	1
HVFNML	-21.8	0	1	0	0	0
HVHTAI	-26	1	0	0	0	0
HVIEER	-19	0	0	1	0	1
HVLAVD	-23	1	1	1	1	0
HVNVVF	-25.4	1	1	1	1	0
HVPGGG	9.9	0	0	1	0	1
HVRMVD	-17.7	0	0	1	0	1
HVSIIF	-27	1	1	1	1	0
HVTQAR	-20.1	0	0	1	0	1
HWHTVA	-21.5	0	0	1	0	1
HYFNIF	-21.9	0	0	1	0	1
HYIHSL	-22.7	0	0	1	0	1
HYQWNQ	-18.9	0	0	1	0	1
HYYAVA	-21.2	0	1	0	0	0
IAALLS	-22.4	0	1	0	0	0
IADIGN	-19.1	0	0	1	0	1
IAERGG	-14	0	0	1	0	1
IAIGKI	-21.9	0	1	0	0	0
IAIGKV	-21.6	0	1	0	0	0
IAIVEL	-23.4	1	1	1	1	0
IAKYGK	-17.1	0	0	1	0	1
IALENY	-23.6	1	0	0	0	0
IAMFCG	-18.5	0	1	0	0	0
IAQAIG	-22.5	0	1	0	0	0
IAQSIG	-22.5	0	0	1	0	1
IATPRG	-1.8	0	0	1	0	1
IATSLH	-21.8	0	0	1	0	1
IATTTT	-17.1	0	0	1	0	1
IATVIV	-26.6	1	1	1	1	0
IAVAIA	-25.4	1	1	1	1	0
IAYKPA	42.9	0	0	1	0	1
ICENIV	-21.2	0	0	1	0	1
ICHVFE	-22.5	0	1	0	0	0
ICPGYN	10.5	0	0	1	0	1
ICSLYQ	-22.4	0	1	0	0	0
IDGIIF	-21.3	0	1	0	0	0
IDIKIR	-18.8	0	1	0	0	0
IDKFRG	-9.9	0	0	1	0	1
IDLLKN	-18.5	0	0	1	0	1
IDMVDS	-18.9	0	0	1	0	1
IDNYLK	-17	0	0	1	0	1
IDQMFS	-19.6	0	0	1	0	1
IDRFRG	-5.2	0	0	1	0	1
IDRIGA	-14.9	0	0	1	0	1
IDSFLK	-19.3	0	0	1	0	1
IEALAA	-21.3	0	1	0	0	0
IEEEEI	-15.5	0	0	1	0	1
IEEQNK	-19.7	0	0	1	0	1
IEERMN	-14.6	0	0	1	0	1
IEEVPG	42.6	0	0	1	0	1
IEHKSI	-21.4	0	0	1	0	1
IEIDLL	-18.9	0	0	1	0	1
IEKVEH	-18.6	0	0	1	0	1
IELLKN	-19.5	0	1	0	0	0
IEMIFV	-22.9	0	1	0	0	0
IENGVV	-21.5	0	0	1	0	1
IERFFE	-11.2	0	0	1	0	1
IESGHI	-22	0	0	1	0	1
IETHKL	-20.6	0	0	1	0	1
IEVDAA	-19.6	0	0	1	0	1
IEVDLL	-18.9	0	0	1	0	1
IEVGKA	-20.5	0	0	1	0	1
IFAANY	-22.4	0	1	0	0	0
IFCFLI	-20.3	0	1	0	0	0
IFDFIQ	-17.7	0	0	1	0	1
IFDLQN	-17.5	0	0	1	0	1
IFMGHV	-20.5	0	1	0	0	0
IFQINS	-22.8	0	0	1	0	1
IFVWKG	-19	0	1	0	0	0
IGAEEK	-17.6	0	0	1	0	1
IGAQSG	-20.2	0	0	1	0	1
IGDTPS	42.7	0	0	1	0	1
IGGASQ	-19.4	0	0	1	0	1
IGGQIM	-20.9	0	0	1	0	1
IGHVDA	-21.9	0	0	1	0	1
IGKIVK	-22.7	0	1	0	0	0
IGLLVI	-25.3	1	1	1	1	0
IGLMVG	-23.2	1	1	1	1	0
IGNIVV	-24.7	1	1	1	1	0
IGSLDN	-18.2	0	0	1	0	1
IGSTEN	-19	0	0	1	0	1
IGYPAL	-6.6	0	0	1	0	1
IHFGND	-18.6	0	0	1	0	1
IHHGVV	-22.7	0	0	1	0	1
IHHKPG	42.3	0	0	1	0	1
IHPESF	11	0	0	1	0	1
IHSLSS	-22.4	0	0	1	0	1
IHTCIE	-22.1	0	0	1	0	1
IICPGY	-10	0	0	1	0	1
IIEHKS	-20.2	0	0	1	0	1
IIEING	-23.6	1	0	0	0	0
IIFAAN	-22.2	0	1	0	0	0
IIFCFL	-23.3	1	1	1	1	0
IIFMGH	-22.2	0	1	0	0	0
IIGLMV	-22.9	0	1	0	0	0
IINKKL	-22.2	0	0	1	0	1
IITQGA	-24.1	1	0	0	0	0
IIYTWQ	-19.9	0	0	1	0	1
IKEQED	-14.8	0	0	1	0	1
IKGVEE	-19.6	0	0	1	0	1
IKHVPG	40.1	0	0	1	0	1
IKIMER	-17.2	0	1	0	0	0
IKIRSC	-17.6	0	1	0	0	0
IKLALE	-21.1	0	1	0	0	0
IKLANA	-22.3	0	1	0	0	0
IKNVNT	-21.9	0	0	1	0	1
IKQHTV	-22.8	0	0	1	0	1
IKTEEI	-21.3	0	0	1	0	1
IKVLNA	-23	1	1	1	1	0
IKYLCC	-21.5	0	1	0	0	0
ILAHTE	-20.3	0	0	1	0	1
ILDAPG	42.4	0	0	1	0	1
ILENIS	-20.3	0	0	1	0	1
ILGVLL	-23	1	1	1	1	0
ILKNEN	-17	0	0	1	0	1
ILKNLV	-19.2	0	1	0	0	0
ILQINS	-23.8	1	0	0	0	0
ILQYCQ	-19.5	0	1	0	0	0
ILVISA	-25.1	1	1	1	1	0
ILVLFV	-25	1	1	1	1	0
IMERVV	-17.7	0	1	0	0	0
INGTSL	-21.7	0	0	1	0	1
INKKLD	-15.9	0	0	1	0	1
INKLKN	-16.9	0	0	1	0	1
INKMDD	-17.6	0	0	1	0	1
INSCHT	-21.9	0	0	1	0	1
INSRWW	-16.1	0	0	1	0	1
INSRYW	-17.6	0	0	1	0	1
IPAKTP	136.7	0	0	1	0	1
IPDMIA	31.9	0	0	1	0	1
IPEGTT	33	0	0	1	0	1
IPMGLL	33	0	0	1	0	1
IPSLEA	32	0	0	1	0	1
IPTGTT	31.5	0	0	1	0	1
IQAQKE	-20.2	0	0	1	0	1
IQDEVD	-17.3	0	0	1	0	1
IQHFQE	-17.7	0	0	1	0	1
IQKESQ	-20.3	0	0	1	0	1
IQNWCK	-18.8	0	0	1	0	1
IQRTPK	48.6	0	0	1	0	1
IQVYSR	-16.6	0	0	1	0	1
IRAWVA	-15.5	0	1	0	0	0
IRDNER	-7.5	0	0	1	0	1
IRIAKY	-18.1	0	1	0	0	0
IRQLSY	-18.9	0	1	0	0	0
IRSQVM	-18.5	0	0	1	0	1
IRVWGV	-14.7	0	1	0	0	0
ISARKG	-15.4	0	0	1	0	1
ISDARE	-16.2	0	0	1	0	1
ISEAEQ	-16.6	0	0	1	0	1
ISEPRI	-1.9	0	0	1	0	1
ISEVKM	-20.7	0	0	1	0	1
ISFLIF	-21.7	0	1	0	0	0
ISHGIV	-22.3	0	0	1	0	1
ISLANW	-22.7	0	0	1	0	1
ISNARE	-15.7	0	0	1	0	1
ISSLPY	39.6	0	0	1	0	1
ISTQRI	-18.7	0	0	1	0	1
ISYGND	-18.8	0	0	1	0	1
ISYIAD	-21.8	0	0	1	0	1
ITALQA	-22	0	1	0	0	0
ITHVPG	39.3	0	0	1	0	1
ITIKQH	-23.7	1	0	0	0	0
ITLVML	-24.4	1	1	1	1	0
ITNVVE	-24.4	1	0	0	0	0
ITQGAR	-16.4	0	0	1	0	1
ITVIIE	-26.9	1	1	1	1	0
ITVKQH	-23.9	1	0	0	0	0
IVDKYK	-21	0	0	1	0	1
IVDQCC	-20.6	0	0	1	0	1
IVELKS	-20.6	0	0	1	0	1
IVEQCC	-21.6	0	0	1	0	1
IVESGW	-20.6	0	0	1	0	1
IVEVDP	92.9	0	0	1	0	1
IVGALL	-23.1	1	1	1	1	0
IVIIEH	-23.9	1	1	1	1	0
IVISLV	-24.5	1	1	1	1	0
IVITLV	-25.2	1	1	1	1	0
IVLGQE	-21.9	0	0	1	0	1
IVPELE	10.4	0	0	1	0	1
IVVLMA	-24.2	1	1	1	1	0
IVVPYR	-4.3	0	0	1	0	1
IVYKPV	41	0	0	1	0	1
IVYKSP	92.3	0	0	1	0	1
IYERMN	-13.9	0	0	1	0	1
IYNETE	-20.5	0	0	1	0	1
IYPELQ	11.8	0	0	1	0	1
IYQWCG	-19.1	0	0	1	0	1
IYTWQG	-19.1	0	0	1	0	1
IYYVPK	42.6	0	0	1	0	1
KAAQIR	-19.6	0	1	0	0	0
KAAQMK	-21.6	0	1	0	0	0
KADKIK	-20.7	0	0	1	0	1
KADKKA	-20	0	0	1	0	1
KADQFA	-20.7	0	0	1	0	1
KAFESL	-23	1	0	0	0	0
KAFIIQ	-22	0	1	0	0	0
KAILFL	-24.5	1	1	1	1	0
KAINSC	-23.3	1	0	0	0	0
KAKERL	-14	0	0	1	0	1
KAKESL	-22.2	0	0	1	0	1
KAKGAD	-18.3	0	0	1	0	1
KAKTDH	-21.7	0	0	1	0	1
KALMDS	-22.2	0	0	1	0	1
KAVEIE	-23	1	0	0	0	0
KAVIQH	-23.6	1	1	1	1	0
KAVVLT	-24.5	1	1	1	1	0
KAYFET	-18.4	0	0	1	0	1
KCFAVR	-16.5	0	1	0	0	0
KCGLVP	90.4	0	0	1	0	1
KCGSKD	-18.8	0	0	1	0	1
KCGSLG	-21.3	0	0	1	0	1
KCHVFR	-19.5	0	1	0	0	0
KCKFLH	-17	0	1	0	0	0
KCNTAT	-22.2	0	0	1	0	1
KCPLMV	8.2	0	0	1	0	1
KCPSGC	8.8	0	0	1	0	1
KCRLIH	-18.6	0	1	0	0	0
KCRPYL	-1.8	0	0	1	0	1
KDAGRQ	-13.3	0	0	1	0	1
KDESSV	-20.3	0	0	1	0	1
KDEYAC	-16.1	0	0	1	0	1
KDFATV	-19.6	0	0	1	0	1
KDGIVD	-21.3	0	0	1	0	1
KDGTGS	-19.5	0	0	1	0	1
KDHSHT	-19.8	0	0	1	0	1
KDHVSI	-23.1	1	0	0	0	0
KDLEEV	-18.6	0	0	1	0	1
KDLLFK	-20	0	1	0	0	0
KDLNES	-18.7	0	0	1	0	1
KDMFGG	-16.1	0	0	1	0	1
KDMGTV	-20.5	0	0	1	0	1
KDMWRA	-11.7	0	0	1	0	1
KDNIKH	-18.7	0	0	1	0	1
KDPNHF	11.8	0	0	1	0	1
KDRQHT	-13.2	0	0	1	0	1
KDRVQS	-17.2	0	0	1	0	1
KDSGRD	-13.2	0	0	1	0	1
KDWSFY	-20.6	0	0	1	0	1
KEAGQG	-20.5	0	0	1	0	1
KEAKVK	-22	0	0	1	0	1
KEANYK	-20.8	0	0	1	0	1
KEATPA	39.7	0	0	1	0	1
KECLIN	-22.8	0	1	0	0	0
KEDGKK	-18.1	0	0	1	0	1
KEERND	-16.8	0	0	1	0	1
KEGILQ	-21.6	0	0	1	0	1
KEHVNV	-23.5	1	0	0	0	0
KEIKKN	-18.9	0	0	1	0	1
KEKLVP	93.2	0	0	1	0	1
KEKNRE	-12	0	0	1	0	1
KELQEF	-21.9	0	0	1	0	1
KENIIF	-23.5	1	0	0	0	0
KENTLI	-22.2	0	0	1	0	1
KEPGLQ	10.9	0	0	1	0	1
KEQALQ	-19.9	0	0	1	0	1
KEQAQQ	-19.7	0	0	1	0	1
KEQEDE	-18.1	0	0	1	0	1
KEQNYS	-21.1	0	0	1	0	1
KERLEA	-17.8	0	0	1	0	1
KESCGD	-20.8	0	0	1	0	1
KESPPK	46.9	0	0	1	0	1
KESQYI	-24.4	1	0	0	0	0
KEWEEA	-18.4	0	0	1	0	1
KFFEQM	-20.7	0	0	1	0	1
KFLHQE	-19.9	0	0	1	0	1
KFRGVE	-13.9	0	0	1	0	1
KGADGK	-19.2	0	0	1	0	1
KGADKY	-19	0	0	1	0	1
KGAIIG	-23.6	1	1	1	1	0
KGDKEL	-19.8	0	0	1	0	1
KGEADA	-19.6	0	0	1	0	1
KGEFET	-14.3	0	0	1	0	1
KGEILG	-20.9	0	0	1	0	1
KGENFT	-19	0	0	1	0	1
KGEYET	-16.3	0	0	1	0	1
KGGQTR	-16.9	0	0	1	0	1
KGGTSR	-16.8	0	0	1	0	1
KGIEEE	-20.2	0	0	1	0	1
KGIVEQ	-23.5	1	1	1	1	0
KGKTKT	-16.9	0	0	1	0	1
KGKTVE	-21.6	0	0	1	0	1
KGLIDE	-22.2	0	0	1	0	1
KGMKII	-23.9	1	0	0	0	0
KGMTRD	-14.4	0	0	1	0	1
KGQANA	-21.8	0	0	1	0	1
KGRKQC	-16	0	0	1	0	1
KGTNRK	-15.6	0	0	1	0	1
KGVEEE	-19.9	0	0	1	0	1
KGVSLA	-22.5	0	0	1	0	1
KHFEHV	-20.7	0	0	1	0	1
KHFTIL	-21.1	0	0	1	0	1
KHPQIQ	10	0	0	1	0	1
KHQPGG	-6.3	0	0	1	0	1
KHRERM	-8.4	0	0	1	0	1
KHTEMV	-21.5	0	0	1	0	1
KHVAGA	-21.6	0	0	1	0	1
KHVPGG	-6.2	0	0	1	0	1
KIATPR	42.7	0	0	1	0	1
KIDNYL	-21.2	0	0	1	0	1
KIDSFL	-22.4	0	0	1	0	1
KIEKVE	-22	0	0	1	0	1
KIESGH	-22.3	0	0	1	0	1
KIETHK	-24.1	1	0	0	0	0
KIFVWK	-23.9	1	1	1	1	0
KIGGDK	-20.9	0	0	1	0	1
KIGSLD	-21.3	0	0	1	0	1
KIGSTE	-22.9	0	0	1	0	1
KIKLAL	-21.4	0	1	0	0	0
KIMERV	-17.7	0	1	0	0	0
KIQVYS	-25.7	1	0	0	0	0
KIVKWD	-21.4	0	0	1	0	1
KKAAQI	-23.5	1	0	0	0	0
KKAVIQ	-24	1	1	1	1	0
KKEHVN	-20.1	0	0	1	0	1
KKGMKI	-20.7	0	0	1	0	1
KKGRKQ	-13.2	0	0	1	0	1
KKIETH	-22.8	0	0	1	0	1
KKKQYT	-19.1	0	0	1	0	1
KKLDLS	-19.7	0	0	1	0	1
KKLVVK	-24.8	1	1	1	1	0
KKLYEA	-19.7	0	0	1	0	1
KKPPAF	15.8	0	0	1	0	1
KKQYTS	-20.9	0	0	1	0	1
KKRPKP	109.2	0	0	1	0	1
KKSCHT	-23.6	1	0	0	0	0
KKSWKR	-12.9	0	0	1	0	1
KKTLKL	-21.9	0	0	1	0	1
KKVAVV	-25.2	1	1	1	1	0
KKYVRA	-19.5	0	1	0	0	0
KLALEK	-22.1	0	1	0	0	0
KLANAT	-22.9	0	0	1	0	1
KLDFKD	-17	0	0	1	0	1
KLDLSN	-19.7	0	0	1	0	1
KLEKGT	-20.5	0	0	1	0	1
KLESGS	-20.9	0	0	1	0	1
KLFIIQ	-22.5	0	1	0	0	0
KLHSLS	-22.2	0	0	1	0	1
KLKEAK	-20.2	0	0	1	0	1
KLKNSL	-21.6	0	0	1	0	1
KLLDNW	-21	0	0	1	0	1
KLLEIA	-23.9	1	1	1	1	0
KLLGIA	-23.5	1	1	1	1	0
KLLIYE	-23.8	1	1	1	1	0
KLLKCR	-17.9	0	1	0	0	0
KLMKAF	-25.2	1	1	1	1	0
KLNMHI	-24.7	1	1	1	1	0
KLNMHV	-24.1	1	1	1	1	0
KLRALL	-17.1	0	1	0	0	0
KLRPVA	-0.6	0	0	1	0	1
KLSHYI	-24.5	1	0	0	0	0
KLTERL	-18	0	0	1	0	1
KLTFRE	-15.4	0	0	1	0	1
KLVFFA	-22.4	0	1	0	0	0
KLVPFL	-8.9	0	0	1	0	1
KLVSSS	-24.1	1	0	0	0	0
KLVVKV	-24.1	1	1	1	1	0
KLYEAK	-22.3	0	0	1	0	1
KLYKVS	-21.6	0	0	1	0	1
KMDAEF	-20.9	0	0	1	0	1
KMDDPT	45.3	0	0	1	0	1
KMFFIQ	-17.8	0	1	0	0	0
KMGPAA	-6.3	0	0	1	0	1
KMICHV	-23.3	1	1	1	1	0
KMKDLG	-17.5	0	0	1	0	1
KMMERV	-16.2	0	0	1	0	1
KMPLED	13	0	0	1	0	1
KMQNHG	-22	0	0	1	0	1
KMQQNG	-21.7	0	0	1	0	1
KMYVSE	-24	1	0	0	0	0
KNGKKI	-19.5	0	0	1	0	1
KNLLDH	-22.3	0	0	1	0	1
KNLLFN	-20.1	0	1	0	0	0
KNLPKA	-4.9	0	0	1	0	1
KNLVLP	93.1	0	0	1	0	1
KNPQNF	10.5	0	0	1	0	1
KNRETW	-15.9	0	0	1	0	1
KNSDKY	-20.7	0	0	1	0	1
KNVKSK	-21.8	0	0	1	0	1
KNVNTA	-22.3	0	0	1	0	1
KPAPGT	39.3	0	0	1	0	1
KPCNIF	28.1	0	0	1	0	1
KPEPKP	146.9	0	0	1	0	1
KPFVPN	86	0	0	1	0	1
KPGGGQ	33.2	0	0	1	0	1
KPGGGW	34.1	0	0	1	0	1
KPGGWN	34.1	0	0	1	0	1
KPKKTL	31.1	0	0	1	0	1
KPKTNL	31.9	0	0	1	0	1
KPKTNM	32	0	0	1	0	1
KPLQNF	31.3	0	0	1	0	1
KPNFLN	36.1	0	0	1	0	1
KPNKPK	86.5	0	0	1	0	1
KPPAFA	51.4	0	0	1	0	1
KPSKPK	84.1	0	0	1	0	1
KPVDLS	31.1	0	0	1	0	1
KPVDQY	32.7	0	0	1	0	1
KPVTEA	29.1	0	0	1	0	1
KPWENF	33.8	0	0	1	0	1
KQCKTH	-24.3	1	0	0	0	0
KQCRSH	-22.7	0	0	1	0	1
KQDQVC	-20.5	0	0	1	0	1
KQFFKN	-16.9	0	0	1	0	1
KQHTTT	-18.8	0	0	1	0	1
KQHTVT	-22.4	0	0	1	0	1
KQIWRI	-14.6	0	1	0	0	0
KQLNLK	-20	0	0	1	0	1
KQTDLA	-21.2	0	0	1	0	1
KQYTSI	-23.9	1	0	0	0	0
KRCSNL	-20.3	0	0	1	0	1
KRDVDP	98.2	0	0	1	0	1
KRGIVE	-20.2	0	1	0	0	0
KRGPGG	-0.3	0	0	1	0	1
KRKCNT	-15.9	0	0	1	0	1
KRLEVD	-17.6	0	0	1	0	1
KRLLEG	-16.5	0	1	0	0	0
KRPKPG	66.7	0	0	1	0	1
KRQYGT	-15.5	0	0	1	0	1
KRRYFL	-9.6	0	1	0	0	0
KRRYTI	-10.9	0	0	1	0	1
KRTVEK	-19.3	0	0	1	0	1
KRVVRD	-11.7	0	1	0	0	0
KRVVSD	-19.1	0	0	1	0	1
KSCHTA	-24.5	1	0	0	0	0
KSCHTG	-23.7	1	0	0	0	0
KSEKLD	-18.7	0	0	1	0	1
[truncated: 2,485 more rows]

## Sheet: FoldAmyloid_acceptors
seq	3D_En	3D_amyl	test_amyl	cmp	TP	TN
AAAAAA	-24.7	1	1	1	1	0
AAAAAT	-24.3	1	1	1	1	0
AAAAGA	-23.3	1	0	0	0	0
AAAGAV	-24.3	1	0	0	0	0
AAAVAA	-26.2	1	1	1	1	0
AADRGL	-16.2	0	0	1	0	1
AAEFVP	93.7	0	0	1	0	1
AAELRN	-16.6	0	0	1	0	1
AAEVIS	-24.2	1	1	1	1	0
AAGAVV	-23.8	1	0	0	0	0
AAGGYP	91.2	0	0	1	0	1
AAGHVT	-22.1	0	0	1	0	1
AAIFTV	-21.4	0	1	0	0	0
AAKRGP	98.3	0	0	1	0	1
AAKVIS	-24.6	1	1	1	1	0
AALLSP	90.3	0	0	1	0	1
AALSPL	36.1	0	0	1	0	1
AALWRF	-17.9	0	1	0	0	0
AANAGT	-21.6	0	0	1	0	1
AANERQ	-17.5	0	0	1	0	1
AANEWG	-20.7	0	0	1	0	1
AANLNG	-22.7	0	0	1	0	1
AANYLG	-19.9	0	0	1	0	1
AAPPGQ	17	0	0	1	0	1
AAQHGM	-21.9	0	0	1	0	1
AAQIRS	-20.1	0	0	1	0	1
AAQMKS	-22.8	0	0	1	0	1
AAQRGP	97.5	0	0	1	0	1
AARRFF	-14.8	0	1	0	0	0
AARRGP	102.6	0	0	1	0	1
AASTPD	40.3	0	0	1	0	1
AAVTPE	38.6	0	0	1	0	1
ACAKRV	-20.6	0	0	1	0	1
ADAGKE	-20.3	0	0	1	0	1
ADAPSQ	-6.4	0	0	1	0	1
ADAVTL	-22.5	0	1	0	0	0
ADECLN	-17.2	0	0	1	0	1
ADEVSA	-20.9	0	0	1	0	1
ADGKTK	-20.2	0	0	1	0	1
ADIGNI	-22.1	0	0	1	0	1
ADISEA	-20.8	0	0	1	0	1
ADKIKL	-20.5	0	0	1	0	1
ADKKAV	-20.5	0	0	1	0	1
ADKYFH	-17.8	0	0	1	0	1
ADLAVL	-23.8	1	1	1	1	0
ADLMDF	-21.7	0	1	0	0	0
ADLVAD	-21	0	1	0	0	0
ADPPRP	128.8	0	0	1	0	1
ADQAAN	-19.9	0	0	1	0	1
ADQEAN	-19.2	0	0	1	0	1
ADQFAN	-17.8	0	0	1	0	1
ADRGLT	-14	0	0	1	0	1
ADVGIL	-22.9	0	0	1	0	1
ADWVCL	-22	0	1	0	0	0
AEDVGS	-20.2	0	0	1	0	1
AEEAGI	-19.7	0	0	1	0	1
AEEIQD	-19.2	0	0	1	0	1
AEESDN	-16.8	0	0	1	0	1
AEFRHD	-18.9	0	0	1	0	1
AEFVPS	41.7	0	0	1	0	1
AEGGGV	-19.6	0	0	1	0	1
AEGYAL	-21.2	0	0	1	0	1
AEIVYK	-25.5	1	1	1	1	0
AEKLFD	-18.9	0	0	1	0	1
AELAHL	-22.9	0	1	0	0	0
AEMEYL	-22.4	0	0	1	0	1
AENGKP	95.2	0	0	1	0	1
AENGKS	-19.7	0	0	1	0	1
AENKDR	-16.3	0	0	1	0	1
AEPQIA	8.5	0	0	1	0	1
AEPQVA	8.5	0	0	1	0	1
AEPRQE	15.1	0	0	1	0	1
AEQKDR	-17.2	0	0	1	0	1
AEQRTI	-22.6	0	0	1	0	1
AERGGV	-15.5	0	0	1	0	1
AERQAK	-16.5	0	0	1	0	1
AETGPC	38.8	0	0	1	0	1
AEVISD	-22.2	0	1	0	0	0
AEVISN	-23.1	1	1	1	1	0
AEVLAL	-23.4	1	1	1	1	0
AEVYGG	-20.6	0	0	1	0	1
AFAKKG	-23.1	1	0	0	0	0
AFEKGW	-19.7	0	0	1	0	1
AFESLK	-20.3	0	0	1	0	1
AFLRVV	-21.7	0	1	0	0	0
AFRCLA	-17.1	0	1	0	0	0
AFVNQH	-23.4	1	0	0	0	0
AFYNLL	-22.3	0	1	0	0	0
AGAAAA	-23.7	1	0	0	0	0
AGAALS	-23.4	1	0	0	0	0
AGAVVG	-23.9	1	0	0	0	0
AGDALI	-21	0	0	1	0	1
AGDVAF	-21.6	0	0	1	0	1
AGGGYP	91.9	0	0	1	0	1
AGGYPA	42.3	0	0	1	0	1
AGGYPN	43.8	0	0	1	0	1
AGHVTQ	-24.3	1	0	0	0	0
AGIGDT	-20.8	0	0	1	0	1
AGKCGL	-20.3	0	0	1	0	1
AGKEPG	42.1	0	0	1	0	1
AGKSTI	-23.6	1	0	0	0	0
AGKSTL	-22.9	0	0	1	0	1
AGKSTM	-22.5	0	0	1	0	1
AGLLAE	-22.3	0	0	1	0	1
AGLPDK	-6.9	0	0	1	0	1
AGLVFV	-25.9	1	1	1	1	0
AGQGAK	-21.4	0	0	1	0	1
AGRQGW	-15.6	0	0	1	0	1
AGTGFA	-22.8	0	0	1	0	1
AGTMYY	-25.1	1	0	0	0	0
AGTYGL	-21.4	0	0	1	0	1
AGVNYF	-24.2	1	0	0	0	0
AGWNIP	93.1	0	0	1	0	1
AGYIEA	-24	1	0	0	0	0
AHFQKA	-21.3	0	0	1	0	1
AHTEFT	-22.1	0	0	1	0	1
AIFTVQ	-23.2	1	1	1	1	0
AIGKIV	-25.4	1	0	0	0	0
AIGQAF	-25.5	1	0	0	0	0
AIIGLM	-24.7	1	1	1	1	0
AIKNVN	-22.4	0	0	1	0	1
AINKIQ	-24.2	1	0	0	0	0
AINSCH	-24.8	1	0	0	0	0
AIVELK	-24.5	1	1	1	1	0
AKADKI	-23.1	1	0	0	0	0
AKAKTD	-20.6	0	0	1	0	1
AKDAGR	-15.3	0	0	1	0	1
AKDMWR	-15.7	0	0	1	0	1
AKEKNR	-17	0	0	1	0	1
AKERLE	-15.7	0	0	1	0	1
AKESCG	-21.3	0	0	1	0	1
AKESLE	-19.8	0	0	1	0	1
AKESPP	143.9	0	0	1	0	1
AKHRER	-12.4	0	0	1	0	1
AKKGMK	-19.2	0	0	1	0	1
AKLYKV	-22.1	0	1	0	0	0
AKNLPK	40.8	0	0	1	0	1
AKPFVP	114.5	0	0	1	0	1
AKQTDL	-23.2	1	0	0	0	0
AKRGPG	44.9	0	0	1	0	1
AKRVVR	-15.4	0	1	0	0	0
AKRVVS	-20	0	1	0	0	0
AKSRLQ	-19.1	0	0	1	0	1
AKSTPT	39.3	0	0	1	0	1
AKTAGV	-24.1	1	0	0	0	0
AKTDHG	-21.4	0	0	1	0	1
AKTPPA	43.9	0	0	1	0	1
AKTQGV	-24	1	0	0	0	0
AKVISD	-23.4	1	1	1	1	0
AKVISN	-23.8	1	0	0	0	0
AKVKKL	-23.2	1	0	0	0	0
AKVWEK	-19.7	0	0	1	0	1
AKVWVK	-22.4	0	1	0	0	0
AKYGKT	-20.3	0	0	1	0	1
ALAANA	-24.5	1	0	0	0	0
ALEDLR	-15	0	0	1	0	1
ALEDQD	-16.7	0	0	1	0	1
ALEEYT	-20.5	0	0	1	0	1
ALEKLK	-21.1	0	0	1	0	1
ALENYI	-22	0	0	1	0	1
ALENYL	-21.3	0	0	1	0	1
ALESYL	-22.3	0	0	1	0	1
ALEVPT	40.9	0	0	1	0	1
ALGKQL	-23.4	1	0	0	0	0
ALIGLL	-23.9	1	1	1	1	0
ALIKEQ	-22.9	0	0	1	0	1
ALLAKT	-23.4	1	0	0	0	0
ALLALW	-24.1	1	1	1	1	0
ALLKSK	-23.8	1	0	0	0	0
ALLMGL	-24	1	1	1	1	0
ALLNDR	-17.6	0	0	1	0	1
ALLQDD	-20.9	0	0	1	0	1
ALLSPY	36	0	0	1	0	1
ALLVPD	39.8	0	0	1	0	1
ALLVPE	38.8	0	0	1	0	1
ALMADL	-23.4	1	1	1	1	0
ALMDSN	-20.7	0	0	1	0	1
ALMPSL	-8.5	0	0	1	0	1
ALQADP	92.8	0	0	1	0	1
ALQAVP	90.2	0	0	1	0	1
ALQVSE	-24.8	1	0	0	0	0
ALSIGD	-24.2	1	0	0	0	0
ALSPLP	99	0	0	1	0	1
ALWRFA	-18.7	0	1	0	0	0
ALYLKE	-22	0	1	0	0	0
ALYLVC	-22.4	0	1	0	0	0
AMFCGK	-21.2	0	0	1	0	1
AMLAKT	-22.7	0	0	1	0	1
AMLNDR	-17.5	0	0	1	0	1
AMSRPL	43.9	0	0	1	0	1
ANAGTG	-21.3	0	0	1	0	1
ANATKK	-24.9	1	0	0	0	0
ANATRI	-21.8	0	0	1	0	1
ANERQQ	-15.3	0	0	1	0	1
ANEWGR	-12.1	0	0	1	0	1
ANLLHG	-23	1	0	0	0	0
ANMISE	-23.8	1	0	0	0	0
ANPGGY	10.3	0	0	1	0	1
ANPVYG	8.9	0	0	1	0	1
ANQPVS	-9.2	0	0	1	0	1
ANQPVT	-8.9	0	0	1	0	1
ANRWGR	-8.2	0	0	1	0	1
ANTENE	-22.8	0	0	1	0	1
ANWKNS	-20.8	0	0	1	0	1
ANWMCL	-22.1	0	1	0	0	0
ANWVCL	-23.5	1	1	1	1	0
ANYKNS	-21.5	0	0	1	0	1
ANYLGS	-20.9	0	0	1	0	1
APDCWD	34.3	0	0	1	0	1
APDTIL	29.7	0	0	1	0	1
APGHKM	30.7	0	0	1	0	1
APGHKS	30.1	0	0	1	0	1
APKKEH	31.5	0	0	1	0	1
APKTPP	187.5	0	0	1	0	1
APNHAV	30.2	0	0	1	0	1
APPGQK	53.1	0	0	1	0	1
APPPPP	214.4	0	0	1	0	1
APRSLR	39.8	0	0	1	0	1
APVPMP	141.3	0	0	1	0	1
AQAFVN	-20.6	0	1	0	0	0
AQAIGQ	-25	1	0	0	0	0
AQEAVS	-22.6	0	0	1	0	1
AQFEAS	-22.5	0	0	1	0	1
AQFIIS	-23.1	1	1	1	1	0
AQGGSW	-21.8	0	0	1	0	1
AQGGYP	92	0	0	1	0	1
AQGRGF	-21.6	0	0	1	0	1
AQIAIV	-26.6	1	1	1	1	0
AQIRSQ	-20.6	0	0	1	0	1
AQLIAQ	-25.5	1	1	1	1	0
AQMKSQ	-22.4	0	0	1	0	1
AQQIHH	-24.7	1	1	1	1	0
AQRDGG	-14.7	0	0	1	0	1
AQRGPG	45.2	0	0	1	0	1
AQSGLG	-23.1	1	0	0	0	0
AQSIGQ	-25.4	1	0	0	0	0
ARALEV	-19.8	0	1	0	0	0
ARDQSS	-17	0	0	1	0	1
ARFAVD	-15.4	0	1	0	0	0
ARGNYD	-17.7	0	0	1	0	1
ARHFWQ	-14.9	0	1	0	0	0
ARKGEF	-17.3	0	0	1	0	1
ARKGEY	-17.2	0	0	1	0	1
ARMVSK	-20.6	0	0	1	0	1
ARPAAD	13.9	0	0	1	0	1
ARRGPG	49.5	0	0	1	0	1
ARRRMP	106.8	0	0	1	0	1
ARSLLQ	-19.2	0	0	1	0	1
ARTLKR	-14.5	0	0	1	0	1
ARVEAL	-20	0	1	0	0	0
ARVEAM	-19.2	0	1	0	0	0
ASALGK	-23.3	1	0	0	0	0
ASFLLT	-23.3	1	1	1	1	0
ASGIYY	-26.3	1	0	0	0	0
ASLAKQ	-22.8	0	0	1	0	1
ASLYNY	-25.3	1	0	0	0	0
ASQADL	-22.9	0	0	1	0	1
ASQADV	-23.2	1	0	0	0	0
ASQRSD	-18.6	0	0	1	0	1
ASTPDA	-8.6	0	0	1	0	1
ATCATQ	-23.3	1	0	0	0	0
ATDDVM	-19.6	0	0	1	0	1
ATERTT	-17.9	0	0	1	0	1
ATEVPV	38.9	0	0	1	0	1
ATFSIG	-21.6	0	0	1	0	1
ATKKVD	-21.8	0	0	1	0	1
ATLADE	-22.1	0	0	1	0	1
ATNRNT	-18.4	0	0	1	0	1
ATNYNP	96.1	0	0	1	0	1
ATPRGA	12.2	0	0	1	0	1
ATQRLA	-18.8	0	0	1	0	1
ATRAVE	-18.8	0	0	1	0	1
ATRIPA	43.2	0	0	1	0	1
ATSLHE	-25.2	1	0	0	0	0
ATTTTT	-16.7	0	0	1	0	1
ATVIIE	-27.5	1	1	1	1	0
ATVIVI	-29.5	1	1	1	1	0
ATVYVD	-21.5	0	1	0	0	0
AVACAK	-25.6	1	0	0	0	0
AVAEEI	-24.8	1	1	1	1	0
AVAEPQ	39.8	0	0	1	0	1
AVAIAT	-27.1	1	1	1	1	0
AVAVVK	-27	1	1	1	1	0
AVDEHN	-20.9	0	0	1	0	1
AVDKYL	-23.7	1	0	0	0	0
AVDPEK	-4.7	0	0	1	0	1
AVDRTA	-17.9	0	0	1	0	1
AVEIEE	-21.2	0	0	1	0	1
AVIQHF	-26.5	1	1	1	1	0
AVKLSH	-23.7	1	0	0	0	0
AVLFLT	-19.3	0	1	0	0	0
AVLHIH	-25.8	1	1	1	1	0
AVLVIS	-28.3	1	1	1	1	0
AVNACH	-24.6	1	0	0	0	0
AVNNCI	-24.3	1	0	0	0	0
AVPPRP	126.7	0	0	1	0	1
AVQAAC	-24.6	1	1	1	1	0
AVRGSP	96.1	0	0	1	0	1
AVRSLG	-18.4	0	0	1	0	1
AVTPEE	-7	0	0	1	0	1
AVTPSD	-7.7	0	0	1	0	1
AVVARS	-20.5	0	1	0	0	0
AVVGGL	-23.4	1	0	0	0	0
AVVKKG	-24.1	1	0	0	0	0
AVVRTP	93.7	0	0	1	0	1
AWAAKV	-23.5	1	1	1	1	0
AWFPLD	-5.5	0	0	1	0	1
AWVAWK	-21.5	0	1	0	0	0
AWVAWR	-17.1	0	1	0	0	0
AYFETE	-20	0	0	1	0	1
AYKPAP	101.4	0	0	1	0	1
AYRDMR	-12.1	0	0	1	0	1
AYSDLS	-22.4	0	0	1	0	1
AYSDMK	-22.1	0	0	1	0	1
AYSDMR	-18.1	0	0	1	0	1
AYVARD	-17.9	0	1	0	0	0
AYYQRG	-18.9	0	0	1	0	1
CAEVYG	-24	1	0	0	0	0
CAKRVV	-20.2	0	0	1	0	1
CATQRL	-19.5	0	0	1	0	1
CCEALC	-21.9	0	1	0	0	0
CCHKPC	38.1	0	0	1	0	1
CCHNTC	-25.4	1	0	0	0	0
CCHRPC	42.2	0	0	1	0	1
CCTSIC	-24.6	1	0	0	0	0
CDCNVD	-20.5	0	0	1	0	1
CEALCL	-23.5	1	1	1	1	0
CELART	-18.5	0	0	1	0	1
CENIVA	-24.5	1	1	1	1	0
CESHLH	-24.4	1	0	0	0	0
CETHLH	-23.5	1	0	0	0	0
CFAVRS	-20.1	0	1	0	0	0
CFGGRM	-16.5	0	0	1	0	1
CFILDL	-23.2	1	1	1	1	0
CFIQFE	-23.4	1	1	1	1	0
CFLILG	-23.8	1	1	1	1	0
CFRRDS	-12.7	0	0	1	0	1
CFVLKH	-24.2	1	1	1	1	0
CGDRGF	-17.5	0	0	1	0	1
CGDRSM	-16.8	0	0	1	0	1
CGERGF	-17.9	0	0	1	0	1
CGGNRN	-15.1	0	0	1	0	1
CGIDKF	-22	0	0	1	0	1
CGIDRF	-18.8	0	0	1	0	1
CGKLNM	-23.2	1	0	0	0	0
CGLVPV	37.9	0	0	1	0	1
CGSHLV	-23.2	1	0	0	0	0
CGSKDN	-21.2	0	0	1	0	1
CGSLGN	-22	0	0	1	0	1
CGSNLV	-23.7	1	0	0	0	0
CHKPCN	-6.1	0	0	1	0	1
CHNTCS	-23.4	1	0	0	0	0
CHRPCN	-1.4	0	0	1	0	1
CHTAVD	-21.5	0	0	1	0	1
CHTSSL	-23.4	1	0	0	0	0
CHVFES	-20.7	0	1	0	0	0
CHVFRC	-17.5	0	1	0	0	0
CIGTKE	-22.5	0	0	1	0	1
CIRQLS	-19.3	0	0	1	0	1
CITQYQ	-26.3	1	0	0	0	0
CKEKLV	-22.8	0	0	1	0	1
CKFLHQ	-22.3	0	1	0	0	0
CKKGRK	-15.6	0	0	1	0	1
CKKRPK	46.4	0	0	1	0	1
CLAGLV	-23.7	1	0	0	0	0
CLAKWE	-22.4	0	0	1	0	1
CLRRDS	-14.3	0	0	1	0	1
CLTICE	-25.2	1	1	1	1	0
CLVGEF	-23.8	1	0	0	0	0
CNDGKT	-20.1	0	0	1	0	1
CNIFDL	-19.4	0	1	0	0	0
CNSFRY	-17.7	0	0	1	0	1
CNTATC	-23.8	1	0	0	0	0
CPGYNA	30.1	0	0	1	0	1
CPLAEE	29.4	0	0	1	0	1
CPLMVK	25.9	0	0	1	0	1
CPPVTT	48.4	0	0	1	0	1
CPSGCR	31.5	0	0	1	0	1
CPWYDG	31.7	0	0	1	0	1
CPWYTG	30.5	0	0	1	0	1
CQAANL	-24.4	1	0	0	0	0
CQEVYP	91.4	0	0	1	0	1
CRLIHD	-18.2	0	1	0	0	0
CRMKGL	-17.9	0	0	1	0	1
CRPYLV	15.2	0	0	1	0	1
CRVKHV	-20	0	1	0	0	0
CRVRFL	-15.4	0	1	0	0	0
CRVRHL	-14.9	0	1	0	0	0
CRYGAA	-17.7	0	0	1	0	1
CSDEDW	-19.6	0	0	1	0	1
CSLVLG	-24.1	1	1	1	1	0
CSLYQL	-22.9	0	1	0	0	0
CSNKTG	-23.4	1	0	0	0	0
CSNLST	-23.6	1	0	0	0	0
CTLRFE	-19.1	0	1	0	0	0
CTSICS	-27.6	1	0	0	0	0
CTSWES	-22.2	0	0	1	0	1
CVLGKL	-23.8	1	0	0	0	0
CVMHVH	-25.1	1	1	1	1	0
CVNITI	-28.6	1	1	1	1	0
CVNITV	-28	1	1	1	1	0
CYVSGF	-23.8	1	0	0	0	0
CYVSQF	-25.5	1	1	1	1	0
DAAKRG	-16.1	0	0	1	0	1
DAAQRG	-16	0	0	1	0	1
DAARRG	-11.6	0	0	1	0	1
DAAVTP	91.8	0	0	1	0	1
DADLYL	-20.1	0	0	1	0	1
DAEFRH	-13.3	0	0	1	0	1
DAGKST	-20.2	0	0	1	0	1
DAGRQG	-15	0	0	1	0	1
DAKSTP	93.7	0	0	1	0	1
DALIKE	-22	0	1	0	0	0
DALLVP	91.9	0	1	0	0	0
DALMAD	-19.7	0	1	0	0	0
DALMPD	42.5	0	0	1	0	1
DALMPS	40.4	0	0	1	0	1
DALYLV	-19.4	0	1	0	0	0
DAPGHK	11.1	0	0	1	0	1
DAPSQL	11.4	0	0	1	0	1
DAQLIA	-22.5	0	1	0	0	0
DARPAA	-1.9	0	0	1	0	1
DAVDKY	-21.7	0	0	1	0	1
DAVRGS	-16.4	0	0	1	0	1
DAVTLD	-20.7	0	1	0	0	0
DCFILD	-20.6	0	1	0	0	0
DCNVDW	-21.7	0	0	1	0	1
DCVNIT	-23.1	1	0	0	0	0
DDDDDD	-7.3	0	0	1	0	1
DDEDDD	-7.9	0	0	1	0	1
DDGSGK	-16.8	0	0	1	0	1
DDITQA	-20.6	0	0	1	0	1
DDKKAK	-18.2	0	0	1	0	1
DDLPPP	153.8	0	0	1	0	1
DDLQPW	44.8	0	0	1	0	1
DDPTVN	12.2	0	0	1	0	1
DDSDVW	-18.2	0	0	1	0	1
DDSLFF	-20.5	0	0	1	0	1
DDVLAN	-18.4	0	1	0	0	0
DDVMLL	-20.4	0	1	0	0	0
DEAAGH	-19.2	0	0	1	0	1
DECFFF	-18.1	0	0	1	0	1
DEDDDD	-8.4	0	0	1	0	1
DEDDED	-8.1	0	0	1	0	1
DEEEEE	-11.2	0	0	1	0	1
DEENFE	-15	0	0	1	0	1
DEEVVK	-20.7	0	0	1	0	1
DEGKTI	-20.9	0	0	1	0	1
DEHNKK	-19.4	0	0	1	0	1
DELLQK	-19.8	0	0	1	0	1
DENEHA	-19.1	0	0	1	0	1
DERYAQ	-14.1	0	0	1	0	1
DESGAA	-20.3	0	0	1	0	1
DESSVT	-21.3	0	0	1	0	1
DEVDEE	-14.2	0	0	1	0	1
DEVDEL	-15.9	0	0	1	0	1
DEVSAS	-20.6	0	0	1	0	1
DEYACR	-16.1	0	0	1	0	1
DFATVY	-22.2	0	0	1	0	1
DFAYVA	-19.8	0	1	0	0	0
DFKDRV	-14.9	0	0	1	0	1
DFKNLL	-19.4	0	0	1	0	1
DFLAEG	-18.9	0	0	1	0	1
DFLPPP	152.2	0	0	1	0	1
DFTNRI	-17.3	0	0	1	0	1
DGGALG	-18.4	0	0	1	0	1
DGIIFA	-23.6	1	1	1	1	0
DGIVDQ	-20.9	0	0	1	0	1
DGKKSW	-20.4	0	0	1	0	1
DGKTIE	-20.5	0	0	1	0	1
DGKTKI	-21.4	0	0	1	0	1
DGKTPG	42.2	0	0	1	0	1
DGKTPR	46.9	0	0	1	0	1
DGLDIL	-20.1	0	0	1	0	1
DGNAGL	-19.7	0	0	1	0	1
DGSLNF	-23.7	1	0	0	0	0
DGSTDY	-20.9	0	0	1	0	1
DGTGSD	-18.8	0	0	1	0	1
DGVHQV	-21	0	0	1	0	1
DGYRGI	-16.5	0	0	1	0	1
DHAGTY	-21.1	0	0	1	0	1
DHENVV	-19	0	0	1	0	1
DHGAEI	-18	0	0	1	0	1
DHGQEA	-16.6	0	0	1	0	1
DHNVVT	-21.9	0	0	1	0	1
DHSHTP	94.9	0	0	1	0	1
DHVSII	-24.2	1	0	0	0	0
DIDIKI	-23.4	1	1	1	1	0
DIDQMF	-20.9	0	0	1	0	1
DIEVDL	-20.2	0	1	0	0	0
DIGNIV	-22.2	0	0	1	0	1
DIKIME	-22.3	0	1	0	0	0
DIKIRS	-19.4	0	0	1	0	1
DILSGK	-21.8	0	0	1	0	1
DILTYT	-23.1	1	1	1	1	0
DIQDQV	-19.7	0	0	1	0	1
DISEAE	-21.4	0	0	1	0	1
DKCKFL	-21.9	0	0	1	0	1
DKDQAL	-18.4	0	0	1	0	1
DKEQAL	-19	0	0	1	0	1
DKEQAQ	-19.5	0	0	1	0	1
DKFRGV	-16.4	0	0	1	0	1
DKGKTV	-21.2	0	0	1	0	1
DKIKLA	-22.2	0	0	1	0	1
DKKAVI	-22.5	0	0	1	0	1
DKLHSL	-22.9	0	0	1	0	1
DKMPLE	-5.6	0	0	1	0	1
DKRTVE	-17	0	0	1	0	1
DKYFHA	-19.8	0	0	1	0	1
DKYKDM	-20.4	0	0	1	0	1
DKYLET	-20.6	0	0	1	0	1
DLAFEK	-17.9	0	0	1	0	1
DLARFA	-18.9	0	1	0	0	0
DLATDD	-17.8	0	0	1	0	1
DLAVLV	-23.8	1	1	1	1	0
DLDALM	-18.1	0	0	1	0	1
DLEEVK	-19.2	0	0	1	0	1
DLFDRA	-16.4	0	1	0	0	0
DLFIST	-24.8	1	1	1	1	0
DLIDGI	-20.5	0	0	1	0	1
DLKISE	-22.9	0	0	1	0	1
DLKNVK	-20.5	0	0	1	0	1
DLLDDT	-17.2	0	0	1	0	1
DLLDRA	-15.3	0	1	0	0	0
DLLFKD	-17.6	0	1	0	0	0
DLLKNG	-22	0	0	1	0	1
DLLNLV	-20.3	0	1	0	0	0
DLLTQS	-21.7	0	0	1	0	1
DLMDFK	-19.3	0	0	1	0	1
DLNESL	-21.8	0	0	1	0	1
DLPPPP	174.5	0	0	1	0	1
DLQITN	-22.7	0	0	1	0	1
DLQNYC	-21.1	0	0	1	0	1
DLQPWH	-6.5	0	0	1	0	1
DLRQGL	-16.3	0	0	1	0	1
DLSAHQ	-23.5	1	0	0	0	0
DLSFSK	-20.7	0	0	1	0	1
DLSGKV	-20.8	0	0	1	0	1
DLSKVT	-23.3	1	0	0	0	0
DLSNVQ	-21.6	0	0	1	0	1
DLVADI	-22.1	0	1	0	0	0
DMFGGK	-18.9	0	0	1	0	1
DMGTVV	-22.4	0	0	1	0	1
DMIADS	-20.7	0	1	0	0	0
DMKEAN	-18.6	0	0	1	0	1
DMKRLE	-14.9	0	0	1	0	1
DMREAN	-14.8	0	0	1	0	1
DMVDSP	94.4	0	0	1	0	1
DMWRAY	-18.3	0	1	0	0	0
DNALED	-16.3	0	0	1	0	1
DNIKHV	-22.4	0	0	1	0	1
DNITHV	-22.8	0	0	1	0	1
DNLEKE	-18.8	0	0	1	0	1
DNLFEK	-17.1	0	0	1	0	1
DNTECL	-22.5	0	0	1	0	1
DNYLKL	-21.1	0	0	1	0	1
DPEKAA	33.1	0	0	1	0	1
DPKKAA	32	0	0	1	0	1
DPMLTP	135.8	0	0	1	0	1
DPNHFR	38.1	0	0	1	0	1
DPPRPR	115.6	0	0	1	0	1
DPQGIR	36.9	0	0	1	0	1
DPSGTK	31.7	0	0	1	0	1
DPTGTK	31.7	0	0	1	0	1
DPTVNW	31.9	0	0	1	0	1
DQAANE	-20.1	0	0	1	0	1
DQCCTS	-21.6	0	0	1	0	1
DQDLDA	-16.6	0	0	1	0	1
DQEANR	-16.1	0	0	1	0	1
DQEGDT	-15.3	0	0	1	0	1
DQFANE	-20.1	0	0	1	0	1
DQGTTI	-19.2	0	0	1	0	1
DQSTDY	-22	0	0	1	0	1
DQVCIA	-24	1	1	1	1	0
DQVFVW	-20.1	0	1	0	0	0
DQYSNQ	-21.2	0	0	1	0	1
DRAVKL	-17.8	0	0	1	0	1
DRFRGV	-11.7	0	0	1	0	1
DRGFFY	-16	0	0	1	0	1
DRGLTT	-15.5	0	0	1	0	1
DRIGAQ	-15.9	0	0	1	0	1
DRQHTL	-17.2	0	0	1	0	1
DRQLRL	-12.9	0	0	1	0	1
DRRRIA	-8.5	0	0	1	0	1
DRRRLA	-5.9	0	0	1	0	1
DRSALL	-18.4	0	0	1	0	1
DRSGYS	-17.7	0	0	1	0	1
DRSMNL	-18.7	0	0	1	0	1
DRTAGW	-16.8	0	0	1	0	1
DRVKDF	-17.8	0	0	1	0	1
DRVQSK	-18.4	0	0	1	0	1
DRYYRE	-10.6	0	1	0	0	0
DSADAE	-18.6	0	0	1	0	1
DSAPDC	-4.3	0	0	1	0	1
DSAVTP	91.6	0	0	1	0	1
DSDVWW	-20.7	0	0	1	0	1
DSFLKV	-22.7	0	0	1	0	1
DSGRDY	-15.5	0	0	1	0	1
DSGYEV	-17.7	0	0	1	0	1
DSHFPP	148.6	0	0	1	0	1
DSHKID	-19.1	0	0	1	0	1
DSKADQ	-19.8	0	0	1	0	1
DSNLPR	46.6	0	0	1	0	1
DSPQLA	10.5	0	0	1	0	1
DSRADQ	-15.2	0	0	1	0	1
DSVPAN	-5.9	0	0	1	0	1
DSYIIL	-21.8	0	1	0	0	0
DTDAGL	-18.2	0	0	1	0	1
DTILWK	-22.8	0	1	0	0	0
DTNKEE	-19.9	0	0	1	0	1
DTPSLE	10.9	0	0	1	0	1
DTSPRH	-2.2	0	0	1	0	1
DTVIIE	-25.3	1	1	1	1	0
DTWDQV	-18.5	0	0	1	0	1
DVAFVK	-21.1	0	1	0	0	0
DVFILD	-22	0	1	0	0	0
DVGILV	-23.7	1	0	0	0	0
DVGSNK	-21.3	0	0	1	0	1
DVKIME	-22.3	0	1	0	0	0
DVLANM	-23.1	1	1	1	1	0
DVLDNL	-20.7	0	0	1	0	1
DVMLLD	-20.6	0	1	0	0	0
DVRMVA	-18.6	0	1	0	0	0
DVWWGG	-17	0	0	1	0	1
DWCLYE	-20.8	0	1	0	0	0
DWPFCS	14.8	0	0	1	0	1
DWSFYI	-17.4	0	0	1	0	1
DWSFYL	-17.1	0	0	1	0	1
DWVCLA	-20.9	0	1	0	0	0
DYADGS	-18	0	0	1	0	1
DYEDRY	-15.5	0	0	1	0	1
DYGIFQ	-23.9	1	0	0	0	0
DYGILQ	-20.8	0	0	1	0	1
DYGMLL	-20.5	0	0	1	0	1
DYPQLG	11.9	0	0	1	0	1
DYQRLL	-16.5	0	0	1	0	1
EAAGHV	-22.3	0	0	1	0	1
EAANER	-14.6	0	0	1	0	1
EAAQGA	-20.8	0	0	1	0	1
EAEQRT	-15.8	0	0	1	0	1
EAERQA	-15	0	0	1	0	1
EAGAAL	-20.2	0	0	1	0	1
EAGIGD	-18.3	0	0	1	0	1
EAGQGA	-18.7	0	0	1	0	1
EAIKNV	-24.1	1	0	0	0	0
EAKDAG	-18.9	0	0	1	0	1
EAKEKN	-19.2	0	0	1	0	1
EAKHRE	-15.9	0	0	1	0	1
EAKVKK	-22.3	0	0	1	0	1
EAKVWE	-20.8	0	0	1	0	1
EAKVWV	-22.3	0	0	1	0	1
EALAAN	-20.5	0	1	0	0	0
EALCLL	-21.2	0	1	0	0	0
EALLND	-19.5	0	1	0	0	0
EALYLV	-19.7	0	1	0	0	0
EAMLND	-19.4	0	0	1	0	1
EANQPV	42.6	0	0	1	0	1
EANWKN	-17.1	0	0	1	0	1
EANYKG	-18.9	0	0	1	0	1
EANYKN	-18	0	0	1	0	1
EAPDTI	10.9	0	0	1	0	1
EAQIAI	-24.5	1	1	1	1	0
EASALG	-22.5	0	0	1	0	1
EATERT	-16.7	0	0	1	0	1
EAVQAA	-22.4	0	1	0	0	0
ECFFFE	-18.4	0	1	0	0	0
ECKEKL	-20.8	0	0	1	0	1
ECRVRF	-14.8	0	1	0	0	0
EDAQLI	-20.3	0	0	1	0	1
EDDSDV	-14.9	0	0	1	0	1
EDEAAG	-15.9	0	0	1	0	1
EDEEDD	-9.2	0	0	1	0	1
EDEEED	-8.7	0	0	1	0	1
EDEENF	-17.4	0	0	1	0	1
EDEVDE	-14.1	0	0	1	0	1
EDGKKS	-17.4	0	0	1	0	1
EDHAGT	-19	0	0	1	0	1
EDHENV	-18.9	0	0	1	0	1
EDIDQM	-16.8	0	0	1	0	1
EDKEQA	-17.3	0	0	1	0	1
EDKMPL	44.1	0	0	1	0	1
EDLAPG	42.6	0	0	1	0	1
EDLIDG	-18	0	0	1	0	1
EDLLNL	-19.4	0	0	1	0	1
EDLRLD	-12.7	0	0	1	0	1
EDLRQG	-13.5	0	0	1	0	1
EDQDLD	-12.7	0	0	1	0	1
EDRYYR	-8.3	0	0	1	0	1
EDSKAD	-18.9	0	0	1	0	1
EDSRAD	-15	0	0	1	0	1
EDVGSN	-18.8	0	0	1	0	1
EEAERQ	-14.7	0	0	1	0	1
EEAGIG	-19.4	0	0	1	0	1
EEAIKN	-19.7	0	0	1	0	1
EEATER	-14.6	0	0	1	0	1
EECKEK	-20.4	0	0	1	0	1
EECLFL	-21	0	1	0	0	0
EEDDSD	-12.2	0	0	1	0	1
EEDEEE	-11	0	0	1	0	1
EEDLAP	97.4	0	0	1	0	1
EEEDEE	-9.9	0	0	1	0	1
EEEEAD	-12.9	0	0	1	0	1
EEEEDE	-11.5	0	0	1	0	1
EEEEEA	-12.9	0	0	1	0	1
EEEEED	-9.8	0	0	1	0	1
EEEEEE	-10.9	0	0	1	0	1
EEEEER	-10.2	0	0	1	0	1
EEEEEV	-13.6	0	0	1	0	1
EEEEIL	-17.2	0	0	1	0	1
EEEILP	95.8	0	0	1	0	1
EEIQDE	-18.3	0	0	1	0	1
EEISEV	-19.8	0	0	1	0	1
EELRTL	-19.5	0	0	1	0	1
EENCAE	-18.6	0	0	1	0	1
EENFEE	-15.1	0	0	1	0	1
EEPYEE	15.9	0	0	1	0	1
EERDKG	-14.6	0	0	1	0	1
EERHLA	-14.4	0	0	1	0	1
EERHLS	-14.3	0	0	1	0	1
EERMNQ	-15.6	0	0	1	0	1
EERNDG	-14.4	0	0	1	0	1
EESFCG	-19.9	0	0	1	0	1
EEVVKD	-20.6	0	1	0	0	0
EEVVRE	-18.2	0	1	0	0	0
EEVVRV	-20	0	1	0	0	0
EFCRYG	-17.9	0	0	1	0	1
EFDERY	-17	0	0	1	0	1
EFETGF	-18.6	0	0	1	0	1
EFLAEG	-18.7	0	0	1	0	1
EFQKLL	-21.3	0	0	1	0	1
EFRHDS	-16.4	0	0	1	0	1
EFSLDD	-18.8	0	0	1	0	1
EFTPTE	-5.7	0	0	1	0	1
EFVCCP	92.1	0	0	1	0	1
EFVPSF	-9.8	0	0	1	0	1
EFVSDA	-20.5	0	0	1	0	1
EFWDNL	-18.1	0	0	1	0	1
EGALYL	-21.3	0	0	1	0	1
EGARQK	-15.6	0	0	1	0	1
EGDTDA	-16.5	0	0	1	0	1
EGGGVR	-15.3	0	0	1	0	1
EGILQY	-22.8	0	0	1	0	1
EGKIES	-19.8	0	0	1	0	1
EGKTIA	-21.3	0	0	1	0	1
EGLGVA	-21.4	0	0	1	0	1
EGMEKI	-20.2	0	0	1	0	1
EGPDSA	11.8	0	0	1	0	1
EGTAGD	-18.4	0	0	1	0	1
EGVLYV	-22.8	0	0	1	0	1
EHAHFQ	-20.2	0	0	1	0	1
EHALLA	-20.9	0	1	0	0	0
EHAMLA	-20.6	0	1	0	0	0
EHKSII	-21.6	0	0	1	0	1
EHNKKE	-19.4	0	0	1	0	1
EHSDLS	-19.5	0	0	1	0	1
EHVNVV	-23.1	1	0	0	0	0
EHVRMV	-18	0	1	0	0	0
EIDLLK	-19.6	0	1	0	0	0
EIEEQN	-18.3	0	0	1	0	1
EIENGV	-19.2	0	0	1	0	1
EIGYPA	44.3	0	0	1	0	1
EILGYL	-22.5	0	0	1	0	1
EILKNL	-23.7	1	0	0	0	0
EIQDEV	-18.3	0	0	1	0	1
EISEVK	-23.4	1	0	0	0	0
EIVYKS	-19.8	0	1	0	0	0
EIYPEL	-5.6	0	0	1	0	1
EKAAQM	-21.4	0	0	1	0	1
EKDEYA	-18.2	0	0	1	0	1
EKGGQT	-18.7	0	0	1	0	1
EKGTNR	-16.7	0	0	1	0	1
EKLDFK	-19	0	0	1	0	1
EKLKEA	-19.6	0	0	1	0	1
EKLMKA	-21.4	0	0	1	0	1
EKLSPL	38.3	0	0	1	0	1
EKLVPF	40.5	0	0	1	0	1
EKNLYL	-22.1	0	0	1	0	1
EKNRET	-15.2	0	0	1	0	1
EKRKCN	-16.7	0	0	1	0	1
EKRRYT	-11.3	0	0	1	0	1
EKTHCD	-20.5	0	0	1	0	1
EKVESL	-22.9	0	0	1	0	1
EKYERE	-16.4	0	0	1	0	1
ELARFA	-18.7	0	1	0	0	0
ELARTL	-19	0	0	1	0	1
ELEGAL	-18.3	0	0	1	0	1
ELGGGP	96.4	0	0	1	0	1
ELHGLT	-19.7	0	0	1	0	1
ELKSIL	-22.2	0	0	1	0	1
ELLGCE	-20.9	0	0	1	0	1
ELLIYK	-24.7	1	1	1	1	0
ELLKNG	-21.9	0	0	1	0	1
ELLPVN	-6.6	0	0	1	0	1
ELLQKE	-21.6	0	0	1	0	1
ELQEFK	-21.1	0	0	1	0	1
ELQEKL	-20.7	0	0	1	0	1
ELQIER	-17.2	0	1	0	0	0
ELQITN	-23.4	1	0	0	0	0
ELYKEI	-21.9	0	0	1	0	1
EMDLLT	-17.6	0	1	0	0	0
EMFNEF	-19.4	0	0	1	0	1
EMIGGA	-20.7	0	0	1	0	1
EMMVKR	-18	0	1	0	0	0
EMSDLS	-20.2	0	0	1	0	1
EMVLEM	-20.4	0	1	0	0	0
ENAKAK	-21.2	0	0	1	0	1
ENEHAH	-18.1	0	0	1	0	1
ENEVEP	97.5	0	0	1	0	1
ENFEEA	-17.5	0	0	1	0	1
ENFTET	-18.2	0	0	1	0	1
ENGKPN	45.5	0	0	1	0	1
ENGVVW	-22.4	0	0	1	0	1
ENIVAQ	-22.8	0	1	0	0	0
ENLKHQ	-19	0	0	1	0	1
ENMNRY	-17.1	0	0	1	0	1
ENMYRY	-16.3	0	0	1	0	1
ENPTYK	11.2	0	0	1	0	1
ENTLIC	-21.9	0	0	1	0	1
ENYITA	-22.2	0	1	0	0	0
EPDPSG	41.2	0	0	1	0	1
EPDPTG	41.2	0	0	1	0	1
EPEPEP	149.2	0	0	1	0	1
EPGSAG	32.2	0	0	1	0	1
EPKKVA	30.5	0	0	1	0	1
EPKPEP	147.2	0	0	1	0	1
EPNTGS	32	0	0	1	0	1
EPPKSG	52	0	0	1	0	1
EPQIAM	30.6	0	0	1	0	1
EPQVAM	30.6	0	0	1	0	1
EPRISY	34.1	0	0	1	0	1
EPRQEF	35.2	0	0	1	0	1
EPVDAR	36.6	0	0	1	0	1
EPYEEA	35	0	0	1	0	1
EPYFGY	34	0	0	1	0	1
EQALQV	-22.3	0	0	1	0	1
EQAQQI	-22.8	0	0	1	0	1
EQCCHK	-23.6	1	0	0	0	0
EQCCHN	-22.5	0	0	1	0	1
EQCCHR	-19.5	0	0	1	0	1
EQCCTS	-22	0	0	1	0	1
EQEAAN	-17.7	0	0	1	0	1
EQEDEV	-14.4	0	0	1	0	1
EQKDRQ	-14.5	0	0	1	0	1
EQLGPV	40.5	0	0	1	0	1
EQMCIT	-22.1	0	0	1	0	1
EQNKRL	-17.9	0	0	1	0	1
EQNYSD	-18.9	0	0	1	0	1
EQRTIQ	-18.1	0	0	1	0	1
EQSDLS	-20.8	0	0	1	0	1
EQVVAG	-23.6	1	1	1	1	0
ERCELA	-18.5	0	0	1	0	1
ERDKGK	-12.7	0	0	1	0	1
EREAKD	-12.8	0	0	1	0	1
EREAKE	-13.6	0	0	1	0	1
ERFFED	-10.3	0	0	1	0	1
ERGFFY	-16.2	0	0	1	0	1
ERGGVR	-11.5	0	0	1	0	1
ERHLSK	-17.6	0	0	1	0	1
ERIEKV	-19	0	0	1	0	1
ERLEAK	-17.3	0	0	1	0	1
ERMDMC	-15.6	0	0	1	0	1
ERMNQS	-15.6	0	0	1	0	1
ERMSQV	-17.7	0	0	1	0	1
ERNDGK	-15.3	0	0	1	0	1
ERQAKN	-15.1	0	0	1	0	1
ERQQLV	-17.1	0	0	1	0	1
ERTTSI	-18.8	0	0	1	0	1
ERVVEQ	-17.1	0	1	0	0	0
ERYAQG	-16.2	0	0	1	0	1
ERYEEC	-14.8	0	0	1	0	1
ESCGDR	-16.3	0	0	1	0	1
ESDVRM	-18.3	0	0	1	0	1
ESGAAA	-20.1	0	0	1	0	1
ESGELH	-19.5	0	0	1	0	1
ESGWGS	-16.6	0	0	1	0	1
ESHLHW	-21.7	0	0	1	0	1
ESHPDN	-4.1	0	0	1	0	1
ESLEQE	-18.5	0	0	1	0	1
ESLKSF	-24.8	1	0	0	0	0
ESLNAL	-21.7	0	0	1	0	1
ESNFNT	-18	0	0	1	0	1
ESNYNT	-20.6	0	0	1	0	1
ESQAYY	-23.3	1	0	0	0	0
ESQYIK	-21.2	0	0	1	0	1
ESSSGI	-23.1	1	0	0	0	0
ESSVTC	-23.7	1	0	0	0	0
ESSYNT	-21.4	0	0	1	0	1
ESVEEV	-20.1	0	0	1	0	1
ETDIKI	-23.1	1	0	0	0	0
ETDVKI	-22.9	0	0	1	0	1
ETEKRR	-12.4	0	0	1	0	1
ETGFEK	-17	0	0	1	0	1
ETGPCR	-0.7	0	0	1	0	1
ETHKLT	-21	0	0	1	0	1
ETHLAR	-18.3	0	0	1	0	1
ETHLHW	-21	0	0	1	0	1
ETHMAR	-18.3	0	0	1	0	1
ETKTTV	-21.3	0	0	1	0	1
ETPGDE	12.7	0	0	1	0	1
ETQPPS	48.2	0	0	1	0	1
ETSDAK	-21.3	0	0	1	0	1
ETVIIE	-25.2	1	1	1	1	0
ETWFFG	-18.5	0	0	1	0	1
ETWYLS	-17.8	0	1	0	0	0
EVDAAV	-20.5	0	1	0	0	0
EVDEEV	-16.9	0	0	1	0	1
EVDELL	-18.4	0	0	1	0	1
EVDIDI	-21.4	0	1	0	0	0
EVDLFI	-21.3	0	1	0	0	0
EVDLLK	-19.7	0	1	0	0	0
EVDPML	-4	0	0	1	0	1
EVEPVD	-2.6	0	0	1	0	1
EVGKAY	-23	1	0	0	0	0
EVGRAY	-18.5	0	0	1	0	1
EVHHQK	-22.5	0	0	1	0	1
EVISDA	-22.4	0	1	0	0	0
EVKMDA	-21.3	0	0	1	0	1
EVKSEK	-20.4	0	0	1	0	1
EVPPWT	20.2	0	0	1	0	1
EVPTDG	9.2	0	0	1	0	1
EVQGHE	-21.6	0	0	1	0	1
EVSASL	-25.8	1	0	0	0	0
EVVKDM	-22.6	0	1	0	0	0
EVVRVP	94.3	0	0	1	0	1
EVYGGG	-20.2	0	0	1	0	1
EVYPEL	-5.8	0	0	1	0	1
EWEEAE	-14.5	0	0	1	0	1
EWGRSG	-15.1	0	0	1	0	1
EYACRV	-18.2	0	1	0	0	0
EYDYRG	-14.8	0	0	1	0	1
EYETGF	-19.1	0	0	1	0	1
EYLKIA	-23.4	1	1	1	1	0
EYSLYI	-24.3	1	1	1	1	0
EYSNFS	-21.4	0	0	1	0	1
EYVCCP	91.8	0	0	1	0	1
FAANYL	-22.8	0	0	1	0	1
FAEDVG	-18.1	0	0	1	0	1
FAELAH	-20.6	0	1	0	0	0
FAFYNL	-20.6	0	1	0	0	0
FAKKGM	-19.3	0	0	1	0	1
FANEWG	-19	0	0	1	0	1
FAQTDL	-21.5	0	0	1	0	1
FATVYV	-24.4	1	1	1	1	0
FAVAEP	93.9	0	0	1	0	1
FAVDEH	-19.2	0	0	1	0	1
FAVRSL	-18.8	0	1	0	0	0
FAYVAR	-19.6	0	1	0	0	0
FCFLIL	-21.2	0	1	0	0	0
FCGKLN	-19.7	0	0	1	0	1
FCRYGA	-14.6	0	0	1	0	1
FCSLVL	-24.4	1	1	1	1	0
FDERYA	-13.3	0	0	1	0	1
FDLQNY	-21.8	0	0	1	0	1
FDRAVK	-16.2	0	0	1	0	1
FEAQIA	-21.8	0	0	1	0	1
FEDHEN	-15.2	0	0	1	0	1
FEEAIK	-20	0	0	1	0	1
FEETWA	-18	0	0	1	0	1
FEHVRM	-17.4	0	1	0	0	0
FEKGGQ	-17.2	0	0	1	0	1
FEKTHC	-19.1	0	0	1	0	1
FELLGC	-20.3	0	0	1	0	1
FEQMQN	-18.5	0	0	1	0	1
FERCEL	-17.3	0	0	1	0	1
FESLKS	-20.4	0	0	1	0	1
FESNFN	-19.6	0	0	1	0	1
FETEKR	-16.4	0	0	1	0	1
FETGFE	-19.2	0	0	1	0	1
FFAEDV	-20	0	1	0	0	0
FFEDHE	-17.1	0	0	1	0	1
FFEQMQ	-20.8	0	0	1	0	1
FFKNWR	-13.3	0	0	1	0	1
FFSASC	-22.5	0	0	1	0	1
FFSQSC	-22.3	0	0	1	0	1
FFTGDA	-20.3	0	0	1	0	1
FFWRFM	-8.3	0	1	0	0	0
FFYNPK	46	0	0	1	0	1
FFYSPK	42.4	0	0	1	0	1
FFYTPK	43.7	0	0	1	0	1
FGCCEA	-21.6	0	0	1	0	1
FGELFE	-18.4	0	0	1	0	1
FGGKDH	-18.9	0	0	1	0	1
FGGRMD	-14.5	0	0	1	0	1
FGNDYE	-19	0	0	1	0	1
FGSDYE	-19.5	0	0	1	0	1
FGVDSV	-20.4	0	0	1	0	1
FGYSGA	-19.8	0	0	1	0	1
FHARGN	-14.7	0	0	1	0	1
FHFLLS	-21.4	0	1	0	0	0
FHLTKS	-21	0	0	1	0	1
FHPPDI	19.8	0	0	1	0	1
FHPPHI	19.4	0	0	1	0	1
FHPPQI	20.6	0	0	1	0	1
FHPSDI	11.7	0	0	1	0	1
FIGHVD	-21.6	0	0	1	0	1
FIHPES	-6.4	0	0	1	0	1
FILDLG	-20.1	0	0	1	0	1
FIQFEN	-17.9	0	0	1	0	1
FISTQR	-20.6	0	0	1	0	1
FIYGGC	-20.7	0	0	1	0	1
FKDLNE	-19.8	0	0	1	0	1
FKDRVQ	-15.1	0	0	1	0	1
FKELQE	-19.5	0	0	1	0	1
FKNLLD	-19.4	0	0	1	0	1
FKNPQN	-5.7	0	0	1	0	1
FKNWRD	-11.6	0	0	1	0	1
FKVAYS	-22.6	0	1	0	0	0
FLAEGG	-20	0	0	1	0	1
FLGYFK	-21.8	0	0	1	0	1
FLHQER	-18	0	0	1	0	1
FLILGV	-23.7	1	1	1	1	0
FLKEAG	-20.3	0	0	1	0	1
FLKKVG	-21.9	0	0	1	0	1
FLKVLR	-17	0	1	0	0	0
FLKYFT	-17.6	0	1	0	0	0
FLLCSD	-20.8	0	0	1	0	1
FLLRAS	-18.6	0	0	1	0	1
FLLSCF	-23.5	1	1	1	1	0
FLNCYV	-24.1	1	1	1	1	0
FLPPPP	174.9	0	0	1	0	1
FLRVVR	-15.7	0	1	0	0	0
FLSPKS	-6	0	0	1	0	1
FLTGSQ	-20.9	0	0	1	0	1
FLVHSS	-23	1	0	0	0	0
FLVRSS	-19.1	0	0	1	0	1
FMFFII	-18.2	0	1	0	0	0
FMGHVD	-20.2	0	0	1	0	1
FMPCSG	10.8	0	0	1	0	1
FMPVSG	9.3	0	0	1	0	1
FNDNTE	-17.3	0	0	1	0	1
FNEFDE	-14.4	0	0	1	0	1
FNFLLS	-21.4	0	1	0	0	0
FNMLKK	-20.3	0	0	1	0	1
FNRTWQ	-14.2	0	0	1	0	1
FPLDLS	34.5	0	0	1	0	1
FPPIGR	57.6	0	0	1	0	1
FQEKVE	-19.7	0	0	1	0	1
FQINSR	-17.1	0	0	1	0	1
FQKAKE	-17.6	0	0	1	0	1
FQKLLG	-19.1	0	0	1	0	1
FQLFGS	-17.5	0	0	1	0	1
FRCLAE	-17.7	0	1	0	0	0
FRENAK	-15	0	0	1	0	1
FRGVEF	-16.7	0	0	1	0	1
FRHDSG	-15.7	0	0	1	0	1
FRPAGL	16.1	0	0	1	0	1
FRRDSH	-12.2	0	0	1	0	1
FSASCV	-22.3	0	0	1	0	1
FSCVMH	-24.4	1	1	1	1	0
FSIGST	-22.1	0	0	1	0	1
FSKDWS	-17.3	0	0	1	0	1
FSLDDL	-18.8	0	0	1	0	1
FSQSCA	-22.6	0	0	1	0	1
FSSPPV	45.7	0	0	1	0	1
FSTFDR	-15.4	0	0	1	0	1
FTANDS	-20.5	0	0	1	0	1
FTETDI	-20.8	0	0	1	0	1
FTETDV	-20.7	0	0	1	0	1
FTGDAY	-20.1	0	0	1	0	1
FTILDA	-22.6	0	1	0	0	0
FTLCFR	-18.3	0	1	0	0	0
FTLRDE	-16.3	0	0	1	0	1
FTLRDQ	-16	0	0	1	0	1
FTNRIN	-17.4	0	0	1	0	1
FTPTEK	10.9	0	0	1	0	1
FTVIIE	-26.2	1	1	1	1	0
FVATWS	-22.6	0	0	1	0	1
FVFPRE	-2.1	0	0	1	0	1
FVHDCV	-21.3	0	1	0	0	0
FVKQDQ	-23.1	1	0	0	0	0
FVLKHP	92.8	0	0	1	0	1
FVNQHL	-24	1	0	0	0	0
FVPNMI	10.3	0	0	1	0	1
FVPSFL	7.8	0	0	1	0	1
FVSDAL	-22.4	0	0	1	0	1
FVWKGK	-21.6	0	0	1	0	1
FWDNLE	-16.1	0	0	1	0	1
FYGGDS	-18.5	0	0	1	0	1
FYILAH	-23.9	1	1	1	1	0
FYLLVH	-24.6	1	1	1	1	0
FYLLYY	-24.1	1	1	1	1	0
FYNLLH	-21.9	0	1	0	0	0
FYNPKR	-0.8	0	0	1	0	1
FYTPKA	-6.8	0	0	1	0	1
FYTPKT	-6.4	0	0	1	0	1
GAAAAG	-23.1	1	0	0	0	0
GAAAIF	-26.1	1	0	0	0	0
GAAEPH	41.2	0	0	1	0	1
GAALSP	90.6	0	0	1	0	1
GAAPPG	45.6	0	0	1	0	1
GADGKT	-19.7	0	0	1	0	1
GADKYF	-22.8	0	0	1	0	1
GAEIVY	-23.9	1	0	0	0	0
GAFRCL	-19.7	0	0	1	0	1
GAGDVA	-20.7	0	0	1	0	1
GAIIGL	-25	1	0	0	0	0
GAKDMW	-19.8	0	0	1	0	1
GALLMG	-23.4	1	0	0	0	0
GALSIG	-25.5	1	0	0	0	0
GALYLK	-21.4	0	0	1	0	1
GANPVY	-11.5	0	0	1	0	1
GAQSGL	-22.6	0	0	1	0	1
GASQAD	-22.2	0	0	1	0	1
GATAIL	-26.4	1	0	0	0	0
GAVNAC	-23.5	1	0	0	0	0
GAVVGG	-24	1	0	0	0	0
GAWAAE	-20.8	0	0	1	0	1
GAWAAK	-21.5	0	0	1	0	1
GCCEAL	-23.7	1	0	0	0	0
GCGGNR	-16.4	0	0	1	0	1
GCNSFR	-19.2	0	0	1	0	1
GCRMKG	-16.5	0	0	1	0	1
GDCFIL	-19.9	0	0	1	0	1
GDENEH	-17.5	0	0	1	0	1
GDGLDI	-19.4	0	0	1	0	1
GDGVHQ	-20.6	0	0	1	0	1
GDHGQE	-19.7	0	0	1	0	1
GDQSTD	-20.3	0	0	1	0	1
GDRGFF	-15	0	0	1	0	1
GDRKDQ	-14	0	0	1	0	1
GDRSGY	-16.4	0	0	1	0	1
GDRSMN	-14.7	0	0	1	0	1
GDSGHG	-21	0	0	1	0	1
GDSYII	-22.3	0	0	1	0	1
GDTDAG	-19.5	0	0	1	0	1
GDTPSL	-7.6	0	0	1	0	1
GDTSPR	42.2	0	0	1	0	1
GDVAFV	-22.7	0	0	1	0	1
GEFEAG	-21.1	0	0	1	0	1
GEFETG	-19.8	0	0	1	0	1
GEFLAE	-21.7	0	0	1	0	1
GEFSLD	-21.2	0	0	1	0	1
GEFVSD	-22	0	0	1	0	1
GEKAKP	94	0	0	1	0	1
GELHGL	-22.4	0	0	1	0	1
GEMDLL	-20	0	0	1	0	1
GENFTE	-18.9	0	0	1	0	1
GEPPKS	18.2	0	0	1	0	1
GEQVRL	-19.9	0	0	1	0	1
GERGFF	-16.1	0	0	1	0	1
GEWTYD	-19.1	0	0	1	0	1
GEYETG	-19.8	0	0	1	0	1
GEYSLY	-22.5	0	0	1	0	1
GFAVAE	-23.8	1	0	0	0	0
GFEKGG	-19.8	0	0	1	0	1
GFFYNP	95.1	0	0	1	0	1
GFFYSP	94.2	0	0	1	0	1
GFFYTP	95.5	0	0	1	0	1
GFHPPD	47.1	0	0	1	0	1
GFHPPQ	46.1	0	0	1	0	1
GFIHPE	40.8	0	0	1	0	1
GFITKA	-23.6	1	0	0	0	0
GFKDLN	-17.7	0	0	1	0	1
GFLPPK	45.4	0	0	1	0	1
GFLSPK	37.3	0	0	1	0	1
GFSCVM	-24.5	1	0	0	0	0
GGALGR	-16.8	0	0	1	0	1
GGASQA	-22.8	0	0	1	0	1
GGAWAA	-20	0	0	1	0	1
GGCGGN	-21	0	0	1	0	1
GGDPNR	-1	0	0	1	0	1
GGDSYI	-21.2	0	0	1	0	1
GGGGGG	-17.7	0	0	1	0	1
GGGGWG	-18.9	0	0	1	0	1
GGGKVQ	-21	0	0	1	0	1
GGGNKK	-19.4	0	0	1	0	1
GGGQVE	-21.7	0	0	1	0	1
GGGSVQ	-22.2	0	0	1	0	1
GGGVRG	-16.9	0	0	1	0	1
GGGWGQ	-15.4	0	0	1	0	1
GGGWNT	-18.6	0	0	1	0	1
GGGWWY	-17.9	0	0	1	0	1
GGIAER	-17.5	0	0	1	0	1
GGKDHV	-19.2	0	0	1	0	1
GGKVQI	-23.6	1	0	0	0	0
GGLGGY	-21.6	0	0	1	0	1
GGNILY	-24.1	1	0	0	0	0
GGNKKI	-22.9	0	0	1	0	1
GGNLLY	-23.5	1	0	0	0	0
GGNRNN	-17.1	0	0	1	0	1
GGNRYP	97.4	0	0	1	0	1
GGPAER	15.1	0	0	1	0	1
GGQTRE	-18	0	0	1	0	1
GGQVEV	-24	1	0	0	0	0
GGRMDR	-11.7	0	0	1	0	1
GGRTEP	96.1	0	0	1	0	1
GGRWAA	-14.1	0	0	1	0	1
GGSRYP	96.2	0	0	1	0	1
GGSVQI	-26.2	1	0	0	0	0
GGSWGQ	-19.2	0	0	1	0	1
GGSWGT	-20.6	0	0	1	0	1
GGSWST	-20.8	0	0	1	0	1
GGVASG	-22.6	0	0	1	0	1
GGVRGP	96.7	0	0	1	0	1
GGVRVG	-19.4	0	0	1	0	1
GGVVIA	-26.3	1	0	0	0	0
GGVWAA	-20.4	0	0	1	0	1
GGWGQG	-19.3	0	0	1	0	1
GGWGQP	95.8	0	0	1	0	1
GGWGQQ	-19.2	0	0	1	0	1
GGWLLI	-22.8	0	0	1	0	1
GGWNTG	-20.5	0	0	1	0	1
GGWWYN	-17.2	0	0	1	0	1
GGYMLG	-21.3	0	0	1	0	1
GGYPAA	-7.5	0	0	1	0	1
GGYPAQ	-6.7	0	0	1	0	1
GGYPGG	-5.3	0	0	1	0	1
GGYPNQ	-6.7	0	0	1	0	1
GGYQGG	-19.9	0	0	1	0	1
GGYQQN	-21	0	0	1	0	1
GGYQQQ	-23.1	1	0	0	0	0
GGYQQY	-24.6	1	0	0	0	0
GHGAED	-17.5	0	0	1	0	1
GHKMYV	-21.5	0	0	1	0	1
GHKSFV	-21.3	0	0	1	0	1
GHLASL	-23	1	0	0	0	0
GHRHYT	-15.8	0	0	1	0	1
GHRIIE	-19.8	0	0	1	0	1
GHVDAG	-20.4	0	0	1	0	1
GHVTQA	-23.4	1	0	0	0	0
GIAEFW	-25.3	1	0	0	0	0
GIAERG	-18.1	0	0	1	0	1
GIDKFR	-17.7	0	0	1	0	1
GIDRFR	-13.1	0	0	1	0	1
GIEEEE	-18.4	0	0	1	0	1
GIFQIN	-20.9	0	0	1	0	1
GIGDTP	92.8	0	0	1	0	1
GIICSL	-25.5	1	1	1	1	0
GIIFAA	-23.6	1	1	1	1	0
GIIFCF	-22.7	0	1	0	0	0
GIITQG	-25	1	0	0	0	0
GIKLAN	-22	0	0	1	0	1
GILKNE	-24.4	1	0	0	0	0
GILQIN	-25.4	1	0	0	0	0
GILQYC	-24.8	1	0	0	0	0
GILVIS	-28.5	1	1	1	1	0
GIRAWV	-18.9	0	0	1	0	1
GIRDNE	-16.3	0	0	1	0	1
GIRIAK	-21	0	1	0	0	0
GISLAN	-24.5	1	0	0	0	0
GITDPL	39	0	0	1	0	1
GIVDQC	-22.7	0	0	1	0	1
GIVEQC	-23.9	1	0	0	0	0
GIVEVD	-23.5	1	1	1	1	0
GIYYVP	99.2	0	1	0	0	0
GKAYFE	-21.8	0	0	1	0	1
GKCGLV	-23.6	1	0	0	0	0
GKDHVS	-22.4	0	0	1	0	1
GKDPNH	-6.8	0	0	1	0	1
GKENTL	-22.2	0	0	1	0	1
GKEPGL	-6.2	0	0	1	0	1
GKIESG	-22.7	0	0	1	0	1
GKIVKI	-26	1	0	0	0	0
GKKSCH	-22.7	0	0	1	0	1
GKKSWK	-19.7	0	0	1	0	1
GKLESG	-22.4	0	0	1	0	1
GKLNMH	-23	1	0	0	0	0
GKPMII	5.8	0	0	1	0	1
GKPNFL	9.5	0	0	1	0	1
GKQLNL	-23.8	1	0	0	0	0
GKSTIG	-25.1	1	0	0	0	0
GKSTMG	-23.1	1	0	0	0	0
GKTIAI	-27.4	1	0	0	0	0
GKTIEV	-25.6	1	0	0	0	0
GKTKIA	-25.5	1	0	0	0	0
GKTKTS	-23.7	1	0	0	0	0
GKTLYD	-22.5	0	0	1	0	1
GKTPGA	-8.5	0	0	1	0	1
GKTPRA	-4.5	0	0	1	0	1
GKTVEV	-25.6	1	0	0	0	0
GKVESG	-22.5	0	0	1	0	1
GKVFVF	-23.5	1	0	0	0	0
GKVQII	-26.6	1	0	0	0	0
GKWEPD	45.2	0	0	1	0	1
GLCKKR	-17.6	0	0	1	0	1
GLDILS	-22.9	0	0	1	0	1
GLEYDY	-20.4	0	0	1	0	1
GLGCNS	-22.2	0	0	1	0	1
GLGDRK	-15.1	0	0	1	0	1
GLGGYM	-22.7	0	0	1	0	1
GLGRFP	95.2	0	0	1	0	1
GLGRSA	-17.7	0	0	1	0	1
GLHMSQ	-23.7	1	0	0	0	0
GLLAEP	91.9	0	0	1	0	1
GLLPVL	-10.7	0	0	1	0	1
GLLVIA	-27.4	1	1	1	1	0
GLMVGG	-23.3	1	0	0	0	0
GLPDKY	11	0	0	1	0	1
GLPSKY	9.1	0	0	1	0	1
GLPSLQ	7.8	0	0	1	0	1
GLQIWR	-20.4	0	0	1	0	1
GLTNIK	-25.3	1	0	0	0	0
GLTTRP	95.4	0	0	1	0	1
GLVFVS	-23.7	1	1	1	1	0
GLVPVL	-10.5	0	0	1	0	1
GMDGYR	-15.3	0	0	1	0	1
GMEKIV	-23.6	1	0	0	0	0
GMFNIQ	-19.3	0	0	1	0	1
GMKIIA	-24.9	1	0	0	0	0
GMLLPC	38.5	0	0	1	0	1
GMVDKR	-17.4	0	0	1	0	1
GNAGLL	-22	0	0	1	0	1
GNDALM	-20.5	0	0	1	0	1
GNDYED	-14.9	0	0	1	0	1
GNIHHK	-22.1	0	0	1	0	1
GNIVVL	-26.8	1	0	0	0	0
GNKKIE	-21.3	0	0	1	0	1
GNLGRL	-17.8	0	0	1	0	1
GNLLAA	-23.6	1	0	0	0	0
GNLLYL	-23.6	1	0	0	0	0
GNLQYD	-20.9	0	0	1	0	1
GNNFFL	-19.9	0	0	1	0	1
GNPAVS	8	0	0	1	0	1
GNRNNF	-18	0	0	1	0	1
GNRYPP	152.4	0	0	1	0	1
GNYDAA	-20.9	0	0	1	0	1
GPCRAM	32.3	0	0	1	0	1
GPDSAV	29.2	0	0	1	0	1
GPGGAW	31.6	0	0	1	0	1
GPGGRW	35.7	0	0	1	0	1
GPGGVW	30.3	0	0	1	0	1
GPHNDC	29.9	0	0	1	0	1
GPSLLE	28	0	0	1	0	1
GPVTQE	28.2	0	0	1	0	1
GQANAT	-23.1	1	0	0	0	0
GQEALE	-20.5	0	0	1	0	1
GQEQDS	-20.3	0	0	1	0	1
GQFYGG	-20.6	0	0	1	0	1
GQGAKD	-19.4	0	0	1	0	1
GQGGSW	-20.7	0	0	1	0	1
GQGQGQ	-21.1	0	0	1	0	1
GQGSPG	38.9	0	0	1	0	1
GQKGQA	-20.3	0	0	1	0	1
GQPHGG	9.9	0	0	1	0	1
GQSVVA	-27	1	0	0	0	0
GQTREH	-21.9	0	0	1	0	1
GQVEVK	-25	1	0	0	0	0
GRANPG	45.7	0	0	1	0	1
GRAYFE	-17.6	0	0	1	0	1
GRFPRP	108.9	0	0	1	0	1
GRFTLR	-16.5	0	0	1	0	1
GRGAED	-14	0	0	1	0	1
GRGFIT	-14.9	0	0	1	0	1
GRKQCK	-17	0	0	1	0	1
GRLYQS	-17.1	0	0	1	0	1
GRMDRI	-14.1	0	0	1	0	1
GRNGGD	-14.8	0	0	1	0	1
GRPEPG	66.3	0	0	1	0	1
GRQGWY	-17.5	0	0	1	0	1
GRSAGW	-18.8	0	0	1	0	1
GRSGKD	-15.1	0	0	1	0	1
GRTEPN	43.9	0	0	1	0	1
GRTTCT	-18.7	0	0	1	0	1
GSAGTW	-22.6	0	0	1	0	1
GSAMSR	-19.1	0	0	1	0	1
GSAQGG	-21.5	0	0	1	0	1
GSDDKK	-19.2	0	0	1	0	1
GSDYED	-16.6	0	0	1	0	1
GSGLTN	-21.2	0	0	1	0	1
GSGQGG	-19.6	0	0	1	0	1
GSHLVD	-22.6	0	0	1	0	1
GSHLVE	-23.9	1	0	0	0	0
GSIDMV	-22.7	0	0	1	0	1
GSILPT	38.4	0	0	1	0	1
GSKDNI	-21.4	0	0	1	0	1
GSLDNI	-22.8	0	0	1	0	1
GSLGNI	-24.1	1	0	0	0	0
GSLLPT	38.5	0	0	1	0	1
GSLNFN	-22.1	0	0	1	0	1
GSNKGA	-22.2	0	0	1	0	1
GSNLVE	-24.2	1	0	0	0	0
GSNTYG	-23.6	1	0	0	0	0
GSPGGN	10.6	0	0	1	0	1
GSPGTP	113.2	0	0	1	0	1
GSQARH	-19.4	0	0	1	0	1
GSRSRT	-12.5	0	0	1	0	1
GSRYPG	46.6	0	0	1	0	1
GSTDYG	-22	0	0	1	0	1
GSTENL	-24.1	1	0	0	0	0
GSTQLL	-24.8	1	0	0	0	0
GSVDKR	-17.6	0	0	1	0	1
GSVQIV	-26.4	1	0	0	0	0
GSVSNA	-24	1	0	0	0	0
GSWGQP	94.8	0	0	1	0	1
GSWGTG	-21.1	0	0	1	0	1
GSWSTG	-22	0	0	1	0	1
GTAGDA	-21.5	0	0	1	0	1
GTEILK	-24	1	0	0	0	0
GTFFIN	-18.3	0	0	1	0	1
GTFFIT	-16.1	0	0	1	0	1
GTFNII	-21.3	0	0	1	0	1
GTGFAV	-17.4	0	0	1	0	1
GTGGRT	-15.8	0	0	1	0	1
GTGSDD	-19	0	0	1	0	1
GTISHG	-23.3	1	0	0	0	0
GTKEGI	-21.9	0	0	1	0	1
GTKSCI	-24.2	1	0	0	0	0
GTKTCI	-24.9	1	0	0	0	0
GTNRKS	-18.8	0	0	1	0	1
GTPGKK	10	0	0	1	0	1
GTPGSR	12.2	0	0	1	0	1
GTSLVG	-25.3	1	0	0	0	0
GTTIAI	-25.3	1	0	0	0	0
GTTQWE	-20.7	0	0	1	0	1
GTVIIE	-27	1	1	1	1	0
GTVLFM	-24.5	1	0	0	0	0
GTWNPG	43	0	0	1	0	1
GTYGLG	-21.4	0	0	1	0	1
GTYYWH	-20.1	0	0	1	0	1
GVASGF	-24.1	1	0	0	0	0
GVDSVP	90.2	0	0	1	0	1
GVEEED	-17.2	0	0	1	0	1
GVEFVC	-21.3	0	0	1	0	1
GVHQVV	-26.4	1	0	0	0	0
GVLLTL	-24.4	1	1	1	1	0
GVNYFL	-20.1	0	0	1	0	1
GVRGPR	48.3	0	0	1	0	1
GVRVGH	-19.2	0	0	1	0	1
GVSLAN	-24.5	1	0	0	0	0
GVVEVD	-23.5	1	0	0	0	0
GVVIAT	-26.4	1	1	1	1	0
GVWAAE	-22.3	0	0	1	0	1
GVWAAK	-23	1	0	0	0	0
GWFLGW	-21.3	0	0	1	0	1
GWGQGG	-17.9	0	0	1	0	1
GWGQPH	44.6	0	0	1	0	1
GWGQQP	96.1	0	0	1	0	1
GWGSIL	-21.8	0	0	1	0	1
GWGSLL	-20	0	0	1	0	1
GWLLIQ	-23.6	1	1	1	1	0
GWNIPM	42.2	0	0	1	0	1
GWNTGG	-20.9	0	0	1	0	1
GWQFHL	-17.9	0	0	1	0	1
GWWYNN	-16.6	0	0	1	0	1
GWYLSW	-21.9	0	0	1	0	1
GYENPT	43.3	0	0	1	0	1
GYEVHH	-23	1	0	0	0	0
GYIEAL	-23.6	1	0	0	0	0
GYLAVA	-25.6	1	0	0	0	0
GYMLGS	-22.3	0	0	1	0	1
GYNAVL	-25.4	1	0	0	0	0
GYNQYN	-22.2	0	0	1	0	1
GYPAAG	7.4	0	0	1	0	1
GYPAQG	8.4	0	0	1	0	1
GYPHNP	115.8	0	0	1	0	1
GYPNQN	10.6	0	0	1	0	1
GYPNQQ	9.9	0	0	1	0	1
GYQAYN	-22.1	0	0	1	0	1
GYQAYQ	-22.7	0	0	1	0	1
GYQGGY	-22.1	0	0	1	0	1
GYQQNY	-25.8	1	0	0	0	0
GYQQYN	-22.3	0	0	1	0	1
GYRGIS	-18.9	0	0	1	0	1
GYSGAF	-23.9	1	0	0	0	0
GYSSPG	37.6	0	0	1	0	1
GYTGAF	-24.4	1	0	0	0	0
GYTGAG	-23.3	1	0	0	0	0
HAFLII	-22.4	0	1	0	0	0
HAGTYG	-23.4	1	0	0	0	0
HAHFQK	-20.6	0	0	1	0	1
HALLAK	-22.2	0	1	0	0	0
HAMLAK	-22.5	0	1	0	0	0
HARGNY	-17	0	0	1	0	1
HAVVAR	-20.3	0	1	0	0	0
HAVVSR	-20.3	0	1	0	0	0
HCDCNV	-21.3	0	0	1	0	1
HCLRRD	-11.6	0	1	0	0	0
HCLTIC	-25.1	1	1	1	1	0
HCPPVT	17.2	0	0	1	0	1
HCQNRD	-14.4	0	0	1	0	1
HCVRLL	-19.2	0	1	0	0	0
HDCVNI	-23.9	1	0	0	0	0
HDSGYE	-19.8	0	0	1	0	1
HDYGML	-18.5	0	0	1	0	1
HEDLLN	-16.3	0	0	1	0	1
HEICSK	-21.7	0	0	1	0	1
HENVVE	-22.1	0	0	1	0	1
HETQPP	148.2	0	0	1	0	1
HFEHVR	-16.2	0	0	1	0	1
HFGNDY	-20.1	0	0	1	0	1
HFLLSC	-22.1	0	1	0	0	0
HFQEKV	-20.7	0	0	1	0	1
HFQKAK	-20.9	0	0	1	0	1
HFRPAG	-2.2	0	0	1	0	1
HFTILD	-21	0	1	0	0	0
HFVWIA	-22	0	1	0	0	0
HFWQQD	-18.5	0	0	1	0	1
HGAEIV	-21.7	0	0	1	0	1
HGGGGW	-18	0	0	1	0	1
HGGGWG	-18.5	0	0	1	0	1
HGGPAE	-3.8	0	0	1	0	1
HGGSWG	-19.5	0	0	1	0	1
HGIVEV	-23.6	1	0	0	0	0
HGQEAL	-20.5	0	0	1	0	1
HGVVEV	-23.3	1	0	0	0	0
HGWLIM	-21.9	0	0	1	0	1
HGYENP	95.6	0	0	1	0	1
HHGVVE	-22.1	0	0	1	0	1
HHKPGG	-4.2	0	0	1	0	1
HHQKLV	-21.1	0	0	1	0	1
HIFIIM	-23.9	1	1	1	1	0
HIHTCI	-25.9	1	1	1	1	0
HIPTGT	8.7	0	0	1	0	1
HIVVPY	38.8	0	1	0	0	0
HKALFW	-24.1	1	1	1	1	0
HKIDNY	-22.4	0	0	1	0	1
HKIDSF	-21.8	0	0	1	0	1
HKLEKG	-19.9	0	0	1	0	1
HKLTFR	-17.7	0	0	1	0	1
HKMYVS	-21.1	0	1	0	0	0
HKPCNI	10.1	0	0	1	0	1
HKPGGG	11.3	0	0	1	0	1
HKSFVP	93.5	0	0	1	0	1
HKSIIC	-25.1	1	0	0	0	0
HLASLY	-24.1	1	0	0	0	0
HLCGSH	-22.5	0	0	1	0	1
HLCGSN	-21.3	0	0	1	0	1
HLHVIE	-23.2	1	1	1	1	0
HLHWHT	-20	0	1	0	0	0
HLRVIE	-20.4	0	1	0	0	0
HLRVIY	-20.8	0	1	0	0	0
HLSKMQ	-23	1	0	0	0	0
HLSNVS	-23.6	1	0	0	0	0
HLTKSV	-23.5	1	0	0	0	0
HLVDAL	-20.9	0	1	0	0	0
HLVEAL	-22.9	0	1	0	0	0
HLVTEV	-23.5	1	1	1	1	0
HLVYIM	-23.2	1	1	1	1	0
HMARVE	-17.8	0	1	0	0	0
HMNVQN	-22.3	0	0	1	0	1
HMSQKH	-21.4	0	0	1	0	1
HNDCGV	-18.5	0	0	1	0	1
HNKKAN	-18.7	0	0	1	0	1
HNKKEN	-18.5	0	0	1	0	1
HNPGYP	117.2	0	0	1	0	1
HNQWNK	-18.7	0	0	1	0	1
HNTCSL	-22	0	0	1	0	1
HPAENG	32.9	0	0	1	0	1
HPDNAL	34.4	0	0	1	0	1
HPESFN	34.6	0	0	1	0	1
HPPDIS	53.9	0	0	1	0	1
HPPENG	54.8	0	0	1	0	1
HPPHIE	53.8	0	0	1	0	1
HPPQIE	53.1	0	0	1	0	1
HPQIQK	32.1	0	0	1	0	1
HQERMD	-15.7	0	0	1	0	1
HQKLVF	-23	1	0	0	0	0
HQLIIM	-26.2	1	1	1	1	0
HQPGGG	11.8	0	0	1	0	1
HQVVGD	-21.3	0	0	1	0	1
HRERMS	-10.9	0	0	1	0	1
HREVQG	-16.5	0	0	1	0	1
HRIIEI	-20.7	0	1	0	0	0
HRPCNI	14.2	0	0	1	0	1
HSDLSF	-21.9	0	0	1	0	1
HSHTPW	41.9	0	0	1	0	1
HSLSSE	-21.4	0	0	1	0	1
HSLSTT	-21.6	0	0	1	0	1
HSQWNK	-19.6	0	0	1	0	1
HTAIEE	-22	0	1	0	0	0
HTAVDR	-18.6	0	1	0	0	0
HTCIEE	-23.4	1	1	1	1	0
HTEFTP	98	0	0	1	0	1
HTEIIE	-22.7	0	1	0	0	0
HTEMVL	-22.3	0	0	1	0	1
HTIRHY	-20.7	0	1	0	0	0
HTLKHF	-24.2	1	0	0	0	0
HTSSLQ	-24.4	1	0	0	0	0
HTVAKE	-21.8	0	0	1	0	1
HTVTTT	-20.7	0	0	1	0	1
HVAGAA	-22.7	0	0	1	0	1
HVDAGK	-19.6	0	0	1	0	1
HVFESE	-21.6	0	0	1	0	1
HVFNML	-21.8	0	1	0	0	0
HVHTAI	-26	1	1	1	1	0
HVIEER	-19	0	1	0	0	0
HVLAVD	-23	1	1	1	1	0
HVNVVF	-25.4	1	1	1	1	0
HVPGGG	9.9	0	0	1	0	1
HVRMVD	-17.7	0	1	0	0	0
HVSIIF	-27	1	1	1	1	0
HVTQAR	-20.1	0	0	1	0	1
HWHTVA	-21.5	0	1	0	0	0
HYFNIF	-21.9	0	1	0	0	0
HYIHSL	-22.7	0	1	0	0	0
HYQWNQ	-18.9	0	0	1	0	1
HYYAVA	-21.2	0	1	0	0	0
IAALLS	-22.4	0	1	0	0	0
IADIGN	-19.1	0	0	1	0	1
IAERGG	-14	0	0	1	0	1
IAIGKI	-21.9	0	0	1	0	1
IAIGKV	-21.6	0	0	1	0	1
IAIVEL	-23.4	1	1	1	1	0
IAKYGK	-17.1	0	0	1	0	1
IALENY	-23.6	1	1	1	1	0
IAMFCG	-18.5	0	0	1	0	1
IAQAIG	-22.5	0	0	1	0	1
IAQSIG	-22.5	0	0	1	0	1
IATPRG	-1.8	0	0	1	0	1
IATSLH	-21.8	0	0	1	0	1
IATTTT	-17.1	0	0	1	0	1
IATVIV	-26.6	1	1	1	1	0
IAVAIA	-25.4	1	1	1	1	0
IAYKPA	42.9	0	0	1	0	1
ICENIV	-21.2	0	1	0	0	0
ICHVFE	-22.5	0	1	0	0	0
ICPGYN	10.5	0	0	1	0	1
ICSLYQ	-22.4	0	1	0	0	0
IDGIIF	-21.3	0	1	0	0	0
IDIKIR	-18.8	0	1	0	0	0
IDKFRG	-9.9	0	0	1	0	1
IDLLKN	-18.5	0	0	1	0	1
IDMVDS	-18.9	0	0	1	0	1
IDNYLK	-17	0	0	1	0	1
IDQMFS	-19.6	0	0	1	0	1
IDRFRG	-5.2	0	0	1	0	1
IDRIGA	-14.9	0	0	1	0	1
IDSFLK	-19.3	0	0	1	0	1
IEALAA	-21.3	0	1	0	0	0
IEEEEI	-15.5	0	0	1	0	1
IEEQNK	-19.7	0	0	1	0	1
IEERMN	-14.6	0	0	1	0	1
IEEVPG	42.6	0	0	1	0	1
IEHKSI	-21.4	0	0	1	0	1
IEIDLL	-18.9	0	1	0	0	0
IEKVEH	-18.6	0	0	1	0	1
IELLKN	-19.5	0	0	1	0	1
IEMIFV	-22.9	0	1	0	0	0
IENGVV	-21.5	0	0	1	0	1
IERFFE	-11.2	0	1	0	0	0
IESGHI	-22	0	0	1	0	1
IETHKL	-20.6	0	0	1	0	1
IEVDAA	-19.6	0	1	0	0	0
IEVDLL	-18.9	0	1	0	0	0
IEVGKA	-20.5	0	0	1	0	1
IFAANY	-22.4	0	0	1	0	1
IFCFLI	-20.3	0	1	0	0	0
IFDFIQ	-17.7	0	1	0	0	0
IFDLQN	-17.5	0	0	1	0	1
IFMGHV	-20.5	0	0	1	0	1
IFQINS	-22.8	0	0	1	0	1
IFVWKG	-19	0	0	1	0	1
IGAEEK	-17.6	0	0	1	0	1
IGAQSG	-20.2	0	0	1	0	1
IGDTPS	42.7	0	0	1	0	1
IGGASQ	-19.4	0	0	1	0	1
IGGQIM	-20.9	0	0	1	0	1
IGHVDA	-21.9	0	0	1	0	1
IGKIVK	-22.7	0	0	1	0	1
IGLLVI	-25.3	1	1	1	1	0
IGLMVG	-23.2	1	0	0	0	0
IGNIVV	-24.7	1	0	0	0	0
IGSLDN	-18.2	0	0	1	0	1
IGSTEN	-19	0	0	1	0	1
IGYPAL	-6.6	0	0	1	0	1
IHFGND	-18.6	0	0	1	0	1
IHHGVV	-22.7	0	0	1	0	1
IHHKPG	42.3	0	0	1	0	1
IHPESF	11	0	0	1	0	1
IHSLSS	-22.4	0	0	1	0	1
IHTCIE	-22.1	0	1	0	0	0
IICPGY	-10	0	0	1	0	1
IIEHKS	-20.2	0	0	1	0	1
IIEING	-23.6	1	0	0	0	0
IIFAAN	-22.2	0	0	1	0	1
IIFCFL	-23.3	1	1	1	1	0
IIFMGH	-22.2	0	0	1	0	1
IIGLMV	-22.9	0	1	0	0	0
IINKKL	-22.2	0	0	1	0	1
IITQGA	-24.1	1	0	0	0	0
IIYTWQ	-19.9	0	1	0	0	0
IKEQED	-14.8	0	0	1	0	1
IKGVEE	-19.6	0	0	1	0	1
IKHVPG	40.1	0	0	1	0	1
IKIMER	-17.2	0	1	0	0	0
IKIRSC	-17.6	0	0	1	0	1
IKLALE	-21.1	0	1	0	0	0
IKLANA	-22.3	0	0	1	0	1
IKNVNT	-21.9	0	0	1	0	1
IKQHTV	-22.8	0	0	1	0	1
IKTEEI	-21.3	0	0	1	0	1
IKVLNA	-23	1	1	1	1	0
IKYLCC	-21.5	0	1	0	0	0
ILAHTE	-20.3	0	0	1	0	1
ILDAPG	42.4	0	0	1	0	1
ILENIS	-20.3	0	0	1	0	1
ILGVLL	-23	1	1	1	1	0
ILKNEN	-17	0	0	1	0	1
ILKNLV	-19.2	0	1	0	0	0
ILQINS	-23.8	1	0	0	0	0
ILQYCQ	-19.5	0	1	0	0	0
ILVISA	-25.1	1	1	1	1	0
ILVLFV	-25	1	1	1	1	0
IMERVV	-17.7	0	1	0	0	0
INGTSL	-21.7	0	0	1	0	1
INKKLD	-15.9	0	0	1	0	1
INKLKN	-16.9	0	0	1	0	1
INKMDD	-17.6	0	0	1	0	1
INSCHT	-21.9	0	0	1	0	1
INSRWW	-16.1	0	0	1	0	1
INSRYW	-17.6	0	0	1	0	1
IPAKTP	136.7	0	0	1	0	1
IPDMIA	31.9	0	0	1	0	1
IPEGTT	33	0	0	1	0	1
IPMGLL	33	0	0	1	0	1
IPSLEA	32	0	0	1	0	1
IPTGTT	31.5	0	0	1	0	1
IQAQKE	-20.2	0	0	1	0	1
IQDEVD	-17.3	0	0	1	0	1
IQHFQE	-17.7	0	0	1	0	1
IQKESQ	-20.3	0	0	1	0	1
IQNWCK	-18.8	0	0	1	0	1
IQRTPK	48.6	0	0	1	0	1
IQVYSR	-16.6	0	1	0	0	0
IRAWVA	-15.5	0	1	0	0	0
IRDNER	-7.5	0	0	1	0	1
IRIAKY	-18.1	0	1	0	0	0
IRQLSY	-18.9	0	1	0	0	0
IRSQVM	-18.5	0	0	1	0	1
IRVWGV	-14.7	0	1	0	0	0
ISARKG	-15.4	0	0	1	0	1
ISDARE	-16.2	0	0	1	0	1
ISEAEQ	-16.6	0	0	1	0	1
ISEPRI	-1.9	0	0	1	0	1
ISEVKM	-20.7	0	0	1	0	1
ISFLIF	-21.7	0	1	0	0	0
ISHGIV	-22.3	0	0	1	0	1
ISLANW	-22.7	0	0	1	0	1
ISNARE	-15.7	0	0	1	0	1
ISSLPY	39.6	0	0	1	0	1
ISTQRI	-18.7	0	0	1	0	1
ISYGND	-18.8	0	0	1	0	1
ISYIAD	-21.8	0	1	0	0	0
ITALQA	-22	0	1	0	0	0
ITHVPG	39.3	0	0	1	0	1
ITIKQH	-23.7	1	0	0	0	0
ITLVML	-24.4	1	1	1	1	0
ITNVVE	-24.4	1	1	1	1	0
ITQGAR	-16.4	0	0	1	0	1
ITVIIE	-26.9	1	1	1	1	0
ITVKQH	-23.9	1	0	0	0	0
IVDKYK	-21	0	0	1	0	1
IVDQCC	-20.6	0	0	1	0	1
IVELKS	-20.6	0	0	1	0	1
IVEQCC	-21.6	0	0	1	0	1
IVESGW	-20.6	0	0	1	0	1
IVEVDP	92.9	0	0	1	0	1
IVGALL	-23.1	1	0	0	0	0
IVIIEH	-23.9	1	1	1	1	0
IVISLV	-24.5	1	1	1	1	0
IVITLV	-25.2	1	1	1	1	0
IVLGQE	-21.9	0	0	1	0	1
IVPELE	10.4	0	0	1	0	1
IVVLMA	-24.2	1	1	1	1	0
IVVPYR	-4.3	0	0	1	0	1
IVYKPV	41	0	0	1	0	1
IVYKSP	92.3	0	0	1	0	1
IYERMN	-13.9	0	0	1	0	1
IYNETE	-20.5	0	0	1	0	1
IYPELQ	11.8	0	0	1	0	1
IYQWCG	-19.1	0	0	1	0	1
IYTWQG	-19.1	0	0	1	0	1
IYYVPK	42.6	0	0	1	0	1
KAAQIR	-19.6	0	0	1	0	1
KAAQMK	-21.6	0	0	1	0	1
KADKIK	-20.7	0	0	1	0	1
KADKKA	-20	0	0	1	0	1
KADQFA	-20.7	0	0	1	0	1
KAFESL	-23	1	0	0	0	0
KAFIIQ	-22	0	1	0	0	0
KAILFL	-24.5	1	1	1	1	0
KAINSC	-23.3	1	0	0	0	0
KAKERL	-14	0	0	1	0	1
KAKESL	-22.2	0	0	1	0	1
KAKGAD	-18.3	0	0	1	0	1
KAKTDH	-21.7	0	0	1	0	1
KALMDS	-22.2	0	0	1	0	1
KAVEIE	-23	1	0	0	0	0
KAVIQH	-23.6	1	1	1	1	0
KAVVLT	-24.5	1	1	1	1	0
KAYFET	-18.4	0	1	0	0	0
KCFAVR	-16.5	0	1	0	0	0
KCGLVP	90.4	0	0	1	0	1
KCGSKD	-18.8	0	0	1	0	1
KCGSLG	-21.3	0	0	1	0	1
KCHVFR	-19.5	0	1	0	0	0
KCKFLH	-17	0	0	1	0	1
KCNTAT	-22.2	0	0	1	0	1
KCPLMV	8.2	0	0	1	0	1
KCPSGC	8.8	0	0	1	0	1
KCRLIH	-18.6	0	1	0	0	0
KCRPYL	-1.8	0	0	1	0	1
KDAGRQ	-13.3	0	0	1	0	1
KDESSV	-20.3	0	0	1	0	1
KDEYAC	-16.1	0	0	1	0	1
KDFATV	-19.6	0	0	1	0	1
KDGIVD	-21.3	0	0	1	0	1
KDGTGS	-19.5	0	0	1	0	1
KDHSHT	-19.8	0	0	1	0	1
KDHVSI	-23.1	1	0	0	0	0
KDLEEV	-18.6	0	0	1	0	1
KDLLFK	-20	0	1	0	0	0
KDLNES	-18.7	0	0	1	0	1
KDMFGG	-16.1	0	0	1	0	1
KDMGTV	-20.5	0	0	1	0	1
KDMWRA	-11.7	0	0	1	0	1
KDNIKH	-18.7	0	0	1	0	1
KDPNHF	11.8	0	0	1	0	1
KDRQHT	-13.2	0	0	1	0	1
KDRVQS	-17.2	0	0	1	0	1
KDSGRD	-13.2	0	0	1	0	1
KDWSFY	-20.6	0	0	1	0	1
KEAGQG	-20.5	0	0	1	0	1
KEAKVK	-22	0	0	1	0	1
KEANYK	-20.8	0	0	1	0	1
KEATPA	39.7	0	0	1	0	1
KECLIN	-22.8	0	0	1	0	1
KEDGKK	-18.1	0	0	1	0	1
KEERND	-16.8	0	0	1	0	1
KEGILQ	-21.6	0	0	1	0	1
KEHVNV	-23.5	1	0	0	0	0
KEIKKN	-18.9	0	0	1	0	1
KEKLVP	93.2	0	0	1	0	1
KEKNRE	-12	0	0	1	0	1
KELQEF	-21.9	0	0	1	0	1
KENIIF	-23.5	1	0	0	0	0
KENTLI	-22.2	0	0	1	0	1
KEPGLQ	10.9	0	0	1	0	1
KEQALQ	-19.9	0	0	1	0	1
KEQAQQ	-19.7	0	0	1	0	1
KEQEDE	-18.1	0	0	1	0	1
KEQNYS	-21.1	0	0	1	0	1
KERLEA	-17.8	0	0	1	0	1
KESCGD	-20.8	0	0	1	0	1
KESPPK	46.9	0	0	1	0	1
KESQYI	-24.4	1	0	0	0	0
KEWEEA	-18.4	0	0	1	0	1
KFFEQM	-20.7	0	0	1	0	1
KFLHQE	-19.9	0	0	1	0	1
KFRGVE	-13.9	0	0	1	0	1
KGADGK	-19.2	0	0	1	0	1
KGADKY	-19	0	0	1	0	1
KGAIIG	-23.6	1	0	0	0	0
KGDKEL	-19.8	0	0	1	0	1
KGEADA	-19.6	0	0	1	0	1
KGEFET	-14.3	0	0	1	0	1
KGEILG	-20.9	0	0	1	0	1
KGENFT	-19	0	0	1	0	1
KGEYET	-16.3	0	0	1	0	1
KGGQTR	-16.9	0	0	1	0	1
KGGTSR	-16.8	0	0	1	0	1
KGIEEE	-20.2	0	0	1	0	1
KGIVEQ	-23.5	1	0	0	0	0
KGKTKT	-16.9	0	0	1	0	1
KGKTVE	-21.6	0	0	1	0	1
KGLIDE	-22.2	0	0	1	0	1
KGMKII	-23.9	1	0	0	0	0
KGMTRD	-14.4	0	0	1	0	1
KGQANA	-21.8	0	0	1	0	1
KGRKQC	-16	0	0	1	0	1
KGTNRK	-15.6	0	0	1	0	1
KGVEEE	-19.9	0	0	1	0	1
KGVSLA	-22.5	0	0	1	0	1
KHFEHV	-20.7	0	0	1	0	1
KHFTIL	-21.1	0	0	1	0	1
KHPQIQ	10	0	0	1	0	1
KHQPGG	-6.3	0	0	1	0	1
KHRERM	-8.4	0	0	1	0	1
KHTEMV	-21.5	0	0	1	0	1
KHVAGA	-21.6	0	0	1	0	1
KHVPGG	-6.2	0	0	1	0	1
KIATPR	42.7	0	0	1	0	1
KIDNYL	-21.2	0	0	1	0	1
KIDSFL	-22.4	0	0	1	0	1
KIEKVE	-22	0	0	1	0	1
KIESGH	-22.3	0	0	1	0	1
KIETHK	-24.1	1	0	0	0	0
KIFVWK	-23.9	1	1	1	1	0
KIGGDK	-20.9	0	0	1	0	1
KIGSLD	-21.3	0	0	1	0	1
KIGSTE	-22.9	0	0	1	0	1
KIKLAL	-21.4	0	1	0	0	0
KIMERV	-17.7	0	1	0	0	0
KIQVYS	-25.7	1	1	1	1	0
KIVKWD	-21.4	0	1	0	0	0
KKAAQI	-23.5	1	0	0	0	0
KKAVIQ	-24	1	0	0	0	0
KKEHVN	-20.1	0	0	1	0	1
KKGMKI	-20.7	0	0	1	0	1
KKGRKQ	-13.2	0	0	1	0	1
KKIETH	-22.8	0	0	1	0	1
KKKQYT	-19.1	0	0	1	0	1
KKLDLS	-19.7	0	0	1	0	1
KKLVVK	-24.8	1	1	1	1	0
KKLYEA	-19.7	0	0	1	0	1
KKPPAF	15.8	0	0	1	0	1
KKQYTS	-20.9	0	0	1	0	1
KKRPKP	109.2	0	0	1	0	1
KKSCHT	-23.6	1	0	0	0	0
KKSWKR	-12.9	0	0	1	0	1
KKTLKL	-21.9	0	0	1	0	1
KKVAVV	-25.2	1	0	0	0	0
KKYVRA	-19.5	0	1	0	0	0
KLALEK	-22.1	0	0	1	0	1
KLANAT	-22.9	0	0	1	0	1
KLDFKD	-17	0	0	1	0	1
KLDLSN	-19.7	0	0	1	0	1
KLEKGT	-20.5	0	0	1	0	1
KLESGS	-20.9	0	0	1	0	1
KLFIIQ	-22.5	0	1	0	0	0
KLHSLS	-22.2	0	0	1	0	1
KLKEAK	-20.2	0	0	1	0	1
KLKNSL	-21.6	0	0	1	0	1
KLLDNW	-21	0	0	1	0	1
KLLEIA	-23.9	1	1	1	1	0
KLLGIA	-23.5	1	0	0	0	0
KLLIYE	-23.8	1	1	1	1	0
KLLKCR	-17.9	0	1	0	0	0
KLMKAF	-25.2	1	0	0	0	0
KLNMHI	-24.7	1	0	0	0	0
KLNMHV	-24.1	1	0	0	0	0
KLRALL	-17.1	0	1	0	0	0
KLRPVA	-0.6	0	0	1	0	1
KLSHYI	-24.5	1	0	0	0	0
KLTERL	-18	0	0	1	0	1
KLTFRE	-15.4	0	0	1	0	1
KLVFFA	-22.4	0	1	0	0	0
KLVPFL	-8.9	0	0	1	0	1
KLVSSS	-24.1	1	0	0	0	0
KLVVKV	-24.1	1	1	1	1	0
KLYEAK	-22.3	0	0	1	0	1
KLYKVS	-21.6	0	0	1	0	1
KMDAEF	-20.9	0	0	1	0	1
KMDDPT	45.3	0	0	1	0	1
KMFFIQ	-17.8	0	1	0	0	0
KMGPAA	-6.3	0	0	1	0	1
KMICHV	-23.3	1	1	1	1	0
KMKDLG	-17.5	0	0	1	0	1
KMMERV	-16.2	0	0	1	0	1
KMPLED	13	0	0	1	0	1
KMQNHG	-22	0	0	1	0	1
KMQQNG	-21.7	0	0	1	0	1
KMYVSE	-24	1	1	1	1	0
KNGKKI	-19.5	0	0	1	0	1
KNLLDH	-22.3	0	0	1	0	1
KNLLFN	-20.1	0	0	1	0	1
KNLPKA	-4.9	0	0	1	0	1
KNLVLP	93.1	0	0	1	0	1
KNPQNF	10.5	0	0	1	0	1
KNRETW	-15.9	0	0	1	0	1
KNSDKY	-20.7	0	0	1	0	1
KNVKSK	-21.8	0	0	1	0	1
KNVNTA	-22.3	0	0	1	0	1
KPAPGT	39.3	0	0	1	0	1
KPCNIF	28.1	0	0	1	0	1
KPEPKP	146.9	0	0	1	0	1
KPFVPN	86	0	0	1	0	1
KPGGGQ	33.2	0	0	1	0	1
KPGGGW	34.1	0	0	1	0	1
KPGGWN	34.1	0	0	1	0	1
KPKKTL	31.1	0	0	1	0	1
KPKTNL	31.9	0	0	1	0	1
KPKTNM	32	0	0	1	0	1
KPLQNF	31.3	0	0	1	0	1
KPNFLN	36.1	0	0	1	0	1
KPNKPK	86.5	0	0	1	0	1
KPPAFA	51.4	0	0	1	0	1
KPSKPK	84.1	0	0	1	0	1
KPVDLS	31.1	0	0	1	0	1
KPVDQY	32.7	0	0	1	0	1
KPVTEA	29.1	0	0	1	0	1
KPWENF	33.8	0	0	1	0	1
KQCKTH	-24.3	1	0	0	0	0
KQCRSH	-22.7	0	0	1	0	1
KQDQVC	-20.5	0	0	1	0	1
KQFFKN	-16.9	0	0	1	0	1
KQHTTT	-18.8	0	0	1	0	1
KQHTVT	-22.4	0	0	1	0	1
KQIWRI	-14.6	0	1	0	0	0
KQLNLK	-20	0	0	1	0	1
KQTDLA	-21.2	0	0	1	0	1
KQYTSI	-23.9	1	0	0	0	0
KRCSNL	-20.3	0	0	1	0	1
KRDVDP	98.2	0	0	1	0	1
KRGIVE	-20.2	0	0	1	0	1
KRGPGG	-0.3	0	0	1	0	1
KRKCNT	-15.9	0	0	1	0	1
KRLEVD	-17.6	0	0	1	0	1
KRLLEG	-16.5	0	0	1	0	1
KRPKPG	66.7	0	0	1	0	1
KRQYGT	-15.5	0	0	1	0	1
KRRYFL	-9.6	0	0	1	0	1
KRRYTI	-10.9	0	0	1	0	1
KRTVEK	-19.3	0	0	1	0	1
KRVVRD	-11.7	0	1	0	0	0
KRVVSD	-19.1	0	1	0	0	0
KSCHTA	-24.5	1	0	0	0	0
KSCHTG	-23.7	1	0	0	0	0
KSEKLD	-18.7	0	0	1	0	1
[truncated: 2,485 more rows]

## Sheet: FoldAmyloid_hybrid
seq	3D_En	3D_amyl	test_amyl	cmp	TP	TN
AAAAAA	-24.7	1	0	0	0	0
AAAAAT	-24.3	1	0	0	0	0
AAAAGA	-23.3	1	0	0	0	0
AAAGAV	-24.3	1	0	0	0	0
AAAVAA	-26.2	1	1	1	1	0
AADRGL	-16.2	0	0	1	0	1
AAEFVP	93.7	0	0	1	0	1
AAELRN	-16.6	0	0	1	0	1
AAEVIS	-24.2	1	0	0	0	0
AAGAVV	-23.8	1	0	0	0	0
AAGGYP	91.2	0	0	1	0	1
AAGHVT	-22.1	0	0	1	0	1
AAIFTV	-21.4	0	1	0	0	0
AAKRGP	98.3	0	0	1	0	1
AAKVIS	-24.6	1	0	0	0	0
AALLSP	90.3	0	0	1	0	1
AALSPL	36.1	0	0	1	0	1
AALWRF	-17.9	0	1	0	0	0
AANAGT	-21.6	0	0	1	0	1
AANERQ	-17.5	0	0	1	0	1
AANEWG	-20.7	0	0	1	0	1
AANLNG	-22.7	0	0	1	0	1
AANYLG	-19.9	0	0	1	0	1
AAPPGQ	17	0	0	1	0	1
AAQHGM	-21.9	0	0	1	0	1
AAQIRS	-20.1	0	0	1	0	1
AAQMKS	-22.8	0	0	1	0	1
AAQRGP	97.5	0	0	1	0	1
AARRFF	-14.8	0	0	1	0	1
AARRGP	102.6	0	0	1	0	1
AASTPD	40.3	0	0	1	0	1
AAVTPE	38.6	0	0	1	0	1
ACAKRV	-20.6	0	0	1	0	1
ADAGKE	-20.3	0	0	1	0	1
ADAPSQ	-6.4	0	0	1	0	1
ADAVTL	-22.5	0	0	1	0	1
ADECLN	-17.2	0	0	1	0	1
ADEVSA	-20.9	0	0	1	0	1
ADGKTK	-20.2	0	0	1	0	1
ADIGNI	-22.1	0	0	1	0	1
ADISEA	-20.8	0	0	1	0	1
ADKIKL	-20.5	0	0	1	0	1
ADKKAV	-20.5	0	0	1	0	1
ADKYFH	-17.8	0	0	1	0	1
ADLAVL	-23.8	1	0	0	0	0
ADLMDF	-21.7	0	0	1	0	1
ADLVAD	-21	0	0	1	0	1
ADPPRP	128.8	0	0	1	0	1
ADQAAN	-19.9	0	0	1	0	1
ADQEAN	-19.2	0	0	1	0	1
ADQFAN	-17.8	0	0	1	0	1
ADRGLT	-14	0	0	1	0	1
ADVGIL	-22.9	0	0	1	0	1
ADWVCL	-22	0	1	0	0	0
AEDVGS	-20.2	0	0	1	0	1
AEEAGI	-19.7	0	0	1	0	1
AEEIQD	-19.2	0	0	1	0	1
AEESDN	-16.8	0	0	1	0	1
AEFRHD	-18.9	0	0	1	0	1
AEFVPS	41.7	0	0	1	0	1
AEGGGV	-19.6	0	0	1	0	1
AEGYAL	-21.2	0	0	1	0	1
AEIVYK	-25.5	1	1	1	1	0
AEKLFD	-18.9	0	0	1	0	1
AELAHL	-22.9	0	0	1	0	1
AEMEYL	-22.4	0	0	1	0	1
AENGKP	95.2	0	0	1	0	1
AENGKS	-19.7	0	0	1	0	1
AENKDR	-16.3	0	0	1	0	1
AEPQIA	8.5	0	0	1	0	1
AEPQVA	8.5	0	0	1	0	1
AEPRQE	15.1	0	0	1	0	1
AEQKDR	-17.2	0	0	1	0	1
AEQRTI	-22.6	0	0	1	0	1
AERGGV	-15.5	0	0	1	0	1
AERQAK	-16.5	0	0	1	0	1
AETGPC	38.8	0	0	1	0	1
AEVISD	-22.2	0	0	1	0	1
AEVISN	-23.1	1	0	0	0	0
AEVLAL	-23.4	1	1	1	1	0
AEVYGG	-20.6	0	0	1	0	1
AFAKKG	-23.1	1	0	0	0	0
AFEKGW	-19.7	0	0	1	0	1
AFESLK	-20.3	0	0	1	0	1
AFLRVV	-21.7	0	1	0	0	0
AFRCLA	-17.1	0	1	0	0	0
AFVNQH	-23.4	1	0	0	0	0
AFYNLL	-22.3	0	1	0	0	0
AGAAAA	-23.7	1	0	0	0	0
AGAALS	-23.4	1	0	0	0	0
AGAVVG	-23.9	1	0	0	0	0
AGDALI	-21	0	0	1	0	1
AGDVAF	-21.6	0	0	1	0	1
AGGGYP	91.9	0	0	1	0	1
AGGYPA	42.3	0	0	1	0	1
AGGYPN	43.8	0	0	1	0	1
AGHVTQ	-24.3	1	0	0	0	0
AGIGDT	-20.8	0	0	1	0	1
AGKCGL	-20.3	0	0	1	0	1
AGKEPG	42.1	0	0	1	0	1
AGKSTI	-23.6	1	0	0	0	0
AGKSTL	-22.9	0	0	1	0	1
AGKSTM	-22.5	0	0	1	0	1
AGLLAE	-22.3	0	1	0	0	0
AGLPDK	-6.9	0	0	1	0	1
AGLVFV	-25.9	1	1	1	1	0
AGQGAK	-21.4	0	0	1	0	1
AGRQGW	-15.6	0	0	1	0	1
AGTGFA	-22.8	0	0	1	0	1
AGTMYY	-25.1	1	0	0	0	0
AGTYGL	-21.4	0	0	1	0	1
AGVNYF	-24.2	1	0	0	0	0
AGWNIP	93.1	0	0	1	0	1
AGYIEA	-24	1	0	0	0	0
AHFQKA	-21.3	0	0	1	0	1
AHTEFT	-22.1	0	0	1	0	1
AIFTVQ	-23.2	1	1	1	1	0
AIGKIV	-25.4	1	0	0	0	0
AIGQAF	-25.5	1	0	0	0	0
AIIGLM	-24.7	1	1	1	1	0
AIKNVN	-22.4	0	0	1	0	1
AINKIQ	-24.2	1	0	0	0	0
AINSCH	-24.8	1	0	0	0	0
AIVELK	-24.5	1	1	1	1	0
AKADKI	-23.1	1	0	0	0	0
AKAKTD	-20.6	0	0	1	0	1
AKDAGR	-15.3	0	0	1	0	1
AKDMWR	-15.7	0	0	1	0	1
AKEKNR	-17	0	0	1	0	1
AKERLE	-15.7	0	0	1	0	1
AKESCG	-21.3	0	0	1	0	1
AKESLE	-19.8	0	0	1	0	1
AKESPP	143.9	0	0	1	0	1
AKHRER	-12.4	0	0	1	0	1
AKKGMK	-19.2	0	0	1	0	1
AKLYKV	-22.1	0	1	0	0	0
AKNLPK	40.8	0	0	1	0	1
AKPFVP	114.5	0	0	1	0	1
AKQTDL	-23.2	1	0	0	0	0
AKRGPG	44.9	0	0	1	0	1
AKRVVR	-15.4	0	0	1	0	1
AKRVVS	-20	0	0	1	0	1
AKSRLQ	-19.1	0	0	1	0	1
AKSTPT	39.3	0	0	1	0	1
AKTAGV	-24.1	1	0	0	0	0
AKTDHG	-21.4	0	0	1	0	1
AKTPPA	43.9	0	0	1	0	1
AKTQGV	-24	1	0	0	0	0
AKVISD	-23.4	1	0	0	0	0
AKVISN	-23.8	1	0	0	0	0
AKVKKL	-23.2	1	0	0	0	0
AKVWEK	-19.7	0	0	1	0	1
AKVWVK	-22.4	0	1	0	0	0
AKYGKT	-20.3	0	0	1	0	1
ALAANA	-24.5	1	0	0	0	0
ALEDLR	-15	0	0	1	0	1
ALEDQD	-16.7	0	0	1	0	1
ALEEYT	-20.5	0	0	1	0	1
ALEKLK	-21.1	0	0	1	0	1
ALENYI	-22	0	0	1	0	1
ALENYL	-21.3	0	0	1	0	1
ALESYL	-22.3	0	0	1	0	1
ALEVPT	40.9	0	0	1	0	1
ALGKQL	-23.4	1	0	0	0	0
ALIGLL	-23.9	1	1	1	1	0
ALIKEQ	-22.9	0	0	1	0	1
ALLAKT	-23.4	1	0	0	0	0
ALLALW	-24.1	1	1	1	1	0
ALLKSK	-23.8	1	0	0	0	0
ALLMGL	-24	1	1	1	1	0
ALLNDR	-17.6	0	0	1	0	1
ALLQDD	-20.9	0	0	1	0	1
ALLSPY	36	0	0	1	0	1
ALLVPD	39.8	0	0	1	0	1
ALLVPE	38.8	0	0	1	0	1
ALMADL	-23.4	1	1	1	1	0
ALMDSN	-20.7	0	0	1	0	1
ALMPSL	-8.5	0	0	1	0	1
ALQADP	92.8	0	0	1	0	1
ALQAVP	90.2	0	0	1	0	1
ALQVSE	-24.8	1	0	0	0	0
ALSIGD	-24.2	1	0	0	0	0
ALSPLP	99	0	0	1	0	1
ALWRFA	-18.7	0	1	0	0	0
ALYLKE	-22	0	1	0	0	0
ALYLVC	-22.4	0	1	0	0	0
AMFCGK	-21.2	0	1	0	0	0
AMLAKT	-22.7	0	0	1	0	1
AMLNDR	-17.5	0	0	1	0	1
AMSRPL	43.9	0	0	1	0	1
ANAGTG	-21.3	0	0	1	0	1
ANATKK	-24.9	1	0	0	0	0
ANATRI	-21.8	0	0	1	0	1
ANERQQ	-15.3	0	0	1	0	1
ANEWGR	-12.1	0	0	1	0	1
ANLLHG	-23	1	1	1	1	0
ANMISE	-23.8	1	0	0	0	0
ANPGGY	10.3	0	0	1	0	1
ANPVYG	8.9	0	0	1	0	1
ANQPVS	-9.2	0	0	1	0	1
ANQPVT	-8.9	0	0	1	0	1
ANRWGR	-8.2	0	0	1	0	1
ANTENE	-22.8	0	0	1	0	1
ANWKNS	-20.8	0	0	1	0	1
ANWMCL	-22.1	0	1	0	0	0
ANWVCL	-23.5	1	1	1	1	0
ANYKNS	-21.5	0	0	1	0	1
ANYLGS	-20.9	0	0	1	0	1
APDCWD	34.3	0	0	1	0	1
APDTIL	29.7	0	0	1	0	1
APGHKM	30.7	0	0	1	0	1
APGHKS	30.1	0	0	1	0	1
APKKEH	31.5	0	0	1	0	1
APKTPP	187.5	0	0	1	0	1
APNHAV	30.2	0	0	1	0	1
APPGQK	53.1	0	0	1	0	1
APPPPP	214.4	0	0	1	0	1
APRSLR	39.8	0	0	1	0	1
APVPMP	141.3	0	0	1	0	1
AQAFVN	-20.6	0	1	0	0	0
AQAIGQ	-25	1	0	0	0	0
AQEAVS	-22.6	0	0	1	0	1
AQFEAS	-22.5	0	0	1	0	1
AQFIIS	-23.1	1	1	1	1	0
AQGGSW	-21.8	0	0	1	0	1
AQGGYP	92	0	0	1	0	1
AQGRGF	-21.6	0	0	1	0	1
AQIAIV	-26.6	1	1	1	1	0
AQIRSQ	-20.6	0	0	1	0	1
AQLIAQ	-25.5	1	1	1	1	0
AQMKSQ	-22.4	0	0	1	0	1
AQQIHH	-24.7	1	1	1	1	0
AQRDGG	-14.7	0	0	1	0	1
AQRGPG	45.2	0	0	1	0	1
AQSGLG	-23.1	1	0	0	0	0
AQSIGQ	-25.4	1	0	0	0	0
ARALEV	-19.8	0	0	1	0	1
ARDQSS	-17	0	0	1	0	1
ARFAVD	-15.4	0	1	0	0	0
ARGNYD	-17.7	0	0	1	0	1
ARHFWQ	-14.9	0	1	0	0	0
ARKGEF	-17.3	0	0	1	0	1
ARKGEY	-17.2	0	0	1	0	1
ARMVSK	-20.6	0	0	1	0	1
ARPAAD	13.9	0	0	1	0	1
ARRGPG	49.5	0	0	1	0	1
ARRRMP	106.8	0	0	1	0	1
ARSLLQ	-19.2	0	0	1	0	1
ARTLKR	-14.5	0	0	1	0	1
ARVEAL	-20	0	0	1	0	1
ARVEAM	-19.2	0	0	1	0	1
ASALGK	-23.3	1	0	0	0	0
ASFLLT	-23.3	1	1	1	1	0
ASGIYY	-26.3	1	0	0	0	0
ASLAKQ	-22.8	0	0	1	0	1
ASLYNY	-25.3	1	1	1	1	0
ASQADL	-22.9	0	0	1	0	1
ASQADV	-23.2	1	0	0	0	0
ASQRSD	-18.6	0	0	1	0	1
ASTPDA	-8.6	0	0	1	0	1
ATCATQ	-23.3	1	0	0	0	0
ATDDVM	-19.6	0	0	1	0	1
ATERTT	-17.9	0	0	1	0	1
ATEVPV	38.9	0	0	1	0	1
ATFSIG	-21.6	0	0	1	0	1
ATKKVD	-21.8	0	0	1	0	1
ATLADE	-22.1	0	0	1	0	1
ATNRNT	-18.4	0	0	1	0	1
ATNYNP	96.1	0	0	1	0	1
ATPRGA	12.2	0	0	1	0	1
ATQRLA	-18.8	0	0	1	0	1
ATRAVE	-18.8	0	0	1	0	1
ATRIPA	43.2	0	0	1	0	1
ATSLHE	-25.2	1	0	0	0	0
ATTTTT	-16.7	0	0	1	0	1
ATVIIE	-27.5	1	1	1	1	0
ATVIVI	-29.5	1	1	1	1	0
ATVYVD	-21.5	0	1	0	0	0
AVACAK	-25.6	1	0	0	0	0
AVAEEI	-24.8	1	0	0	0	0
AVAEPQ	39.8	0	0	1	0	1
AVAIAT	-27.1	1	1	1	1	0
AVAVVK	-27	1	1	1	1	0
AVDEHN	-20.9	0	0	1	0	1
AVDKYL	-23.7	1	0	0	0	0
AVDPEK	-4.7	0	0	1	0	1
AVDRTA	-17.9	0	0	1	0	1
AVEIEE	-21.2	0	0	1	0	1
AVIQHF	-26.5	1	1	1	1	0
AVKLSH	-23.7	1	0	0	0	0
AVLFLT	-19.3	0	1	0	0	0
AVLHIH	-25.8	1	1	1	1	0
AVLVIS	-28.3	1	1	1	1	0
AVNACH	-24.6	1	0	0	0	0
AVNNCI	-24.3	1	0	0	0	0
AVPPRP	126.7	0	0	1	0	1
AVQAAC	-24.6	1	0	0	0	0
AVRGSP	96.1	0	0	1	0	1
AVRSLG	-18.4	0	0	1	0	1
AVTPEE	-7	0	0	1	0	1
AVTPSD	-7.7	0	0	1	0	1
AVVARS	-20.5	0	0	1	0	1
AVVGGL	-23.4	1	0	0	0	0
AVVKKG	-24.1	1	0	0	0	0
AVVRTP	93.7	0	0	1	0	1
AWAAKV	-23.5	1	0	0	0	0
AWFPLD	-5.5	0	0	1	0	1
AWVAWK	-21.5	0	1	0	0	0
AWVAWR	-17.1	0	1	0	0	0
AYFETE	-20	0	0	1	0	1
AYKPAP	101.4	0	0	1	0	1
AYRDMR	-12.1	0	0	1	0	1
AYSDLS	-22.4	0	0	1	0	1
AYSDMK	-22.1	0	0	1	0	1
AYSDMR	-18.1	0	0	1	0	1
AYVARD	-17.9	0	0	1	0	1
AYYQRG	-18.9	0	0	1	0	1
CAEVYG	-24	1	0	0	0	0
CAKRVV	-20.2	0	0	1	0	1
CATQRL	-19.5	0	0	1	0	1
CCEALC	-21.9	0	1	0	0	0
CCHKPC	38.1	0	0	1	0	1
CCHNTC	-25.4	1	0	0	0	0
CCHRPC	42.2	0	0	1	0	1
CCTSIC	-24.6	1	0	0	0	0
CDCNVD	-20.5	0	0	1	0	1
CEALCL	-23.5	1	1	1	1	0
CELART	-18.5	0	0	1	0	1
CENIVA	-24.5	1	0	0	0	0
CESHLH	-24.4	1	0	0	0	0
CETHLH	-23.5	1	0	0	0	0
CFAVRS	-20.1	0	0	1	0	1
CFGGRM	-16.5	0	0	1	0	1
CFILDL	-23.2	1	1	1	1	0
CFIQFE	-23.4	1	1	1	1	0
CFLILG	-23.8	1	1	1	1	0
CFRRDS	-12.7	0	0	1	0	1
CFVLKH	-24.2	1	1	1	1	0
CGDRGF	-17.5	0	0	1	0	1
CGDRSM	-16.8	0	0	1	0	1
CGERGF	-17.9	0	0	1	0	1
CGGNRN	-15.1	0	0	1	0	1
CGIDKF	-22	0	0	1	0	1
CGIDRF	-18.8	0	0	1	0	1
CGKLNM	-23.2	1	0	0	0	0
CGLVPV	37.9	0	0	1	0	1
CGSHLV	-23.2	1	0	0	0	0
CGSKDN	-21.2	0	0	1	0	1
CGSLGN	-22	0	0	1	0	1
CGSNLV	-23.7	1	0	0	0	0
CHKPCN	-6.1	0	0	1	0	1
CHNTCS	-23.4	1	0	0	0	0
CHRPCN	-1.4	0	0	1	0	1
CHTAVD	-21.5	0	0	1	0	1
CHTSSL	-23.4	1	0	0	0	0
CHVFES	-20.7	0	0	1	0	1
CHVFRC	-17.5	0	1	0	0	0
CIGTKE	-22.5	0	0	1	0	1
CIRQLS	-19.3	0	0	1	0	1
CITQYQ	-26.3	1	0	0	0	0
CKEKLV	-22.8	0	0	1	0	1
CKFLHQ	-22.3	0	1	0	0	0
CKKGRK	-15.6	0	0	1	0	1
CKKRPK	46.4	0	0	1	0	1
CLAGLV	-23.7	1	1	1	1	0
CLAKWE	-22.4	0	0	1	0	1
CLRRDS	-14.3	0	0	1	0	1
CLTICE	-25.2	1	1	1	1	0
CLVGEF	-23.8	1	0	0	0	0
CNDGKT	-20.1	0	0	1	0	1
CNIFDL	-19.4	0	1	0	0	0
CNSFRY	-17.7	0	0	1	0	1
CNTATC	-23.8	1	0	0	0	0
CPGYNA	30.1	0	0	1	0	1
CPLAEE	29.4	0	0	1	0	1
CPLMVK	25.9	0	0	1	0	1
CPPVTT	48.4	0	0	1	0	1
CPSGCR	31.5	0	0	1	0	1
CPWYDG	31.7	0	0	1	0	1
CPWYTG	30.5	0	0	1	0	1
CQAANL	-24.4	1	0	0	0	0
CQEVYP	91.4	0	0	1	0	1
CRLIHD	-18.2	0	1	0	0	0
CRMKGL	-17.9	0	0	1	0	1
CRPYLV	15.2	0	0	1	0	1
CRVKHV	-20	0	1	0	0	0
CRVRFL	-15.4	0	1	0	0	0
CRVRHL	-14.9	0	1	0	0	0
CRYGAA	-17.7	0	0	1	0	1
CSDEDW	-19.6	0	0	1	0	1
CSLVLG	-24.1	1	1	1	1	0
CSLYQL	-22.9	0	1	0	0	0
CSNKTG	-23.4	1	0	0	0	0
CSNLST	-23.6	1	0	0	0	0
CTLRFE	-19.1	0	1	0	0	0
CTSICS	-27.6	1	0	0	0	0
CTSWES	-22.2	0	0	1	0	1
CVLGKL	-23.8	1	1	1	1	0
CVMHVH	-25.1	1	1	1	1	0
CVNITI	-28.6	1	1	1	1	0
CVNITV	-28	1	1	1	1	0
CYVSGF	-23.8	1	1	1	1	0
CYVSQF	-25.5	1	1	1	1	0
DAAKRG	-16.1	0	0	1	0	1
DAAQRG	-16	0	0	1	0	1
DAARRG	-11.6	0	0	1	0	1
DAAVTP	91.8	0	0	1	0	1
DADLYL	-20.1	0	0	1	0	1
DAEFRH	-13.3	0	0	1	0	1
DAGKST	-20.2	0	0	1	0	1
DAGRQG	-15	0	0	1	0	1
DAKSTP	93.7	0	0	1	0	1
DALIKE	-22	0	0	1	0	1
DALLVP	91.9	0	0	1	0	1
DALMAD	-19.7	0	0	1	0	1
DALMPD	42.5	0	0	1	0	1
DALMPS	40.4	0	0	1	0	1
DALYLV	-19.4	0	1	0	0	0
DAPGHK	11.1	0	0	1	0	1
DAPSQL	11.4	0	0	1	0	1
DAQLIA	-22.5	0	0	1	0	1
DARPAA	-1.9	0	0	1	0	1
DAVDKY	-21.7	0	0	1	0	1
DAVRGS	-16.4	0	0	1	0	1
DAVTLD	-20.7	0	0	1	0	1
DCFILD	-20.6	0	1	0	0	0
DCNVDW	-21.7	0	0	1	0	1
DCVNIT	-23.1	1	0	0	0	0
DDDDDD	-7.3	0	0	1	0	1
DDEDDD	-7.9	0	0	1	0	1
DDGSGK	-16.8	0	0	1	0	1
DDITQA	-20.6	0	0	1	0	1
DDKKAK	-18.2	0	0	1	0	1
DDLPPP	153.8	0	0	1	0	1
DDLQPW	44.8	0	0	1	0	1
DDPTVN	12.2	0	0	1	0	1
DDSDVW	-18.2	0	0	1	0	1
DDSLFF	-20.5	0	0	1	0	1
DDVLAN	-18.4	0	0	1	0	1
DDVMLL	-20.4	0	0	1	0	1
DEAAGH	-19.2	0	0	1	0	1
DECFFF	-18.1	0	0	1	0	1
DEDDDD	-8.4	0	0	1	0	1
DEDDED	-8.1	0	0	1	0	1
DEEEEE	-11.2	0	0	1	0	1
DEENFE	-15	0	0	1	0	1
DEEVVK	-20.7	0	0	1	0	1
DEGKTI	-20.9	0	0	1	0	1
DEHNKK	-19.4	0	0	1	0	1
DELLQK	-19.8	0	0	1	0	1
DENEHA	-19.1	0	0	1	0	1
DERYAQ	-14.1	0	0	1	0	1
DESGAA	-20.3	0	0	1	0	1
DESSVT	-21.3	0	0	1	0	1
DEVDEE	-14.2	0	0	1	0	1
DEVDEL	-15.9	0	0	1	0	1
DEVSAS	-20.6	0	0	1	0	1
DEYACR	-16.1	0	0	1	0	1
DFATVY	-22.2	0	0	1	0	1
DFAYVA	-19.8	0	1	0	0	0
DFKDRV	-14.9	0	0	1	0	1
DFKNLL	-19.4	0	0	1	0	1
DFLAEG	-18.9	0	0	1	0	1
DFLPPP	152.2	0	0	1	0	1
DFTNRI	-17.3	0	0	1	0	1
DGGALG	-18.4	0	0	1	0	1
DGIIFA	-23.6	1	1	1	1	0
DGIVDQ	-20.9	0	0	1	0	1
DGKKSW	-20.4	0	0	1	0	1
DGKTIE	-20.5	0	0	1	0	1
DGKTKI	-21.4	0	0	1	0	1
DGKTPG	42.2	0	0	1	0	1
DGKTPR	46.9	0	0	1	0	1
DGLDIL	-20.1	0	0	1	0	1
DGNAGL	-19.7	0	0	1	0	1
DGSLNF	-23.7	1	0	0	0	0
DGSTDY	-20.9	0	0	1	0	1
DGTGSD	-18.8	0	0	1	0	1
DGVHQV	-21	0	0	1	0	1
DGYRGI	-16.5	0	0	1	0	1
DHAGTY	-21.1	0	0	1	0	1
DHENVV	-19	0	0	1	0	1
DHGAEI	-18	0	0	1	0	1
DHGQEA	-16.6	0	0	1	0	1
DHNVVT	-21.9	0	0	1	0	1
DHSHTP	94.9	0	0	1	0	1
DHVSII	-24.2	1	0	0	0	0
DIDIKI	-23.4	1	0	0	0	0
DIDQMF	-20.9	0	0	1	0	1
DIEVDL	-20.2	0	0	1	0	1
DIGNIV	-22.2	0	0	1	0	1
DIKIME	-22.3	0	1	0	0	0
DIKIRS	-19.4	0	0	1	0	1
DILSGK	-21.8	0	0	1	0	1
DILTYT	-23.1	1	1	1	1	0
DIQDQV	-19.7	0	0	1	0	1
DISEAE	-21.4	0	0	1	0	1
DKCKFL	-21.9	0	0	1	0	1
DKDQAL	-18.4	0	0	1	0	1
DKEQAL	-19	0	0	1	0	1
DKEQAQ	-19.5	0	0	1	0	1
DKFRGV	-16.4	0	0	1	0	1
DKGKTV	-21.2	0	0	1	0	1
DKIKLA	-22.2	0	0	1	0	1
DKKAVI	-22.5	0	0	1	0	1
DKLHSL	-22.9	0	0	1	0	1
DKMPLE	-5.6	0	0	1	0	1
DKRTVE	-17	0	0	1	0	1
DKYFHA	-19.8	0	1	0	0	0
DKYKDM	-20.4	0	0	1	0	1
DKYLET	-20.6	0	0	1	0	1
DLAFEK	-17.9	0	0	1	0	1
DLARFA	-18.9	0	0	1	0	1
DLATDD	-17.8	0	0	1	0	1
DLAVLV	-23.8	1	1	1	1	0
DLDALM	-18.1	0	0	1	0	1
DLEEVK	-19.2	0	0	1	0	1
DLFDRA	-16.4	0	0	1	0	1
DLFIST	-24.8	1	1	1	1	0
DLIDGI	-20.5	0	0	1	0	1
DLKISE	-22.9	0	0	1	0	1
DLKNVK	-20.5	0	0	1	0	1
DLLDDT	-17.2	0	0	1	0	1
DLLDRA	-15.3	0	0	1	0	1
DLLFKD	-17.6	0	1	0	0	0
DLLKNG	-22	0	0	1	0	1
DLLNLV	-20.3	0	1	0	0	0
DLLTQS	-21.7	0	0	1	0	1
DLMDFK	-19.3	0	0	1	0	1
DLNESL	-21.8	0	0	1	0	1
DLPPPP	174.5	0	0	1	0	1
DLQITN	-22.7	0	0	1	0	1
DLQNYC	-21.1	0	0	1	0	1
DLQPWH	-6.5	0	0	1	0	1
DLRQGL	-16.3	0	0	1	0	1
DLSAHQ	-23.5	1	0	0	0	0
DLSFSK	-20.7	0	0	1	0	1
DLSGKV	-20.8	0	0	1	0	1
DLSKVT	-23.3	1	0	0	0	0
DLSNVQ	-21.6	0	0	1	0	1
DLVADI	-22.1	0	0	1	0	1
DMFGGK	-18.9	0	0	1	0	1
DMGTVV	-22.4	0	0	1	0	1
DMIADS	-20.7	0	0	1	0	1
DMKEAN	-18.6	0	0	1	0	1
DMKRLE	-14.9	0	0	1	0	1
DMREAN	-14.8	0	0	1	0	1
DMVDSP	94.4	0	0	1	0	1
DMWRAY	-18.3	0	1	0	0	0
DNALED	-16.3	0	0	1	0	1
DNIKHV	-22.4	0	0	1	0	1
DNITHV	-22.8	0	0	1	0	1
DNLEKE	-18.8	0	0	1	0	1
DNLFEK	-17.1	0	0	1	0	1
DNTECL	-22.5	0	0	1	0	1
DNYLKL	-21.1	0	0	1	0	1
DPEKAA	33.1	0	0	1	0	1
DPKKAA	32	0	0	1	0	1
DPMLTP	135.8	0	0	1	0	1
DPNHFR	38.1	0	0	1	0	1
DPPRPR	115.6	0	0	1	0	1
DPQGIR	36.9	0	0	1	0	1
DPSGTK	31.7	0	0	1	0	1
DPTGTK	31.7	0	0	1	0	1
DPTVNW	31.9	0	0	1	0	1
DQAANE	-20.1	0	0	1	0	1
DQCCTS	-21.6	0	0	1	0	1
DQDLDA	-16.6	0	0	1	0	1
DQEANR	-16.1	0	0	1	0	1
DQEGDT	-15.3	0	0	1	0	1
DQFANE	-20.1	0	0	1	0	1
DQGTTI	-19.2	0	0	1	0	1
DQSTDY	-22	0	0	1	0	1
DQVCIA	-24	1	0	0	0	0
DQVFVW	-20.1	0	1	0	0	0
DQYSNQ	-21.2	0	0	1	0	1
DRAVKL	-17.8	0	0	1	0	1
DRFRGV	-11.7	0	0	1	0	1
DRGFFY	-16	0	0	1	0	1
DRGLTT	-15.5	0	0	1	0	1
DRIGAQ	-15.9	0	0	1	0	1
DRQHTL	-17.2	0	0	1	0	1
DRQLRL	-12.9	0	0	1	0	1
DRRRIA	-8.5	0	0	1	0	1
DRRRLA	-5.9	0	0	1	0	1
DRSALL	-18.4	0	0	1	0	1
DRSGYS	-17.7	0	0	1	0	1
DRSMNL	-18.7	0	0	1	0	1
DRTAGW	-16.8	0	0	1	0	1
DRVKDF	-17.8	0	0	1	0	1
DRVQSK	-18.4	0	0	1	0	1
DRYYRE	-10.6	0	0	1	0	1
DSADAE	-18.6	0	0	1	0	1
DSAPDC	-4.3	0	0	1	0	1
DSAVTP	91.6	0	0	1	0	1
DSDVWW	-20.7	0	0	1	0	1
DSFLKV	-22.7	0	0	1	0	1
DSGRDY	-15.5	0	0	1	0	1
DSGYEV	-17.7	0	0	1	0	1
DSHFPP	148.6	0	0	1	0	1
DSHKID	-19.1	0	0	1	0	1
DSKADQ	-19.8	0	0	1	0	1
DSNLPR	46.6	0	0	1	0	1
DSPQLA	10.5	0	0	1	0	1
DSRADQ	-15.2	0	0	1	0	1
DSVPAN	-5.9	0	0	1	0	1
DSYIIL	-21.8	0	0	1	0	1
DTDAGL	-18.2	0	0	1	0	1
DTILWK	-22.8	0	1	0	0	0
DTNKEE	-19.9	0	0	1	0	1
DTPSLE	10.9	0	0	1	0	1
DTSPRH	-2.2	0	0	1	0	1
DTVIIE	-25.3	1	1	1	1	0
DTWDQV	-18.5	0	0	1	0	1
DVAFVK	-21.1	0	1	0	0	0
DVFILD	-22	0	1	0	0	0
DVGILV	-23.7	1	0	0	0	0
DVGSNK	-21.3	0	0	1	0	1
DVKIME	-22.3	0	0	1	0	1
DVLANM	-23.1	1	0	0	0	0
DVLDNL	-20.7	0	0	1	0	1
DVMLLD	-20.6	0	1	0	0	0
DVRMVA	-18.6	0	1	0	0	0
DVWWGG	-17	0	1	0	0	0
DWCLYE	-20.8	0	1	0	0	0
DWPFCS	14.8	0	0	1	0	1
DWSFYI	-17.4	0	1	0	0	0
DWSFYL	-17.1	0	1	0	0	0
DWVCLA	-20.9	0	1	0	0	0
DYADGS	-18	0	0	1	0	1
DYEDRY	-15.5	0	0	1	0	1
DYGIFQ	-23.9	1	0	0	0	0
DYGILQ	-20.8	0	0	1	0	1
DYGMLL	-20.5	0	0	1	0	1
DYPQLG	11.9	0	0	1	0	1
DYQRLL	-16.5	0	0	1	0	1
EAAGHV	-22.3	0	0	1	0	1
EAANER	-14.6	0	0	1	0	1
EAAQGA	-20.8	0	0	1	0	1
EAEQRT	-15.8	0	0	1	0	1
EAERQA	-15	0	0	1	0	1
EAGAAL	-20.2	0	0	1	0	1
EAGIGD	-18.3	0	0	1	0	1
EAGQGA	-18.7	0	0	1	0	1
EAIKNV	-24.1	1	0	0	0	0
EAKDAG	-18.9	0	0	1	0	1
EAKEKN	-19.2	0	0	1	0	1
EAKHRE	-15.9	0	0	1	0	1
EAKVKK	-22.3	0	0	1	0	1
EAKVWE	-20.8	0	0	1	0	1
EAKVWV	-22.3	0	0	1	0	1
EALAAN	-20.5	0	0	1	0	1
EALCLL	-21.2	0	1	0	0	0
EALLND	-19.5	0	0	1	0	1
EALYLV	-19.7	0	1	0	0	0
EAMLND	-19.4	0	0	1	0	1
EANQPV	42.6	0	0	1	0	1
EANWKN	-17.1	0	0	1	0	1
EANYKG	-18.9	0	0	1	0	1
EANYKN	-18	0	0	1	0	1
EAPDTI	10.9	0	0	1	0	1
EAQIAI	-24.5	1	0	0	0	0
EASALG	-22.5	0	0	1	0	1
EATERT	-16.7	0	0	1	0	1
EAVQAA	-22.4	0	0	1	0	1
ECFFFE	-18.4	0	1	0	0	0
ECKEKL	-20.8	0	0	1	0	1
ECRVRF	-14.8	0	1	0	0	0
EDAQLI	-20.3	0	0	1	0	1
EDDSDV	-14.9	0	0	1	0	1
EDEAAG	-15.9	0	0	1	0	1
EDEEDD	-9.2	0	0	1	0	1
EDEEED	-8.7	0	0	1	0	1
EDEENF	-17.4	0	0	1	0	1
EDEVDE	-14.1	0	0	1	0	1
EDGKKS	-17.4	0	0	1	0	1
EDHAGT	-19	0	0	1	0	1
EDHENV	-18.9	0	0	1	0	1
EDIDQM	-16.8	0	0	1	0	1
EDKEQA	-17.3	0	0	1	0	1
EDKMPL	44.1	0	0	1	0	1
EDLAPG	42.6	0	0	1	0	1
EDLIDG	-18	0	0	1	0	1
EDLLNL	-19.4	0	0	1	0	1
EDLRLD	-12.7	0	0	1	0	1
EDLRQG	-13.5	0	0	1	0	1
EDQDLD	-12.7	0	0	1	0	1
EDRYYR	-8.3	0	0	1	0	1
EDSKAD	-18.9	0	0	1	0	1
EDSRAD	-15	0	0	1	0	1
EDVGSN	-18.8	0	0	1	0	1
EEAERQ	-14.7	0	0	1	0	1
EEAGIG	-19.4	0	0	1	0	1
EEAIKN	-19.7	0	0	1	0	1
EEATER	-14.6	0	0	1	0	1
EECKEK	-20.4	0	0	1	0	1
EECLFL	-21	0	0	1	0	1
EEDDSD	-12.2	0	0	1	0	1
EEDEEE	-11	0	0	1	0	1
EEDLAP	97.4	0	0	1	0	1
EEEDEE	-9.9	0	0	1	0	1
EEEEAD	-12.9	0	0	1	0	1
EEEEDE	-11.5	0	0	1	0	1
EEEEEA	-12.9	0	0	1	0	1
EEEEED	-9.8	0	0	1	0	1
EEEEEE	-10.9	0	0	1	0	1
EEEEER	-10.2	0	0	1	0	1
EEEEEV	-13.6	0	0	1	0	1
EEEEIL	-17.2	0	0	1	0	1
EEEILP	95.8	0	0	1	0	1
EEIQDE	-18.3	0	0	1	0	1
EEISEV	-19.8	0	0	1	0	1
EELRTL	-19.5	0	0	1	0	1
EENCAE	-18.6	0	0	1	0	1
EENFEE	-15.1	0	0	1	0	1
EEPYEE	15.9	0	0	1	0	1
EERDKG	-14.6	0	0	1	0	1
EERHLA	-14.4	0	0	1	0	1
EERHLS	-14.3	0	0	1	0	1
EERMNQ	-15.6	0	0	1	0	1
EERNDG	-14.4	0	0	1	0	1
EESFCG	-19.9	0	0	1	0	1
EEVVKD	-20.6	0	0	1	0	1
EEVVRE	-18.2	0	0	1	0	1
EEVVRV	-20	0	0	1	0	1
EFCRYG	-17.9	0	1	0	0	0
EFDERY	-17	0	0	1	0	1
EFETGF	-18.6	0	0	1	0	1
EFLAEG	-18.7	0	0	1	0	1
EFQKLL	-21.3	0	0	1	0	1
EFRHDS	-16.4	0	0	1	0	1
EFSLDD	-18.8	0	0	1	0	1
EFTPTE	-5.7	0	0	1	0	1
EFVCCP	92.1	0	0	1	0	1
EFVPSF	-9.8	0	0	1	0	1
EFVSDA	-20.5	0	0	1	0	1
EFWDNL	-18.1	0	0	1	0	1
EGALYL	-21.3	0	0	1	0	1
EGARQK	-15.6	0	0	1	0	1
EGDTDA	-16.5	0	0	1	0	1
EGGGVR	-15.3	0	0	1	0	1
EGILQY	-22.8	0	0	1	0	1
EGKIES	-19.8	0	0	1	0	1
EGKTIA	-21.3	0	0	1	0	1
EGLGVA	-21.4	0	0	1	0	1
EGMEKI	-20.2	0	0	1	0	1
EGPDSA	11.8	0	0	1	0	1
EGTAGD	-18.4	0	0	1	0	1
EGVLYV	-22.8	0	0	1	0	1
EHAHFQ	-20.2	0	0	1	0	1
EHALLA	-20.9	0	0	1	0	1
EHAMLA	-20.6	0	0	1	0	1
EHKSII	-21.6	0	0	1	0	1
EHNKKE	-19.4	0	0	1	0	1
EHSDLS	-19.5	0	0	1	0	1
EHVNVV	-23.1	1	0	0	0	0
EHVRMV	-18	0	0	1	0	1
EIDLLK	-19.6	0	0	1	0	1
EIEEQN	-18.3	0	0	1	0	1
EIENGV	-19.2	0	0	1	0	1
EIGYPA	44.3	0	0	1	0	1
EILGYL	-22.5	0	1	0	0	0
EILKNL	-23.7	1	0	0	0	0
EIQDEV	-18.3	0	0	1	0	1
EISEVK	-23.4	1	0	0	0	0
EIVYKS	-19.8	0	1	0	0	0
EIYPEL	-5.6	0	0	1	0	1
EKAAQM	-21.4	0	0	1	0	1
EKDEYA	-18.2	0	0	1	0	1
EKGGQT	-18.7	0	0	1	0	1
EKGTNR	-16.7	0	0	1	0	1
EKLDFK	-19	0	0	1	0	1
EKLKEA	-19.6	0	0	1	0	1
EKLMKA	-21.4	0	0	1	0	1
EKLSPL	38.3	0	0	1	0	1
EKLVPF	40.5	0	0	1	0	1
EKNLYL	-22.1	0	0	1	0	1
EKNRET	-15.2	0	0	1	0	1
EKRKCN	-16.7	0	0	1	0	1
EKRRYT	-11.3	0	0	1	0	1
EKTHCD	-20.5	0	0	1	0	1
EKVESL	-22.9	0	0	1	0	1
EKYERE	-16.4	0	0	1	0	1
ELARFA	-18.7	0	0	1	0	1
ELARTL	-19	0	0	1	0	1
ELEGAL	-18.3	0	0	1	0	1
ELGGGP	96.4	0	0	1	0	1
ELHGLT	-19.7	0	0	1	0	1
ELKSIL	-22.2	0	0	1	0	1
ELLGCE	-20.9	0	0	1	0	1
ELLIYK	-24.7	1	1	1	1	0
ELLKNG	-21.9	0	0	1	0	1
ELLPVN	-6.6	0	0	1	0	1
ELLQKE	-21.6	0	0	1	0	1
ELQEFK	-21.1	0	0	1	0	1
ELQEKL	-20.7	0	0	1	0	1
ELQIER	-17.2	0	0	1	0	1
ELQITN	-23.4	1	0	0	0	0
ELYKEI	-21.9	0	0	1	0	1
EMDLLT	-17.6	0	0	1	0	1
EMFNEF	-19.4	0	0	1	0	1
EMIGGA	-20.7	0	0	1	0	1
EMMVKR	-18	0	1	0	0	0
EMSDLS	-20.2	0	0	1	0	1
EMVLEM	-20.4	0	1	0	0	0
ENAKAK	-21.2	0	0	1	0	1
ENEHAH	-18.1	0	0	1	0	1
ENEVEP	97.5	0	0	1	0	1
ENFEEA	-17.5	0	0	1	0	1
ENFTET	-18.2	0	0	1	0	1
ENGKPN	45.5	0	0	1	0	1
ENGVVW	-22.4	0	0	1	0	1
ENIVAQ	-22.8	0	0	1	0	1
ENLKHQ	-19	0	0	1	0	1
ENMNRY	-17.1	0	0	1	0	1
ENMYRY	-16.3	0	0	1	0	1
ENPTYK	11.2	0	0	1	0	1
ENTLIC	-21.9	0	0	1	0	1
ENYITA	-22.2	0	0	1	0	1
EPDPSG	41.2	0	0	1	0	1
EPDPTG	41.2	0	0	1	0	1
EPEPEP	149.2	0	0	1	0	1
EPGSAG	32.2	0	0	1	0	1
EPKKVA	30.5	0	0	1	0	1
EPKPEP	147.2	0	0	1	0	1
EPNTGS	32	0	0	1	0	1
EPPKSG	52	0	0	1	0	1
EPQIAM	30.6	0	0	1	0	1
EPQVAM	30.6	0	0	1	0	1
EPRISY	34.1	0	0	1	0	1
EPRQEF	35.2	0	0	1	0	1
EPVDAR	36.6	0	0	1	0	1
EPYEEA	35	0	0	1	0	1
EPYFGY	34	0	0	1	0	1
EQALQV	-22.3	0	0	1	0	1
EQAQQI	-22.8	0	0	1	0	1
EQCCHK	-23.6	1	0	0	0	0
EQCCHN	-22.5	0	0	1	0	1
EQCCHR	-19.5	0	0	1	0	1
EQCCTS	-22	0	0	1	0	1
EQEAAN	-17.7	0	0	1	0	1
EQEDEV	-14.4	0	0	1	0	1
EQKDRQ	-14.5	0	0	1	0	1
EQLGPV	40.5	0	0	1	0	1
EQMCIT	-22.1	0	0	1	0	1
EQNKRL	-17.9	0	0	1	0	1
EQNYSD	-18.9	0	0	1	0	1
EQRTIQ	-18.1	0	0	1	0	1
EQSDLS	-20.8	0	0	1	0	1
EQVVAG	-23.6	1	0	0	0	0
ERCELA	-18.5	0	0	1	0	1
ERDKGK	-12.7	0	0	1	0	1
EREAKD	-12.8	0	0	1	0	1
EREAKE	-13.6	0	0	1	0	1
ERFFED	-10.3	0	0	1	0	1
ERGFFY	-16.2	0	0	1	0	1
ERGGVR	-11.5	0	0	1	0	1
ERHLSK	-17.6	0	0	1	0	1
ERIEKV	-19	0	0	1	0	1
ERLEAK	-17.3	0	0	1	0	1
ERMDMC	-15.6	0	0	1	0	1
ERMNQS	-15.6	0	0	1	0	1
ERMSQV	-17.7	0	0	1	0	1
ERNDGK	-15.3	0	0	1	0	1
ERQAKN	-15.1	0	0	1	0	1
ERQQLV	-17.1	0	0	1	0	1
ERTTSI	-18.8	0	0	1	0	1
ERVVEQ	-17.1	0	0	1	0	1
ERYAQG	-16.2	0	0	1	0	1
ERYEEC	-14.8	0	0	1	0	1
ESCGDR	-16.3	0	0	1	0	1
ESDVRM	-18.3	0	0	1	0	1
ESGAAA	-20.1	0	0	1	0	1
ESGELH	-19.5	0	0	1	0	1
ESGWGS	-16.6	0	0	1	0	1
ESHLHW	-21.7	0	0	1	0	1
ESHPDN	-4.1	0	0	1	0	1
ESLEQE	-18.5	0	0	1	0	1
ESLKSF	-24.8	1	0	0	0	0
ESLNAL	-21.7	0	0	1	0	1
ESNFNT	-18	0	0	1	0	1
ESNYNT	-20.6	0	0	1	0	1
ESQAYY	-23.3	1	0	0	0	0
ESQYIK	-21.2	0	0	1	0	1
ESSSGI	-23.1	1	0	0	0	0
ESSVTC	-23.7	1	0	0	0	0
ESSYNT	-21.4	0	0	1	0	1
ESVEEV	-20.1	0	0	1	0	1
ETDIKI	-23.1	1	0	0	0	0
ETDVKI	-22.9	0	0	1	0	1
ETEKRR	-12.4	0	0	1	0	1
ETGFEK	-17	0	0	1	0	1
ETGPCR	-0.7	0	0	1	0	1
ETHKLT	-21	0	0	1	0	1
ETHLAR	-18.3	0	0	1	0	1
ETHLHW	-21	0	0	1	0	1
ETHMAR	-18.3	0	0	1	0	1
ETKTTV	-21.3	0	0	1	0	1
ETPGDE	12.7	0	0	1	0	1
ETQPPS	48.2	0	0	1	0	1
ETSDAK	-21.3	0	0	1	0	1
ETVIIE	-25.2	1	1	1	1	0
ETWFFG	-18.5	0	1	0	0	0
ETWYLS	-17.8	0	1	0	0	0
EVDAAV	-20.5	0	0	1	0	1
EVDEEV	-16.9	0	0	1	0	1
EVDELL	-18.4	0	0	1	0	1
EVDIDI	-21.4	0	0	1	0	1
EVDLFI	-21.3	0	0	1	0	1
EVDLLK	-19.7	0	0	1	0	1
EVDPML	-4	0	0	1	0	1
EVEPVD	-2.6	0	0	1	0	1
EVGKAY	-23	1	0	0	0	0
EVGRAY	-18.5	0	0	1	0	1
EVHHQK	-22.5	0	0	1	0	1
EVISDA	-22.4	0	0	1	0	1
EVKMDA	-21.3	0	0	1	0	1
EVKSEK	-20.4	0	0	1	0	1
EVPPWT	20.2	0	0	1	0	1
EVPTDG	9.2	0	0	1	0	1
EVQGHE	-21.6	0	0	1	0	1
EVSASL	-25.8	1	0	0	0	0
EVVKDM	-22.6	0	0	1	0	1
EVVRVP	94.3	0	0	1	0	1
EVYGGG	-20.2	0	0	1	0	1
EVYPEL	-5.8	0	0	1	0	1
EWEEAE	-14.5	0	0	1	0	1
EWGRSG	-15.1	0	0	1	0	1
EYACRV	-18.2	0	1	0	0	0
EYDYRG	-14.8	0	0	1	0	1
EYETGF	-19.1	0	0	1	0	1
EYLKIA	-23.4	1	1	1	1	0
EYSLYI	-24.3	1	1	1	1	0
EYSNFS	-21.4	0	0	1	0	1
EYVCCP	91.8	0	0	1	0	1
FAANYL	-22.8	0	1	0	0	0
FAEDVG	-18.1	0	0	1	0	1
FAELAH	-20.6	0	0	1	0	1
FAFYNL	-20.6	0	1	0	0	0
FAKKGM	-19.3	0	0	1	0	1
FANEWG	-19	0	0	1	0	1
FAQTDL	-21.5	0	0	1	0	1
FATVYV	-24.4	1	1	1	1	0
FAVAEP	93.9	0	0	1	0	1
FAVDEH	-19.2	0	0	1	0	1
FAVRSL	-18.8	0	1	0	0	0
FAYVAR	-19.6	0	1	0	0	0
FCFLIL	-21.2	0	1	0	0	0
FCGKLN	-19.7	0	0	1	0	1
FCRYGA	-14.6	0	0	1	0	1
FCSLVL	-24.4	1	1	1	1	0
FDERYA	-13.3	0	0	1	0	1
FDLQNY	-21.8	0	0	1	0	1
FDRAVK	-16.2	0	0	1	0	1
FEAQIA	-21.8	0	0	1	0	1
FEDHEN	-15.2	0	0	1	0	1
FEEAIK	-20	0	0	1	0	1
FEETWA	-18	0	0	1	0	1
FEHVRM	-17.4	0	1	0	0	0
FEKGGQ	-17.2	0	0	1	0	1
FEKTHC	-19.1	0	0	1	0	1
FELLGC	-20.3	0	1	0	0	0
FEQMQN	-18.5	0	0	1	0	1
FERCEL	-17.3	0	0	1	0	1
FESLKS	-20.4	0	0	1	0	1
FESNFN	-19.6	0	0	1	0	1
FETEKR	-16.4	0	0	1	0	1
FETGFE	-19.2	0	0	1	0	1
FFAEDV	-20	0	0	1	0	1
FFEDHE	-17.1	0	0	1	0	1
FFEQMQ	-20.8	0	0	1	0	1
FFKNWR	-13.3	0	0	1	0	1
FFSASC	-22.5	0	0	1	0	1
FFSQSC	-22.3	0	0	1	0	1
FFTGDA	-20.3	0	0	1	0	1
FFWRFM	-8.3	0	1	0	0	0
FFYNPK	46	0	0	1	0	1
FFYSPK	42.4	0	0	1	0	1
FFYTPK	43.7	0	0	1	0	1
FGCCEA	-21.6	0	0	1	0	1
FGELFE	-18.4	0	0	1	0	1
FGGKDH	-18.9	0	0	1	0	1
FGGRMD	-14.5	0	0	1	0	1
FGNDYE	-19	0	0	1	0	1
FGSDYE	-19.5	0	0	1	0	1
FGVDSV	-20.4	0	0	1	0	1
FGYSGA	-19.8	0	0	1	0	1
FHARGN	-14.7	0	0	1	0	1
FHFLLS	-21.4	0	1	0	0	0
FHLTKS	-21	0	0	1	0	1
FHPPDI	19.8	0	0	1	0	1
FHPPHI	19.4	0	0	1	0	1
FHPPQI	20.6	0	0	1	0	1
FHPSDI	11.7	0	0	1	0	1
FIGHVD	-21.6	0	0	1	0	1
FIHPES	-6.4	0	0	1	0	1
FILDLG	-20.1	0	1	0	0	0
FIQFEN	-17.9	0	0	1	0	1
FISTQR	-20.6	0	0	1	0	1
FIYGGC	-20.7	0	0	1	0	1
FKDLNE	-19.8	0	0	1	0	1
FKDRVQ	-15.1	0	0	1	0	1
FKELQE	-19.5	0	0	1	0	1
FKNLLD	-19.4	0	0	1	0	1
FKNPQN	-5.7	0	0	1	0	1
FKNWRD	-11.6	0	0	1	0	1
FKVAYS	-22.6	0	0	1	0	1
FLAEGG	-20	0	0	1	0	1
FLGYFK	-21.8	0	1	0	0	0
FLHQER	-18	0	0	1	0	1
FLILGV	-23.7	1	1	1	1	0
FLKEAG	-20.3	0	0	1	0	1
FLKKVG	-21.9	0	0	1	0	1
FLKVLR	-17	0	1	0	0	0
FLKYFT	-17.6	0	1	0	0	0
FLLCSD	-20.8	0	0	1	0	1
FLLRAS	-18.6	0	0	1	0	1
FLLSCF	-23.5	1	1	1	1	0
FLNCYV	-24.1	1	1	1	1	0
FLPPPP	174.9	0	0	1	0	1
FLRVVR	-15.7	0	1	0	0	0
FLSPKS	-6	0	0	1	0	1
FLTGSQ	-20.9	0	0	1	0	1
FLVHSS	-23	1	0	0	0	0
FLVRSS	-19.1	0	0	1	0	1
FMFFII	-18.2	0	1	0	0	0
FMGHVD	-20.2	0	0	1	0	1
FMPCSG	10.8	0	0	1	0	1
FMPVSG	9.3	0	0	1	0	1
FNDNTE	-17.3	0	0	1	0	1
FNEFDE	-14.4	0	0	1	0	1
FNFLLS	-21.4	0	1	0	0	0
FNMLKK	-20.3	0	0	1	0	1
FNRTWQ	-14.2	0	0	1	0	1
FPLDLS	34.5	0	0	1	0	1
FPPIGR	57.6	0	0	1	0	1
FQEKVE	-19.7	0	0	1	0	1
FQINSR	-17.1	0	0	1	0	1
FQKAKE	-17.6	0	0	1	0	1
FQKLLG	-19.1	0	1	0	0	0
FQLFGS	-17.5	0	0	1	0	1
FRCLAE	-17.7	0	1	0	0	0
FRENAK	-15	0	0	1	0	1
FRGVEF	-16.7	0	0	1	0	1
FRHDSG	-15.7	0	0	1	0	1
FRPAGL	16.1	0	0	1	0	1
FRRDSH	-12.2	0	0	1	0	1
FSASCV	-22.3	0	0	1	0	1
FSCVMH	-24.4	1	1	1	1	0
FSIGST	-22.1	0	0	1	0	1
FSKDWS	-17.3	0	0	1	0	1
FSLDDL	-18.8	0	0	1	0	1
FSQSCA	-22.6	0	0	1	0	1
FSSPPV	45.7	0	0	1	0	1
FSTFDR	-15.4	0	0	1	0	1
FTANDS	-20.5	0	0	1	0	1
FTETDI	-20.8	0	0	1	0	1
FTETDV	-20.7	0	0	1	0	1
FTGDAY	-20.1	0	0	1	0	1
FTILDA	-22.6	0	1	0	0	0
FTLCFR	-18.3	0	1	0	0	0
FTLRDE	-16.3	0	0	1	0	1
FTLRDQ	-16	0	0	1	0	1
FTNRIN	-17.4	0	0	1	0	1
FTPTEK	10.9	0	0	1	0	1
FTVIIE	-26.2	1	1	1	1	0
FVATWS	-22.6	0	0	1	0	1
FVFPRE	-2.1	0	0	1	0	1
FVHDCV	-21.3	0	1	0	0	0
FVKQDQ	-23.1	1	0	0	0	0
FVLKHP	92.8	0	0	1	0	1
FVNQHL	-24	1	0	0	0	0
FVPNMI	10.3	0	0	1	0	1
FVPSFL	7.8	0	0	1	0	1
FVSDAL	-22.4	0	0	1	0	1
FVWKGK	-21.6	0	0	1	0	1
FWDNLE	-16.1	0	0	1	0	1
FYGGDS	-18.5	0	0	1	0	1
FYILAH	-23.9	1	1	1	1	0
FYLLVH	-24.6	1	1	1	1	0
FYLLYY	-24.1	1	1	1	1	0
FYNLLH	-21.9	0	1	0	0	0
FYNPKR	-0.8	0	0	1	0	1
FYTPKA	-6.8	0	0	1	0	1
FYTPKT	-6.4	0	0	1	0	1
GAAAAG	-23.1	1	0	0	0	0
GAAAIF	-26.1	1	0	0	0	0
GAAEPH	41.2	0	0	1	0	1
GAALSP	90.6	0	0	1	0	1
GAAPPG	45.6	0	0	1	0	1
GADGKT	-19.7	0	0	1	0	1
GADKYF	-22.8	0	0	1	0	1
GAEIVY	-23.9	1	0	0	0	0
GAFRCL	-19.7	0	1	0	0	0
GAGDVA	-20.7	0	0	1	0	1
GAIIGL	-25	1	1	1	1	0
GAKDMW	-19.8	0	0	1	0	1
GALLMG	-23.4	1	1	1	1	0
GALSIG	-25.5	1	0	0	0	0
GALYLK	-21.4	0	1	0	0	0
GANPVY	-11.5	0	0	1	0	1
GAQSGL	-22.6	0	0	1	0	1
GASQAD	-22.2	0	0	1	0	1
GATAIL	-26.4	1	0	0	0	0
GAVNAC	-23.5	1	0	0	0	0
GAVVGG	-24	1	0	0	0	0
GAWAAE	-20.8	0	0	1	0	1
GAWAAK	-21.5	0	0	1	0	1
GCCEAL	-23.7	1	0	0	0	0
GCGGNR	-16.4	0	0	1	0	1
GCNSFR	-19.2	0	0	1	0	1
GCRMKG	-16.5	0	0	1	0	1
GDCFIL	-19.9	0	0	1	0	1
GDENEH	-17.5	0	0	1	0	1
GDGLDI	-19.4	0	0	1	0	1
GDGVHQ	-20.6	0	0	1	0	1
GDHGQE	-19.7	0	0	1	0	1
GDQSTD	-20.3	0	0	1	0	1
GDRGFF	-15	0	0	1	0	1
GDRKDQ	-14	0	0	1	0	1
GDRSGY	-16.4	0	0	1	0	1
GDRSMN	-14.7	0	0	1	0	1
GDSGHG	-21	0	0	1	0	1
GDSYII	-22.3	0	0	1	0	1
GDTDAG	-19.5	0	0	1	0	1
GDTPSL	-7.6	0	0	1	0	1
GDTSPR	42.2	0	0	1	0	1
GDVAFV	-22.7	0	0	1	0	1
GEFEAG	-21.1	0	0	1	0	1
GEFETG	-19.8	0	0	1	0	1
GEFLAE	-21.7	0	0	1	0	1
GEFSLD	-21.2	0	0	1	0	1
GEFVSD	-22	0	0	1	0	1
GEKAKP	94	0	0	1	0	1
GELHGL	-22.4	0	0	1	0	1
GEMDLL	-20	0	0	1	0	1
GENFTE	-18.9	0	0	1	0	1
GEPPKS	18.2	0	0	1	0	1
GEQVRL	-19.9	0	0	1	0	1
GERGFF	-16.1	0	0	1	0	1
GEWTYD	-19.1	0	0	1	0	1
GEYETG	-19.8	0	0	1	0	1
GEYSLY	-22.5	0	0	1	0	1
GFAVAE	-23.8	1	0	0	0	0
GFEKGG	-19.8	0	0	1	0	1
GFFYNP	95.1	0	0	1	0	1
GFFYSP	94.2	0	0	1	0	1
GFFYTP	95.5	0	0	1	0	1
GFHPPD	47.1	0	0	1	0	1
GFHPPQ	46.1	0	0	1	0	1
GFIHPE	40.8	0	0	1	0	1
GFITKA	-23.6	1	0	0	0	0
GFKDLN	-17.7	0	0	1	0	1
GFLPPK	45.4	0	0	1	0	1
GFLSPK	37.3	0	0	1	0	1
GFSCVM	-24.5	1	0	0	0	0
GGALGR	-16.8	0	0	1	0	1
GGASQA	-22.8	0	0	1	0	1
GGAWAA	-20	0	0	1	0	1
GGCGGN	-21	0	0	1	0	1
GGDPNR	-1	0	0	1	0	1
GGDSYI	-21.2	0	0	1	0	1
GGGGGG	-17.7	0	0	1	0	1
GGGGWG	-18.9	0	0	1	0	1
GGGKVQ	-21	0	0	1	0	1
GGGNKK	-19.4	0	0	1	0	1
GGGQVE	-21.7	0	0	1	0	1
GGGSVQ	-22.2	0	0	1	0	1
GGGVRG	-16.9	0	0	1	0	1
GGGWGQ	-15.4	0	0	1	0	1
GGGWNT	-18.6	0	0	1	0	1
GGGWWY	-17.9	0	0	1	0	1
GGIAER	-17.5	0	0	1	0	1
GGKDHV	-19.2	0	0	1	0	1
GGKVQI	-23.6	1	0	0	0	0
GGLGGY	-21.6	0	0	1	0	1
GGNILY	-24.1	1	0	0	0	0
GGNKKI	-22.9	0	0	1	0	1
GGNLLY	-23.5	1	0	0	0	0
GGNRNN	-17.1	0	0	1	0	1
GGNRYP	97.4	0	0	1	0	1
GGPAER	15.1	0	0	1	0	1
GGQTRE	-18	0	0	1	0	1
GGQVEV	-24	1	0	0	0	0
GGRMDR	-11.7	0	0	1	0	1
GGRTEP	96.1	0	0	1	0	1
GGRWAA	-14.1	0	0	1	0	1
GGSRYP	96.2	0	0	1	0	1
GGSVQI	-26.2	1	0	0	0	0
GGSWGQ	-19.2	0	0	1	0	1
GGSWGT	-20.6	0	0	1	0	1
GGSWST	-20.8	0	0	1	0	1
GGVASG	-22.6	0	0	1	0	1
GGVRGP	96.7	0	0	1	0	1
GGVRVG	-19.4	0	0	1	0	1
GGVVIA	-26.3	1	0	0	0	0
GGVWAA	-20.4	0	0	1	0	1
GGWGQG	-19.3	0	0	1	0	1
GGWGQP	95.8	0	0	1	0	1
GGWGQQ	-19.2	0	0	1	0	1
GGWLLI	-22.8	0	1	0	0	0
GGWNTG	-20.5	0	0	1	0	1
GGWWYN	-17.2	0	1	0	0	0
GGYMLG	-21.3	0	0	1	0	1
GGYPAA	-7.5	0	0	1	0	1
GGYPAQ	-6.7	0	0	1	0	1
GGYPGG	-5.3	0	0	1	0	1
GGYPNQ	-6.7	0	0	1	0	1
GGYQGG	-19.9	0	0	1	0	1
GGYQQN	-21	0	0	1	0	1
GGYQQQ	-23.1	1	0	0	0	0
GGYQQY	-24.6	1	0	0	0	0
GHGAED	-17.5	0	0	1	0	1
GHKMYV	-21.5	0	0	1	0	1
GHKSFV	-21.3	0	0	1	0	1
GHLASL	-23	1	0	0	0	0
GHRHYT	-15.8	0	0	1	0	1
GHRIIE	-19.8	0	1	0	0	0
GHVDAG	-20.4	0	0	1	0	1
GHVTQA	-23.4	1	0	0	0	0
GIAEFW	-25.3	1	0	0	0	0
GIAERG	-18.1	0	0	1	0	1
GIDKFR	-17.7	0	0	1	0	1
GIDRFR	-13.1	0	0	1	0	1
GIEEEE	-18.4	0	0	1	0	1
GIFQIN	-20.9	0	1	0	0	0
GIGDTP	92.8	0	0	1	0	1
GIICSL	-25.5	1	1	1	1	0
GIIFAA	-23.6	1	1	1	1	0
GIIFCF	-22.7	0	1	0	0	0
GIITQG	-25	1	0	0	0	0
GIKLAN	-22	0	0	1	0	1
GILKNE	-24.4	1	0	0	0	0
GILQIN	-25.4	1	1	1	1	0
GILQYC	-24.8	1	1	1	1	0
GILVIS	-28.5	1	1	1	1	0
GIRAWV	-18.9	0	1	0	0	0
GIRDNE	-16.3	0	0	1	0	1
GIRIAK	-21	0	1	0	0	0
GISLAN	-24.5	1	0	0	0	0
GITDPL	39	0	0	1	0	1
GIVDQC	-22.7	0	0	1	0	1
GIVEQC	-23.9	1	0	0	0	0
GIVEVD	-23.5	1	0	0	0	0
GIYYVP	99.2	0	0	1	0	1
GKAYFE	-21.8	0	0	1	0	1
GKCGLV	-23.6	1	0	0	0	0
GKDHVS	-22.4	0	0	1	0	1
GKDPNH	-6.8	0	0	1	0	1
GKENTL	-22.2	0	0	1	0	1
GKEPGL	-6.2	0	0	1	0	1
GKIESG	-22.7	0	0	1	0	1
GKIVKI	-26	1	0	0	0	0
GKKSCH	-22.7	0	0	1	0	1
GKKSWK	-19.7	0	0	1	0	1
GKLESG	-22.4	0	0	1	0	1
GKLNMH	-23	1	0	0	0	0
GKPMII	5.8	0	0	1	0	1
GKPNFL	9.5	0	0	1	0	1
GKQLNL	-23.8	1	0	0	0	0
GKSTIG	-25.1	1	0	0	0	0
GKSTMG	-23.1	1	0	0	0	0
GKTIAI	-27.4	1	0	0	0	0
GKTIEV	-25.6	1	0	0	0	0
GKTKIA	-25.5	1	0	0	0	0
GKTKTS	-23.7	1	0	0	0	0
GKTLYD	-22.5	0	0	1	0	1
GKTPGA	-8.5	0	0	1	0	1
GKTPRA	-4.5	0	0	1	0	1
GKTVEV	-25.6	1	0	0	0	0
GKVESG	-22.5	0	0	1	0	1
GKVFVF	-23.5	1	1	1	1	0
GKVQII	-26.6	1	0	0	0	0
GKWEPD	45.2	0	0	1	0	1
GLCKKR	-17.6	0	0	1	0	1
GLDILS	-22.9	0	1	0	0	0
GLEYDY	-20.4	0	0	1	0	1
GLGCNS	-22.2	0	0	1	0	1
GLGDRK	-15.1	0	0	1	0	1
GLGGYM	-22.7	0	0	1	0	1
GLGRFP	95.2	0	0	1	0	1
GLGRSA	-17.7	0	0	1	0	1
GLHMSQ	-23.7	1	0	0	0	0
GLLAEP	91.9	0	0	1	0	1
GLLPVL	-10.7	0	0	1	0	1
GLLVIA	-27.4	1	1	1	1	0
GLMVGG	-23.3	1	0	0	0	0
GLPDKY	11	0	0	1	0	1
GLPSKY	9.1	0	0	1	0	1
GLPSLQ	7.8	0	0	1	0	1
GLQIWR	-20.4	0	1	0	0	0
GLTNIK	-25.3	1	0	0	0	0
GLTTRP	95.4	0	0	1	0	1
GLVFVS	-23.7	1	1	1	1	0
GLVPVL	-10.5	0	0	1	0	1
GMDGYR	-15.3	0	0	1	0	1
GMEKIV	-23.6	1	0	0	0	0
GMFNIQ	-19.3	0	1	0	0	0
GMKIIA	-24.9	1	1	1	1	0
GMLLPC	38.5	0	0	1	0	1
GMVDKR	-17.4	0	0	1	0	1
GNAGLL	-22	0	0	1	0	1
GNDALM	-20.5	0	0	1	0	1
GNDYED	-14.9	0	0	1	0	1
GNIHHK	-22.1	0	0	1	0	1
GNIVVL	-26.8	1	1	1	1	0
GNKKIE	-21.3	0	0	1	0	1
GNLGRL	-17.8	0	0	1	0	1
GNLLAA	-23.6	1	1	1	1	0
GNLLYL	-23.6	1	1	1	1	0
GNLQYD	-20.9	0	0	1	0	1
GNNFFL	-19.9	0	0	1	0	1
GNPAVS	8	0	0	1	0	1
GNRNNF	-18	0	0	1	0	1
GNRYPP	152.4	0	0	1	0	1
GNYDAA	-20.9	0	0	1	0	1
GPCRAM	32.3	0	0	1	0	1
GPDSAV	29.2	0	0	1	0	1
GPGGAW	31.6	0	0	1	0	1
GPGGRW	35.7	0	0	1	0	1
GPGGVW	30.3	0	0	1	0	1
GPHNDC	29.9	0	0	1	0	1
GPSLLE	28	0	0	1	0	1
GPVTQE	28.2	0	0	1	0	1
GQANAT	-23.1	1	0	0	0	0
GQEALE	-20.5	0	0	1	0	1
GQEQDS	-20.3	0	0	1	0	1
GQFYGG	-20.6	0	0	1	0	1
GQGAKD	-19.4	0	0	1	0	1
GQGGSW	-20.7	0	0	1	0	1
GQGQGQ	-21.1	0	0	1	0	1
GQGSPG	38.9	0	0	1	0	1
GQKGQA	-20.3	0	0	1	0	1
GQPHGG	9.9	0	0	1	0	1
GQSVVA	-27	1	0	0	0	0
GQTREH	-21.9	0	0	1	0	1
GQVEVK	-25	1	0	0	0	0
GRANPG	45.7	0	0	1	0	1
GRAYFE	-17.6	0	0	1	0	1
GRFPRP	108.9	0	0	1	0	1
GRFTLR	-16.5	0	0	1	0	1
GRGAED	-14	0	0	1	0	1
GRGFIT	-14.9	0	0	1	0	1
GRKQCK	-17	0	0	1	0	1
GRLYQS	-17.1	0	1	0	0	0
GRMDRI	-14.1	0	0	1	0	1
GRNGGD	-14.8	0	0	1	0	1
GRPEPG	66.3	0	0	1	0	1
GRQGWY	-17.5	0	0	1	0	1
GRSAGW	-18.8	0	0	1	0	1
GRSGKD	-15.1	0	0	1	0	1
GRTEPN	43.9	0	0	1	0	1
GRTTCT	-18.7	0	0	1	0	1
GSAGTW	-22.6	0	0	1	0	1
GSAMSR	-19.1	0	0	1	0	1
GSAQGG	-21.5	0	0	1	0	1
GSDDKK	-19.2	0	0	1	0	1
GSDYED	-16.6	0	0	1	0	1
GSGLTN	-21.2	0	0	1	0	1
GSGQGG	-19.6	0	0	1	0	1
GSHLVD	-22.6	0	0	1	0	1
GSHLVE	-23.9	1	0	0	0	0
GSIDMV	-22.7	0	0	1	0	1
GSILPT	38.4	0	0	1	0	1
GSKDNI	-21.4	0	0	1	0	1
GSLDNI	-22.8	0	0	1	0	1
GSLGNI	-24.1	1	0	0	0	0
GSLLPT	38.5	0	0	1	0	1
GSLNFN	-22.1	0	0	1	0	1
GSNKGA	-22.2	0	0	1	0	1
GSNLVE	-24.2	1	0	0	0	0
GSNTYG	-23.6	1	0	0	0	0
GSPGGN	10.6	0	0	1	0	1
GSPGTP	113.2	0	0	1	0	1
GSQARH	-19.4	0	0	1	0	1
GSRSRT	-12.5	0	0	1	0	1
GSRYPG	46.6	0	0	1	0	1
GSTDYG	-22	0	0	1	0	1
GSTENL	-24.1	1	0	0	0	0
GSTQLL	-24.8	1	0	0	0	0
GSVDKR	-17.6	0	0	1	0	1
GSVQIV	-26.4	1	0	0	0	0
GSVSNA	-24	1	0	0	0	0
GSWGQP	94.8	0	0	1	0	1
GSWGTG	-21.1	0	0	1	0	1
GSWSTG	-22	0	0	1	0	1
GTAGDA	-21.5	0	0	1	0	1
GTEILK	-24	1	0	0	0	0
GTFFIN	-18.3	0	1	0	0	0
GTFFIT	-16.1	0	1	0	0	0
GTFNII	-21.3	0	0	1	0	1
GTGFAV	-17.4	0	0	1	0	1
GTGGRT	-15.8	0	0	1	0	1
GTGSDD	-19	0	0	1	0	1
GTISHG	-23.3	1	0	0	0	0
GTKEGI	-21.9	0	0	1	0	1
GTKSCI	-24.2	1	0	0	0	0
GTKTCI	-24.9	1	0	0	0	0
GTNRKS	-18.8	0	0	1	0	1
GTPGKK	10	0	0	1	0	1
GTPGSR	12.2	0	0	1	0	1
GTSLVG	-25.3	1	0	0	0	0
GTTIAI	-25.3	1	0	0	0	0
GTTQWE	-20.7	0	0	1	0	1
GTVIIE	-27	1	1	1	1	0
GTVLFM	-24.5	1	1	1	1	0
GTWNPG	43	0	0	1	0	1
GTYGLG	-21.4	0	0	1	0	1
GTYYWH	-20.1	0	1	0	0	0
GVASGF	-24.1	1	0	0	0	0
GVDSVP	90.2	0	0	1	0	1
GVEEED	-17.2	0	0	1	0	1
GVEFVC	-21.3	0	0	1	0	1
GVHQVV	-26.4	1	0	0	0	0
GVLLTL	-24.4	1	1	1	1	0
GVNYFL	-20.1	0	0	1	0	1
GVRGPR	48.3	0	0	1	0	1
GVRVGH	-19.2	0	0	1	0	1
GVSLAN	-24.5	1	0	0	0	0
GVVEVD	-23.5	1	0	0	0	0
GVVIAT	-26.4	1	1	1	1	0
GVWAAE	-22.3	0	0	1	0	1
GVWAAK	-23	1	1	1	1	0
GWFLGW	-21.3	0	1	0	0	0
GWGQGG	-17.9	0	0	1	0	1
GWGQPH	44.6	0	0	1	0	1
GWGQQP	96.1	0	0	1	0	1
GWGSIL	-21.8	0	0	1	0	1
GWGSLL	-20	0	0	1	0	1
GWLLIQ	-23.6	1	1	1	1	0
GWNIPM	42.2	0	0	1	0	1
GWNTGG	-20.9	0	0	1	0	1
GWQFHL	-17.9	0	1	0	0	0
GWWYNN	-16.6	0	1	0	0	0
GWYLSW	-21.9	0	1	0	0	0
GYENPT	43.3	0	0	1	0	1
GYEVHH	-23	1	0	0	0	0
GYIEAL	-23.6	1	0	0	0	0
GYLAVA	-25.6	1	1	1	1	0
GYMLGS	-22.3	0	1	0	0	0
GYNAVL	-25.4	1	0	0	0	0
GYNQYN	-22.2	0	0	1	0	1
GYPAAG	7.4	0	0	1	0	1
GYPAQG	8.4	0	0	1	0	1
GYPHNP	115.8	0	0	1	0	1
GYPNQN	10.6	0	0	1	0	1
GYPNQQ	9.9	0	0	1	0	1
GYQAYN	-22.1	0	0	1	0	1
GYQAYQ	-22.7	0	0	1	0	1
GYQGGY	-22.1	0	0	1	0	1
GYQQNY	-25.8	1	0	0	0	0
GYQQYN	-22.3	0	0	1	0	1
GYRGIS	-18.9	0	0	1	0	1
GYSGAF	-23.9	1	0	0	0	0
GYSSPG	37.6	0	0	1	0	1
GYTGAF	-24.4	1	0	0	0	0
GYTGAG	-23.3	1	0	0	0	0
HAFLII	-22.4	0	1	0	0	0
HAGTYG	-23.4	1	0	0	0	0
HAHFQK	-20.6	0	0	1	0	1
HALLAK	-22.2	0	1	0	0	0
HAMLAK	-22.5	0	1	0	0	0
HARGNY	-17	0	0	1	0	1
HAVVAR	-20.3	0	1	0	0	0
HAVVSR	-20.3	0	1	0	0	0
HCDCNV	-21.3	0	0	1	0	1
HCLRRD	-11.6	0	0	1	0	1
HCLTIC	-25.1	1	1	1	1	0
HCPPVT	17.2	0	0	1	0	1
HCQNRD	-14.4	0	0	1	0	1
HCVRLL	-19.2	0	1	0	0	0
HDCVNI	-23.9	1	0	0	0	0
HDSGYE	-19.8	0	0	1	0	1
HDYGML	-18.5	0	0	1	0	1
HEDLLN	-16.3	0	0	1	0	1
HEICSK	-21.7	0	0	1	0	1
HENVVE	-22.1	0	0	1	0	1
HETQPP	148.2	0	0	1	0	1
HFEHVR	-16.2	0	0	1	0	1
HFGNDY	-20.1	0	0	1	0	1
HFLLSC	-22.1	0	1	0	0	0
HFQEKV	-20.7	0	0	1	0	1
HFQKAK	-20.9	0	0	1	0	1
HFRPAG	-2.2	0	0	1	0	1
HFTILD	-21	0	1	0	0	0
HFVWIA	-22	0	1	0	0	0
HFWQQD	-18.5	0	0	1	0	1
HGAEIV	-21.7	0	0	1	0	1
HGGGGW	-18	0	0	1	0	1
HGGGWG	-18.5	0	0	1	0	1
HGGPAE	-3.8	0	0	1	0	1
HGGSWG	-19.5	0	0	1	0	1
HGIVEV	-23.6	1	0	0	0	0
HGQEAL	-20.5	0	0	1	0	1
HGVVEV	-23.3	1	0	0	0	0
HGWLIM	-21.9	0	1	0	0	0
HGYENP	95.6	0	0	1	0	1
HHGVVE	-22.1	0	0	1	0	1
HHKPGG	-4.2	0	0	1	0	1
HHQKLV	-21.1	0	0	1	0	1
HIFIIM	-23.9	1	1	1	1	0
HIHTCI	-25.9	1	1	1	1	0
HIPTGT	8.7	0	0	1	0	1
HIVVPY	38.8	0	0	1	0	1
HKALFW	-24.1	1	1	1	1	0
HKIDNY	-22.4	0	0	1	0	1
HKIDSF	-21.8	0	0	1	0	1
HKLEKG	-19.9	0	0	1	0	1
HKLTFR	-17.7	0	0	1	0	1
HKMYVS	-21.1	0	1	0	0	0
HKPCNI	10.1	0	0	1	0	1
HKPGGG	11.3	0	0	1	0	1
HKSFVP	93.5	0	0	1	0	1
HKSIIC	-25.1	1	0	0	0	0
HLASLY	-24.1	1	0	0	0	0
HLCGSH	-22.5	0	0	1	0	1
HLCGSN	-21.3	0	0	1	0	1
HLHVIE	-23.2	1	1	1	1	0
HLHWHT	-20	0	1	0	0	0
HLRVIE	-20.4	0	1	0	0	0
HLRVIY	-20.8	0	1	0	0	0
HLSKMQ	-23	1	0	0	0	0
HLSNVS	-23.6	1	0	0	0	0
HLTKSV	-23.5	1	0	0	0	0
HLVDAL	-20.9	0	1	0	0	0
HLVEAL	-22.9	0	1	0	0	0
HLVTEV	-23.5	1	0	0	0	0
HLVYIM	-23.2	1	1	1	1	0
HMARVE	-17.8	0	0	1	0	1
HMNVQN	-22.3	0	0	1	0	1
HMSQKH	-21.4	0	0	1	0	1
HNDCGV	-18.5	0	0	1	0	1
HNKKAN	-18.7	0	0	1	0	1
HNKKEN	-18.5	0	0	1	0	1
HNPGYP	117.2	0	0	1	0	1
HNQWNK	-18.7	0	0	1	0	1
HNTCSL	-22	0	0	1	0	1
HPAENG	32.9	0	0	1	0	1
HPDNAL	34.4	0	0	1	0	1
HPESFN	34.6	0	0	1	0	1
HPPDIS	53.9	0	0	1	0	1
HPPENG	54.8	0	0	1	0	1
HPPHIE	53.8	0	0	1	0	1
HPPQIE	53.1	0	0	1	0	1
HPQIQK	32.1	0	0	1	0	1
HQERMD	-15.7	0	0	1	0	1
HQKLVF	-23	1	0	0	0	0
HQLIIM	-26.2	1	1	1	1	0
HQPGGG	11.8	0	0	1	0	1
HQVVGD	-21.3	0	0	1	0	1
HRERMS	-10.9	0	0	1	0	1
HREVQG	-16.5	0	0	1	0	1
HRIIEI	-20.7	0	1	0	0	0
HRPCNI	14.2	0	0	1	0	1
HSDLSF	-21.9	0	0	1	0	1
HSHTPW	41.9	0	0	1	0	1
HSLSSE	-21.4	0	0	1	0	1
HSLSTT	-21.6	0	0	1	0	1
HSQWNK	-19.6	0	0	1	0	1
HTAIEE	-22	0	0	1	0	1
HTAVDR	-18.6	0	0	1	0	1
HTCIEE	-23.4	1	0	0	0	0
HTEFTP	98	0	0	1	0	1
HTEIIE	-22.7	0	0	1	0	1
HTEMVL	-22.3	0	0	1	0	1
HTIRHY	-20.7	0	1	0	0	0
HTLKHF	-24.2	1	0	0	0	0
HTSSLQ	-24.4	1	0	0	0	0
HTVAKE	-21.8	0	0	1	0	1
HTVTTT	-20.7	0	0	1	0	1
HVAGAA	-22.7	0	0	1	0	1
HVDAGK	-19.6	0	0	1	0	1
HVFESE	-21.6	0	0	1	0	1
HVFNML	-21.8	0	1	0	0	0
HVHTAI	-26	1	0	0	0	0
HVIEER	-19	0	0	1	0	1
HVLAVD	-23	1	1	1	1	0
HVNVVF	-25.4	1	1	1	1	0
HVPGGG	9.9	0	0	1	0	1
HVRMVD	-17.7	0	1	0	0	0
HVSIIF	-27	1	1	1	1	0
HVTQAR	-20.1	0	0	1	0	1
HWHTVA	-21.5	0	0	1	0	1
HYFNIF	-21.9	0	1	0	0	0
HYIHSL	-22.7	0	1	0	0	0
HYQWNQ	-18.9	0	0	1	0	1
HYYAVA	-21.2	0	1	0	0	0
IAALLS	-22.4	0	1	0	0	0
IADIGN	-19.1	0	0	1	0	1
IAERGG	-14	0	0	1	0	1
IAIGKI	-21.9	0	1	0	0	0
IAIGKV	-21.6	0	1	0	0	0
IAIVEL	-23.4	1	1	1	1	0
IAKYGK	-17.1	0	0	1	0	1
IALENY	-23.6	1	1	1	1	0
IAMFCG	-18.5	0	1	0	0	0
IAQAIG	-22.5	0	0	1	0	1
IAQSIG	-22.5	0	0	1	0	1
IATPRG	-1.8	0	0	1	0	1
IATSLH	-21.8	0	0	1	0	1
IATTTT	-17.1	0	0	1	0	1
IATVIV	-26.6	1	1	1	1	0
IAVAIA	-25.4	1	1	1	1	0
IAYKPA	42.9	0	0	1	0	1
ICENIV	-21.2	0	0	1	0	1
ICHVFE	-22.5	0	1	0	0	0
ICPGYN	10.5	0	0	1	0	1
ICSLYQ	-22.4	0	1	0	0	0
IDGIIF	-21.3	0	1	0	0	0
IDIKIR	-18.8	0	1	0	0	0
IDKFRG	-9.9	0	0	1	0	1
IDLLKN	-18.5	0	0	1	0	1
IDMVDS	-18.9	0	0	1	0	1
IDNYLK	-17	0	0	1	0	1
IDQMFS	-19.6	0	0	1	0	1
IDRFRG	-5.2	0	0	1	0	1
IDRIGA	-14.9	0	0	1	0	1
IDSFLK	-19.3	0	0	1	0	1
IEALAA	-21.3	0	0	1	0	1
IEEEEI	-15.5	0	0	1	0	1
IEEQNK	-19.7	0	0	1	0	1
IEERMN	-14.6	0	0	1	0	1
IEEVPG	42.6	0	0	1	0	1
IEHKSI	-21.4	0	0	1	0	1
IEIDLL	-18.9	0	1	0	0	0
IEKVEH	-18.6	0	0	1	0	1
IELLKN	-19.5	0	0	1	0	1
IEMIFV	-22.9	0	1	0	0	0
IENGVV	-21.5	0	0	1	0	1
IERFFE	-11.2	0	1	0	0	0
IESGHI	-22	0	0	1	0	1
IETHKL	-20.6	0	0	1	0	1
IEVDAA	-19.6	0	0	1	0	1
IEVDLL	-18.9	0	0	1	0	1
IEVGKA	-20.5	0	0	1	0	1
IFAANY	-22.4	0	0	1	0	1
IFCFLI	-20.3	0	1	0	0	0
IFDFIQ	-17.7	0	1	0	0	0
IFDLQN	-17.5	0	0	1	0	1
IFMGHV	-20.5	0	1	0	0	0
IFQINS	-22.8	0	0	1	0	1
IFVWKG	-19	0	1	0	0	0
IGAEEK	-17.6	0	0	1	0	1
IGAQSG	-20.2	0	0	1	0	1
IGDTPS	42.7	0	0	1	0	1
IGGASQ	-19.4	0	0	1	0	1
IGGQIM	-20.9	0	0	1	0	1
IGHVDA	-21.9	0	0	1	0	1
IGKIVK	-22.7	0	0	1	0	1
IGLLVI	-25.3	1	1	1	1	0
IGLMVG	-23.2	1	1	1	1	0
IGNIVV	-24.7	1	1	1	1	0
IGSLDN	-18.2	0	0	1	0	1
IGSTEN	-19	0	0	1	0	1
IGYPAL	-6.6	0	0	1	0	1
IHFGND	-18.6	0	0	1	0	1
IHHGVV	-22.7	0	1	0	0	0
IHHKPG	42.3	0	0	1	0	1
IHPESF	11	0	0	1	0	1
IHSLSS	-22.4	0	0	1	0	1
IHTCIE	-22.1	0	1	0	0	0
IICPGY	-10	0	0	1	0	1
IIEHKS	-20.2	0	0	1	0	1
IIEING	-23.6	1	0	0	0	0
IIFAAN	-22.2	0	1	0	0	0
IIFCFL	-23.3	1	1	1	1	0
IIFMGH	-22.2	0	1	0	0	0
IIGLMV	-22.9	0	1	0	0	0
IINKKL	-22.2	0	0	1	0	1
IITQGA	-24.1	1	0	0	0	0
IIYTWQ	-19.9	0	1	0	0	0
IKEQED	-14.8	0	0	1	0	1
IKGVEE	-19.6	0	0	1	0	1
IKHVPG	40.1	0	0	1	0	1
IKIMER	-17.2	0	1	0	0	0
IKIRSC	-17.6	0	1	0	0	0
IKLALE	-21.1	0	1	0	0	0
IKLANA	-22.3	0	0	1	0	1
IKNVNT	-21.9	0	0	1	0	1
IKQHTV	-22.8	0	0	1	0	1
IKTEEI	-21.3	0	0	1	0	1
IKVLNA	-23	1	1	1	1	0
IKYLCC	-21.5	0	1	0	0	0
ILAHTE	-20.3	0	0	1	0	1
ILDAPG	42.4	0	0	1	0	1
ILENIS	-20.3	0	0	1	0	1
ILGVLL	-23	1	1	1	1	0
ILKNEN	-17	0	0	1	0	1
ILKNLV	-19.2	0	1	0	0	0
ILQINS	-23.8	1	0	0	0	0
ILQYCQ	-19.5	0	1	0	0	0
ILVISA	-25.1	1	1	1	1	0
ILVLFV	-25	1	1	1	1	0
IMERVV	-17.7	0	1	0	0	0
INGTSL	-21.7	0	0	1	0	1
INKKLD	-15.9	0	0	1	0	1
INKLKN	-16.9	0	0	1	0	1
INKMDD	-17.6	0	0	1	0	1
INSCHT	-21.9	0	0	1	0	1
INSRWW	-16.1	0	0	1	0	1
INSRYW	-17.6	0	0	1	0	1
IPAKTP	136.7	0	0	1	0	1
IPDMIA	31.9	0	0	1	0	1
IPEGTT	33	0	0	1	0	1
IPMGLL	33	0	0	1	0	1
IPSLEA	32	0	0	1	0	1
IPTGTT	31.5	0	0	1	0	1
IQAQKE	-20.2	0	0	1	0	1
IQDEVD	-17.3	0	0	1	0	1
IQHFQE	-17.7	0	0	1	0	1
IQKESQ	-20.3	0	0	1	0	1
IQNWCK	-18.8	0	0	1	0	1
IQRTPK	48.6	0	0	1	0	1
IQVYSR	-16.6	0	1	0	0	0
IRAWVA	-15.5	0	1	0	0	0
IRDNER	-7.5	0	0	1	0	1
IRIAKY	-18.1	0	1	0	0	0
IRQLSY	-18.9	0	1	0	0	0
IRSQVM	-18.5	0	0	1	0	1
IRVWGV	-14.7	0	1	0	0	0
ISARKG	-15.4	0	0	1	0	1
ISDARE	-16.2	0	0	1	0	1
ISEAEQ	-16.6	0	0	1	0	1
ISEPRI	-1.9	0	0	1	0	1
ISEVKM	-20.7	0	0	1	0	1
ISFLIF	-21.7	0	1	0	0	0
ISHGIV	-22.3	0	0	1	0	1
ISLANW	-22.7	0	1	0	0	0
ISNARE	-15.7	0	0	1	0	1
ISSLPY	39.6	0	0	1	0	1
ISTQRI	-18.7	0	0	1	0	1
ISYGND	-18.8	0	0	1	0	1
ISYIAD	-21.8	0	0	1	0	1
ITALQA	-22	0	0	1	0	1
ITHVPG	39.3	0	0	1	0	1
ITIKQH	-23.7	1	0	0	0	0
ITLVML	-24.4	1	1	1	1	0
ITNVVE	-24.4	1	0	0	0	0
ITQGAR	-16.4	0	0	1	0	1
ITVIIE	-26.9	1	1	1	1	0
ITVKQH	-23.9	1	0	0	0	0
IVDKYK	-21	0	0	1	0	1
IVDQCC	-20.6	0	0	1	0	1
IVELKS	-20.6	0	0	1	0	1
IVEQCC	-21.6	0	0	1	0	1
IVESGW	-20.6	0	0	1	0	1
IVEVDP	92.9	0	0	1	0	1
IVGALL	-23.1	1	1	1	1	0
IVIIEH	-23.9	1	1	1	1	0
IVISLV	-24.5	1	1	1	1	0
IVITLV	-25.2	1	1	1	1	0
IVLGQE	-21.9	0	0	1	0	1
IVPELE	10.4	0	0	1	0	1
IVVLMA	-24.2	1	1	1	1	0
IVVPYR	-4.3	0	0	1	0	1
IVYKPV	41	0	0	1	0	1
IVYKSP	92.3	0	0	1	0	1
IYERMN	-13.9	0	0	1	0	1
IYNETE	-20.5	0	0	1	0	1
IYPELQ	11.8	0	0	1	0	1
IYQWCG	-19.1	0	1	0	0	0
IYTWQG	-19.1	0	0	1	0	1
IYYVPK	42.6	0	0	1	0	1
KAAQIR	-19.6	0	0	1	0	1
KAAQMK	-21.6	0	0	1	0	1
KADKIK	-20.7	0	0	1	0	1
KADKKA	-20	0	0	1	0	1
KADQFA	-20.7	0	0	1	0	1
KAFESL	-23	1	0	0	0	0
KAFIIQ	-22	0	1	0	0	0
KAILFL	-24.5	1	1	1	1	0
KAINSC	-23.3	1	0	0	0	0
KAKERL	-14	0	0	1	0	1
KAKESL	-22.2	0	0	1	0	1
KAKGAD	-18.3	0	0	1	0	1
KAKTDH	-21.7	0	0	1	0	1
KALMDS	-22.2	0	0	1	0	1
KAVEIE	-23	1	0	0	0	0
KAVIQH	-23.6	1	1	1	1	0
KAVVLT	-24.5	1	1	1	1	0
KAYFET	-18.4	0	1	0	0	0
KCFAVR	-16.5	0	1	0	0	0
KCGLVP	90.4	0	0	1	0	1
KCGSKD	-18.8	0	0	1	0	1
KCGSLG	-21.3	0	0	1	0	1
KCHVFR	-19.5	0	1	0	0	0
KCKFLH	-17	0	1	0	0	0
KCNTAT	-22.2	0	0	1	0	1
KCPLMV	8.2	0	0	1	0	1
KCPSGC	8.8	0	0	1	0	1
KCRLIH	-18.6	0	1	0	0	0
KCRPYL	-1.8	0	0	1	0	1
KDAGRQ	-13.3	0	0	1	0	1
KDESSV	-20.3	0	0	1	0	1
KDEYAC	-16.1	0	0	1	0	1
KDFATV	-19.6	0	0	1	0	1
KDGIVD	-21.3	0	0	1	0	1
KDGTGS	-19.5	0	0	1	0	1
KDHSHT	-19.8	0	0	1	0	1
KDHVSI	-23.1	1	0	0	0	0
KDLEEV	-18.6	0	0	1	0	1
KDLLFK	-20	0	1	0	0	0
KDLNES	-18.7	0	0	1	0	1
KDMFGG	-16.1	0	0	1	0	1
KDMGTV	-20.5	0	0	1	0	1
KDMWRA	-11.7	0	1	0	0	0
KDNIKH	-18.7	0	0	1	0	1
KDPNHF	11.8	0	0	1	0	1
KDRQHT	-13.2	0	0	1	0	1
KDRVQS	-17.2	0	0	1	0	1
KDSGRD	-13.2	0	0	1	0	1
KDWSFY	-20.6	0	0	1	0	1
KEAGQG	-20.5	0	0	1	0	1
KEAKVK	-22	0	0	1	0	1
KEANYK	-20.8	0	0	1	0	1
KEATPA	39.7	0	0	1	0	1
KECLIN	-22.8	0	0	1	0	1
KEDGKK	-18.1	0	0	1	0	1
KEERND	-16.8	0	0	1	0	1
KEGILQ	-21.6	0	0	1	0	1
KEHVNV	-23.5	1	0	0	0	0
KEIKKN	-18.9	0	0	1	0	1
KEKLVP	93.2	0	0	1	0	1
KEKNRE	-12	0	0	1	0	1
KELQEF	-21.9	0	0	1	0	1
KENIIF	-23.5	1	0	0	0	0
KENTLI	-22.2	0	0	1	0	1
KEPGLQ	10.9	0	0	1	0	1
KEQALQ	-19.9	0	0	1	0	1
KEQAQQ	-19.7	0	0	1	0	1
KEQEDE	-18.1	0	0	1	0	1
KEQNYS	-21.1	0	0	1	0	1
KERLEA	-17.8	0	0	1	0	1
KESCGD	-20.8	0	0	1	0	1
KESPPK	46.9	0	0	1	0	1
KESQYI	-24.4	1	0	0	0	0
KEWEEA	-18.4	0	0	1	0	1
KFFEQM	-20.7	0	1	0	0	0
KFLHQE	-19.9	0	0	1	0	1
KFRGVE	-13.9	0	0	1	0	1
KGADGK	-19.2	0	0	1	0	1
KGADKY	-19	0	0	1	0	1
KGAIIG	-23.6	1	0	0	0	0
KGDKEL	-19.8	0	0	1	0	1
KGEADA	-19.6	0	0	1	0	1
KGEFET	-14.3	0	0	1	0	1
KGEILG	-20.9	0	0	1	0	1
KGENFT	-19	0	0	1	0	1
KGEYET	-16.3	0	0	1	0	1
KGGQTR	-16.9	0	0	1	0	1
KGGTSR	-16.8	0	0	1	0	1
KGIEEE	-20.2	0	0	1	0	1
KGIVEQ	-23.5	1	0	0	0	0
KGKTKT	-16.9	0	0	1	0	1
KGKTVE	-21.6	0	0	1	0	1
KGLIDE	-22.2	0	0	1	0	1
KGMKII	-23.9	1	0	0	0	0
KGMTRD	-14.4	0	0	1	0	1
KGQANA	-21.8	0	0	1	0	1
KGRKQC	-16	0	0	1	0	1
KGTNRK	-15.6	0	0	1	0	1
KGVEEE	-19.9	0	0	1	0	1
KGVSLA	-22.5	0	0	1	0	1
KHFEHV	-20.7	0	0	1	0	1
KHFTIL	-21.1	0	0	1	0	1
KHPQIQ	10	0	0	1	0	1
KHQPGG	-6.3	0	0	1	0	1
KHRERM	-8.4	0	0	1	0	1
KHTEMV	-21.5	0	0	1	0	1
KHVAGA	-21.6	0	0	1	0	1
KHVPGG	-6.2	0	0	1	0	1
KIATPR	42.7	0	0	1	0	1
KIDNYL	-21.2	0	0	1	0	1
KIDSFL	-22.4	0	0	1	0	1
KIEKVE	-22	0	0	1	0	1
KIESGH	-22.3	0	0	1	0	1
KIETHK	-24.1	1	0	0	0	0
KIFVWK	-23.9	1	1	1	1	0
KIGGDK	-20.9	0	0	1	0	1
KIGSLD	-21.3	0	0	1	0	1
KIGSTE	-22.9	0	0	1	0	1
KIKLAL	-21.4	0	1	0	0	0
KIMERV	-17.7	0	1	0	0	0
KIQVYS	-25.7	1	1	1	1	0
KIVKWD	-21.4	0	1	0	0	0
KKAAQI	-23.5	1	0	0	0	0
KKAVIQ	-24	1	0	0	0	0
KKEHVN	-20.1	0	0	1	0	1
KKGMKI	-20.7	0	0	1	0	1
KKGRKQ	-13.2	0	0	1	0	1
KKIETH	-22.8	0	0	1	0	1
KKKQYT	-19.1	0	0	1	0	1
KKLDLS	-19.7	0	0	1	0	1
KKLVVK	-24.8	1	1	1	1	0
KKLYEA	-19.7	0	0	1	0	1
KKPPAF	15.8	0	0	1	0	1
KKQYTS	-20.9	0	0	1	0	1
KKRPKP	109.2	0	0	1	0	1
KKSCHT	-23.6	1	0	0	0	0
KKSWKR	-12.9	0	0	1	0	1
KKTLKL	-21.9	0	0	1	0	1
KKVAVV	-25.2	1	0	0	0	0
KKYVRA	-19.5	0	1	0	0	0
KLALEK	-22.1	0	0	1	0	1
KLANAT	-22.9	0	0	1	0	1
KLDFKD	-17	0	0	1	0	1
KLDLSN	-19.7	0	0	1	0	1
KLEKGT	-20.5	0	0	1	0	1
KLESGS	-20.9	0	0	1	0	1
KLFIIQ	-22.5	0	1	0	0	0
KLHSLS	-22.2	0	0	1	0	1
KLKEAK	-20.2	0	0	1	0	1
KLKNSL	-21.6	0	0	1	0	1
KLLDNW	-21	0	0	1	0	1
KLLEIA	-23.9	1	1	1	1	0
KLLGIA	-23.5	1	1	1	1	0
KLLIYE	-23.8	1	1	1	1	0
KLLKCR	-17.9	0	1	0	0	0
KLMKAF	-25.2	1	1	1	1	0
KLNMHI	-24.7	1	1	1	1	0
KLNMHV	-24.1	1	1	1	1	0
KLRALL	-17.1	0	1	0	0	0
KLRPVA	-0.6	0	0	1	0	1
KLSHYI	-24.5	1	0	0	0	0
KLTERL	-18	0	0	1	0	1
KLTFRE	-15.4	0	0	1	0	1
KLVFFA	-22.4	0	1	0	0	0
KLVPFL	-8.9	0	0	1	0	1
KLVSSS	-24.1	1	0	0	0	0
KLVVKV	-24.1	1	1	1	1	0
KLYEAK	-22.3	0	0	1	0	1
KLYKVS	-21.6	0	1	0	0	0
KMDAEF	-20.9	0	0	1	0	1
KMDDPT	45.3	0	0	1	0	1
KMFFIQ	-17.8	0	1	0	0	0
KMGPAA	-6.3	0	0	1	0	1
KMICHV	-23.3	1	1	1	1	0
KMKDLG	-17.5	0	0	1	0	1
KMMERV	-16.2	0	0	1	0	1
KMPLED	13	0	0	1	0	1
KMQNHG	-22	0	0	1	0	1
KMQQNG	-21.7	0	0	1	0	1
KMYVSE	-24	1	0	0	0	0
KNGKKI	-19.5	0	0	1	0	1
KNLLDH	-22.3	0	0	1	0	1
KNLLFN	-20.1	0	1	0	0	0
KNLPKA	-4.9	0	0	1	0	1
KNLVLP	93.1	0	0	1	0	1
KNPQNF	10.5	0	0	1	0	1
KNRETW	-15.9	0	0	1	0	1
KNSDKY	-20.7	0	0	1	0	1
KNVKSK	-21.8	0	0	1	0	1
KNVNTA	-22.3	0	0	1	0	1
KPAPGT	39.3	0	0	1	0	1
KPCNIF	28.1	0	0	1	0	1
KPEPKP	146.9	0	0	1	0	1
KPFVPN	86	0	0	1	0	1
KPGGGQ	33.2	0	0	1	0	1
KPGGGW	34.1	0	0	1	0	1
KPGGWN	34.1	0	0	1	0	1
KPKKTL	31.1	0	0	1	0	1
KPKTNL	31.9	0	0	1	0	1
KPKTNM	32	0	0	1	0	1
KPLQNF	31.3	0	0	1	0	1
KPNFLN	36.1	0	0	1	0	1
KPNKPK	86.5	0	0	1	0	1
KPPAFA	51.4	0	0	1	0	1
KPSKPK	84.1	0	0	1	0	1
KPVDLS	31.1	0	0	1	0	1
KPVDQY	32.7	0	0	1	0	1
KPVTEA	29.1	0	0	1	0	1
KPWENF	33.8	0	0	1	0	1
KQCKTH	-24.3	1	0	0	0	0
KQCRSH	-22.7	0	0	1	0	1
KQDQVC	-20.5	0	0	1	0	1
KQFFKN	-16.9	0	1	0	0	0
KQHTTT	-18.8	0	0	1	0	1
KQHTVT	-22.4	0	0	1	0	1
KQIWRI	-14.6	0	1	0	0	0
KQLNLK	-20	0	0	1	0	1
KQTDLA	-21.2	0	0	1	0	1
KQYTSI	-23.9	1	0	0	0	0
KRCSNL	-20.3	0	0	1	0	1
KRDVDP	98.2	0	0	1	0	1
KRGIVE	-20.2	0	0	1	0	1
KRGPGG	-0.3	0	0	1	0	1
KRKCNT	-15.9	0	0	1	0	1
KRLEVD	-17.6	0	0	1	0	1
KRLLEG	-16.5	0	1	0	0	0
KRPKPG	66.7	0	0	1	0	1
KRQYGT	-15.5	0	0	1	0	1
KRRYFL	-9.6	0	1	0	0	0
KRRYTI	-10.9	0	0	1	0	1
KRTVEK	-19.3	0	0	1	0	1
KRVVRD	-11.7	0	1	0	0	0
KRVVSD	-19.1	0	0	1	0	1
KSCHTA	-24.5	1	0	0	0	0
KSCHTG	-23.7	1	0	0	0	0
KSEKLD	-18.7	0	0	1	0	1
[truncated: 2,485 more rows]

## Sheet: FoldAmyloid_hybrid_3
seq	3D_En	3D_amyl	test_amyl	cmp	TP	TN
AAAAAA	-24.7	1	1	1	1	0
AAAAAT	-24.3	1	0	0	0	0
AAAAGA	-23.3	1	0	0	0	0
AAAGAV	-24.3	1	0	0	0	0
AAAVAA	-26.2	1	1	1	1	0
AADRGL	-16.2	0	0	1	0	1
AAEFVP	93.7	0	0	1	0	1
AAELRN	-16.6	0	0	1	0	1
AAEVIS	-24.2	1	1	1	1	0
AAGAVV	-23.8	1	0	0	0	0
AAGGYP	91.2	0	0	1	0	1
AAGHVT	-22.1	0	0	1	0	1
AAIFTV	-21.4	0	1	0	0	0
AAKRGP	98.3	0	0	1	0	1
AAKVIS	-24.6	1	1	1	1	0
AALLSP	90.3	0	0	1	0	1
AALSPL	36.1	0	0	1	0	1
AALWRF	-17.9	0	1	0	0	0
AANAGT	-21.6	0	0	1	0	1
AANERQ	-17.5	0	0	1	0	1
AANEWG	-20.7	0	0	1	0	1
AANLNG	-22.7	0	0	1	0	1
AANYLG	-19.9	0	0	1	0	1
AAPPGQ	17.0	0	0	1	0	1
AAQHGM	-21.9	0	0	1	0	1
AAQIRS	-20.1	0	1	0	0	0
AAQMKS	-22.8	0	0	1	0	1
AAQRGP	97.5	0	0	1	0	1
AARRFF	-14.8	0	0	1	0	1
AARRGP	102.6	0	0	1	0	1
AASTPD	40.3	0	0	1	0	1
AAVTPE	38.6	0	0	1	0	1
ACAKRV	-20.6	0	0	1	0	1
ADAGKE	-20.3	0	0	1	0	1
ADAPSQ	-6.4	0	0	1	0	1
ADAVTL	-22.5	0	0	1	0	1
ADECLN	-17.2	0	0	1	0	1
ADEVSA	-20.9	0	0	1	0	1
ADGKTK	-20.2	0	0	1	0	1
ADIGNI	-22.1	0	0	1	0	1
ADISEA	-20.8	0	0	1	0	1
ADKIKL	-20.5	0	0	1	0	1
ADKKAV	-20.5	0	0	1	0	1
ADKYFH	-17.8	0	0	1	0	1
ADLAVL	-23.8	1	1	1	1	0
ADLMDF	-21.7	0	0	1	0	1
ADLVAD	-21.0	0	1	0	0	0
ADPPRP	128.8	0	0	1	0	1
ADQAAN	-19.9	0	0	1	0	1
ADQEAN	-19.2	0	0	1	0	1
ADQFAN	-17.8	0	0	1	0	1
ADRGLT	-14.0	0	0	1	0	1
ADVGIL	-22.9	0	0	1	0	1
ADWVCL	-22.0	0	1	0	0	0
AEDVGS	-20.2	0	0	1	0	1
AEEAGI	-19.7	0	0	1	0	1
AEEIQD	-19.2	0	0	1	0	1
AEESDN	-16.8	0	0	1	0	1
AEFRHD	-18.9	0	0	1	0	1
AEFVPS	41.7	0	0	1	0	1
AEGGGV	-19.6	0	0	1	0	1
AEGYAL	-21.2	0	0	1	0	1
AEIVYK	-25.5	1	1	1	1	0
AEKLFD	-18.9	0	0	1	0	1
AELAHL	-22.9	0	1	0	0	0
AEMEYL	-22.4	0	0	1	0	1
AENGKP	95.2	0	0	1	0	1
AENGKS	-19.7	0	0	1	0	1
AENKDR	-16.3	0	0	1	0	1
AEPQIA	8.5	0	0	1	0	1
AEPQVA	8.5	0	0	1	0	1
AEPRQE	15.1	0	0	1	0	1
AEQKDR	-17.2	0	0	1	0	1
AEQRTI	-22.6	0	0	1	0	1
AERGGV	-15.5	0	0	1	0	1
AERQAK	-16.5	0	0	1	0	1
AETGPC	38.8	0	0	1	0	1
AEVISD	-22.2	0	0	1	0	1
AEVISN	-23.1	1	0	0	0	0
AEVLAL	-23.4	1	1	1	1	0
AEVYGG	-20.6	0	0	1	0	1
AFAKKG	-23.1	1	0	0	0	0
AFEKGW	-19.7	0	0	1	0	1
AFESLK	-20.3	0	0	1	0	1
AFLRVV	-21.7	0	1	0	0	0
AFRCLA	-17.1	0	1	0	0	0
AFVNQH	-23.4	1	0	0	0	0
AFYNLL	-22.3	0	1	0	0	0
AGAAAA	-23.7	1	0	0	0	0
AGAALS	-23.4	1	0	0	0	0
AGAVVG	-23.9	1	0	0	0	0
AGDALI	-21.0	0	0	1	0	1
AGDVAF	-21.6	0	0	1	0	1
AGGGYP	91.9	0	0	1	0	1
AGGYPA	42.3	0	0	1	0	1
AGGYPN	43.8	0	0	1	0	1
AGHVTQ	-24.3	1	0	0	0	0
AGIGDT	-20.8	0	0	1	0	1
AGKCGL	-20.3	0	0	1	0	1
AGKEPG	42.1	0	0	1	0	1
AGKSTI	-23.6	1	0	0	0	0
AGKSTL	-22.9	0	0	1	0	1
AGKSTM	-22.5	0	0	1	0	1
AGLLAE	-22.3	0	1	0	0	0
AGLPDK	-6.9	0	0	1	0	1
AGLVFV	-25.9	1	1	1	1	0
AGQGAK	-21.4	0	0	1	0	1
AGRQGW	-15.6	0	0	1	0	1
AGTGFA	-22.8	0	0	1	0	1
AGTMYY	-25.1	1	0	0	0	0
AGTYGL	-21.4	0	0	1	0	1
AGVNYF	-24.2	1	0	0	0	0
AGWNIP	93.1	0	0	1	0	1
AGYIEA	-24.0	1	1	1	1	0
AHFQKA	-21.3	0	0	1	0	1
AHTEFT	-22.1	0	0	1	0	1
AIFTVQ	-23.2	1	1	1	1	0
AIGKIV	-25.4	1	0	0	0	0
AIGQAF	-25.5	1	0	0	0	0
AIIGLM	-24.7	1	1	1	1	0
AIKNVN	-22.4	0	0	1	0	1
AINKIQ	-24.2	1	0	0	0	0
AINSCH	-24.8	1	0	0	0	0
AIVELK	-24.5	1	1	1	1	0
AKADKI	-23.1	1	0	0	0	0
AKAKTD	-20.6	0	0	1	0	1
AKDAGR	-15.3	0	0	1	0	1
AKDMWR	-15.7	0	0	1	0	1
AKEKNR	-17.0	0	0	1	0	1
AKERLE	-15.7	0	0	1	0	1
AKESCG	-21.3	0	0	1	0	1
AKESLE	-19.8	0	0	1	0	1
AKESPP	143.9	0	0	1	0	1
AKHRER	-12.4	0	0	1	0	1
AKKGMK	-19.2	0	0	1	0	1
AKLYKV	-22.1	0	1	0	0	0
AKNLPK	40.8	0	0	1	0	1
AKPFVP	114.5	0	0	1	0	1
AKQTDL	-23.2	1	0	0	0	0
AKRGPG	44.9	0	0	1	0	1
AKRVVR	-15.4	0	1	0	0	0
AKRVVS	-20.0	0	1	0	0	0
AKSRLQ	-19.1	0	0	1	0	1
AKSTPT	39.3	0	0	1	0	1
AKTAGV	-24.1	1	0	0	0	0
AKTDHG	-21.4	0	0	1	0	1
AKTPPA	43.9	0	0	1	0	1
AKTQGV	-24.0	1	0	0	0	0
AKVISD	-23.4	1	0	0	0	0
AKVISN	-23.8	1	0	0	0	0
AKVKKL	-23.2	1	0	0	0	0
AKVWEK	-19.7	0	0	1	0	1
AKVWVK	-22.4	0	1	0	0	0
AKYGKT	-20.3	0	0	1	0	1
ALAANA	-24.5	1	0	0	0	0
ALEDLR	-15.0	0	0	1	0	1
ALEDQD	-16.7	0	0	1	0	1
ALEEYT	-20.5	0	0	1	0	1
ALEKLK	-21.1	0	0	1	0	1
ALENYI	-22.0	0	0	1	0	1
ALENYL	-21.3	0	0	1	0	1
ALESYL	-22.3	0	0	1	0	1
ALEVPT	40.9	0	0	1	0	1
ALGKQL	-23.4	1	0	0	0	0
ALIGLL	-23.9	1	1	1	1	0
ALIKEQ	-22.9	0	0	1	0	1
ALLAKT	-23.4	1	0	0	0	0
ALLALW	-24.1	1	1	1	1	0
ALLKSK	-23.8	1	0	0	0	0
ALLMGL	-24.0	1	1	1	1	0
ALLNDR	-17.6	0	0	1	0	1
ALLQDD	-20.9	0	0	1	0	1
ALLSPY	36.0	0	0	1	0	1
ALLVPD	39.8	0	0	1	0	1
ALLVPE	38.8	0	0	1	0	1
ALMADL	-23.4	1	1	1	1	0
ALMDSN	-20.7	0	0	1	0	1
ALMPSL	-8.5	0	0	1	0	1
ALQADP	92.8	0	0	1	0	1
ALQAVP	90.2	0	0	1	0	1
ALQVSE	-24.8	1	0	0	0	0
ALSIGD	-24.2	1	0	0	0	0
ALSPLP	99.0	0	0	1	0	1
ALWRFA	-18.7	0	1	0	0	0
ALYLKE	-22.0	0	1	0	0	0
ALYLVC	-22.4	0	1	0	0	0
AMFCGK	-21.2	0	0	1	0	1
AMLAKT	-22.7	0	0	1	0	1
AMLNDR	-17.5	0	0	1	0	1
AMSRPL	43.9	0	0	1	0	1
ANAGTG	-21.3	0	0	1	0	1
ANATKK	-24.9	1	0	0	0	0
ANATRI	-21.8	0	0	1	0	1
ANERQQ	-15.3	0	0	1	0	1
ANEWGR	-12.1	0	0	1	0	1
ANLLHG	-23.0	1	0	0	0	0
ANMISE	-23.8	1	0	0	0	0
ANPGGY	10.3	0	0	1	0	1
ANPVYG	8.9	0	0	1	0	1
ANQPVS	-9.2	0	0	1	0	1
ANQPVT	-8.9	0	0	1	0	1
ANRWGR	-8.2	0	0	1	0	1
ANTENE	-22.8	0	0	1	0	1
ANWKNS	-20.8	0	0	1	0	1
ANWMCL	-22.1	0	1	0	0	0
ANWVCL	-23.5	1	1	1	1	0
ANYKNS	-21.5	0	0	1	0	1
ANYLGS	-20.9	0	0	1	0	1
APDCWD	34.3	0	0	1	0	1
APDTIL	29.7	0	0	1	0	1
APGHKM	30.7	0	0	1	0	1
APGHKS	30.1	0	0	1	0	1
APKKEH	31.5	0	0	1	0	1
APKTPP	187.5	0	0	1	0	1
APNHAV	30.2	0	0	1	0	1
APPGQK	53.1	0	0	1	0	1
APPPPP	214.4	0	0	1	0	1
APRSLR	39.8	0	0	1	0	1
APVPMP	141.3	0	0	1	0	1
AQAFVN	-20.6	0	1	0	0	0
AQAIGQ	-25.0	1	0	0	0	0
AQEAVS	-22.6	0	0	1	0	1
AQFEAS	-22.5	0	0	1	0	1
AQFIIS	-23.1	1	1	1	1	0
AQGGSW	-21.8	0	0	1	0	1
AQGGYP	92.0	0	0	1	0	1
AQGRGF	-21.6	0	0	1	0	1
AQIAIV	-26.6	1	1	1	1	0
AQIRSQ	-20.6	0	0	1	0	1
AQLIAQ	-25.5	1	1	1	1	0
AQMKSQ	-22.4	0	0	1	0	1
AQQIHH	-24.7	1	1	1	1	0
AQRDGG	-14.7	0	0	1	0	1
AQRGPG	45.2	0	0	1	0	1
AQSGLG	-23.1	1	0	0	0	0
AQSIGQ	-25.4	1	0	0	0	0
ARALEV	-19.8	0	1	0	0	0
ARDQSS	-17.0	0	0	1	0	1
ARFAVD	-15.4	0	1	0	0	0
ARGNYD	-17.7	0	0	1	0	1
ARHFWQ	-14.9	0	1	0	0	0
ARKGEF	-17.3	0	0	1	0	1
ARKGEY	-17.2	0	0	1	0	1
ARMVSK	-20.6	0	1	0	0	0
ARPAAD	13.9	0	0	1	0	1
ARRGPG	49.5	0	0	1	0	1
ARRRMP	106.8	0	0	1	0	1
ARSLLQ	-19.2	0	1	0	0	0
ARTLKR	-14.5	0	0	1	0	1
ARVEAL	-20.0	0	1	0	0	0
ARVEAM	-19.2	0	1	0	0	0
ASALGK	-23.3	1	0	0	0	0
ASFLLT	-23.3	1	1	1	1	0
ASGIYY	-26.3	1	0	0	0	0
ASLAKQ	-22.8	0	0	1	0	1
ASLYNY	-25.3	1	1	1	1	0
ASQADL	-22.9	0	0	1	0	1
ASQADV	-23.2	1	0	0	0	0
ASQRSD	-18.6	0	0	1	0	1
ASTPDA	-8.6	0	0	1	0	1
ATCATQ	-23.3	1	0	0	0	0
ATDDVM	-19.6	0	0	1	0	1
ATERTT	-17.9	0	0	1	0	1
ATEVPV	38.9	0	0	1	0	1
ATFSIG	-21.6	0	0	1	0	1
ATKKVD	-21.8	0	0	1	0	1
ATLADE	-22.1	0	0	1	0	1
ATNRNT	-18.4	0	0	1	0	1
ATNYNP	96.1	0	0	1	0	1
ATPRGA	12.2	0	0	1	0	1
ATQRLA	-18.8	0	0	1	0	1
ATRAVE	-18.8	0	0	1	0	1
ATRIPA	43.2	0	0	1	0	1
ATSLHE	-25.2	1	0	0	0	0
ATTTTT	-16.7	0	0	1	0	1
ATVIIE	-27.5	1	1	1	1	0
ATVIVI	-29.5	1	1	1	1	0
ATVYVD	-21.5	0	1	0	0	0
AVACAK	-25.6	1	0	0	0	0
AVAEEI	-24.8	1	0	0	0	0
AVAEPQ	39.8	0	0	1	0	1
AVAIAT	-27.1	1	1	1	1	0
AVAVVK	-27.0	1	1	1	1	0
AVDEHN	-20.9	0	0	1	0	1
AVDKYL	-23.7	1	0	0	0	0
AVDPEK	-4.7	0	0	1	0	1
AVDRTA	-17.9	0	0	1	0	1
AVEIEE	-21.2	0	0	1	0	1
AVIQHF	-26.5	1	1	1	1	0
AVKLSH	-23.7	1	0	0	0	0
AVLFLT	-19.3	0	1	0	0	0
AVLHIH	-25.8	1	1	1	1	0
AVLVIS	-28.3	1	1	1	1	0
AVNACH	-24.6	1	0	0	0	0
AVNNCI	-24.3	1	0	0	0	0
AVPPRP	126.7	0	0	1	0	1
AVQAAC	-24.6	1	1	1	1	0
AVRGSP	96.1	0	0	1	0	1
AVRSLG	-18.4	0	0	1	0	1
AVTPEE	-7.0	0	0	1	0	1
AVTPSD	-7.7	0	0	1	0	1
AVVARS	-20.5	0	1	0	0	0
AVVGGL	-23.4	1	0	0	0	0
AVVKKG	-24.1	1	0	0	0	0
AVVRTP	93.7	0	0	1	0	1
AWAAKV	-23.5	1	1	1	1	0
AWFPLD	-5.5	0	0	1	0	1
AWVAWK	-21.5	0	1	0	0	0
AWVAWR	-17.1	0	1	0	0	0
AYFETE	-20.0	0	0	1	0	1
AYKPAP	101.4	0	0	1	0	1
AYRDMR	-12.1	0	0	1	0	1
AYSDLS	-22.4	0	0	1	0	1
AYSDMK	-22.1	0	0	1	0	1
AYSDMR	-18.1	0	0	1	0	1
AYVARD	-17.9	0	1	0	0	0
AYYQRG	-18.9	0	0	1	0	1
CAEVYG	-24.0	1	0	0	0	0
CAKRVV	-20.2	0	0	1	0	1
CATQRL	-19.5	0	0	1	0	1
CCEALC	-21.9	0	1	0	0	0
CCHKPC	38.1	0	0	1	0	1
CCHNTC	-25.4	1	0	0	0	0
CCHRPC	42.2	0	0	1	0	1
CCTSIC	-24.6	1	0	0	0	0
CDCNVD	-20.5	0	0	1	0	1
CEALCL	-23.5	1	1	1	1	0
CELART	-18.5	0	0	1	0	1
CENIVA	-24.5	1	1	1	1	0
CESHLH	-24.4	1	0	0	0	0
CETHLH	-23.5	1	0	0	0	0
CFAVRS	-20.1	0	1	0	0	0
CFGGRM	-16.5	0	0	1	0	1
CFILDL	-23.2	1	1	1	1	0
CFIQFE	-23.4	1	1	1	1	0
CFLILG	-23.8	1	1	1	1	0
CFRRDS	-12.7	0	0	1	0	1
CFVLKH	-24.2	1	1	1	1	0
CGDRGF	-17.5	0	0	1	0	1
CGDRSM	-16.8	0	0	1	0	1
CGERGF	-17.9	0	0	1	0	1
CGGNRN	-15.1	0	0	1	0	1
CGIDKF	-22.0	0	0	1	0	1
CGIDRF	-18.8	0	0	1	0	1
CGKLNM	-23.2	1	0	0	0	0
CGLVPV	37.9	0	0	1	0	1
CGSHLV	-23.2	1	0	0	0	0
CGSKDN	-21.2	0	0	1	0	1
CGSLGN	-22.0	0	0	1	0	1
CGSNLV	-23.7	1	0	0	0	0
CHKPCN	-6.1	0	0	1	0	1
CHNTCS	-23.4	1	0	0	0	0
CHRPCN	-1.4	0	0	1	0	1
CHTAVD	-21.5	0	0	1	0	1
CHTSSL	-23.4	1	0	0	0	0
CHVFES	-20.7	0	1	0	0	0
CHVFRC	-17.5	0	1	0	0	0
CIGTKE	-22.5	0	0	1	0	1
CIRQLS	-19.3	0	0	1	0	1
CITQYQ	-26.3	1	0	0	0	0
CKEKLV	-22.8	0	0	1	0	1
CKFLHQ	-22.3	0	1	0	0	0
CKKGRK	-15.6	0	0	1	0	1
CKKRPK	46.4	0	0	1	0	1
CLAGLV	-23.7	1	1	1	1	0
CLAKWE	-22.4	0	0	1	0	1
CLRRDS	-14.3	0	0	1	0	1
CLTICE	-25.2	1	1	1	1	0
CLVGEF	-23.8	1	0	0	0	0
CNDGKT	-20.1	0	0	1	0	1
CNIFDL	-19.4	0	1	0	0	0
CNSFRY	-17.7	0	0	1	0	1
CNTATC	-23.8	1	0	0	0	0
CPGYNA	30.1	0	0	1	0	1
CPLAEE	29.4	0	0	1	0	1
CPLMVK	25.9	0	0	1	0	1
CPPVTT	48.4	0	0	1	0	1
CPSGCR	31.5	0	0	1	0	1
CPWYDG	31.7	0	0	1	0	1
CPWYTG	30.5	0	0	1	0	1
CQAANL	-24.4	1	0	0	0	0
CQEVYP	91.4	0	0	1	0	1
CRLIHD	-18.2	0	1	0	0	0
CRMKGL	-17.9	0	0	1	0	1
CRPYLV	15.2	0	0	1	0	1
CRVKHV	-20.0	0	1	0	0	0
CRVRFL	-15.4	0	1	0	0	0
CRVRHL	-14.9	0	1	0	0	0
CRYGAA	-17.7	0	0	1	0	1
CSDEDW	-19.6	0	0	1	0	1
CSLVLG	-24.1	1	1	1	1	0
CSLYQL	-22.9	0	1	0	0	0
CSNKTG	-23.4	1	0	0	0	0
CSNLST	-23.6	1	0	0	0	0
CTLRFE	-19.1	0	1	0	0	0
CTSICS	-27.6	1	0	0	0	0
CTSWES	-22.2	0	0	1	0	1
CVLGKL	-23.8	1	1	1	1	0
CVMHVH	-25.1	1	1	1	1	0
CVNITI	-28.6	1	1	1	1	0
CVNITV	-28.0	1	1	1	1	0
CYVSGF	-23.8	1	0	0	0	0
CYVSQF	-25.5	1	1	1	1	0
DAAKRG	-16.1	0	0	1	0	1
DAAQRG	-16.0	0	0	1	0	1
DAARRG	-11.6	0	0	1	0	1
DAAVTP	91.8	0	0	1	0	1
DADLYL	-20.1	0	0	1	0	1
DAEFRH	-13.3	0	0	1	0	1
DAGKST	-20.2	0	0	1	0	1
DAGRQG	-15.0	0	0	1	0	1
DAKSTP	93.7	0	0	1	0	1
DALIKE	-22.0	0	1	0	0	0
DALLVP	91.9	0	1	0	0	0
DALMAD	-19.7	0	1	0	0	0
DALMPD	42.5	0	0	1	0	1
DALMPS	40.4	0	0	1	0	1
DALYLV	-19.4	0	1	0	0	0
DAPGHK	11.1	0	0	1	0	1
DAPSQL	11.4	0	0	1	0	1
DAQLIA	-22.5	0	0	1	0	1
DARPAA	-1.9	0	0	1	0	1
DAVDKY	-21.7	0	0	1	0	1
DAVRGS	-16.4	0	0	1	0	1
DAVTLD	-20.7	0	0	1	0	1
DCFILD	-20.6	0	1	0	0	0
DCNVDW	-21.7	0	0	1	0	1
DCVNIT	-23.1	1	0	0	0	0
DDDDDD	-7.3	0	0	1	0	1
DDEDDD	-7.9	0	0	1	0	1
DDGSGK	-16.8	0	0	1	0	1
DDITQA	-20.6	0	0	1	0	1
DDKKAK	-18.2	0	0	1	0	1
DDLPPP	153.8	0	0	1	0	1
DDLQPW	44.8	0	0	1	0	1
DDPTVN	12.2	0	0	1	0	1
DDSDVW	-18.2	0	0	1	0	1
DDSLFF	-20.5	0	0	1	0	1
DDVLAN	-18.4	0	1	0	0	0
DDVMLL	-20.4	0	0	1	0	1
DEAAGH	-19.2	0	0	1	0	1
DECFFF	-18.1	0	0	1	0	1
DEDDDD	-8.4	0	0	1	0	1
DEDDED	-8.1	0	0	1	0	1
DEEEEE	-11.2	0	0	1	0	1
DEENFE	-15.0	0	0	1	0	1
DEEVVK	-20.7	0	0	1	0	1
DEGKTI	-20.9	0	0	1	0	1
DEHNKK	-19.4	0	0	1	0	1
DELLQK	-19.8	0	0	1	0	1
DENEHA	-19.1	0	0	1	0	1
DERYAQ	-14.1	0	0	1	0	1
DESGAA	-20.3	0	0	1	0	1
DESSVT	-21.3	0	0	1	0	1
DEVDEE	-14.2	0	0	1	0	1
DEVDEL	-15.9	0	0	1	0	1
DEVSAS	-20.6	0	0	1	0	1
DEYACR	-16.1	0	0	1	0	1
DFATVY	-22.2	0	0	1	0	1
DFAYVA	-19.8	0	1	0	0	0
DFKDRV	-14.9	0	0	1	0	1
DFKNLL	-19.4	0	0	1	0	1
DFLAEG	-18.9	0	0	1	0	1
DFLPPP	152.2	0	0	1	0	1
DFTNRI	-17.3	0	0	1	0	1
DGGALG	-18.4	0	0	1	0	1
DGIIFA	-23.6	1	1	1	1	0
DGIVDQ	-20.9	0	0	1	0	1
DGKKSW	-20.4	0	0	1	0	1
DGKTIE	-20.5	0	0	1	0	1
DGKTKI	-21.4	0	0	1	0	1
DGKTPG	42.2	0	0	1	0	1
DGKTPR	46.9	0	0	1	0	1
DGLDIL	-20.1	0	0	1	0	1
DGNAGL	-19.7	0	0	1	0	1
DGSLNF	-23.7	1	0	0	0	0
DGSTDY	-20.9	0	0	1	0	1
DGTGSD	-18.8	0	0	1	0	1
DGVHQV	-21.0	0	0	1	0	1
DGYRGI	-16.5	0	0	1	0	1
DHAGTY	-21.1	0	0	1	0	1
DHENVV	-19.0	0	0	1	0	1
DHGAEI	-18.0	0	0	1	0	1
DHGQEA	-16.6	0	0	1	0	1
DHNVVT	-21.9	0	0	1	0	1
DHSHTP	94.9	0	0	1	0	1
DHVSII	-24.2	1	0	0	0	0
DIDIKI	-23.4	1	1	1	1	0
DIDQMF	-20.9	0	0	1	0	1
DIEVDL	-20.2	0	0	1	0	1
DIGNIV	-22.2	0	0	1	0	1
DIKIME	-22.3	0	1	0	0	0
DIKIRS	-19.4	0	0	1	0	1
DILSGK	-21.8	0	0	1	0	1
DILTYT	-23.1	1	1	1	1	0
DIQDQV	-19.7	0	0	1	0	1
DISEAE	-21.4	0	0	1	0	1
DKCKFL	-21.9	0	0	1	0	1
DKDQAL	-18.4	0	0	1	0	1
DKEQAL	-19.0	0	0	1	0	1
DKEQAQ	-19.5	0	0	1	0	1
DKFRGV	-16.4	0	0	1	0	1
DKGKTV	-21.2	0	0	1	0	1
DKIKLA	-22.2	0	0	1	0	1
DKKAVI	-22.5	0	0	1	0	1
DKLHSL	-22.9	0	0	1	0	1
DKMPLE	-5.6	0	0	1	0	1
DKRTVE	-17.0	0	0	1	0	1
DKYFHA	-19.8	0	1	0	0	0
DKYKDM	-20.4	0	0	1	0	1
DKYLET	-20.6	0	0	1	0	1
DLAFEK	-17.9	0	0	1	0	1
DLARFA	-18.9	0	1	0	0	0
DLATDD	-17.8	0	0	1	0	1
DLAVLV	-23.8	1	1	1	1	0
DLDALM	-18.1	0	0	1	0	1
DLEEVK	-19.2	0	0	1	0	1
DLFDRA	-16.4	0	1	0	0	0
DLFIST	-24.8	1	1	1	1	0
DLIDGI	-20.5	0	0	1	0	1
DLKISE	-22.9	0	0	1	0	1
DLKNVK	-20.5	0	0	1	0	1
DLLDDT	-17.2	0	0	1	0	1
DLLDRA	-15.3	0	1	0	0	0
DLLFKD	-17.6	0	1	0	0	0
DLLKNG	-22.0	0	0	1	0	1
DLLNLV	-20.3	0	1	0	0	0
DLLTQS	-21.7	0	0	1	0	1
DLMDFK	-19.3	0	0	1	0	1
DLNESL	-21.8	0	0	1	0	1
DLPPPP	174.5	0	0	1	0	1
DLQITN	-22.7	0	0	1	0	1
DLQNYC	-21.1	0	0	1	0	1
DLQPWH	-6.5	0	0	1	0	1
DLRQGL	-16.3	0	0	1	0	1
DLSAHQ	-23.5	1	0	0	0	0
DLSFSK	-20.7	0	0	1	0	1
DLSGKV	-20.8	0	0	1	0	1
DLSKVT	-23.3	1	0	0	0	0
DLSNVQ	-21.6	0	0	1	0	1
DLVADI	-22.1	0	1	0	0	0
DMFGGK	-18.9	0	0	1	0	1
DMGTVV	-22.4	0	0	1	0	1
DMIADS	-20.7	0	0	1	0	1
DMKEAN	-18.6	0	0	1	0	1
DMKRLE	-14.9	0	0	1	0	1
DMREAN	-14.8	0	0	1	0	1
DMVDSP	94.4	0	0	1	0	1
DMWRAY	-18.3	0	1	0	0	0
DNALED	-16.3	0	0	1	0	1
DNIKHV	-22.4	0	0	1	0	1
DNITHV	-22.8	0	0	1	0	1
DNLEKE	-18.8	0	0	1	0	1
DNLFEK	-17.1	0	0	1	0	1
DNTECL	-22.5	0	0	1	0	1
DNYLKL	-21.1	0	0	1	0	1
DPEKAA	33.1	0	0	1	0	1
DPKKAA	32.0	0	0	1	0	1
DPMLTP	135.8	0	0	1	0	1
DPNHFR	38.1	0	0	1	0	1
DPPRPR	115.6	0	0	1	0	1
DPQGIR	36.9	0	0	1	0	1
DPSGTK	31.7	0	0	1	0	1
DPTGTK	31.7	0	0	1	0	1
DPTVNW	31.9	0	0	1	0	1
DQAANE	-20.1	0	0	1	0	1
DQCCTS	-21.6	0	0	1	0	1
DQDLDA	-16.6	0	0	1	0	1
DQEANR	-16.1	0	0	1	0	1
DQEGDT	-15.3	0	0	1	0	1
DQFANE	-20.1	0	0	1	0	1
DQGTTI	-19.2	0	0	1	0	1
DQSTDY	-22.0	0	0	1	0	1
DQVCIA	-24.0	1	1	1	1	0
DQVFVW	-20.1	0	1	0	0	0
DQYSNQ	-21.2	0	0	1	0	1
DRAVKL	-17.8	0	0	1	0	1
DRFRGV	-11.7	0	0	1	0	1
DRGFFY	-16.0	0	0	1	0	1
DRGLTT	-15.5	0	0	1	0	1
DRIGAQ	-15.9	0	0	1	0	1
DRQHTL	-17.2	0	0	1	0	1
DRQLRL	-12.9	0	0	1	0	1
DRRRIA	-8.5	0	0	1	0	1
DRRRLA	-5.9	0	0	1	0	1
DRSALL	-18.4	0	0	1	0	1
DRSGYS	-17.7	0	0	1	0	1
DRSMNL	-18.7	0	0	1	0	1
DRTAGW	-16.8	0	0	1	0	1
DRVKDF	-17.8	0	0	1	0	1
DRVQSK	-18.4	0	0	1	0	1
DRYYRE	-10.6	0	1	0	0	0
DSADAE	-18.6	0	0	1	0	1
DSAPDC	-4.3	0	0	1	0	1
DSAVTP	91.6	0	0	1	0	1
DSDVWW	-20.7	0	0	1	0	1
DSFLKV	-22.7	0	0	1	0	1
DSGRDY	-15.5	0	0	1	0	1
DSGYEV	-17.7	0	0	1	0	1
DSHFPP	148.6	0	0	1	0	1
DSHKID	-19.1	0	0	1	0	1
DSKADQ	-19.8	0	0	1	0	1
DSNLPR	46.6	0	0	1	0	1
DSPQLA	10.5	0	0	1	0	1
DSRADQ	-15.2	0	0	1	0	1
DSVPAN	-5.9	0	0	1	0	1
DSYIIL	-21.8	0	1	0	0	0
DTDAGL	-18.2	0	0	1	0	1
DTILWK	-22.8	0	1	0	0	0
DTNKEE	-19.9	0	0	1	0	1
DTPSLE	10.9	0	0	1	0	1
DTSPRH	-2.2	0	0	1	0	1
DTVIIE	-25.3	1	1	1	1	0
DTWDQV	-18.5	0	0	1	0	1
DVAFVK	-21.1	0	1	0	0	0
DVFILD	-22.0	0	1	0	0	0
DVGILV	-23.7	1	1	1	1	0
DVGSNK	-21.3	0	0	1	0	1
DVKIME	-22.3	0	1	0	0	0
DVLANM	-23.1	1	1	1	1	0
DVLDNL	-20.7	0	0	1	0	1
DVMLLD	-20.6	0	1	0	0	0
DVRMVA	-18.6	0	1	0	0	0
DVWWGG	-17.0	0	0	1	0	1
DWCLYE	-20.8	0	1	0	0	0
DWPFCS	14.8	0	0	1	0	1
DWSFYI	-17.4	0	1	0	0	0
DWSFYL	-17.1	0	1	0	0	0
DWVCLA	-20.9	0	1	0	0	0
DYADGS	-18.0	0	0	1	0	1
DYEDRY	-15.5	0	0	1	0	1
DYGIFQ	-23.9	1	0	0	0	0
DYGILQ	-20.8	0	0	1	0	1
DYGMLL	-20.5	0	0	1	0	1
DYPQLG	11.9	0	0	1	0	1
DYQRLL	-16.5	0	0	1	0	1
EAAGHV	-22.3	0	0	1	0	1
EAANER	-14.6	0	0	1	0	1
EAAQGA	-20.8	0	0	1	0	1
EAEQRT	-15.8	0	0	1	0	1
EAERQA	-15.0	0	0	1	0	1
EAGAAL	-20.2	0	0	1	0	1
EAGIGD	-18.3	0	0	1	0	1
EAGQGA	-18.7	0	0	1	0	1
EAIKNV	-24.1	1	0	0	0	0
EAKDAG	-18.9	0	0	1	0	1
EAKEKN	-19.2	0	0	1	0	1
EAKHRE	-15.9	0	0	1	0	1
EAKVKK	-22.3	0	0	1	0	1
EAKVWE	-20.8	0	0	1	0	1
EAKVWV	-22.3	0	0	1	0	1
EALAAN	-20.5	0	1	0	0	0
EALCLL	-21.2	0	1	0	0	0
EALLND	-19.5	0	1	0	0	0
EALYLV	-19.7	0	1	0	0	0
EAMLND	-19.4	0	0	1	0	1
EANQPV	42.6	0	0	1	0	1
EANWKN	-17.1	0	0	1	0	1
EANYKG	-18.9	0	0	1	0	1
EANYKN	-18.0	0	0	1	0	1
EAPDTI	10.9	0	0	1	0	1
EAQIAI	-24.5	1	1	1	1	0
EASALG	-22.5	0	0	1	0	1
EATERT	-16.7	0	0	1	0	1
EAVQAA	-22.4	0	0	1	0	1
ECFFFE	-18.4	0	1	0	0	0
ECKEKL	-20.8	0	0	1	0	1
ECRVRF	-14.8	0	1	0	0	0
EDAQLI	-20.3	0	0	1	0	1
EDDSDV	-14.9	0	0	1	0	1
EDEAAG	-15.9	0	0	1	0	1
EDEEDD	-9.2	0	0	1	0	1
EDEEED	-8.7	0	0	1	0	1
EDEENF	-17.4	0	0	1	0	1
EDEVDE	-14.1	0	0	1	0	1
EDGKKS	-17.4	0	0	1	0	1
EDHAGT	-19.0	0	0	1	0	1
EDHENV	-18.9	0	0	1	0	1
EDIDQM	-16.8	0	0	1	0	1
EDKEQA	-17.3	0	0	1	0	1
EDKMPL	44.1	0	0	1	0	1
EDLAPG	42.6	0	0	1	0	1
EDLIDG	-18.0	0	0	1	0	1
EDLLNL	-19.4	0	0	1	0	1
EDLRLD	-12.7	0	0	1	0	1
EDLRQG	-13.5	0	0	1	0	1
EDQDLD	-12.7	0	0	1	0	1
EDRYYR	-8.3	0	0	1	0	1
EDSKAD	-18.9	0	0	1	0	1
EDSRAD	-15.0	0	0	1	0	1
EDVGSN	-18.8	0	0	1	0	1
EEAERQ	-14.7	0	0	1	0	1
EEAGIG	-19.4	0	0	1	0	1
EEAIKN	-19.7	0	0	1	0	1
EEATER	-14.6	0	0	1	0	1
EECKEK	-20.4	0	0	1	0	1
EECLFL	-21.0	0	1	0	0	0
EEDDSD	-12.2	0	0	1	0	1
EEDEEE	-11.0	0	0	1	0	1
EEDLAP	97.4	0	0	1	0	1
EEEDEE	-9.9	0	0	1	0	1
EEEEAD	-12.9	0	0	1	0	1
EEEEDE	-11.5	0	0	1	0	1
EEEEEA	-12.9	0	0	1	0	1
EEEEED	-9.8	0	0	1	0	1
EEEEEE	-10.9	0	0	1	0	1
EEEEER	-10.2	0	0	1	0	1
EEEEEV	-13.6	0	0	1	0	1
EEEEIL	-17.2	0	0	1	0	1
EEEILP	95.8	0	0	1	0	1
EEIQDE	-18.3	0	0	1	0	1
EEISEV	-19.8	0	0	1	0	1
EELRTL	-19.5	0	0	1	0	1
EENCAE	-18.6	0	0	1	0	1
EENFEE	-15.1	0	0	1	0	1
EEPYEE	15.9	0	0	1	0	1
EERDKG	-14.6	0	0	1	0	1
EERHLA	-14.4	0	0	1	0	1
EERHLS	-14.3	0	0	1	0	1
EERMNQ	-15.6	0	0	1	0	1
EERNDG	-14.4	0	0	1	0	1
EESFCG	-19.9	0	0	1	0	1
EEVVKD	-20.6	0	0	1	0	1
EEVVRE	-18.2	0	1	0	0	0
EEVVRV	-20.0	0	1	0	0	0
EFCRYG	-17.9	0	1	0	0	0
EFDERY	-17.0	0	0	1	0	1
EFETGF	-18.6	0	0	1	0	1
EFLAEG	-18.7	0	0	1	0	1
EFQKLL	-21.3	0	0	1	0	1
EFRHDS	-16.4	0	0	1	0	1
EFSLDD	-18.8	0	0	1	0	1
EFTPTE	-5.7	0	0	1	0	1
EFVCCP	92.1	0	0	1	0	1
EFVPSF	-9.8	0	0	1	0	1
EFVSDA	-20.5	0	0	1	0	1
EFWDNL	-18.1	0	0	1	0	1
EGALYL	-21.3	0	0	1	0	1
EGARQK	-15.6	0	0	1	0	1
EGDTDA	-16.5	0	0	1	0	1
EGGGVR	-15.3	0	0	1	0	1
EGILQY	-22.8	0	0	1	0	1
EGKIES	-19.8	0	0	1	0	1
EGKTIA	-21.3	0	0	1	0	1
EGLGVA	-21.4	0	0	1	0	1
EGMEKI	-20.2	0	0	1	0	1
EGPDSA	11.8	0	0	1	0	1
EGTAGD	-18.4	0	0	1	0	1
EGVLYV	-22.8	0	0	1	0	1
EHAHFQ	-20.2	0	0	1	0	1
EHALLA	-20.9	0	1	0	0	0
EHAMLA	-20.6	0	0	1	0	1
EHKSII	-21.6	0	0	1	0	1
EHNKKE	-19.4	0	0	1	0	1
EHSDLS	-19.5	0	0	1	0	1
EHVNVV	-23.1	1	0	0	0	0
EHVRMV	-18.0	0	1	0	0	0
EIDLLK	-19.6	0	1	0	0	0
EIEEQN	-18.3	0	0	1	0	1
EIENGV	-19.2	0	0	1	0	1
EIGYPA	44.3	0	0	1	0	1
EILGYL	-22.5	0	1	0	0	0
EILKNL	-23.7	1	1	1	1	0
EIQDEV	-18.3	0	0	1	0	1
EISEVK	-23.4	1	0	0	0	0
EIVYKS	-19.8	0	1	0	0	0
EIYPEL	-5.6	0	0	1	0	1
EKAAQM	-21.4	0	0	1	0	1
EKDEYA	-18.2	0	0	1	0	1
EKGGQT	-18.7	0	0	1	0	1
EKGTNR	-16.7	0	0	1	0	1
EKLDFK	-19.0	0	0	1	0	1
EKLKEA	-19.6	0	0	1	0	1
EKLMKA	-21.4	0	0	1	0	1
EKLSPL	38.3	0	0	1	0	1
EKLVPF	40.5	0	0	1	0	1
EKNLYL	-22.1	0	0	1	0	1
EKNRET	-15.2	0	0	1	0	1
EKRKCN	-16.7	0	0	1	0	1
EKRRYT	-11.3	0	0	1	0	1
EKTHCD	-20.5	0	0	1	0	1
EKVESL	-22.9	0	0	1	0	1
EKYERE	-16.4	0	0	1	0	1
ELARFA	-18.7	0	1	0	0	0
ELARTL	-19.0	0	0	1	0	1
ELEGAL	-18.3	0	0	1	0	1
ELGGGP	96.4	0	0	1	0	1
ELHGLT	-19.7	0	0	1	0	1
ELKSIL	-22.2	0	0	1	0	1
ELLGCE	-20.9	0	0	1	0	1
ELLIYK	-24.7	1	1	1	1	0
ELLKNG	-21.9	0	0	1	0	1
ELLPVN	-6.6	0	0	1	0	1
ELLQKE	-21.6	0	0	1	0	1
ELQEFK	-21.1	0	0	1	0	1
ELQEKL	-20.7	0	0	1	0	1
ELQIER	-17.2	0	1	0	0	0
ELQITN	-23.4	1	0	0	0	0
ELYKEI	-21.9	0	0	1	0	1
EMDLLT	-17.6	0	1	0	0	0
EMFNEF	-19.4	0	0	1	0	1
EMIGGA	-20.7	0	0	1	0	1
EMMVKR	-18.0	0	1	0	0	0
EMSDLS	-20.2	0	0	1	0	1
EMVLEM	-20.4	0	1	0	0	0
ENAKAK	-21.2	0	0	1	0	1
ENEHAH	-18.1	0	0	1	0	1
ENEVEP	97.5	0	0	1	0	1
ENFEEA	-17.5	0	0	1	0	1
ENFTET	-18.2	0	0	1	0	1
ENGKPN	45.5	0	0	1	0	1
ENGVVW	-22.4	0	0	1	0	1
ENIVAQ	-22.8	0	1	0	0	0
ENLKHQ	-19.0	0	0	1	0	1
ENMNRY	-17.1	0	0	1	0	1
ENMYRY	-16.3	0	0	1	0	1
ENPTYK	11.2	0	0	1	0	1
ENTLIC	-21.9	0	0	1	0	1
ENYITA	-22.2	0	1	0	0	0
EPDPSG	41.2	0	0	1	0	1
EPDPTG	41.2	0	0	1	0	1
EPEPEP	149.2	0	0	1	0	1
EPGSAG	32.2	0	0	1	0	1
EPKKVA	30.5	0	0	1	0	1
EPKPEP	147.2	0	0	1	0	1
EPNTGS	32.0	0	0	1	0	1
EPPKSG	52.0	0	0	1	0	1
EPQIAM	30.6	0	0	1	0	1
EPQVAM	30.6	0	0	1	0	1
EPRISY	34.1	0	0	1	0	1
EPRQEF	35.2	0	0	1	0	1
EPVDAR	36.6	0	0	1	0	1
EPYEEA	35.0	0	0	1	0	1
EPYFGY	34.0	0	0	1	0	1
EQALQV	-22.3	0	0	1	0	1
EQAQQI	-22.8	0	0	1	0	1
EQCCHK	-23.6	1	0	0	0	0
EQCCHN	-22.5	0	0	1	0	1
EQCCHR	-19.5	0	0	1	0	1
EQCCTS	-22.0	0	0	1	0	1
EQEAAN	-17.7	0	0	1	0	1
EQEDEV	-14.4	0	0	1	0	1
EQKDRQ	-14.5	0	0	1	0	1
EQLGPV	40.5	0	0	1	0	1
EQMCIT	-22.1	0	1	0	0	0
EQNKRL	-17.9	0	0	1	0	1
EQNYSD	-18.9	0	0	1	0	1
EQRTIQ	-18.1	0	0	1	0	1
EQSDLS	-20.8	0	0	1	0	1
EQVVAG	-23.6	1	0	0	0	0
ERCELA	-18.5	0	0	1	0	1
ERDKGK	-12.7	0	0	1	0	1
EREAKD	-12.8	0	0	1	0	1
EREAKE	-13.6	0	0	1	0	1
ERFFED	-10.3	0	1	0	0	0
ERGFFY	-16.2	0	0	1	0	1
ERGGVR	-11.5	0	0	1	0	1
ERHLSK	-17.6	0	0	1	0	1
ERIEKV	-19.0	0	0	1	0	1
ERLEAK	-17.3	0	0	1	0	1
ERMDMC	-15.6	0	0	1	0	1
ERMNQS	-15.6	0	0	1	0	1
ERMSQV	-17.7	0	0	1	0	1
ERNDGK	-15.3	0	0	1	0	1
ERQAKN	-15.1	0	0	1	0	1
ERQQLV	-17.1	0	0	1	0	1
ERTTSI	-18.8	0	0	1	0	1
ERVVEQ	-17.1	0	1	0	0	0
ERYAQG	-16.2	0	0	1	0	1
ERYEEC	-14.8	0	0	1	0	1
ESCGDR	-16.3	0	0	1	0	1
ESDVRM	-18.3	0	0	1	0	1
ESGAAA	-20.1	0	0	1	0	1
ESGELH	-19.5	0	0	1	0	1
ESGWGS	-16.6	0	0	1	0	1
ESHLHW	-21.7	0	0	1	0	1
ESHPDN	-4.1	0	0	1	0	1
ESLEQE	-18.5	0	0	1	0	1
ESLKSF	-24.8	1	0	0	0	0
ESLNAL	-21.7	0	0	1	0	1
ESNFNT	-18.0	0	0	1	0	1
ESNYNT	-20.6	0	0	1	0	1
ESQAYY	-23.3	1	0	0	0	0
ESQYIK	-21.2	0	0	1	0	1
ESSSGI	-23.1	1	0	0	0	0
ESSVTC	-23.7	1	0	0	0	0
ESSYNT	-21.4	0	0	1	0	1
ESVEEV	-20.1	0	0	1	0	1
ETDIKI	-23.1	1	0	0	0	0
ETDVKI	-22.9	0	0	1	0	1
ETEKRR	-12.4	0	0	1	0	1
ETGFEK	-17.0	0	0	1	0	1
ETGPCR	-0.7	0	0	1	0	1
ETHKLT	-21.0	0	0	1	0	1
ETHLAR	-18.3	0	0	1	0	1
ETHLHW	-21.0	0	0	1	0	1
ETHMAR	-18.3	0	0	1	0	1
ETKTTV	-21.3	0	0	1	0	1
ETPGDE	12.7	0	0	1	0	1
ETQPPS	48.2	0	0	1	0	1
ETSDAK	-21.3	0	0	1	0	1
ETVIIE	-25.2	1	1	1	1	0
ETWFFG	-18.5	0	1	0	0	0
ETWYLS	-17.8	0	1	0	0	0
EVDAAV	-20.5	0	0	1	0	1
EVDEEV	-16.9	0	0	1	0	1
EVDELL	-18.4	0	0	1	0	1
EVDIDI	-21.4	0	0	1	0	1
EVDLFI	-21.3	0	1	0	0	0
EVDLLK	-19.7	0	1	0	0	0
EVDPML	-4.0	0	0	1	0	1
EVEPVD	-2.6	0	0	1	0	1
EVGKAY	-23.0	1	0	0	0	0
EVGRAY	-18.5	0	0	1	0	1
EVHHQK	-22.5	0	0	1	0	1
EVISDA	-22.4	0	0	1	0	1
EVKMDA	-21.3	0	0	1	0	1
EVKSEK	-20.4	0	0	1	0	1
EVPPWT	20.2	0	0	1	0	1
EVPTDG	9.2	0	0	1	0	1
EVQGHE	-21.6	0	0	1	0	1
EVSASL	-25.8	1	0	0	0	0
EVVKDM	-22.6	0	0	1	0	1
EVVRVP	94.3	0	0	1	0	1
EVYGGG	-20.2	0	0	1	0	1
EVYPEL	-5.8	0	0	1	0	1
EWEEAE	-14.5	0	0	1	0	1
EWGRSG	-15.1	0	0	1	0	1
EYACRV	-18.2	0	1	0	0	0
EYDYRG	-14.8	0	0	1	0	1
EYETGF	-19.1	0	0	1	0	1
EYLKIA	-23.4	1	1	1	1	0
EYSLYI	-24.3	1	1	1	1	0
EYSNFS	-21.4	0	0	1	0	1
EYVCCP	91.8	0	0	1	0	1
FAANYL	-22.8	0	1	0	0	0
FAEDVG	-18.1	0	0	1	0	1
FAELAH	-20.6	0	1	0	0	0
FAFYNL	-20.6	0	1	0	0	0
FAKKGM	-19.3	0	0	1	0	1
FANEWG	-19.0	0	0	1	0	1
FAQTDL	-21.5	0	0	1	0	1
FATVYV	-24.4	1	1	1	1	0
FAVAEP	93.9	0	0	1	0	1
FAVDEH	-19.2	0	0	1	0	1
FAVRSL	-18.8	0	1	0	0	0
FAYVAR	-19.6	0	1	0	0	0
FCFLIL	-21.2	0	1	0	0	0
FCGKLN	-19.7	0	0	1	0	1
FCRYGA	-14.6	0	0	1	0	1
FCSLVL	-24.4	1	1	1	1	0
FDERYA	-13.3	0	0	1	0	1
FDLQNY	-21.8	0	0	1	0	1
FDRAVK	-16.2	0	0	1	0	1
FEAQIA	-21.8	0	0	1	0	1
FEDHEN	-15.2	0	0	1	0	1
FEEAIK	-20.0	0	0	1	0	1
FEETWA	-18.0	0	0	1	0	1
FEHVRM	-17.4	0	1	0	0	0
FEKGGQ	-17.2	0	0	1	0	1
FEKTHC	-19.1	0	0	1	0	1
FELLGC	-20.3	0	1	0	0	0
FEQMQN	-18.5	0	0	1	0	1
FERCEL	-17.3	0	0	1	0	1
FESLKS	-20.4	0	0	1	0	1
FESNFN	-19.6	0	0	1	0	1
FETEKR	-16.4	0	0	1	0	1
FETGFE	-19.2	0	0	1	0	1
FFAEDV	-20.0	0	0	1	0	1
FFEDHE	-17.1	0	0	1	0	1
FFEQMQ	-20.8	0	0	1	0	1
FFKNWR	-13.3	0	0	1	0	1
FFSASC	-22.5	0	0	1	0	1
FFSQSC	-22.3	0	0	1	0	1
FFTGDA	-20.3	0	0	1	0	1
FFWRFM	-8.3	0	1	0	0	0
FFYNPK	46.0	0	0	1	0	1
FFYSPK	42.4	0	0	1	0	1
FFYTPK	43.7	0	0	1	0	1
FGCCEA	-21.6	0	0	1	0	1
FGELFE	-18.4	0	0	1	0	1
FGGKDH	-18.9	0	0	1	0	1
FGGRMD	-14.5	0	0	1	0	1
FGNDYE	-19.0	0	0	1	0	1
FGSDYE	-19.5	0	0	1	0	1
FGVDSV	-20.4	0	0	1	0	1
FGYSGA	-19.8	0	0	1	0	1
FHARGN	-14.7	0	0	1	0	1
FHFLLS	-21.4	0	1	0	0	0
FHLTKS	-21.0	0	0	1	0	1
FHPPDI	19.8	0	0	1	0	1
FHPPHI	19.4	0	0	1	0	1
FHPPQI	20.6	0	0	1	0	1
FHPSDI	11.7	0	0	1	0	1
FIGHVD	-21.6	0	0	1	0	1
FIHPES	-6.4	0	0	1	0	1
FILDLG	-20.1	0	0	1	0	1
FIQFEN	-17.9	0	0	1	0	1
FISTQR	-20.6	0	0	1	0	1
FIYGGC	-20.7	0	0	1	0	1
FKDLNE	-19.8	0	0	1	0	1
FKDRVQ	-15.1	0	0	1	0	1
FKELQE	-19.5	0	0	1	0	1
FKNLLD	-19.4	0	0	1	0	1
FKNPQN	-5.7	0	0	1	0	1
FKNWRD	-11.6	0	0	1	0	1
FKVAYS	-22.6	0	1	0	0	0
FLAEGG	-20.0	0	0	1	0	1
FLGYFK	-21.8	0	0	1	0	1
FLHQER	-18.0	0	0	1	0	1
FLILGV	-23.7	1	1	1	1	0
FLKEAG	-20.3	0	0	1	0	1
FLKKVG	-21.9	0	0	1	0	1
FLKVLR	-17.0	0	1	0	0	0
FLKYFT	-17.6	0	1	0	0	0
FLLCSD	-20.8	0	0	1	0	1
FLLRAS	-18.6	0	1	0	0	0
FLLSCF	-23.5	1	1	1	1	0
FLNCYV	-24.1	1	1	1	1	0
FLPPPP	174.9	0	0	1	0	1
FLRVVR	-15.7	0	1	0	0	0
FLSPKS	-6.0	0	0	1	0	1
FLTGSQ	-20.9	0	0	1	0	1
FLVHSS	-23.0	1	0	0	0	0
FLVRSS	-19.1	0	0	1	0	1
FMFFII	-18.2	0	1	0	0	0
FMGHVD	-20.2	0	0	1	0	1
FMPCSG	10.8	0	0	1	0	1
FMPVSG	9.3	0	0	1	0	1
FNDNTE	-17.3	0	0	1	0	1
FNEFDE	-14.4	0	0	1	0	1
FNFLLS	-21.4	0	1	0	0	0
FNMLKK	-20.3	0	0	1	0	1
FNRTWQ	-14.2	0	0	1	0	1
FPLDLS	34.5	0	0	1	0	1
FPPIGR	57.6	0	0	1	0	1
FQEKVE	-19.7	0	0	1	0	1
FQINSR	-17.1	0	0	1	0	1
FQKAKE	-17.6	0	0	1	0	1
FQKLLG	-19.1	0	0	1	0	1
FQLFGS	-17.5	0	0	1	0	1
FRCLAE	-17.7	0	1	0	0	0
FRENAK	-15.0	0	0	1	0	1
FRGVEF	-16.7	0	0	1	0	1
FRHDSG	-15.7	0	0	1	0	1
FRPAGL	16.1	0	0	1	0	1
FRRDSH	-12.2	0	0	1	0	1
FSASCV	-22.3	0	0	1	0	1
FSCVMH	-24.4	1	1	1	1	0
FSIGST	-22.1	0	0	1	0	1
FSKDWS	-17.3	0	0	1	0	1
FSLDDL	-18.8	0	0	1	0	1
FSQSCA	-22.6	0	0	1	0	1
FSSPPV	45.7	0	0	1	0	1
FSTFDR	-15.4	0	0	1	0	1
FTANDS	-20.5	0	0	1	0	1
FTETDI	-20.8	0	0	1	0	1
FTETDV	-20.7	0	0	1	0	1
FTGDAY	-20.1	0	0	1	0	1
FTILDA	-22.6	0	1	0	0	0
FTLCFR	-18.3	0	1	0	0	0
FTLRDE	-16.3	0	0	1	0	1
FTLRDQ	-16.0	0	0	1	0	1
FTNRIN	-17.4	0	0	1	0	1
FTPTEK	10.9	0	0	1	0	1
FTVIIE	-26.2	1	1	1	1	0
FVATWS	-22.6	0	0	1	0	1
FVFPRE	-2.1	0	0	1	0	1
FVHDCV	-21.3	0	1	0	0	0
FVKQDQ	-23.1	1	0	0	0	0
FVLKHP	92.8	0	0	1	0	1
FVNQHL	-24.0	1	0	0	0	0
FVPNMI	10.3	0	0	1	0	1
FVPSFL	7.8	0	0	1	0	1
FVSDAL	-22.4	0	0	1	0	1
FVWKGK	-21.6	0	0	1	0	1
FWDNLE	-16.1	0	0	1	0	1
FYGGDS	-18.5	0	0	1	0	1
FYILAH	-23.9	1	1	1	1	0
FYLLVH	-24.6	1	1	1	1	0
FYLLYY	-24.1	1	1	1	1	0
FYNLLH	-21.9	0	1	0	0	0
FYNPKR	-0.8	0	0	1	0	1
FYTPKA	-6.8	0	0	1	0	1
FYTPKT	-6.4	0	0	1	0	1
GAAAAG	-23.1	1	0	0	0	0
GAAAIF	-26.1	1	0	0	0	0
GAAEPH	41.2	0	0	1	0	1
GAALSP	90.6	0	0	1	0	1
GAAPPG	45.6	0	0	1	0	1
GADGKT	-19.7	0	0	1	0	1
GADKYF	-22.8	0	0	1	0	1
GAEIVY	-23.9	1	0	0	0	0
GAFRCL	-19.7	0	0	1	0	1
GAGDVA	-20.7	0	0	1	0	1
GAIIGL	-25.0	1	1	1	1	0
GAKDMW	-19.8	0	0	1	0	1
GALLMG	-23.4	1	1	1	1	0
GALSIG	-25.5	1	0	0	0	0
GALYLK	-21.4	0	1	0	0	0
GANPVY	-11.5	0	0	1	0	1
GAQSGL	-22.6	0	0	1	0	1
GASQAD	-22.2	0	0	1	0	1
GATAIL	-26.4	1	0	0	0	0
GAVNAC	-23.5	1	0	0	0	0
GAVVGG	-24.0	1	0	0	0	0
GAWAAE	-20.8	0	0	1	0	1
GAWAAK	-21.5	0	0	1	0	1
GCCEAL	-23.7	1	0	0	0	0
GCGGNR	-16.4	0	0	1	0	1
GCNSFR	-19.2	0	0	1	0	1
GCRMKG	-16.5	0	0	1	0	1
GDCFIL	-19.9	0	0	1	0	1
GDENEH	-17.5	0	0	1	0	1
GDGLDI	-19.4	0	0	1	0	1
GDGVHQ	-20.6	0	0	1	0	1
GDHGQE	-19.7	0	0	1	0	1
GDQSTD	-20.3	0	0	1	0	1
GDRGFF	-15.0	0	0	1	0	1
GDRKDQ	-14.0	0	0	1	0	1
GDRSGY	-16.4	0	0	1	0	1
GDRSMN	-14.7	0	0	1	0	1
GDSGHG	-21.0	0	0	1	0	1
GDSYII	-22.3	0	0	1	0	1
GDTDAG	-19.5	0	0	1	0	1
GDTPSL	-7.6	0	0	1	0	1
GDTSPR	42.2	0	0	1	0	1
GDVAFV	-22.7	0	0	1	0	1
GEFEAG	-21.1	0	0	1	0	1
GEFETG	-19.8	0	0	1	0	1
GEFLAE	-21.7	0	1	0	0	0
GEFSLD	-21.2	0	0	1	0	1
GEFVSD	-22.0	0	0	1	0	1
GEKAKP	94.0	0	0	1	0	1
GELHGL	-22.4	0	0	1	0	1
GEMDLL	-20.0	0	0	1	0	1
GENFTE	-18.9	0	0	1	0	1
GEPPKS	18.2	0	0	1	0	1
GEQVRL	-19.9	0	0	1	0	1
GERGFF	-16.1	0	0	1	0	1
GEWTYD	-19.1	0	0	1	0	1
GEYETG	-19.8	0	0	1	0	1
GEYSLY	-22.5	0	0	1	0	1
GFAVAE	-23.8	1	1	1	1	0
GFEKGG	-19.8	0	0	1	0	1
GFFYNP	95.1	0	0	1	0	1
GFFYSP	94.2	0	0	1	0	1
GFFYTP	95.5	0	0	1	0	1
GFHPPD	47.1	0	0	1	0	1
GFHPPQ	46.1	0	0	1	0	1
GFIHPE	40.8	0	0	1	0	1
GFITKA	-23.6	1	0	0	0	0
GFKDLN	-17.7	0	0	1	0	1
GFLPPK	45.4	0	0	1	0	1
GFLSPK	37.3	0	0	1	0	1
GFSCVM	-24.5	1	0	0	0	0
GGALGR	-16.8	0	0	1	0	1
GGASQA	-22.8	0	0	1	0	1
GGAWAA	-20.0	0	0	1	0	1
GGCGGN	-21.0	0	0	1	0	1
GGDPNR	-1.0	0	0	1	0	1
GGDSYI	-21.2	0	0	1	0	1
GGGGGG	-17.7	0	0	1	0	1
GGGGWG	-18.9	0	0	1	0	1
GGGKVQ	-21.0	0	0	1	0	1
GGGNKK	-19.4	0	0	1	0	1
GGGQVE	-21.7	0	0	1	0	1
GGGSVQ	-22.2	0	0	1	0	1
GGGVRG	-16.9	0	0	1	0	1
GGGWGQ	-15.4	0	0	1	0	1
GGGWNT	-18.6	0	0	1	0	1
GGGWWY	-17.9	0	0	1	0	1
GGIAER	-17.5	0	0	1	0	1
GGKDHV	-19.2	0	0	1	0	1
GGKVQI	-23.6	1	0	0	0	0
GGLGGY	-21.6	0	0	1	0	1
GGNILY	-24.1	1	0	0	0	0
GGNKKI	-22.9	0	0	1	0	1
GGNLLY	-23.5	1	0	0	0	0
GGNRNN	-17.1	0	0	1	0	1
GGNRYP	97.4	0	0	1	0	1
GGPAER	15.1	0	0	1	0	1
GGQTRE	-18.0	0	0	1	0	1
GGQVEV	-24.0	1	0	0	0	0
GGRMDR	-11.7	0	0	1	0	1
GGRTEP	96.1	0	0	1	0	1
GGRWAA	-14.1	0	0	1	0	1
GGSRYP	96.2	0	0	1	0	1
GGSVQI	-26.2	1	0	0	0	0
GGSWGQ	-19.2	0	0	1	0	1
GGSWGT	-20.6	0	0	1	0	1
GGSWST	-20.8	0	0	1	0	1
GGVASG	-22.6	0	0	1	0	1
GGVRGP	96.7	0	0	1	0	1
GGVRVG	-19.4	0	0	1	0	1
GGVVIA	-26.3	1	0	0	0	0
GGVWAA	-20.4	0	0	1	0	1
GGWGQG	-19.3	0	0	1	0	1
GGWGQP	95.8	0	0	1	0	1
GGWGQQ	-19.2	0	0	1	0	1
GGWLLI	-22.8	0	0	1	0	1
GGWNTG	-20.5	0	0	1	0	1
GGWWYN	-17.2	0	0	1	0	1
GGYMLG	-21.3	0	0	1	0	1
GGYPAA	-7.5	0	0	1	0	1
GGYPAQ	-6.7	0	0	1	0	1
GGYPGG	-5.3	0	0	1	0	1
GGYPNQ	-6.7	0	0	1	0	1
GGYQGG	-19.9	0	0	1	0	1
GGYQQN	-21.0	0	0	1	0	1
GGYQQQ	-23.1	1	0	0	0	0
GGYQQY	-24.6	1	0	0	0	0
GHGAED	-17.5	0	0	1	0	1
GHKMYV	-21.5	0	0	1	0	1
GHKSFV	-21.3	0	0	1	0	1
GHLASL	-23.0	1	0	0	0	0
GHRHYT	-15.8	0	0	1	0	1
GHRIIE	-19.8	0	0	1	0	1
GHVDAG	-20.4	0	0	1	0	1
GHVTQA	-23.4	1	0	0	0	0
GIAEFW	-25.3	1	0	0	0	0
GIAERG	-18.1	0	0	1	0	1
GIDKFR	-17.7	0	0	1	0	1
GIDRFR	-13.1	0	0	1	0	1
GIEEEE	-18.4	0	0	1	0	1
GIFQIN	-20.9	0	1	0	0	0
GIGDTP	92.8	0	0	1	0	1
GIICSL	-25.5	1	1	1	1	0
GIIFAA	-23.6	1	1	1	1	0
GIIFCF	-22.7	0	1	0	0	0
GIITQG	-25.0	1	0	0	0	0
GIKLAN	-22.0	0	0	1	0	1
GILKNE	-24.4	1	0	0	0	0
GILQIN	-25.4	1	1	1	1	0
GILQYC	-24.8	1	1	1	1	0
GILVIS	-28.5	1	1	1	1	0
GIRAWV	-18.9	0	0	1	0	1
GIRDNE	-16.3	0	0	1	0	1
GIRIAK	-21.0	0	1	0	0	0
GISLAN	-24.5	1	0	0	0	0
GITDPL	39.0	0	0	1	0	1
GIVDQC	-22.7	0	0	1	0	1
GIVEQC	-23.9	1	0	0	0	0
GIVEVD	-23.5	1	1	1	1	0
GIYYVP	99.2	0	1	0	0	0
GKAYFE	-21.8	0	0	1	0	1
GKCGLV	-23.6	1	0	0	0	0
GKDHVS	-22.4	0	0	1	0	1
GKDPNH	-6.8	0	0	1	0	1
GKENTL	-22.2	0	0	1	0	1
GKEPGL	-6.2	0	0	1	0	1
GKIESG	-22.7	0	0	1	0	1
GKIVKI	-26.0	1	0	0	0	0
GKKSCH	-22.7	0	0	1	0	1
GKKSWK	-19.7	0	0	1	0	1
GKLESG	-22.4	0	0	1	0	1
GKLNMH	-23.0	1	0	0	0	0
GKPMII	5.8	0	0	1	0	1
GKPNFL	9.5	0	0	1	0	1
GKQLNL	-23.8	1	0	0	0	0
GKSTIG	-25.1	1	0	0	0	0
GKSTMG	-23.1	1	0	0	0	0
GKTIAI	-27.4	1	0	0	0	0
GKTIEV	-25.6	1	0	0	0	0
GKTKIA	-25.5	1	0	0	0	0
GKTKTS	-23.7	1	0	0	0	0
GKTLYD	-22.5	0	0	1	0	1
GKTPGA	-8.5	0	0	1	0	1
GKTPRA	-4.5	0	0	1	0	1
GKTVEV	-25.6	1	0	0	0	0
GKVESG	-22.5	0	0	1	0	1
GKVFVF	-23.5	1	0	0	0	0
GKVQII	-26.6	1	0	0	0	0
GKWEPD	45.2	0	0	1	0	1
GLCKKR	-17.6	0	0	1	0	1
GLDILS	-22.9	0	1	0	0	0
GLEYDY	-20.4	0	0	1	0	1
GLGCNS	-22.2	0	0	1	0	1
GLGDRK	-15.1	0	0	1	0	1
GLGGYM	-22.7	0	0	1	0	1
GLGRFP	95.2	0	0	1	0	1
GLGRSA	-17.7	0	0	1	0	1
GLHMSQ	-23.7	1	0	0	0	0
GLLAEP	91.9	0	0	1	0	1
GLLPVL	-10.7	0	0	1	0	1
GLLVIA	-27.4	1	1	1	1	0
GLMVGG	-23.3	1	0	0	0	0
GLPDKY	11.0	0	0	1	0	1
GLPSKY	9.1	0	0	1	0	1
GLPSLQ	7.8	0	0	1	0	1
GLQIWR	-20.4	0	1	0	0	0
GLTNIK	-25.3	1	0	0	0	0
GLTTRP	95.4	0	0	1	0	1
GLVFVS	-23.7	1	1	1	1	0
GLVPVL	-10.5	0	0	1	0	1
GMDGYR	-15.3	0	0	1	0	1
GMEKIV	-23.6	1	0	0	0	0
GMFNIQ	-19.3	0	0	1	0	1
GMKIIA	-24.9	1	1	1	1	0
GMLLPC	38.5	0	0	1	0	1
GMVDKR	-17.4	0	0	1	0	1
GNAGLL	-22.0	0	0	1	0	1
GNDALM	-20.5	0	0	1	0	1
GNDYED	-14.9	0	0	1	0	1
GNIHHK	-22.1	0	0	1	0	1
GNIVVL	-26.8	1	1	1	1	0
GNKKIE	-21.3	0	0	1	0	1
GNLGRL	-17.8	0	0	1	0	1
GNLLAA	-23.6	1	0	0	0	0
GNLLYL	-23.6	1	0	0	0	0
GNLQYD	-20.9	0	0	1	0	1
GNNFFL	-19.9	0	0	1	0	1
GNPAVS	8.0	0	0	1	0	1
GNRNNF	-18.0	0	0	1	0	1
GNRYPP	152.4	0	0	1	0	1
GNYDAA	-20.9	0	0	1	0	1
GPCRAM	32.3	0	0	1	0	1
GPDSAV	29.2	0	0	1	0	1
GPGGAW	31.6	0	0	1	0	1
GPGGRW	35.7	0	0	1	0	1
GPGGVW	30.3	0	0	1	0	1
GPHNDC	29.9	0	0	1	0	1
GPSLLE	28.0	0	0	1	0	1
GPVTQE	28.2	0	0	1	0	1
GQANAT	-23.1	1	0	0	0	0
GQEALE	-20.5	0	0	1	0	1
GQEQDS	-20.3	0	0	1	0	1
GQFYGG	-20.6	0	0	1	0	1
GQGAKD	-19.4	0	0	1	0	1
GQGGSW	-20.7	0	0	1	0	1
GQGQGQ	-21.1	0	0	1	0	1
GQGSPG	38.9	0	0	1	0	1
GQKGQA	-20.3	0	0	1	0	1
GQPHGG	9.9	0	0	1	0	1
GQSVVA	-27.0	1	0	0	0	0
GQTREH	-21.9	0	0	1	0	1
GQVEVK	-25.0	1	0	0	0	0
GRANPG	45.7	0	0	1	0	1
GRAYFE	-17.6	0	0	1	0	1
GRFPRP	108.9	0	0	1	0	1
GRFTLR	-16.5	0	0	1	0	1
GRGAED	-14.0	0	0	1	0	1
GRGFIT	-14.9	0	0	1	0	1
GRKQCK	-17.0	0	0	1	0	1
GRLYQS	-17.1	0	0	1	0	1
GRMDRI	-14.1	0	0	1	0	1
GRNGGD	-14.8	0	0	1	0	1
GRPEPG	66.3	0	0	1	0	1
GRQGWY	-17.5	0	0	1	0	1
GRSAGW	-18.8	0	0	1	0	1
GRSGKD	-15.1	0	0	1	0	1
GRTEPN	43.9	0	0	1	0	1
GRTTCT	-18.7	0	0	1	0	1
GSAGTW	-22.6	0	0	1	0	1
GSAMSR	-19.1	0	0	1	0	1
GSAQGG	-21.5	0	0	1	0	1
GSDDKK	-19.2	0	0	1	0	1
GSDYED	-16.6	0	0	1	0	1
GSGLTN	-21.2	0	0	1	0	1
GSGQGG	-19.6	0	0	1	0	1
GSHLVD	-22.6	0	0	1	0	1
GSHLVE	-23.9	1	0	0	0	0
GSIDMV	-22.7	0	0	1	0	1
GSILPT	38.4	0	0	1	0	1
GSKDNI	-21.4	0	0	1	0	1
GSLDNI	-22.8	0	0	1	0	1
GSLGNI	-24.1	1	0	0	0	0
GSLLPT	38.5	0	0	1	0	1
GSLNFN	-22.1	0	0	1	0	1
GSNKGA	-22.2	0	0	1	0	1
GSNLVE	-24.2	1	0	0	0	0
GSNTYG	-23.6	1	0	0	0	0
GSPGGN	10.6	0	0	1	0	1
GSPGTP	113.2	0	0	1	0	1
GSQARH	-19.4	0	0	1	0	1
GSRSRT	-12.5	0	0	1	0	1
GSRYPG	46.6	0	0	1	0	1
GSTDYG	-22.0	0	0	1	0	1
GSTENL	-24.1	1	0	0	0	0
GSTQLL	-24.8	1	0	0	0	0
GSVDKR	-17.6	0	0	1	0	1
GSVQIV	-26.4	1	0	0	0	0
GSVSNA	-24.0	1	0	0	0	0
GSWGQP	94.8	0	0	1	0	1
GSWGTG	-21.1	0	0	1	0	1
GSWSTG	-22.0	0	0	1	0	1
GTAGDA	-21.5	0	0	1	0	1
GTEILK	-24.0	1	0	0	0	0
GTFFIN	-18.3	0	1	0	0	0
GTFFIT	-16.1	0	1	0	0	0
GTFNII	-21.3	0	0	1	0	1
GTGFAV	-17.4	0	0	1	0	1
GTGGRT	-15.8	0	0	1	0	1
GTGSDD	-19.0	0	0	1	0	1
GTISHG	-23.3	1	0	0	0	0
GTKEGI	-21.9	0	0	1	0	1
GTKSCI	-24.2	1	0	0	0	0
GTKTCI	-24.9	1	0	0	0	0
GTNRKS	-18.8	0	0	1	0	1
GTPGKK	10.0	0	0	1	0	1
GTPGSR	12.2	0	0	1	0	1
GTSLVG	-25.3	1	0	0	0	0
GTTIAI	-25.3	1	0	0	0	0
GTTQWE	-20.7	0	0	1	0	1
GTVIIE	-27.0	1	1	1	1	0
GTVLFM	-24.5	1	1	1	1	0
GTWNPG	43.0	0	0	1	0	1
GTYGLG	-21.4	0	0	1	0	1
GTYYWH	-20.1	0	1	0	0	0
GVASGF	-24.1	1	0	0	0	0
GVDSVP	90.2	0	0	1	0	1
GVEEED	-17.2	0	0	1	0	1
GVEFVC	-21.3	0	0	1	0	1
GVHQVV	-26.4	1	0	0	0	0
GVLLTL	-24.4	1	1	1	1	0
GVNYFL	-20.1	0	0	1	0	1
GVRGPR	48.3	0	0	1	0	1
GVRVGH	-19.2	0	0	1	0	1
GVSLAN	-24.5	1	0	0	0	0
GVVEVD	-23.5	1	0	0	0	0
GVVIAT	-26.4	1	1	1	1	0
GVWAAE	-22.3	0	1	0	0	0
GVWAAK	-23.0	1	1	1	1	0
GWFLGW	-21.3	0	1	0	0	0
GWGQGG	-17.9	0	0	1	0	1
GWGQPH	44.6	0	0	1	0	1
GWGQQP	96.1	0	0	1	0	1
GWGSIL	-21.8	0	0	1	0	1
GWGSLL	-20.0	0	0	1	0	1
GWLLIQ	-23.6	1	1	1	1	0
GWNIPM	42.2	0	0	1	0	1
GWNTGG	-20.9	0	0	1	0	1
GWQFHL	-17.9	0	1	0	0	0
GWWYNN	-16.6	0	1	0	0	0
GWYLSW	-21.9	0	1	0	0	0
GYENPT	43.3	0	0	1	0	1
GYEVHH	-23.0	1	0	0	0	0
GYIEAL	-23.6	1	1	1	1	0
GYLAVA	-25.6	1	1	1	1	0
GYMLGS	-22.3	0	0	1	0	1
GYNAVL	-25.4	1	0	0	0	0
GYNQYN	-22.2	0	0	1	0	1
GYPAAG	7.4	0	0	1	0	1
GYPAQG	8.4	0	0	1	0	1
GYPHNP	115.8	0	0	1	0	1
GYPNQN	10.6	0	0	1	0	1
GYPNQQ	9.9	0	0	1	0	1
GYQAYN	-22.1	0	0	1	0	1
GYQAYQ	-22.7	0	0	1	0	1
GYQGGY	-22.1	0	0	1	0	1
GYQQNY	-25.8	1	0	0	0	0
GYQQYN	-22.3	0	0	1	0	1
GYRGIS	-18.9	0	0	1	0	1
GYSGAF	-23.9	1	0	0	0	0
GYSSPG	37.6	0	0	1	0	1
GYTGAF	-24.4	1	0	0	0	0
GYTGAG	-23.3	1	0	0	0	0
HAFLII	-22.4	0	1	0	0	0
HAGTYG	-23.4	1	0	0	0	0
HAHFQK	-20.6	0	0	1	0	1
HALLAK	-22.2	0	1	0	0	0
HAMLAK	-22.5	0	1	0	0	0
HARGNY	-17.0	0	0	1	0	1
HAVVAR	-20.3	0	1	0	0	0
HAVVSR	-20.3	0	1	0	0	0
HCDCNV	-21.3	0	0	1	0	1
HCLRRD	-11.6	0	1	0	0	0
HCLTIC	-25.1	1	1	1	1	0
HCPPVT	17.2	0	0	1	0	1
HCQNRD	-14.4	0	0	1	0	1
HCVRLL	-19.2	0	1	0	0	0
HDCVNI	-23.9	1	0	0	0	0
HDSGYE	-19.8	0	0	1	0	1
HDYGML	-18.5	0	0	1	0	1
HEDLLN	-16.3	0	0	1	0	1
HEICSK	-21.7	0	0	1	0	1
HENVVE	-22.1	0	0	1	0	1
HETQPP	148.2	0	0	1	0	1
HFEHVR	-16.2	0	1	0	0	0
HFGNDY	-20.1	0	0	1	0	1
HFLLSC	-22.1	0	1	0	0	0
HFQEKV	-20.7	0	0	1	0	1
HFQKAK	-20.9	0	0	1	0	1
HFRPAG	-2.2	0	0	1	0	1
HFTILD	-21.0	0	1	0	0	0
HFVWIA	-22.0	0	1	0	0	0
HFWQQD	-18.5	0	0	1	0	1
HGAEIV	-21.7	0	0	1	0	1
HGGGGW	-18.0	0	0	1	0	1
HGGGWG	-18.5	0	0	1	0	1
HGGPAE	-3.8	0	0	1	0	1
HGGSWG	-19.5	0	0	1	0	1
HGIVEV	-23.6	1	1	1	1	0
HGQEAL	-20.5	0	0	1	0	1
HGVVEV	-23.3	1	0	0	0	0
HGWLIM	-21.9	0	1	0	0	0
HGYENP	95.6	0	0	1	0	1
HHGVVE	-22.1	0	0	1	0	1
HHKPGG	-4.2	0	0	1	0	1
HHQKLV	-21.1	0	0	1	0	1
HIFIIM	-23.9	1	1	1	1	0
HIHTCI	-25.9	1	1	1	1	0
HIPTGT	8.7	0	0	1	0	1
HIVVPY	38.8	0	1	0	0	0
HKALFW	-24.1	1	1	1	1	0
HKIDNY	-22.4	0	0	1	0	1
HKIDSF	-21.8	0	0	1	0	1
HKLEKG	-19.9	0	0	1	0	1
HKLTFR	-17.7	0	0	1	0	1
HKMYVS	-21.1	0	1	0	0	0
HKPCNI	10.1	0	0	1	0	1
HKPGGG	11.3	0	0	1	0	1
HKSFVP	93.5	0	0	1	0	1
HKSIIC	-25.1	1	0	0	0	0
HLASLY	-24.1	1	1	1	1	0
HLCGSH	-22.5	0	0	1	0	1
HLCGSN	-21.3	0	0	1	0	1
HLHVIE	-23.2	1	1	1	1	0
HLHWHT	-20.0	0	1	0	0	0
HLRVIE	-20.4	0	1	0	0	0
HLRVIY	-20.8	0	1	0	0	0
HLSKMQ	-23.0	1	0	0	0	0
HLSNVS	-23.6	1	0	0	0	0
HLTKSV	-23.5	1	0	0	0	0
HLVDAL	-20.9	0	1	0	0	0
HLVEAL	-22.9	0	1	0	0	0
HLVTEV	-23.5	1	1	1	1	0
HLVYIM	-23.2	1	1	1	1	0
HMARVE	-17.8	0	1	0	0	0
HMNVQN	-22.3	0	0	1	0	1
HMSQKH	-21.4	0	0	1	0	1
HNDCGV	-18.5	0	0	1	0	1
HNKKAN	-18.7	0	0	1	0	1
HNKKEN	-18.5	0	0	1	0	1
HNPGYP	117.2	0	0	1	0	1
HNQWNK	-18.7	0	0	1	0	1
HNTCSL	-22.0	0	0	1	0	1
HPAENG	32.9	0	0	1	0	1
HPDNAL	34.4	0	0	1	0	1
HPESFN	34.6	0	0	1	0	1
HPPDIS	53.9	0	0	1	0	1
HPPENG	54.8	0	0	1	0	1
HPPHIE	53.8	0	0	1	0	1
HPPQIE	53.1	0	0	1	0	1
HPQIQK	32.1	0	0	1	0	1
HQERMD	-15.7	0	0	1	0	1
HQKLVF	-23.0	1	0	0	0	0
HQLIIM	-26.2	1	1	1	1	0
HQPGGG	11.8	0	0	1	0	1
HQVVGD	-21.3	0	0	1	0	1
HRERMS	-10.9	0	0	1	0	1
HREVQG	-16.5	0	0	1	0	1
HRIIEI	-20.7	0	1	0	0	0
HRPCNI	14.2	0	0	1	0	1
HSDLSF	-21.9	0	0	1	0	1
HSHTPW	41.9	0	0	1	0	1
HSLSSE	-21.4	0	0	1	0	1
HSLSTT	-21.6	0	0	1	0	1
HSQWNK	-19.6	0	0	1	0	1
HTAIEE	-22.0	0	0	1	0	1
HTAVDR	-18.6	0	0	1	0	1
HTCIEE	-23.4	1	0	0	0	0
HTEFTP	98.0	0	0	1	0	1
HTEIIE	-22.7	0	1	0	0	0
HTEMVL	-22.3	0	0	1	0	1
HTIRHY	-20.7	0	1	0	0	0
HTLKHF	-24.2	1	0	0	0	0
HTSSLQ	-24.4	1	0	0	0	0
HTVAKE	-21.8	0	0	1	0	1
HTVTTT	-20.7	0	0	1	0	1
HVAGAA	-22.7	0	0	1	0	1
HVDAGK	-19.6	0	0	1	0	1
HVFESE	-21.6	0	0	1	0	1
HVFNML	-21.8	0	1	0	0	0
HVHTAI	-26.0	1	1	1	1	0
HVIEER	-19.0	0	0	1	0	1
HVLAVD	-23.0	1	1	1	1	0
HVNVVF	-25.4	1	1	1	1	0
HVPGGG	9.9	0	0	1	0	1
HVRMVD	-17.7	0	1	0	0	0
HVSIIF	-27.0	1	1	1	1	0
HVTQAR	-20.1	0	0	1	0	1
HWHTVA	-21.5	0	1	0	0	0
HYFNIF	-21.9	0	1	0	0	0
HYIHSL	-22.7	0	1	0	0	0
HYQWNQ	-18.9	0	0	1	0	1
HYYAVA	-21.2	0	1	0	0	0
IAALLS	-22.4	0	1	0	0	0
IADIGN	-19.1	0	0	1	0	1
IAERGG	-14.0	0	0	1	0	1
IAIGKI	-21.9	0	1	0	0	0
IAIGKV	-21.6	0	1	0	0	0
IAIVEL	-23.4	1	1	1	1	0
IAKYGK	-17.1	0	0	1	0	1
IALENY	-23.6	1	1	1	1	0
IAMFCG	-18.5	0	1	0	0	0
IAQAIG	-22.5	0	0	1	0	1
IAQSIG	-22.5	0	0	1	0	1
IATPRG	-1.8	0	0	1	0	1
IATSLH	-21.8	0	0	1	0	1
IATTTT	-17.1	0	0	1	0	1
IATVIV	-26.6	1	1	1	1	0
IAVAIA	-25.4	1	1	1	1	0
IAYKPA	42.9	0	0	1	0	1
ICENIV	-21.2	0	1	0	0	0
ICHVFE	-22.5	0	1	0	0	0
ICPGYN	10.5	0	0	1	0	1
ICSLYQ	-22.4	0	1	0	0	0
IDGIIF	-21.3	0	1	0	0	0
IDIKIR	-18.8	0	1	0	0	0
IDKFRG	-9.9	0	0	1	0	1
IDLLKN	-18.5	0	0	1	0	1
IDMVDS	-18.9	0	0	1	0	1
IDNYLK	-17.0	0	0	1	0	1
IDQMFS	-19.6	0	0	1	0	1
IDRFRG	-5.2	0	0	1	0	1
IDRIGA	-14.9	0	0	1	0	1
IDSFLK	-19.3	0	0	1	0	1
IEALAA	-21.3	0	1	0	0	0
IEEEEI	-15.5	0	0	1	0	1
IEEQNK	-19.7	0	0	1	0	1
IEERMN	-14.6	0	0	1	0	1
IEEVPG	42.6	0	0	1	0	1
IEHKSI	-21.4	0	0	1	0	1
IEIDLL	-18.9	0	1	0	0	0
IEKVEH	-18.6	0	0	1	0	1
IELLKN	-19.5	0	0	1	0	1
IEMIFV	-22.9	0	1	0	0	0
IENGVV	-21.5	0	0	1	0	1
IERFFE	-11.2	0	1	0	0	0
IESGHI	-22.0	0	0	1	0	1
IETHKL	-20.6	0	0	1	0	1
IEVDAA	-19.6	0	0	1	0	1
IEVDLL	-18.9	0	1	0	0	0
IEVGKA	-20.5	0	0	1	0	1
IFAANY	-22.4	0	1	0	0	0
IFCFLI	-20.3	0	1	0	0	0
IFDFIQ	-17.7	0	1	0	0	0
IFDLQN	-17.5	0	0	1	0	1
IFMGHV	-20.5	0	1	0	0	0
IFQINS	-22.8	0	0	1	0	1
IFVWKG	-19.0	0	1	0	0	0
IGAEEK	-17.6	0	0	1	0	1
IGAQSG	-20.2	0	0	1	0	1
IGDTPS	42.7	0	0	1	0	1
IGGASQ	-19.4	0	0	1	0	1
IGGQIM	-20.9	0	0	1	0	1
IGHVDA	-21.9	0	0	1	0	1
IGKIVK	-22.7	0	0	1	0	1
IGLLVI	-25.3	1	1	1	1	0
IGLMVG	-23.2	1	1	1	1	0
IGNIVV	-24.7	1	1	1	1	0
IGSLDN	-18.2	0	0	1	0	1
IGSTEN	-19.0	0	0	1	0	1
IGYPAL	-6.6	0	0	1	0	1
IHFGND	-18.6	0	0	1	0	1
IHHGVV	-22.7	0	0	1	0	1
IHHKPG	42.3	0	0	1	0	1
IHPESF	11.0	0	0	1	0	1
IHSLSS	-22.4	0	0	1	0	1
IHTCIE	-22.1	0	1	0	0	0
IICPGY	-10.0	0	0	1	0	1
IIEHKS	-20.2	0	0	1	0	1
IIEING	-23.6	1	0	0	0	0
IIFAAN	-22.2	0	1	0	0	0
IIFCFL	-23.3	1	1	1	1	0
IIFMGH	-22.2	0	1	0	0	0
IIGLMV	-22.9	0	1	0	0	0
IINKKL	-22.2	0	0	1	0	1
IITQGA	-24.1	1	0	0	0	0
IIYTWQ	-19.9	0	1	0	0	0
IKEQED	-14.8	0	0	1	0	1
IKGVEE	-19.6	0	0	1	0	1
IKHVPG	40.1	0	0	1	0	1
IKIMER	-17.2	0	1	0	0	0
IKIRSC	-17.6	0	1	0	0	0
IKLALE	-21.1	0	1	0	0	0
IKLANA	-22.3	0	0	1	0	1
IKNVNT	-21.9	0	0	1	0	1
IKQHTV	-22.8	0	0	1	0	1
IKTEEI	-21.3	0	0	1	0	1
IKVLNA	-23.0	1	1	1	1	0
IKYLCC	-21.5	0	1	0	0	0
ILAHTE	-20.3	0	0	1	0	1
ILDAPG	42.4	0	0	1	0	1
ILENIS	-20.3	0	0	1	0	1
ILGVLL	-23.0	1	1	1	1	0
ILKNEN	-17.0	0	0	1	0	1
ILKNLV	-19.2	0	1	0	0	0
ILQINS	-23.8	1	0	0	0	0
ILQYCQ	-19.5	0	1	0	0	0
ILVISA	-25.1	1	1	1	1	0
ILVLFV	-25.0	1	1	1	1	0
IMERVV	-17.7	0	1	0	0	0
INGTSL	-21.7	0	0	1	0	1
INKKLD	-15.9	0	0	1	0	1
INKLKN	-16.9	0	0	1	0	1
INKMDD	-17.6	0	0	1	0	1
INSCHT	-21.9	0	0	1	0	1
INSRWW	-16.1	0	0	1	0	1
INSRYW	-17.6	0	0	1	0	1
IPAKTP	136.7	0	0	1	0	1
IPDMIA	31.9	0	0	1	0	1
IPEGTT	33.0	0	0	1	0	1
IPMGLL	33.0	0	0	1	0	1
IPSLEA	32.0	0	0	1	0	1
IPTGTT	31.5	0	0	1	0	1
IQAQKE	-20.2	0	0	1	0	1
IQDEVD	-17.3	0	0	1	0	1
IQHFQE	-17.7	0	0	1	0	1
IQKESQ	-20.3	0	0	1	0	1
IQNWCK	-18.8	0	0	1	0	1
IQRTPK	48.6	0	0	1	0	1
IQVYSR	-16.6	0	1	0	0	0
IRAWVA	-15.5	0	1	0	0	0
IRDNER	-7.5	0	0	1	0	1
IRIAKY	-18.1	0	1	0	0	0
IRQLSY	-18.9	0	1	0	0	0
IRSQVM	-18.5	0	1	0	0	0
IRVWGV	-14.7	0	1	0	0	0
ISARKG	-15.4	0	0	1	0	1
ISDARE	-16.2	0	0	1	0	1
ISEAEQ	-16.6	0	0	1	0	1
ISEPRI	-1.9	0	0	1	0	1
ISEVKM	-20.7	0	0	1	0	1
ISFLIF	-21.7	0	1	0	0	0
ISHGIV	-22.3	0	0	1	0	1
ISLANW	-22.7	0	1	0	0	0
ISNARE	-15.7	0	0	1	0	1
ISSLPY	39.6	0	0	1	0	1
ISTQRI	-18.7	0	0	1	0	1
ISYGND	-18.8	0	0	1	0	1
ISYIAD	-21.8	0	1	0	0	0
ITALQA	-22.0	0	1	0	0	0
ITHVPG	39.3	0	0	1	0	1
ITIKQH	-23.7	1	0	0	0	0
ITLVML	-24.4	1	1	1	1	0
ITNVVE	-24.4	1	0	0	0	0
ITQGAR	-16.4	0	0	1	0	1
ITVIIE	-26.9	1	1	1	1	0
ITVKQH	-23.9	1	0	0	0	0
IVDKYK	-21.0	0	0	1	0	1
IVDQCC	-20.6	0	0	1	0	1
IVELKS	-20.6	0	0	1	0	1
IVEQCC	-21.6	0	0	1	0	1
IVESGW	-20.6	0	0	1	0	1
IVEVDP	92.9	0	0	1	0	1
IVGALL	-23.1	1	1	1	1	0
IVIIEH	-23.9	1	1	1	1	0
IVISLV	-24.5	1	1	1	1	0
IVITLV	-25.2	1	1	1	1	0
IVLGQE	-21.9	0	0	1	0	1
IVPELE	10.4	0	0	1	0	1
IVVLMA	-24.2	1	1	1	1	0
IVVPYR	-4.3	0	0	1	0	1
IVYKPV	41.0	0	0	1	0	1
IVYKSP	92.3	0	0	1	0	1
IYERMN	-13.9	0	0	1	0	1
IYNETE	-20.5	0	0	1	0	1
IYPELQ	11.8	0	0	1	0	1
IYQWCG	-19.1	0	0	1	0	1
IYTWQG	-19.1	0	0	1	0	1
IYYVPK	42.6	0	0	1	0	1
KAAQIR	-19.6	0	0	1	0	1
KAAQMK	-21.6	0	0	1	0	1
KADKIK	-20.7	0	0	1	0	1
KADKKA	-20.0	0	0	1	0	1
KADQFA	-20.7	0	0	1	0	1
KAFESL	-23.0	1	0	0	0	0
KAFIIQ	-22.0	0	1	0	0	0
KAILFL	-24.5	1	1	1	1	0
KAINSC	-23.3	1	0	0	0	0
KAKERL	-14.0	0	0	1	0	1
KAKESL	-22.2	0	0	1	0	1
KAKGAD	-18.3	0	0	1	0	1
KAKTDH	-21.7	0	0	1	0	1
KALMDS	-22.2	0	0	1	0	1
KAVEIE	-23.0	1	0	0	0	0
KAVIQH	-23.6	1	1	1	1	0
KAVVLT	-24.5	1	1	1	1	0
KAYFET	-18.4	0	1	0	0	0
KCFAVR	-16.5	0	1	0	0	0
KCGLVP	90.4	0	0	1	0	1
KCGSKD	-18.8	0	0	1	0	1
KCGSLG	-21.3	0	0	1	0	1
KCHVFR	-19.5	0	1	0	0	0
KCKFLH	-17.0	0	1	0	0	0
KCNTAT	-22.2	0	0	1	0	1
KCPLMV	8.2	0	0	1	0	1
KCPSGC	8.8	0	0	1	0	1
KCRLIH	-18.6	0	1	0	0	0
KCRPYL	-1.8	0	0	1	0	1
KDAGRQ	-13.3	0	0	1	0	1
KDESSV	-20.3	0	0	1	0	1
KDEYAC	-16.1	0	0	1	0	1
KDFATV	-19.6	0	0	1	0	1
KDGIVD	-21.3	0	0	1	0	1
KDGTGS	-19.5	0	0	1	0	1
KDHSHT	-19.8	0	0	1	0	1
KDHVSI	-23.1	1	0	0	0	0
KDLEEV	-18.6	0	0	1	0	1
KDLLFK	-20.0	0	1	0	0	0
KDLNES	-18.7	0	0	1	0	1
KDMFGG	-16.1	0	0	1	0	1
KDMGTV	-20.5	0	0	1	0	1
KDMWRA	-11.7	0	1	0	0	0
KDNIKH	-18.7	0	0	1	0	1
KDPNHF	11.8	0	0	1	0	1
KDRQHT	-13.2	0	0	1	0	1
KDRVQS	-17.2	0	0	1	0	1
KDSGRD	-13.2	0	0	1	0	1
KDWSFY	-20.6	0	0	1	0	1
KEAGQG	-20.5	0	0	1	0	1
KEAKVK	-22.0	0	0	1	0	1
KEANYK	-20.8	0	0	1	0	1
KEATPA	39.7	0	0	1	0	1
KECLIN	-22.8	0	1	0	0	0
KEDGKK	-18.1	0	0	1	0	1
KEERND	-16.8	0	0	1	0	1
KEGILQ	-21.6	0	0	1	0	1
KEHVNV	-23.5	1	0	0	0	0
KEIKKN	-18.9	0	0	1	0	1
KEKLVP	93.2	0	0	1	0	1
KEKNRE	-12.0	0	0	1	0	1
KELQEF	-21.9	0	0	1	0	1
KENIIF	-23.5	1	0	0	0	0
KENTLI	-22.2	0	0	1	0	1
KEPGLQ	10.9	0	0	1	0	1
KEQALQ	-19.9	0	0	1	0	1
KEQAQQ	-19.7	0	0	1	0	1
KEQEDE	-18.1	0	0	1	0	1
KEQNYS	-21.1	0	0	1	0	1
KERLEA	-17.8	0	0	1	0	1
KESCGD	-20.8	0	0	1	0	1
KESPPK	46.9	0	0	1	0	1
KESQYI	-24.4	1	0	0	0	0
KEWEEA	-18.4	0	0	1	0	1
KFFEQM	-20.7	0	1	0	0	0
KFLHQE	-19.9	0	0	1	0	1
KFRGVE	-13.9	0	0	1	0	1
KGADGK	-19.2	0	0	1	0	1
KGADKY	-19.0	0	0	1	0	1
KGAIIG	-23.6	1	0	0	0	0
KGDKEL	-19.8	0	0	1	0	1
KGEADA	-19.6	0	0	1	0	1
KGEFET	-14.3	0	0	1	0	1
KGEILG	-20.9	0	0	1	0	1
KGENFT	-19.0	0	0	1	0	1
KGEYET	-16.3	0	0	1	0	1
KGGQTR	-16.9	0	0	1	0	1
KGGTSR	-16.8	0	0	1	0	1
KGIEEE	-20.2	0	0	1	0	1
KGIVEQ	-23.5	1	0	0	0	0
KGKTKT	-16.9	0	0	1	0	1
KGKTVE	-21.6	0	0	1	0	1
KGLIDE	-22.2	0	0	1	0	1
KGMKII	-23.9	1	0	0	0	0
KGMTRD	-14.4	0	0	1	0	1
KGQANA	-21.8	0	0	1	0	1
KGRKQC	-16.0	0	0	1	0	1
KGTNRK	-15.6	0	0	1	0	1
KGVEEE	-19.9	0	0	1	0	1
KGVSLA	-22.5	0	0	1	0	1
KHFEHV	-20.7	0	0	1	0	1
KHFTIL	-21.1	0	0	1	0	1
KHPQIQ	10.0	0	0	1	0	1
KHQPGG	-6.3	0	0	1	0	1
KHRERM	-8.4	0	0	1	0	1
KHTEMV	-21.5	0	0	1	0	1
KHVAGA	-21.6	0	0	1	0	1
KHVPGG	-6.2	0	0	1	0	1
KIATPR	42.7	0	0	1	0	1
KIDNYL	-21.2	0	0	1	0	1
KIDSFL	-22.4	0	0	1	0	1
KIEKVE	-22.0	0	0	1	0	1
KIESGH	-22.3	0	0	1	0	1
KIETHK	-24.1	1	0	0	0	0
KIFVWK	-23.9	1	1	1	1	0
KIGGDK	-20.9	0	0	1	0	1
KIGSLD	-21.3	0	0	1	0	1
KIGSTE	-22.9	0	0	1	0	1
KIKLAL	-21.4	0	1	0	0	0
KIMERV	-17.7	0	1	0	0	0
KIQVYS	-25.7	1	1	1	1	0
KIVKWD	-21.4	0	1	0	0	0
KKAAQI	-23.5	1	0	0	0	0
KKAVIQ	-24.0	1	0	0	0	0
KKEHVN	-20.1	0	0	1	0	1
KKGMKI	-20.7	0	0	1	0	1
KKGRKQ	-13.2	0	0	1	0	1
KKIETH	-22.8	0	0	1	0	1
KKKQYT	-19.1	0	0	1	0	1
KKLDLS	-19.7	0	0	1	0	1
KKLVVK	-24.8	1	1	1	1	0
KKLYEA	-19.7	0	0	1	0	1
KKPPAF	15.8	0	0	1	0	1
KKQYTS	-20.9	0	0	1	0	1
KKRPKP	109.2	0	0	1	0	1
KKSCHT	-23.6	1	0	0	0	0
KKSWKR	-12.9	0	0	1	0	1
KKTLKL	-21.9	0	0	1	0	1
KKVAVV	-25.2	1	0	0	0	0
KKYVRA	-19.5	0	1	0	0	0
KLALEK	-22.1	0	0	1	0	1
KLANAT	-22.9	0	0	1	0	1
KLDFKD	-17.0	0	0	1	0	1
KLDLSN	-19.7	0	0	1	0	1
KLEKGT	-20.5	0	0	1	0	1
KLESGS	-20.9	0	0	1	0	1
KLFIIQ	-22.5	0	1	0	0	0
KLHSLS	-22.2	0	0	1	0	1
KLKEAK	-20.2	0	0	1	0	1
KLKNSL	-21.6	0	0	1	0	1
KLLDNW	-21.0	0	0	1	0	1
KLLEIA	-23.9	1	1	1	1	0
KLLGIA	-23.5	1	1	1	1	0
KLLIYE	-23.8	1	1	1	1	0
KLLKCR	-17.9	0	1	0	0	0
KLMKAF	-25.2	1	1	1	1	0
KLNMHI	-24.7	1	1	1	1	0
KLNMHV	-24.1	1	1	1	1	0
KLRALL	-17.1	0	1	0	0	0
KLRPVA	-0.6	0	0	1	0	1
KLSHYI	-24.5	1	0	0	0	0
KLTERL	-18.0	0	0	1	0	1
KLTFRE	-15.4	0	0	1	0	1
KLVFFA	-22.4	0	1	0	0	0
KLVPFL	-8.9	0	0	1	0	1
KLVSSS	-24.1	1	0	0	0	0
KLVVKV	-24.1	1	1	1	1	0
KLYEAK	-22.3	0	0	1	0	1
KLYKVS	-21.6	0	1	0	0	0
KMDAEF	-20.9	0	0	1	0	1
KMDDPT	45.3	0	0	1	0	1
KMFFIQ	-17.8	0	1	0	0	0
KMGPAA	-6.3	0	0	1	0	1
KMICHV	-23.3	1	1	1	1	0
KMKDLG	-17.5	0	0	1	0	1
KMMERV	-16.2	0	0	1	0	1
KMPLED	13.0	0	0	1	0	1
KMQNHG	-22.0	0	0	1	0	1
KMQQNG	-21.7	0	0	1	0	1
KMYVSE	-24.0	1	1	1	1	0
KNGKKI	-19.5	0	0	1	0	1
KNLLDH	-22.3	0	0	1	0	1
KNLLFN	-20.1	0	1	0	0	0
KNLPKA	-4.9	0	0	1	0	1
KNLVLP	93.1	0	0	1	0	1
KNPQNF	10.5	0	0	1	0	1
KNRETW	-15.9	0	0	1	0	1
KNSDKY	-20.7	0	0	1	0	1
KNVKSK	-21.8	0	0	1	0	1
KNVNTA	-22.3	0	0	1	0	1
KPAPGT	39.3	0	0	1	0	1
KPCNIF	28.1	0	0	1	0	1
KPEPKP	146.9	0	0	1	0	1
KPFVPN	86.0	0	0	1	0	1
KPGGGQ	33.2	0	0	1	0	1
KPGGGW	34.1	0	0	1	0	1
KPGGWN	34.1	0	0	1	0	1
KPKKTL	31.1	0	0	1	0	1
KPKTNL	31.9	0	0	1	0	1
KPKTNM	32.0	0	0	1	0	1
KPLQNF	31.3	0	0	1	0	1
KPNFLN	36.1	0	0	1	0	1
KPNKPK	86.5	0	0	1	0	1
KPPAFA	51.4	0	0	1	0	1
KPSKPK	84.1	0	0	1	0	1
KPVDLS	31.1	0	0	1	0	1
KPVDQY	32.7	0	0	1	0	1
KPVTEA	29.1	0	0	1	0	1
KPWENF	33.8	0	0	1	0	1
KQCKTH	-24.3	1	0	0	0	0
KQCRSH	-22.7	0	0	1	0	1
KQDQVC	-20.5	0	0	1	0	1
KQFFKN	-16.9	0	0	1	0	1
KQHTTT	-18.8	0	0	1	0	1
KQHTVT	-22.4	0	0	1	0	1
KQIWRI	-14.6	0	1	0	0	0
KQLNLK	-20.0	0	0	1	0	1
KQTDLA	-21.2	0	0	1	0	1
KQYTSI	-23.9	1	0	0	0	0
KRCSNL	-20.3	0	0	1	0	1
KRDVDP	98.2	0	0	1	0	1
KRGIVE	-20.2	0	0	1	0	1
KRGPGG	-0.3	0	0	1	0	1
KRKCNT	-15.9	0	0	1	0	1
KRLEVD	-17.6	0	0	1	0	1
KRLLEG	-16.5	0	1	0	0	0
KRPKPG	66.7	0	0	1	0	1
KRQYGT	-15.5	0	0	1	0	1
KRRYFL	-9.6	0	1	0	0	0
KRRYTI	-10.9	0	0	1	0	1
KRTVEK	-19.3	0	0	1	0	1
KRVVRD	-11.7	0	1	0	0	0
KRVVSD	-19.1	0	1	0	0	0
KSCHTA	-24.5	1	0	0	0	0
KSCHTG	-23.7	1	0	0	0	0
KSEKLD	-18.7	0	0	1	0	1
[truncated: 2,485 more rows]

## Sheet: Waltz_opt
seq	3D_En	3D_amyl	test_amyl	cmp	TP	TN
AAAAAA	-24.7	1	0	0	0	0
AAAAAT	-24.3	1	0	0	0	0
AAAAGA	-23.3	1	0	0	0	0
AAAGAV	-24.3	1	0	0	0	0
AAAVAA	-26.2	1	0	0	0	0
AADRGL	-16.2	0	0	1	0	1
AAEFVP	93.7	0	0	1	0	1
AAELRN	-16.6	0	0	1	0	1
AAEVIS	-24.2	1	0	0	0	0
AAGAVV	-23.8	1	0	0	0	0
AAGGYP	91.2	0	0	1	0	1
AAGHVT	-22.1	0	0	1	0	1
AAIFTV	-21.4	0	0	1	0	1
AAKRGP	98.3	0	0	1	0	1
AAKVIS	-24.6	1	0	0	0	0
AALLSP	90.3	0	0	1	0	1
AALSPL	36.1	0	0	1	0	1
AALWRF	-17.9	0	0	1	0	1
AANAGT	-21.6	0	0	1	0	1
AANERQ	-17.5	0	0	1	0	1
AANEWG	-20.7	0	0	1	0	1
AANLNG	-22.7	0	0	1	0	1
AANYLG	-19.9	0	0	1	0	1
AAPPGQ	17	0	0	1	0	1
AAQHGM	-21.9	0	0	1	0	1
AAQIRS	-20.1	0	0	1	0	1
AAQMKS	-22.8	0	0	1	0	1
AAQRGP	97.5	0	0	1	0	1
AARRFF	-14.8	0	0	1	0	1
AARRGP	102.6	0	0	1	0	1
AASTPD	40.3	0	0	1	0	1
AAVTPE	38.6	0	0	1	0	1
ACAKRV	-20.6	0	0	1	0	1
ADAGKE	-20.3	0	0	1	0	1
ADAPSQ	-6.4	0	0	1	0	1
ADAVTL	-22.5	0	0	1	0	1
ADECLN	-17.2	0	0	1	0	1
ADEVSA	-20.9	0	0	1	0	1
ADGKTK	-20.2	0	0	1	0	1
ADIGNI	-22.1	0	0	1	0	1
ADISEA	-20.8	0	0	1	0	1
ADKIKL	-20.5	0	0	1	0	1
ADKKAV	-20.5	0	0	1	0	1
ADKYFH	-17.8	0	0	1	0	1
ADLAVL	-23.8	1	0	0	0	0
ADLMDF	-21.7	0	0	1	0	1
ADLVAD	-21	0	0	1	0	1
ADPPRP	128.8	0	0	1	0	1
ADQAAN	-19.9	0	0	1	0	1
ADQEAN	-19.2	0	0	1	0	1
ADQFAN	-17.8	0	0	1	0	1
ADRGLT	-14	0	0	1	0	1
ADVGIL	-22.9	0	0	1	0	1
ADWVCL	-22	0	0	1	0	1
AEDVGS	-20.2	0	0	1	0	1
AEEAGI	-19.7	0	0	1	0	1
AEEIQD	-19.2	0	0	1	0	1
AEESDN	-16.8	0	0	1	0	1
AEFRHD	-18.9	0	0	1	0	1
AEFVPS	41.7	0	0	1	0	1
AEGGGV	-19.6	0	0	1	0	1
AEGYAL	-21.2	0	0	1	0	1
AEIVYK	-25.5	1	0	0	0	0
AEKLFD	-18.9	0	0	1	0	1
AELAHL	-22.9	0	0	1	0	1
AEMEYL	-22.4	0	0	1	0	1
AENGKP	95.2	0	0	1	0	1
AENGKS	-19.7	0	0	1	0	1
AENKDR	-16.3	0	0	1	0	1
AEPQIA	8.5	0	0	1	0	1
AEPQVA	8.5	0	0	1	0	1
AEPRQE	15.1	0	0	1	0	1
AEQKDR	-17.2	0	0	1	0	1
AEQRTI	-22.6	0	0	1	0	1
AERGGV	-15.5	0	0	1	0	1
AERQAK	-16.5	0	0	1	0	1
AETGPC	38.8	0	0	1	0	1
AEVISD	-22.2	0	0	1	0	1
AEVISN	-23.1	1	0	0	0	0
AEVLAL	-23.4	1	0	0	0	0
AEVYGG	-20.6	0	0	1	0	1
AFAKKG	-23.1	1	0	0	0	0
AFEKGW	-19.7	0	0	1	0	1
AFESLK	-20.3	0	0	1	0	1
AFLRVV	-21.7	0	0	1	0	1
AFRCLA	-17.1	0	0	1	0	1
AFVNQH	-23.4	1	0	0	0	0
AFYNLL	-22.3	0	0	1	0	1
AGAAAA	-23.7	1	0	0	0	0
AGAALS	-23.4	1	0	0	0	0
AGAVVG	-23.9	1	0	0	0	0
AGDALI	-21	0	0	1	0	1
AGDVAF	-21.6	0	0	1	0	1
AGGGYP	91.9	0	0	1	0	1
AGGYPA	42.3	0	0	1	0	1
AGGYPN	43.8	0	0	1	0	1
AGHVTQ	-24.3	1	0	0	0	0
AGIGDT	-20.8	0	0	1	0	1
AGKCGL	-20.3	0	0	1	0	1
AGKEPG	42.1	0	0	1	0	1
AGKSTI	-23.6	1	0	0	0	0
AGKSTL	-22.9	0	0	1	0	1
AGKSTM	-22.5	0	0	1	0	1
AGLLAE	-22.3	0	0	1	0	1
AGLPDK	-6.9	0	0	1	0	1
AGLVFV	-25.9	1	0	0	0	0
AGQGAK	-21.4	0	0	1	0	1
AGRQGW	-15.6	0	0	1	0	1
AGTGFA	-22.8	0	0	1	0	1
AGTMYY	-25.1	1	0	0	0	0
AGTYGL	-21.4	0	0	1	0	1
AGVNYF	-24.2	1	6	1	1	0
AGWNIP	93.1	0	6	0	0	0
AGYIEA	-24	1	0	0	0	0
AHFQKA	-21.3	0	0	1	0	1
AHTEFT	-22.1	0	0	1	0	1
AIFTVQ	-23.2	1	0	0	0	0
AIGKIV	-25.4	1	0	0	0	0
AIGQAF	-25.5	1	0	0	0	0
AIIGLM	-24.7	1	0	0	0	0
AIKNVN	-22.4	0	0	1	0	1
AINKIQ	-24.2	1	0	0	0	0
AINSCH	-24.8	1	0	0	0	0
AIVELK	-24.5	1	0	0	0	0
AKADKI	-23.1	1	0	0	0	0
AKAKTD	-20.6	0	0	1	0	1
AKDAGR	-15.3	0	0	1	0	1
AKDMWR	-15.7	0	0	1	0	1
AKEKNR	-17	0	0	1	0	1
AKERLE	-15.7	0	0	1	0	1
AKESCG	-21.3	0	0	1	0	1
AKESLE	-19.8	0	0	1	0	1
AKESPP	143.9	0	0	1	0	1
AKHRER	-12.4	0	0	1	0	1
AKKGMK	-19.2	0	0	1	0	1
AKLYKV	-22.1	0	0	1	0	1
AKNLPK	40.8	0	0	1	0	1
AKPFVP	114.5	0	0	1	0	1
AKQTDL	-23.2	1	0	0	0	0
AKRGPG	44.9	0	0	1	0	1
AKRVVR	-15.4	0	0	1	0	1
AKRVVS	-20	0	0	1	0	1
AKSRLQ	-19.1	0	0	1	0	1
AKSTPT	39.3	0	0	1	0	1
AKTAGV	-24.1	1	0	0	0	0
AKTDHG	-21.4	0	0	1	0	1
AKTPPA	43.9	0	0	1	0	1
AKTQGV	-24	1	0	0	0	0
AKVISD	-23.4	1	0	0	0	0
AKVISN	-23.8	1	0	0	0	0
AKVKKL	-23.2	1	0	0	0	0
AKVWEK	-19.7	0	0	1	0	1
AKVWVK	-22.4	0	0	1	0	1
AKYGKT	-20.3	0	0	1	0	1
ALAANA	-24.5	1	0	0	0	0
ALEDLR	-15	0	0	1	0	1
ALEDQD	-16.7	0	0	1	0	1
ALEEYT	-20.5	0	0	1	0	1
ALEKLK	-21.1	0	0	1	0	1
ALENYI	-22	0	6	0	0	0
ALENYL	-21.3	0	6	0	0	0
ALESYL	-22.3	0	0	1	0	1
ALEVPT	40.9	0	0	1	0	1
ALGKQL	-23.4	1	0	0	0	0
ALIGLL	-23.9	1	0	0	0	0
ALIKEQ	-22.9	0	0	1	0	1
ALLAKT	-23.4	1	0	0	0	0
ALLALW	-24.1	1	0	0	0	0
ALLKSK	-23.8	1	0	0	0	0
ALLMGL	-24	1	0	0	0	0
ALLNDR	-17.6	0	0	1	0	1
ALLQDD	-20.9	0	0	1	0	1
ALLSPY	36	0	0	1	0	1
ALLVPD	39.8	0	0	1	0	1
ALLVPE	38.8	0	0	1	0	1
ALMADL	-23.4	1	0	0	0	0
ALMDSN	-20.7	0	0	1	0	1
ALMPSL	-8.5	0	0	1	0	1
ALQADP	92.8	0	0	1	0	1
ALQAVP	90.2	0	0	1	0	1
ALQVSE	-24.8	1	0	0	0	0
ALSIGD	-24.2	1	0	0	0	0
ALSPLP	99	0	0	1	0	1
ALWRFA	-18.7	0	6	0	0	0
ALYLKE	-22	0	0	1	0	1
ALYLVC	-22.4	0	0	1	0	1
AMFCGK	-21.2	0	0	1	0	1
AMLAKT	-22.7	0	0	1	0	1
AMLNDR	-17.5	0	0	1	0	1
AMSRPL	43.9	0	0	1	0	1
ANAGTG	-21.3	0	0	1	0	1
ANATKK	-24.9	1	0	0	0	0
ANATRI	-21.8	0	0	1	0	1
ANERQQ	-15.3	0	0	1	0	1
ANEWGR	-12.1	0	0	1	0	1
ANLLHG	-23	1	0	0	0	0
ANMISE	-23.8	1	0	0	0	0
ANPGGY	10.3	0	0	1	0	1
ANPVYG	8.9	0	0	1	0	1
ANQPVS	-9.2	0	0	1	0	1
ANQPVT	-8.9	0	0	1	0	1
ANRWGR	-8.2	0	0	1	0	1
ANTENE	-22.8	0	0	1	0	1
ANWKNS	-20.8	0	0	1	0	1
ANWMCL	-22.1	0	0	1	0	1
ANWVCL	-23.5	1	0	0	0	0
ANYKNS	-21.5	0	0	1	0	1
ANYLGS	-20.9	0	0	1	0	1
APDCWD	34.3	0	0	1	0	1
APDTIL	29.7	0	0	1	0	1
APGHKM	30.7	0	0	1	0	1
APGHKS	30.1	0	0	1	0	1
APKKEH	31.5	0	0	1	0	1
APKTPP	187.5	0	0	1	0	1
APNHAV	30.2	0	0	1	0	1
APPGQK	53.1	0	0	1	0	1
APPPPP	214.4	0	0	1	0	1
APRSLR	39.8	0	0	1	0	1
APVPMP	141.3	0	0	1	0	1
AQAFVN	-20.6	0	0	1	0	1
AQAIGQ	-25	1	0	0	0	0
AQEAVS	-22.6	0	0	1	0	1
AQFEAS	-22.5	0	0	1	0	1
AQFIIS	-23.1	1	6	1	1	0
AQGGSW	-21.8	0	0	1	0	1
AQGGYP	92	0	0	1	0	1
AQGRGF	-21.6	0	0	1	0	1
AQIAIV	-26.6	1	6	1	1	0
AQIRSQ	-20.6	0	0	1	0	1
AQLIAQ	-25.5	1	0	0	0	0
AQMKSQ	-22.4	0	0	1	0	1
AQQIHH	-24.7	1	0	0	0	0
AQRDGG	-14.7	0	0	1	0	1
AQRGPG	45.2	0	0	1	0	1
AQSGLG	-23.1	1	0	0	0	0
AQSIGQ	-25.4	1	0	0	0	0
ARALEV	-19.8	0	0	1	0	1
ARDQSS	-17	0	0	1	0	1
ARFAVD	-15.4	0	0	1	0	1
ARGNYD	-17.7	0	0	1	0	1
ARHFWQ	-14.9	0	0	1	0	1
ARKGEF	-17.3	0	0	1	0	1
ARKGEY	-17.2	0	0	1	0	1
ARMVSK	-20.6	0	0	1	0	1
ARPAAD	13.9	0	0	1	0	1
ARRGPG	49.5	0	0	1	0	1
ARRRMP	106.8	0	0	1	0	1
ARSLLQ	-19.2	0	0	1	0	1
ARTLKR	-14.5	0	0	1	0	1
ARVEAL	-20	0	0	1	0	1
ARVEAM	-19.2	0	0	1	0	1
ASALGK	-23.3	1	0	0	0	0
ASFLLT	-23.3	1	0	0	0	0
ASGIYY	-26.3	1	6	1	1	0
ASLAKQ	-22.8	0	0	1	0	1
ASLYNY	-25.3	1	0	0	0	0
ASQADL	-22.9	0	0	1	0	1
ASQADV	-23.2	1	0	0	0	0
ASQRSD	-18.6	0	0	1	0	1
ASTPDA	-8.6	0	0	1	0	1
ATCATQ	-23.3	1	0	0	0	0
ATDDVM	-19.6	0	0	1	0	1
ATERTT	-17.9	0	0	1	0	1
ATEVPV	38.9	0	0	1	0	1
ATFSIG	-21.6	0	0	1	0	1
ATKKVD	-21.8	0	0	1	0	1
ATLADE	-22.1	0	0	1	0	1
ATNRNT	-18.4	0	0	1	0	1
ATNYNP	96.1	0	0	1	0	1
ATPRGA	12.2	0	0	1	0	1
ATQRLA	-18.8	0	0	1	0	1
ATRAVE	-18.8	0	0	1	0	1
ATRIPA	43.2	0	0	1	0	1
ATSLHE	-25.2	1	0	0	0	0
ATTTTT	-16.7	0	0	1	0	1
ATVIIE	-27.5	1	6	1	1	0
ATVIVI	-29.5	1	0	0	0	0
ATVYVD	-21.5	0	0	1	0	1
AVACAK	-25.6	1	0	0	0	0
AVAEEI	-24.8	1	0	0	0	0
AVAEPQ	39.8	0	0	1	0	1
AVAIAT	-27.1	1	0	0	0	0
AVAVVK	-27	1	0	0	0	0
AVDEHN	-20.9	0	0	1	0	1
AVDKYL	-23.7	1	0	0	0	0
AVDPEK	-4.7	0	0	1	0	1
AVDRTA	-17.9	0	0	1	0	1
AVEIEE	-21.2	0	0	1	0	1
AVIQHF	-26.5	1	0	0	0	0
AVKLSH	-23.7	1	0	0	0	0
AVLFLT	-19.3	0	0	1	0	1
AVLHIH	-25.8	1	0	0	0	0
AVLVIS	-28.3	1	6	1	1	0
AVNACH	-24.6	1	0	0	0	0
AVNNCI	-24.3	1	0	0	0	0
AVPPRP	126.7	0	0	1	0	1
AVQAAC	-24.6	1	0	0	0	0
AVRGSP	96.1	0	0	1	0	1
AVRSLG	-18.4	0	0	1	0	1
AVTPEE	-7	0	0	1	0	1
AVTPSD	-7.7	0	0	1	0	1
AVVARS	-20.5	0	0	1	0	1
AVVGGL	-23.4	1	0	0	0	0
AVVKKG	-24.1	1	0	0	0	0
AVVRTP	93.7	0	0	1	0	1
AWAAKV	-23.5	1	0	0	0	0
AWFPLD	-5.5	0	0	1	0	1
AWVAWK	-21.5	0	0	1	0	1
AWVAWR	-17.1	0	0	1	0	1
AYFETE	-20	0	0	1	0	1
AYKPAP	101.4	0	0	1	0	1
AYRDMR	-12.1	0	0	1	0	1
AYSDLS	-22.4	0	0	1	0	1
AYSDMK	-22.1	0	0	1	0	1
AYSDMR	-18.1	0	0	1	0	1
AYVARD	-17.9	0	0	1	0	1
AYYQRG	-18.9	0	0	1	0	1
CAEVYG	-24	1	0	0	0	0
CAKRVV	-20.2	0	0	1	0	1
CATQRL	-19.5	0	0	1	0	1
CCEALC	-21.9	0	0	1	0	1
CCHKPC	38.1	0	0	1	0	1
CCHNTC	-25.4	1	0	0	0	0
CCHRPC	42.2	0	0	1	0	1
CCTSIC	-24.6	1	0	0	0	0
CDCNVD	-20.5	0	0	1	0	1
CEALCL	-23.5	1	0	0	0	0
CELART	-18.5	0	0	1	0	1
CENIVA	-24.5	1	0	0	0	0
CESHLH	-24.4	1	0	0	0	0
CETHLH	-23.5	1	0	0	0	0
CFAVRS	-20.1	0	0	1	0	1
CFGGRM	-16.5	0	0	1	0	1
CFILDL	-23.2	1	0	0	0	0
CFIQFE	-23.4	1	0	0	0	0
CFLILG	-23.8	1	0	0	0	0
CFRRDS	-12.7	0	0	1	0	1
CFVLKH	-24.2	1	0	0	0	0
CGDRGF	-17.5	0	0	1	0	1
CGDRSM	-16.8	0	0	1	0	1
CGERGF	-17.9	0	0	1	0	1
CGGNRN	-15.1	0	0	1	0	1
CGIDKF	-22	0	0	1	0	1
CGIDRF	-18.8	0	0	1	0	1
CGKLNM	-23.2	1	0	0	0	0
CGLVPV	37.9	0	0	1	0	1
CGSHLV	-23.2	1	0	0	0	0
CGSKDN	-21.2	0	0	1	0	1
CGSLGN	-22	0	0	1	0	1
CGSNLV	-23.7	1	0	0	0	0
CHKPCN	-6.1	0	0	1	0	1
CHNTCS	-23.4	1	0	0	0	0
CHRPCN	-1.4	0	0	1	0	1
CHTAVD	-21.5	0	0	1	0	1
CHTSSL	-23.4	1	0	0	0	0
CHVFES	-20.7	0	0	1	0	1
CHVFRC	-17.5	0	0	1	0	1
CIGTKE	-22.5	0	0	1	0	1
CIRQLS	-19.3	0	0	1	0	1
CITQYQ	-26.3	1	0	0	0	0
CKEKLV	-22.8	0	0	1	0	1
CKFLHQ	-22.3	0	0	1	0	1
CKKGRK	-15.6	0	0	1	0	1
CKKRPK	46.4	0	0	1	0	1
CLAGLV	-23.7	1	0	0	0	0
CLAKWE	-22.4	0	0	1	0	1
CLRRDS	-14.3	0	0	1	0	1
CLTICE	-25.2	1	0	0	0	0
CLVGEF	-23.8	1	0	0	0	0
CNDGKT	-20.1	0	0	1	0	1
CNIFDL	-19.4	0	0	1	0	1
CNSFRY	-17.7	0	0	1	0	1
CNTATC	-23.8	1	0	0	0	0
CPGYNA	30.1	0	0	1	0	1
CPLAEE	29.4	0	0	1	0	1
CPLMVK	25.9	0	0	1	0	1
CPPVTT	48.4	0	0	1	0	1
CPSGCR	31.5	0	0	1	0	1
CPWYDG	31.7	0	0	1	0	1
CPWYTG	30.5	0	0	1	0	1
CQAANL	-24.4	1	0	0	0	0
CQEVYP	91.4	0	0	1	0	1
CRLIHD	-18.2	0	0	1	0	1
CRMKGL	-17.9	0	0	1	0	1
CRPYLV	15.2	0	0	1	0	1
CRVKHV	-20	0	0	1	0	1
CRVRFL	-15.4	0	0	1	0	1
CRVRHL	-14.9	0	0	1	0	1
CRYGAA	-17.7	0	0	1	0	1
CSDEDW	-19.6	0	0	1	0	1
CSLVLG	-24.1	1	0	0	0	0
CSLYQL	-22.9	0	0	1	0	1
CSNKTG	-23.4	1	0	0	0	0
CSNLST	-23.6	1	0	0	0	0
CTLRFE	-19.1	0	0	1	0	1
CTSICS	-27.6	1	0	0	0	0
CTSWES	-22.2	0	0	1	0	1
CVLGKL	-23.8	1	0	0	0	0
CVMHVH	-25.1	1	0	0	0	0
CVNITI	-28.6	1	0	0	0	0
CVNITV	-28	1	0	0	0	0
CYVSGF	-23.8	1	0	0	0	0
CYVSQF	-25.5	1	0	0	0	0
DAAKRG	-16.1	0	0	1	0	1
DAAQRG	-16	0	0	1	0	1
DAARRG	-11.6	0	0	1	0	1
DAAVTP	91.8	0	0	1	0	1
DADLYL	-20.1	0	0	1	0	1
DAEFRH	-13.3	0	0	1	0	1
DAGKST	-20.2	0	0	1	0	1
DAGRQG	-15	0	0	1	0	1
DAKSTP	93.7	0	0	1	0	1
DALIKE	-22	0	0	1	0	1
DALLVP	91.9	0	0	1	0	1
DALMAD	-19.7	0	0	1	0	1
DALMPD	42.5	0	0	1	0	1
DALMPS	40.4	0	0	1	0	1
DALYLV	-19.4	0	0	1	0	1
DAPGHK	11.1	0	0	1	0	1
DAPSQL	11.4	0	0	1	0	1
DAQLIA	-22.5	0	6	0	0	0
DARPAA	-1.9	0	0	1	0	1
DAVDKY	-21.7	0	0	1	0	1
DAVRGS	-16.4	0	0	1	0	1
DAVTLD	-20.7	0	0	1	0	1
DCFILD	-20.6	0	0	1	0	1
DCNVDW	-21.7	0	0	1	0	1
DCVNIT	-23.1	1	6	1	1	0
DDDDDD	-7.3	0	0	1	0	1
DDEDDD	-7.9	0	0	1	0	1
DDGSGK	-16.8	0	0	1	0	1
DDITQA	-20.6	0	0	1	0	1
DDKKAK	-18.2	0	0	1	0	1
DDLPPP	153.8	0	0	1	0	1
DDLQPW	44.8	0	0	1	0	1
DDPTVN	12.2	0	0	1	0	1
DDSDVW	-18.2	0	0	1	0	1
DDSLFF	-20.5	0	0	1	0	1
DDVLAN	-18.4	0	0	1	0	1
DDVMLL	-20.4	0	0	1	0	1
DEAAGH	-19.2	0	0	1	0	1
DECFFF	-18.1	0	0	1	0	1
DEDDDD	-8.4	0	0	1	0	1
DEDDED	-8.1	0	0	1	0	1
DEEEEE	-11.2	0	0	1	0	1
DEENFE	-15	0	0	1	0	1
DEEVVK	-20.7	0	0	1	0	1
DEGKTI	-20.9	0	0	1	0	1
DEHNKK	-19.4	0	0	1	0	1
DELLQK	-19.8	0	0	1	0	1
DENEHA	-19.1	0	0	1	0	1
DERYAQ	-14.1	0	0	1	0	1
DESGAA	-20.3	0	0	1	0	1
DESSVT	-21.3	0	0	1	0	1
DEVDEE	-14.2	0	0	1	0	1
DEVDEL	-15.9	0	0	1	0	1
DEVSAS	-20.6	0	0	1	0	1
DEYACR	-16.1	0	0	1	0	1
DFATVY	-22.2	0	0	1	0	1
DFAYVA	-19.8	0	0	1	0	1
DFKDRV	-14.9	0	0	1	0	1
DFKNLL	-19.4	0	0	1	0	1
DFLAEG	-18.9	0	0	1	0	1
DFLPPP	152.2	0	0	1	0	1
DFTNRI	-17.3	0	0	1	0	1
DGGALG	-18.4	0	0	1	0	1
DGIIFA	-23.6	1	0	0	0	0
DGIVDQ	-20.9	0	0	1	0	1
DGKKSW	-20.4	0	0	1	0	1
DGKTIE	-20.5	0	0	1	0	1
DGKTKI	-21.4	0	0	1	0	1
DGKTPG	42.2	0	0	1	0	1
DGKTPR	46.9	0	0	1	0	1
DGLDIL	-20.1	0	0	1	0	1
DGNAGL	-19.7	0	0	1	0	1
DGSLNF	-23.7	1	0	0	0	0
DGSTDY	-20.9	0	0	1	0	1
DGTGSD	-18.8	0	0	1	0	1
DGVHQV	-21	0	0	1	0	1
DGYRGI	-16.5	0	0	1	0	1
DHAGTY	-21.1	0	0	1	0	1
DHENVV	-19	0	0	1	0	1
DHGAEI	-18	0	0	1	0	1
DHGQEA	-16.6	0	0	1	0	1
DHNVVT	-21.9	0	0	1	0	1
DHSHTP	94.9	0	0	1	0	1
DHVSII	-24.2	1	0	0	0	0
DIDIKI	-23.4	1	0	0	0	0
DIDQMF	-20.9	0	0	1	0	1
DIEVDL	-20.2	0	0	1	0	1
DIGNIV	-22.2	0	6	0	0	0
DIKIME	-22.3	0	0	1	0	1
DIKIRS	-19.4	0	0	1	0	1
DILSGK	-21.8	0	0	1	0	1
DILTYT	-23.1	1	6	1	1	0
DIQDQV	-19.7	0	0	1	0	1
DISEAE	-21.4	0	0	1	0	1
DKCKFL	-21.9	0	0	1	0	1
DKDQAL	-18.4	0	0	1	0	1
DKEQAL	-19	0	0	1	0	1
DKEQAQ	-19.5	0	0	1	0	1
DKFRGV	-16.4	0	0	1	0	1
DKGKTV	-21.2	0	0	1	0	1
DKIKLA	-22.2	0	0	1	0	1
DKKAVI	-22.5	0	0	1	0	1
DKLHSL	-22.9	0	0	1	0	1
DKMPLE	-5.6	0	0	1	0	1
DKRTVE	-17	0	0	1	0	1
DKYFHA	-19.8	0	0	1	0	1
DKYKDM	-20.4	0	0	1	0	1
DKYLET	-20.6	0	0	1	0	1
DLAFEK	-17.9	0	0	1	0	1
DLARFA	-18.9	0	0	1	0	1
DLATDD	-17.8	0	0	1	0	1
DLAVLV	-23.8	1	0	0	0	0
DLDALM	-18.1	0	0	1	0	1
DLEEVK	-19.2	0	0	1	0	1
DLFDRA	-16.4	0	0	1	0	1
DLFIST	-24.8	1	0	0	0	0
DLIDGI	-20.5	0	0	1	0	1
DLKISE	-22.9	0	0	1	0	1
DLKNVK	-20.5	0	0	1	0	1
DLLDDT	-17.2	0	0	1	0	1
DLLDRA	-15.3	0	0	1	0	1
DLLFKD	-17.6	0	0	1	0	1
DLLKNG	-22	0	0	1	0	1
DLLNLV	-20.3	0	0	1	0	1
DLLTQS	-21.7	0	0	1	0	1
DLMDFK	-19.3	0	0	1	0	1
DLNESL	-21.8	0	0	1	0	1
DLPPPP	174.5	0	0	1	0	1
DLQITN	-22.7	0	0	1	0	1
DLQNYC	-21.1	0	6	0	0	0
DLQPWH	-6.5	0	0	1	0	1
DLRQGL	-16.3	0	0	1	0	1
DLSAHQ	-23.5	1	0	0	0	0
DLSFSK	-20.7	0	0	1	0	1
DLSGKV	-20.8	0	0	1	0	1
DLSKVT	-23.3	1	0	0	0	0
DLSNVQ	-21.6	0	0	1	0	1
DLVADI	-22.1	0	0	1	0	1
DMFGGK	-18.9	0	0	1	0	1
DMGTVV	-22.4	0	0	1	0	1
DMIADS	-20.7	0	0	1	0	1
DMKEAN	-18.6	0	0	1	0	1
DMKRLE	-14.9	0	0	1	0	1
DMREAN	-14.8	0	0	1	0	1
DMVDSP	94.4	0	0	1	0	1
DMWRAY	-18.3	0	0	1	0	1
DNALED	-16.3	0	0	1	0	1
DNIKHV	-22.4	0	0	1	0	1
DNITHV	-22.8	0	0	1	0	1
DNLEKE	-18.8	0	0	1	0	1
DNLFEK	-17.1	0	0	1	0	1
DNTECL	-22.5	0	0	1	0	1
DNYLKL	-21.1	0	0	1	0	1
DPEKAA	33.1	0	0	1	0	1
DPKKAA	32	0	0	1	0	1
DPMLTP	135.8	0	0	1	0	1
DPNHFR	38.1	0	0	1	0	1
DPPRPR	115.6	0	0	1	0	1
DPQGIR	36.9	0	0	1	0	1
DPSGTK	31.7	0	0	1	0	1
DPTGTK	31.7	0	0	1	0	1
DPTVNW	31.9	0	0	1	0	1
DQAANE	-20.1	0	0	1	0	1
DQCCTS	-21.6	0	0	1	0	1
DQDLDA	-16.6	0	0	1	0	1
DQEANR	-16.1	0	0	1	0	1
DQEGDT	-15.3	0	0	1	0	1
DQFANE	-20.1	0	0	1	0	1
DQGTTI	-19.2	0	0	1	0	1
DQSTDY	-22	0	0	1	0	1
DQVCIA	-24	1	0	0	0	0
DQVFVW	-20.1	0	0	1	0	1
DQYSNQ	-21.2	0	0	1	0	1
DRAVKL	-17.8	0	0	1	0	1
DRFRGV	-11.7	0	0	1	0	1
DRGFFY	-16	0	0	1	0	1
DRGLTT	-15.5	0	0	1	0	1
DRIGAQ	-15.9	0	0	1	0	1
DRQHTL	-17.2	0	0	1	0	1
DRQLRL	-12.9	0	0	1	0	1
DRRRIA	-8.5	0	0	1	0	1
DRRRLA	-5.9	0	0	1	0	1
DRSALL	-18.4	0	0	1	0	1
DRSGYS	-17.7	0	0	1	0	1
DRSMNL	-18.7	0	0	1	0	1
DRTAGW	-16.8	0	0	1	0	1
DRVKDF	-17.8	0	0	1	0	1
DRVQSK	-18.4	0	0	1	0	1
DRYYRE	-10.6	0	0	1	0	1
DSADAE	-18.6	0	0	1	0	1
DSAPDC	-4.3	0	0	1	0	1
DSAVTP	91.6	0	0	1	0	1
DSDVWW	-20.7	0	0	1	0	1
DSFLKV	-22.7	0	0	1	0	1
DSGRDY	-15.5	0	0	1	0	1
DSGYEV	-17.7	0	0	1	0	1
DSHFPP	148.6	0	0	1	0	1
DSHKID	-19.1	0	0	1	0	1
DSKADQ	-19.8	0	0	1	0	1
DSNLPR	46.6	0	0	1	0	1
DSPQLA	10.5	0	0	1	0	1
DSRADQ	-15.2	0	0	1	0	1
DSVPAN	-5.9	0	0	1	0	1
DSYIIL	-21.8	0	0	1	0	1
DTDAGL	-18.2	0	0	1	0	1
DTILWK	-22.8	0	0	1	0	1
DTNKEE	-19.9	0	0	1	0	1
DTPSLE	10.9	0	0	1	0	1
DTSPRH	-2.2	0	0	1	0	1
DTVIIE	-25.3	1	0	0	0	0
DTWDQV	-18.5	0	0	1	0	1
DVAFVK	-21.1	0	0	1	0	1
DVFILD	-22	0	0	1	0	1
DVGILV	-23.7	1	0	0	0	0
DVGSNK	-21.3	0	0	1	0	1
DVKIME	-22.3	0	0	1	0	1
DVLANM	-23.1	1	0	0	0	0
DVLDNL	-20.7	0	0	1	0	1
DVMLLD	-20.6	0	0	1	0	1
DVRMVA	-18.6	0	0	1	0	1
DVWWGG	-17	0	0	1	0	1
DWCLYE	-20.8	0	0	1	0	1
DWPFCS	14.8	0	0	1	0	1
DWSFYI	-17.4	0	0	1	0	1
DWSFYL	-17.1	0	0	1	0	1
DWVCLA	-20.9	0	0	1	0	1
DYADGS	-18	0	0	1	0	1
DYEDRY	-15.5	0	0	1	0	1
DYGIFQ	-23.9	1	0	0	0	0
DYGILQ	-20.8	0	0	1	0	1
DYGMLL	-20.5	0	0	1	0	1
DYPQLG	11.9	0	0	1	0	1
DYQRLL	-16.5	0	0	1	0	1
EAAGHV	-22.3	0	0	1	0	1
EAANER	-14.6	0	0	1	0	1
EAAQGA	-20.8	0	0	1	0	1
EAEQRT	-15.8	0	0	1	0	1
EAERQA	-15	0	0	1	0	1
EAGAAL	-20.2	0	0	1	0	1
EAGIGD	-18.3	0	0	1	0	1
EAGQGA	-18.7	0	0	1	0	1
EAIKNV	-24.1	1	0	0	0	0
EAKDAG	-18.9	0	0	1	0	1
EAKEKN	-19.2	0	0	1	0	1
EAKHRE	-15.9	0	0	1	0	1
EAKVKK	-22.3	0	0	1	0	1
EAKVWE	-20.8	0	0	1	0	1
EAKVWV	-22.3	0	0	1	0	1
EALAAN	-20.5	0	0	1	0	1
EALCLL	-21.2	0	0	1	0	1
EALLND	-19.5	0	0	1	0	1
EALYLV	-19.7	0	0	1	0	1
EAMLND	-19.4	0	0	1	0	1
EANQPV	42.6	0	0	1	0	1
EANWKN	-17.1	0	0	1	0	1
EANYKG	-18.9	0	0	1	0	1
EANYKN	-18	0	0	1	0	1
EAPDTI	10.9	0	0	1	0	1
EAQIAI	-24.5	1	0	0	0	0
EASALG	-22.5	0	0	1	0	1
EATERT	-16.7	0	0	1	0	1
EAVQAA	-22.4	0	0	1	0	1
ECFFFE	-18.4	0	0	1	0	1
ECKEKL	-20.8	0	0	1	0	1
ECRVRF	-14.8	0	0	1	0	1
EDAQLI	-20.3	0	0	1	0	1
EDDSDV	-14.9	0	0	1	0	1
EDEAAG	-15.9	0	0	1	0	1
EDEEDD	-9.2	0	0	1	0	1
EDEEED	-8.7	0	0	1	0	1
EDEENF	-17.4	0	0	1	0	1
EDEVDE	-14.1	0	0	1	0	1
EDGKKS	-17.4	0	0	1	0	1
EDHAGT	-19	0	0	1	0	1
EDHENV	-18.9	0	0	1	0	1
EDIDQM	-16.8	0	0	1	0	1
EDKEQA	-17.3	0	0	1	0	1
EDKMPL	44.1	0	0	1	0	1
EDLAPG	42.6	0	0	1	0	1
EDLIDG	-18	0	0	1	0	1
EDLLNL	-19.4	0	0	1	0	1
EDLRLD	-12.7	0	0	1	0	1
EDLRQG	-13.5	0	0	1	0	1
EDQDLD	-12.7	0	0	1	0	1
EDRYYR	-8.3	0	0	1	0	1
EDSKAD	-18.9	0	0	1	0	1
EDSRAD	-15	0	0	1	0	1
EDVGSN	-18.8	0	0	1	0	1
EEAERQ	-14.7	0	0	1	0	1
EEAGIG	-19.4	0	0	1	0	1
EEAIKN	-19.7	0	0	1	0	1
EEATER	-14.6	0	0	1	0	1
EECKEK	-20.4	0	0	1	0	1
EECLFL	-21	0	0	1	0	1
EEDDSD	-12.2	0	0	1	0	1
EEDEEE	-11	0	0	1	0	1
EEDLAP	97.4	0	0	1	0	1
EEEDEE	-9.9	0	0	1	0	1
EEEEAD	-12.9	0	0	1	0	1
EEEEDE	-11.5	0	0	1	0	1
EEEEEA	-12.9	0	0	1	0	1
EEEEED	-9.8	0	0	1	0	1
EEEEEE	-10.9	0	0	1	0	1
EEEEER	-10.2	0	0	1	0	1
EEEEEV	-13.6	0	0	1	0	1
EEEEIL	-17.2	0	0	1	0	1
EEEILP	95.8	0	0	1	0	1
EEIQDE	-18.3	0	0	1	0	1
EEISEV	-19.8	0	0	1	0	1
EELRTL	-19.5	0	0	1	0	1
EENCAE	-18.6	0	0	1	0	1
EENFEE	-15.1	0	0	1	0	1
EEPYEE	15.9	0	0	1	0	1
EERDKG	-14.6	0	0	1	0	1
EERHLA	-14.4	0	0	1	0	1
EERHLS	-14.3	0	0	1	0	1
EERMNQ	-15.6	0	0	1	0	1
EERNDG	-14.4	0	0	1	0	1
EESFCG	-19.9	0	0	1	0	1
EEVVKD	-20.6	0	0	1	0	1
EEVVRE	-18.2	0	0	1	0	1
EEVVRV	-20	0	0	1	0	1
EFCRYG	-17.9	0	0	1	0	1
EFDERY	-17	0	0	1	0	1
EFETGF	-18.6	0	0	1	0	1
EFLAEG	-18.7	0	0	1	0	1
EFQKLL	-21.3	0	0	1	0	1
EFRHDS	-16.4	0	0	1	0	1
EFSLDD	-18.8	0	0	1	0	1
EFTPTE	-5.7	0	0	1	0	1
EFVCCP	92.1	0	0	1	0	1
EFVPSF	-9.8	0	0	1	0	1
EFVSDA	-20.5	0	0	1	0	1
EFWDNL	-18.1	0	0	1	0	1
EGALYL	-21.3	0	0	1	0	1
EGARQK	-15.6	0	0	1	0	1
EGDTDA	-16.5	0	0	1	0	1
EGGGVR	-15.3	0	0	1	0	1
EGILQY	-22.8	0	0	1	0	1
EGKIES	-19.8	0	0	1	0	1
EGKTIA	-21.3	0	0	1	0	1
EGLGVA	-21.4	0	0	1	0	1
EGMEKI	-20.2	0	0	1	0	1
EGPDSA	11.8	0	0	1	0	1
EGTAGD	-18.4	0	0	1	0	1
EGVLYV	-22.8	0	6	0	0	0
EHAHFQ	-20.2	0	0	1	0	1
EHALLA	-20.9	0	0	1	0	1
EHAMLA	-20.6	0	0	1	0	1
EHKSII	-21.6	0	0	1	0	1
EHNKKE	-19.4	0	0	1	0	1
EHSDLS	-19.5	0	0	1	0	1
EHVNVV	-23.1	1	0	0	0	0
EHVRMV	-18	0	0	1	0	1
EIDLLK	-19.6	0	0	1	0	1
EIEEQN	-18.3	0	0	1	0	1
EIENGV	-19.2	0	0	1	0	1
EIGYPA	44.3	0	0	1	0	1
EILGYL	-22.5	0	0	1	0	1
EILKNL	-23.7	1	0	0	0	0
EIQDEV	-18.3	0	0	1	0	1
EISEVK	-23.4	1	0	0	0	0
EIVYKS	-19.8	0	0	1	0	1
EIYPEL	-5.6	0	0	1	0	1
EKAAQM	-21.4	0	0	1	0	1
EKDEYA	-18.2	0	0	1	0	1
EKGGQT	-18.7	0	0	1	0	1
EKGTNR	-16.7	0	0	1	0	1
EKLDFK	-19	0	0	1	0	1
EKLKEA	-19.6	0	0	1	0	1
EKLMKA	-21.4	0	0	1	0	1
EKLSPL	38.3	0	0	1	0	1
EKLVPF	40.5	0	0	1	0	1
EKNLYL	-22.1	0	0	1	0	1
EKNRET	-15.2	0	0	1	0	1
EKRKCN	-16.7	0	0	1	0	1
EKRRYT	-11.3	0	0	1	0	1
EKTHCD	-20.5	0	0	1	0	1
EKVESL	-22.9	0	0	1	0	1
EKYERE	-16.4	0	0	1	0	1
ELARFA	-18.7	0	0	1	0	1
ELARTL	-19	0	0	1	0	1
ELEGAL	-18.3	0	0	1	0	1
ELGGGP	96.4	0	0	1	0	1
ELHGLT	-19.7	0	0	1	0	1
ELKSIL	-22.2	0	0	1	0	1
ELLGCE	-20.9	0	0	1	0	1
ELLIYK	-24.7	1	0	0	0	0
ELLKNG	-21.9	0	0	1	0	1
ELLPVN	-6.6	0	0	1	0	1
ELLQKE	-21.6	0	0	1	0	1
ELQEFK	-21.1	0	0	1	0	1
ELQEKL	-20.7	0	0	1	0	1
ELQIER	-17.2	0	0	1	0	1
ELQITN	-23.4	1	0	0	0	0
ELYKEI	-21.9	0	0	1	0	1
EMDLLT	-17.6	0	0	1	0	1
EMFNEF	-19.4	0	0	1	0	1
EMIGGA	-20.7	0	0	1	0	1
EMMVKR	-18	0	0	1	0	1
EMSDLS	-20.2	0	0	1	0	1
EMVLEM	-20.4	0	0	1	0	1
ENAKAK	-21.2	0	0	1	0	1
ENEHAH	-18.1	0	0	1	0	1
ENEVEP	97.5	0	0	1	0	1
ENFEEA	-17.5	0	0	1	0	1
ENFTET	-18.2	0	0	1	0	1
ENGKPN	45.5	0	0	1	0	1
ENGVVW	-22.4	0	0	1	0	1
ENIVAQ	-22.8	0	0	1	0	1
ENLKHQ	-19	0	0	1	0	1
ENMNRY	-17.1	0	0	1	0	1
ENMYRY	-16.3	0	0	1	0	1
ENPTYK	11.2	0	0	1	0	1
ENTLIC	-21.9	0	0	1	0	1
ENYITA	-22.2	0	0	1	0	1
EPDPSG	41.2	0	0	1	0	1
EPDPTG	41.2	0	0	1	0	1
EPEPEP	149.2	0	0	1	0	1
EPGSAG	32.2	0	0	1	0	1
EPKKVA	30.5	0	0	1	0	1
EPKPEP	147.2	0	0	1	0	1
EPNTGS	32	0	0	1	0	1
EPPKSG	52	0	0	1	0	1
EPQIAM	30.6	0	0	1	0	1
EPQVAM	30.6	0	0	1	0	1
EPRISY	34.1	0	0	1	0	1
EPRQEF	35.2	0	0	1	0	1
EPVDAR	36.6	0	0	1	0	1
EPYEEA	35	0	0	1	0	1
EPYFGY	34	0	0	1	0	1
EQALQV	-22.3	0	0	1	0	1
EQAQQI	-22.8	0	0	1	0	1
EQCCHK	-23.6	1	0	0	0	0
EQCCHN	-22.5	0	0	1	0	1
EQCCHR	-19.5	0	0	1	0	1
EQCCTS	-22	0	0	1	0	1
EQEAAN	-17.7	0	0	1	0	1
EQEDEV	-14.4	0	0	1	0	1
EQKDRQ	-14.5	0	0	1	0	1
EQLGPV	40.5	0	0	1	0	1
EQMCIT	-22.1	0	0	1	0	1
EQNKRL	-17.9	0	0	1	0	1
EQNYSD	-18.9	0	0	1	0	1
EQRTIQ	-18.1	0	0	1	0	1
EQSDLS	-20.8	0	0	1	0	1
EQVVAG	-23.6	1	0	0	0	0
ERCELA	-18.5	0	0	1	0	1
ERDKGK	-12.7	0	0	1	0	1
EREAKD	-12.8	0	0	1	0	1
EREAKE	-13.6	0	0	1	0	1
ERFFED	-10.3	0	0	1	0	1
ERGFFY	-16.2	0	0	1	0	1
ERGGVR	-11.5	0	0	1	0	1
ERHLSK	-17.6	0	0	1	0	1
ERIEKV	-19	0	0	1	0	1
ERLEAK	-17.3	0	0	1	0	1
ERMDMC	-15.6	0	0	1	0	1
ERMNQS	-15.6	0	0	1	0	1
ERMSQV	-17.7	0	0	1	0	1
ERNDGK	-15.3	0	0	1	0	1
ERQAKN	-15.1	0	0	1	0	1
ERQQLV	-17.1	0	0	1	0	1
ERTTSI	-18.8	0	0	1	0	1
ERVVEQ	-17.1	0	0	1	0	1
ERYAQG	-16.2	0	0	1	0	1
ERYEEC	-14.8	0	0	1	0	1
ESCGDR	-16.3	0	0	1	0	1
ESDVRM	-18.3	0	0	1	0	1
ESGAAA	-20.1	0	0	1	0	1
ESGELH	-19.5	0	0	1	0	1
ESGWGS	-16.6	0	0	1	0	1
ESHLHW	-21.7	0	0	1	0	1
ESHPDN	-4.1	0	0	1	0	1
ESLEQE	-18.5	0	0	1	0	1
ESLKSF	-24.8	1	0	0	0	0
ESLNAL	-21.7	0	0	1	0	1
ESNFNT	-18	0	0	1	0	1
ESNYNT	-20.6	0	0	1	0	1
ESQAYY	-23.3	1	0	0	0	0
ESQYIK	-21.2	0	0	1	0	1
ESSSGI	-23.1	1	0	0	0	0
ESSVTC	-23.7	1	0	0	0	0
ESSYNT	-21.4	0	0	1	0	1
ESVEEV	-20.1	0	0	1	0	1
ETDIKI	-23.1	1	0	0	0	0
ETDVKI	-22.9	0	0	1	0	1
ETEKRR	-12.4	0	0	1	0	1
ETGFEK	-17	0	0	1	0	1
ETGPCR	-0.7	0	0	1	0	1
ETHKLT	-21	0	0	1	0	1
ETHLAR	-18.3	0	0	1	0	1
ETHLHW	-21	0	0	1	0	1
ETHMAR	-18.3	0	0	1	0	1
ETKTTV	-21.3	0	0	1	0	1
ETPGDE	12.7	0	0	1	0	1
ETQPPS	48.2	0	0	1	0	1
ETSDAK	-21.3	0	0	1	0	1
ETVIIE	-25.2	1	0	0	0	0
ETWFFG	-18.5	0	0	1	0	1
ETWYLS	-17.8	0	0	1	0	1
EVDAAV	-20.5	0	0	1	0	1
EVDEEV	-16.9	0	0	1	0	1
EVDELL	-18.4	0	0	1	0	1
EVDIDI	-21.4	0	0	1	0	1
EVDLFI	-21.3	0	0	1	0	1
EVDLLK	-19.7	0	0	1	0	1
EVDPML	-4	0	0	1	0	1
EVEPVD	-2.6	0	0	1	0	1
EVGKAY	-23	1	0	0	0	0
EVGRAY	-18.5	0	0	1	0	1
EVHHQK	-22.5	0	0	1	0	1
EVISDA	-22.4	0	0	1	0	1
EVKMDA	-21.3	0	0	1	0	1
EVKSEK	-20.4	0	0	1	0	1
EVPPWT	20.2	0	0	1	0	1
EVPTDG	9.2	0	0	1	0	1
EVQGHE	-21.6	0	0	1	0	1
EVSASL	-25.8	1	0	0	0	0
EVVKDM	-22.6	0	0	1	0	1
EVVRVP	94.3	0	0	1	0	1
EVYGGG	-20.2	0	0	1	0	1
EVYPEL	-5.8	0	0	1	0	1
EWEEAE	-14.5	0	0	1	0	1
EWGRSG	-15.1	0	0	1	0	1
EYACRV	-18.2	0	0	1	0	1
EYDYRG	-14.8	0	0	1	0	1
EYETGF	-19.1	0	0	1	0	1
EYLKIA	-23.4	1	0	0	0	0
EYSLYI	-24.3	1	6	1	1	0
EYSNFS	-21.4	0	0	1	0	1
EYVCCP	91.8	0	0	1	0	1
FAANYL	-22.8	0	6	0	0	0
FAEDVG	-18.1	0	0	1	0	1
FAELAH	-20.6	0	0	1	0	1
FAFYNL	-20.6	0	0	1	0	1
FAKKGM	-19.3	0	0	1	0	1
FANEWG	-19	0	0	1	0	1
FAQTDL	-21.5	0	0	1	0	1
FATVYV	-24.4	1	0	0	0	0
FAVAEP	93.9	0	0	1	0	1
FAVDEH	-19.2	0	0	1	0	1
FAVRSL	-18.8	0	0	1	0	1
FAYVAR	-19.6	0	0	1	0	1
FCFLIL	-21.2	0	6	0	0	0
FCGKLN	-19.7	0	0	1	0	1
FCRYGA	-14.6	0	0	1	0	1
FCSLVL	-24.4	1	0	0	0	0
FDERYA	-13.3	0	0	1	0	1
FDLQNY	-21.8	0	0	1	0	1
FDRAVK	-16.2	0	0	1	0	1
FEAQIA	-21.8	0	0	1	0	1
FEDHEN	-15.2	0	0	1	0	1
FEEAIK	-20	0	0	1	0	1
FEETWA	-18	0	0	1	0	1
FEHVRM	-17.4	0	0	1	0	1
FEKGGQ	-17.2	0	0	1	0	1
FEKTHC	-19.1	0	0	1	0	1
FELLGC	-20.3	0	0	1	0	1
FEQMQN	-18.5	0	0	1	0	1
FERCEL	-17.3	0	0	1	0	1
FESLKS	-20.4	0	0	1	0	1
FESNFN	-19.6	0	6	0	0	0
FETEKR	-16.4	0	0	1	0	1
FETGFE	-19.2	0	0	1	0	1
FFAEDV	-20	0	0	1	0	1
FFEDHE	-17.1	0	0	1	0	1
FFEQMQ	-20.8	0	0	1	0	1
FFKNWR	-13.3	0	0	1	0	1
FFSASC	-22.5	0	0	1	0	1
FFSQSC	-22.3	0	0	1	0	1
FFTGDA	-20.3	0	0	1	0	1
FFWRFM	-8.3	0	6	0	0	0
FFYNPK	46	0	0	1	0	1
FFYSPK	42.4	0	0	1	0	1
FFYTPK	43.7	0	0	1	0	1
FGCCEA	-21.6	0	0	1	0	1
FGELFE	-18.4	0	0	1	0	1
FGGKDH	-18.9	0	0	1	0	1
FGGRMD	-14.5	0	0	1	0	1
FGNDYE	-19	0	0	1	0	1
FGSDYE	-19.5	0	0	1	0	1
FGVDSV	-20.4	0	0	1	0	1
FGYSGA	-19.8	0	0	1	0	1
FHARGN	-14.7	0	0	1	0	1
FHFLLS	-21.4	0	0	1	0	1
FHLTKS	-21	0	0	1	0	1
FHPPDI	19.8	0	0	1	0	1
FHPPHI	19.4	0	0	1	0	1
FHPPQI	20.6	0	0	1	0	1
FHPSDI	11.7	0	0	1	0	1
FIGHVD	-21.6	0	0	1	0	1
FIHPES	-6.4	0	0	1	0	1
FILDLG	-20.1	0	0	1	0	1
FIQFEN	-17.9	0	0	1	0	1
FISTQR	-20.6	0	0	1	0	1
FIYGGC	-20.7	0	0	1	0	1
FKDLNE	-19.8	0	0	1	0	1
FKDRVQ	-15.1	0	0	1	0	1
FKELQE	-19.5	0	0	1	0	1
FKNLLD	-19.4	0	0	1	0	1
FKNPQN	-5.7	0	0	1	0	1
FKNWRD	-11.6	0	0	1	0	1
FKVAYS	-22.6	0	0	1	0	1
FLAEGG	-20	0	0	1	0	1
FLGYFK	-21.8	0	0	1	0	1
FLHQER	-18	0	0	1	0	1
FLILGV	-23.7	1	0	0	0	0
FLKEAG	-20.3	0	0	1	0	1
FLKKVG	-21.9	0	0	1	0	1
FLKVLR	-17	0	0	1	0	1
FLKYFT	-17.6	0	0	1	0	1
FLLCSD	-20.8	0	0	1	0	1
FLLRAS	-18.6	0	0	1	0	1
FLLSCF	-23.5	1	0	0	0	0
FLNCYV	-24.1	1	0	0	0	0
FLPPPP	174.9	0	0	1	0	1
FLRVVR	-15.7	0	0	1	0	1
FLSPKS	-6	0	0	1	0	1
FLTGSQ	-20.9	0	0	1	0	1
FLVHSS	-23	1	0	0	0	0
FLVRSS	-19.1	0	0	1	0	1
FMFFII	-18.2	0	6	0	0	0
FMGHVD	-20.2	0	0	1	0	1
FMPCSG	10.8	0	0	1	0	1
FMPVSG	9.3	0	0	1	0	1
FNDNTE	-17.3	0	0	1	0	1
FNEFDE	-14.4	0	0	1	0	1
FNFLLS	-21.4	0	0	1	0	1
FNMLKK	-20.3	0	0	1	0	1
FNRTWQ	-14.2	0	0	1	0	1
FPLDLS	34.5	0	0	1	0	1
FPPIGR	57.6	0	0	1	0	1
FQEKVE	-19.7	0	0	1	0	1
FQINSR	-17.1	0	0	1	0	1
FQKAKE	-17.6	0	0	1	0	1
FQKLLG	-19.1	0	0	1	0	1
FQLFGS	-17.5	0	0	1	0	1
FRCLAE	-17.7	0	0	1	0	1
FRENAK	-15	0	0	1	0	1
FRGVEF	-16.7	0	0	1	0	1
FRHDSG	-15.7	0	0	1	0	1
FRPAGL	16.1	0	0	1	0	1
FRRDSH	-12.2	0	0	1	0	1
FSASCV	-22.3	0	0	1	0	1
FSCVMH	-24.4	1	0	0	0	0
FSIGST	-22.1	0	0	1	0	1
FSKDWS	-17.3	0	0	1	0	1
FSLDDL	-18.8	0	0	1	0	1
FSQSCA	-22.6	0	0	1	0	1
FSSPPV	45.7	0	0	1	0	1
FSTFDR	-15.4	0	0	1	0	1
FTANDS	-20.5	0	0	1	0	1
FTETDI	-20.8	0	0	1	0	1
FTETDV	-20.7	0	0	1	0	1
FTGDAY	-20.1	0	0	1	0	1
FTILDA	-22.6	0	0	1	0	1
FTLCFR	-18.3	0	0	1	0	1
FTLRDE	-16.3	0	0	1	0	1
FTLRDQ	-16	0	0	1	0	1
FTNRIN	-17.4	0	0	1	0	1
FTPTEK	10.9	0	0	1	0	1
FTVIIE	-26.2	1	6	1	1	0
FVATWS	-22.6	0	0	1	0	1
FVFPRE	-2.1	0	0	1	0	1
FVHDCV	-21.3	0	0	1	0	1
FVKQDQ	-23.1	1	0	0	0	0
FVLKHP	92.8	0	0	1	0	1
FVNQHL	-24	1	0	0	0	0
FVPNMI	10.3	0	0	1	0	1
FVPSFL	7.8	0	0	1	0	1
FVSDAL	-22.4	0	0	1	0	1
FVWKGK	-21.6	0	0	1	0	1
FWDNLE	-16.1	0	0	1	0	1
FYGGDS	-18.5	0	0	1	0	1
FYILAH	-23.9	1	0	0	0	0
FYLLVH	-24.6	1	0	0	0	0
FYLLYY	-24.1	1	6	1	1	0
FYNLLH	-21.9	0	0	1	0	1
FYNPKR	-0.8	0	0	1	0	1
FYTPKA	-6.8	0	0	1	0	1
FYTPKT	-6.4	0	0	1	0	1
GAAAAG	-23.1	1	0	0	0	0
GAAAIF	-26.1	1	6	1	1	0
GAAEPH	41.2	0	0	1	0	1
GAALSP	90.6	0	0	1	0	1
GAAPPG	45.6	0	0	1	0	1
GADGKT	-19.7	0	0	1	0	1
GADKYF	-22.8	0	0	1	0	1
GAEIVY	-23.9	1	0	0	0	0
GAFRCL	-19.7	0	0	1	0	1
GAGDVA	-20.7	0	0	1	0	1
GAIIGL	-25	1	0	0	0	0
GAKDMW	-19.8	0	0	1	0	1
GALLMG	-23.4	1	0	0	0	0
GALSIG	-25.5	1	0	0	0	0
GALYLK	-21.4	0	0	1	0	1
GANPVY	-11.5	0	0	1	0	1
GAQSGL	-22.6	0	0	1	0	1
GASQAD	-22.2	0	0	1	0	1
GATAIL	-26.4	1	0	0	0	0
GAVNAC	-23.5	1	0	0	0	0
GAVVGG	-24	1	0	0	0	0
GAWAAE	-20.8	0	0	1	0	1
GAWAAK	-21.5	0	0	1	0	1
GCCEAL	-23.7	1	0	0	0	0
GCGGNR	-16.4	0	0	1	0	1
GCNSFR	-19.2	0	0	1	0	1
GCRMKG	-16.5	0	0	1	0	1
GDCFIL	-19.9	0	6	0	0	0
GDENEH	-17.5	0	0	1	0	1
GDGLDI	-19.4	0	0	1	0	1
GDGVHQ	-20.6	0	0	1	0	1
GDHGQE	-19.7	0	0	1	0	1
GDQSTD	-20.3	0	0	1	0	1
GDRGFF	-15	0	0	1	0	1
GDRKDQ	-14	0	0	1	0	1
GDRSGY	-16.4	0	0	1	0	1
GDRSMN	-14.7	0	0	1	0	1
GDSGHG	-21	0	0	1	0	1
GDSYII	-22.3	0	6	0	0	0
GDTDAG	-19.5	0	0	1	0	1
GDTPSL	-7.6	0	0	1	0	1
GDTSPR	42.2	0	0	1	0	1
GDVAFV	-22.7	0	6	0	0	0
GEFEAG	-21.1	0	0	1	0	1
GEFETG	-19.8	0	0	1	0	1
GEFLAE	-21.7	0	0	1	0	1
GEFSLD	-21.2	0	0	1	0	1
GEFVSD	-22	0	0	1	0	1
GEKAKP	94	0	0	1	0	1
GELHGL	-22.4	0	0	1	0	1
GEMDLL	-20	0	0	1	0	1
GENFTE	-18.9	0	0	1	0	1
GEPPKS	18.2	0	0	1	0	1
GEQVRL	-19.9	0	0	1	0	1
GERGFF	-16.1	0	0	1	0	1
GEWTYD	-19.1	0	0	1	0	1
GEYETG	-19.8	0	0	1	0	1
GEYSLY	-22.5	0	0	1	0	1
GFAVAE	-23.8	1	0	0	0	0
GFEKGG	-19.8	0	0	1	0	1
GFFYNP	95.1	0	0	1	0	1
GFFYSP	94.2	0	0	1	0	1
GFFYTP	95.5	0	0	1	0	1
GFHPPD	47.1	0	0	1	0	1
GFHPPQ	46.1	0	0	1	0	1
GFIHPE	40.8	0	0	1	0	1
GFITKA	-23.6	1	0	0	0	0
GFKDLN	-17.7	0	0	1	0	1
GFLPPK	45.4	0	0	1	0	1
GFLSPK	37.3	0	0	1	0	1
GFSCVM	-24.5	1	0	0	0	0
GGALGR	-16.8	0	0	1	0	1
GGASQA	-22.8	0	0	1	0	1
GGAWAA	-20	0	0	1	0	1
GGCGGN	-21	0	0	1	0	1
GGDPNR	-1	0	0	1	0	1
GGDSYI	-21.2	0	0	1	0	1
GGGGGG	-17.7	0	0	1	0	1
GGGGWG	-18.9	0	0	1	0	1
GGGKVQ	-21	0	0	1	0	1
GGGNKK	-19.4	0	0	1	0	1
GGGQVE	-21.7	0	0	1	0	1
GGGSVQ	-22.2	0	0	1	0	1
GGGVRG	-16.9	0	0	1	0	1
GGGWGQ	-15.4	0	0	1	0	1
GGGWNT	-18.6	0	0	1	0	1
GGGWWY	-17.9	0	0	1	0	1
GGIAER	-17.5	0	0	1	0	1
GGKDHV	-19.2	0	0	1	0	1
GGKVQI	-23.6	1	0	0	0	0
GGLGGY	-21.6	0	0	1	0	1
GGNILY	-24.1	1	0	0	0	0
GGNKKI	-22.9	0	0	1	0	1
GGNLLY	-23.5	1	0	0	0	0
GGNRNN	-17.1	0	0	1	0	1
GGNRYP	97.4	0	0	1	0	1
GGPAER	15.1	0	0	1	0	1
GGQTRE	-18	0	0	1	0	1
GGQVEV	-24	1	0	0	0	0
GGRMDR	-11.7	0	0	1	0	1
GGRTEP	96.1	0	0	1	0	1
GGRWAA	-14.1	0	0	1	0	1
GGSRYP	96.2	0	0	1	0	1
GGSVQI	-26.2	1	0	0	0	0
GGSWGQ	-19.2	0	0	1	0	1
GGSWGT	-20.6	0	0	1	0	1
GGSWST	-20.8	0	0	1	0	1
GGVASG	-22.6	0	0	1	0	1
GGVRGP	96.7	0	0	1	0	1
GGVRVG	-19.4	0	0	1	0	1
GGVVIA	-26.3	1	6	1	1	0
GGVWAA	-20.4	0	0	1	0	1
GGWGQG	-19.3	0	0	1	0	1
GGWGQP	95.8	0	0	1	0	1
GGWGQQ	-19.2	0	0	1	0	1
GGWLLI	-22.8	0	0	1	0	1
GGWNTG	-20.5	0	0	1	0	1
GGWWYN	-17.2	0	6	0	0	0
GGYMLG	-21.3	0	0	1	0	1
GGYPAA	-7.5	0	0	1	0	1
GGYPAQ	-6.7	0	0	1	0	1
GGYPGG	-5.3	0	0	1	0	1
GGYPNQ	-6.7	0	0	1	0	1
GGYQGG	-19.9	0	0	1	0	1
GGYQQN	-21	0	0	1	0	1
GGYQQQ	-23.1	1	0	0	0	0
GGYQQY	-24.6	1	0	0	0	0
GHGAED	-17.5	0	0	1	0	1
GHKMYV	-21.5	0	0	1	0	1
GHKSFV	-21.3	0	0	1	0	1
GHLASL	-23	1	0	0	0	0
GHRHYT	-15.8	0	0	1	0	1
GHRIIE	-19.8	0	0	1	0	1
GHVDAG	-20.4	0	0	1	0	1
GHVTQA	-23.4	1	0	0	0	0
GIAEFW	-25.3	1	0	0	0	0
GIAERG	-18.1	0	0	1	0	1
GIDKFR	-17.7	0	0	1	0	1
GIDRFR	-13.1	0	0	1	0	1
GIEEEE	-18.4	0	0	1	0	1
GIFQIN	-20.9	0	6	0	0	0
GIGDTP	92.8	0	0	1	0	1
GIICSL	-25.5	1	0	0	0	0
GIIFAA	-23.6	1	0	0	0	0
GIIFCF	-22.7	0	0	1	0	1
GIITQG	-25	1	0	0	0	0
GIKLAN	-22	0	0	1	0	1
GILKNE	-24.4	1	0	0	0	0
GILQIN	-25.4	1	0	0	0	0
GILQYC	-24.8	1	0	0	0	0
GILVIS	-28.5	1	6	1	1	0
GIRAWV	-18.9	0	0	1	0	1
GIRDNE	-16.3	0	0	1	0	1
GIRIAK	-21	0	0	1	0	1
GISLAN	-24.5	1	0	0	0	0
GITDPL	39	0	0	1	0	1
GIVDQC	-22.7	0	0	1	0	1
GIVEQC	-23.9	1	0	0	0	0
GIVEVD	-23.5	1	0	0	0	0
GIYYVP	99.2	0	0	1	0	1
GKAYFE	-21.8	0	0	1	0	1
GKCGLV	-23.6	1	0	0	0	0
GKDHVS	-22.4	0	0	1	0	1
GKDPNH	-6.8	0	0	1	0	1
GKENTL	-22.2	0	0	1	0	1
GKEPGL	-6.2	0	0	1	0	1
GKIESG	-22.7	0	0	1	0	1
GKIVKI	-26	1	0	0	0	0
GKKSCH	-22.7	0	0	1	0	1
GKKSWK	-19.7	0	0	1	0	1
GKLESG	-22.4	0	0	1	0	1
GKLNMH	-23	1	0	0	0	0
GKPMII	5.8	0	0	1	0	1
GKPNFL	9.5	0	0	1	0	1
GKQLNL	-23.8	1	0	0	0	0
GKSTIG	-25.1	1	0	0	0	0
GKSTMG	-23.1	1	0	0	0	0
GKTIAI	-27.4	1	0	0	0	0
GKTIEV	-25.6	1	0	0	0	0
GKTKIA	-25.5	1	0	0	0	0
GKTKTS	-23.7	1	0	0	0	0
GKTLYD	-22.5	0	0	1	0	1
GKTPGA	-8.5	0	0	1	0	1
GKTPRA	-4.5	0	0	1	0	1
GKTVEV	-25.6	1	0	0	0	0
GKVESG	-22.5	0	0	1	0	1
GKVFVF	-23.5	1	0	0	0	0
GKVQII	-26.6	1	0	0	0	0
GKWEPD	45.2	0	0	1	0	1
GLCKKR	-17.6	0	0	1	0	1
GLDILS	-22.9	0	0	1	0	1
GLEYDY	-20.4	0	0	1	0	1
GLGCNS	-22.2	0	0	1	0	1
GLGDRK	-15.1	0	0	1	0	1
GLGGYM	-22.7	0	0	1	0	1
GLGRFP	95.2	0	0	1	0	1
GLGRSA	-17.7	0	0	1	0	1
GLHMSQ	-23.7	1	0	0	0	0
GLLAEP	91.9	0	0	1	0	1
GLLPVL	-10.7	0	0	1	0	1
GLLVIA	-27.4	1	6	1	1	0
GLMVGG	-23.3	1	0	0	0	0
GLPDKY	11	0	0	1	0	1
GLPSKY	9.1	0	0	1	0	1
GLPSLQ	7.8	0	0	1	0	1
GLQIWR	-20.4	0	0	1	0	1
GLTNIK	-25.3	1	0	0	0	0
GLTTRP	95.4	0	0	1	0	1
GLVFVS	-23.7	1	0	0	0	0
GLVPVL	-10.5	0	0	1	0	1
GMDGYR	-15.3	0	0	1	0	1
GMEKIV	-23.6	1	0	0	0	0
GMFNIQ	-19.3	0	6	0	0	0
GMKIIA	-24.9	1	0	0	0	0
GMLLPC	38.5	0	0	1	0	1
GMVDKR	-17.4	0	0	1	0	1
GNAGLL	-22	0	0	1	0	1
GNDALM	-20.5	0	0	1	0	1
GNDYED	-14.9	0	0	1	0	1
GNIHHK	-22.1	0	0	1	0	1
GNIVVL	-26.8	1	0	0	0	0
GNKKIE	-21.3	0	0	1	0	1
GNLGRL	-17.8	0	0	1	0	1
GNLLAA	-23.6	1	0	0	0	0
GNLLYL	-23.6	1	6	1	1	0
GNLQYD	-20.9	0	0	1	0	1
GNNFFL	-19.9	0	0	1	0	1
GNPAVS	8	0	0	1	0	1
GNRNNF	-18	0	0	1	0	1
GNRYPP	152.4	0	0	1	0	1
GNYDAA	-20.9	0	0	1	0	1
GPCRAM	32.3	0	0	1	0	1
GPDSAV	29.2	0	0	1	0	1
GPGGAW	31.6	0	0	1	0	1
GPGGRW	35.7	0	0	1	0	1
GPGGVW	30.3	0	0	1	0	1
GPHNDC	29.9	0	0	1	0	1
GPSLLE	28	0	0	1	0	1
GPVTQE	28.2	0	0	1	0	1
GQANAT	-23.1	1	0	0	0	0
GQEALE	-20.5	0	0	1	0	1
GQEQDS	-20.3	0	0	1	0	1
GQFYGG	-20.6	0	0	1	0	1
GQGAKD	-19.4	0	0	1	0	1
GQGGSW	-20.7	0	0	1	0	1
GQGQGQ	-21.1	0	0	1	0	1
GQGSPG	38.9	0	0	1	0	1
GQKGQA	-20.3	0	0	1	0	1
GQPHGG	9.9	0	0	1	0	1
GQSVVA	-27	1	0	0	0	0
GQTREH	-21.9	0	0	1	0	1
GQVEVK	-25	1	0	0	0	0
GRANPG	45.7	0	0	1	0	1
GRAYFE	-17.6	0	0	1	0	1
GRFPRP	108.9	0	0	1	0	1
GRFTLR	-16.5	0	0	1	0	1
GRGAED	-14	0	0	1	0	1
GRGFIT	-14.9	0	0	1	0	1
GRKQCK	-17	0	0	1	0	1
GRLYQS	-17.1	0	0	1	0	1
GRMDRI	-14.1	0	0	1	0	1
GRNGGD	-14.8	0	0	1	0	1
GRPEPG	66.3	0	0	1	0	1
GRQGWY	-17.5	0	0	1	0	1
GRSAGW	-18.8	0	0	1	0	1
GRSGKD	-15.1	0	0	1	0	1
GRTEPN	43.9	0	0	1	0	1
GRTTCT	-18.7	0	0	1	0	1
GSAGTW	-22.6	0	0	1	0	1
GSAMSR	-19.1	0	0	1	0	1
GSAQGG	-21.5	0	0	1	0	1
GSDDKK	-19.2	0	0	1	0	1
GSDYED	-16.6	0	0	1	0	1
GSGLTN	-21.2	0	0	1	0	1
GSGQGG	-19.6	0	0	1	0	1
GSHLVD	-22.6	0	0	1	0	1
GSHLVE	-23.9	1	0	0	0	0
GSIDMV	-22.7	0	0	1	0	1
GSILPT	38.4	0	0	1	0	1
GSKDNI	-21.4	0	0	1	0	1
GSLDNI	-22.8	0	0	1	0	1
GSLGNI	-24.1	1	0	0	0	0
GSLLPT	38.5	0	0	1	0	1
GSLNFN	-22.1	0	6	0	0	0
GSNKGA	-22.2	0	0	1	0	1
GSNLVE	-24.2	1	0	0	0	0
GSNTYG	-23.6	1	0	0	0	0
GSPGGN	10.6	0	0	1	0	1
GSPGTP	113.2	0	0	1	0	1
GSQARH	-19.4	0	0	1	0	1
GSRSRT	-12.5	0	0	1	0	1
GSRYPG	46.6	0	0	1	0	1
GSTDYG	-22	0	0	1	0	1
GSTENL	-24.1	1	0	0	0	0
GSTQLL	-24.8	1	0	0	0	0
GSVDKR	-17.6	0	0	1	0	1
GSVQIV	-26.4	1	0	0	0	0
GSVSNA	-24	1	0	0	0	0
GSWGQP	94.8	0	0	1	0	1
GSWGTG	-21.1	0	0	1	0	1
GSWSTG	-22	0	0	1	0	1
GTAGDA	-21.5	0	0	1	0	1
GTEILK	-24	1	0	0	0	0
GTFFIN	-18.3	0	6	0	0	0
GTFFIT	-16.1	0	6	0	0	0
GTFNII	-21.3	0	6	0	0	0
GTGFAV	-17.4	0	0	1	0	1
GTGGRT	-15.8	0	0	1	0	1
GTGSDD	-19	0	0	1	0	1
GTISHG	-23.3	1	0	0	0	0
GTKEGI	-21.9	0	0	1	0	1
GTKSCI	-24.2	1	0	0	0	0
GTKTCI	-24.9	1	0	0	0	0
GTNRKS	-18.8	0	0	1	0	1
GTPGKK	10	0	0	1	0	1
GTPGSR	12.2	0	0	1	0	1
GTSLVG	-25.3	1	0	0	0	0
GTTIAI	-25.3	1	0	0	0	0
GTTQWE	-20.7	0	0	1	0	1
GTVIIE	-27	1	6	1	1	0
GTVLFM	-24.5	1	6	1	1	0
GTWNPG	43	0	0	1	0	1
GTYGLG	-21.4	0	0	1	0	1
GTYYWH	-20.1	0	0	1	0	1
GVASGF	-24.1	1	0	0	0	0
GVDSVP	90.2	0	0	1	0	1
GVEEED	-17.2	0	0	1	0	1
GVEFVC	-21.3	0	0	1	0	1
GVHQVV	-26.4	1	0	0	0	0
GVLLTL	-24.4	1	0	0	0	0
GVNYFL	-20.1	0	6	0	0	0
GVRGPR	48.3	0	0	1	0	1
GVRVGH	-19.2	0	0	1	0	1
GVSLAN	-24.5	1	0	0	0	0
GVVEVD	-23.5	1	0	0	0	0
GVVIAT	-26.4	1	0	0	0	0
GVWAAE	-22.3	0	0	1	0	1
GVWAAK	-23	1	0	0	0	0
GWFLGW	-21.3	0	0	1	0	1
GWGQGG	-17.9	0	0	1	0	1
GWGQPH	44.6	0	0	1	0	1
GWGQQP	96.1	0	0	1	0	1
GWGSIL	-21.8	0	0	1	0	1
GWGSLL	-20	0	0	1	0	1
GWLLIQ	-23.6	1	0	0	0	0
GWNIPM	42.2	0	0	1	0	1
GWNTGG	-20.9	0	0	1	0	1
GWQFHL	-17.9	0	0	1	0	1
GWWYNN	-16.6	0	0	1	0	1
GWYLSW	-21.9	0	0	1	0	1
GYENPT	43.3	0	0	1	0	1
GYEVHH	-23	1	0	0	0	0
GYIEAL	-23.6	1	0	0	0	0
GYLAVA	-25.6	1	0	0	0	0
GYMLGS	-22.3	0	0	1	0	1
GYNAVL	-25.4	1	0	0	0	0
GYNQYN	-22.2	0	0	1	0	1
GYPAAG	7.4	0	0	1	0	1
GYPAQG	8.4	0	0	1	0	1
GYPHNP	115.8	0	0	1	0	1
GYPNQN	10.6	0	0	1	0	1
GYPNQQ	9.9	0	0	1	0	1
GYQAYN	-22.1	0	6	0	0	0
GYQAYQ	-22.7	0	6	0	0	0
GYQGGY	-22.1	0	0	1	0	1
GYQQNY	-25.8	1	0	0	0	0
GYQQYN	-22.3	0	0	1	0	1
GYRGIS	-18.9	0	0	1	0	1
GYSGAF	-23.9	1	0	0	0	0
GYSSPG	37.6	0	0	1	0	1
GYTGAF	-24.4	1	0	0	0	0
GYTGAG	-23.3	1	0	0	0	0
HAFLII	-22.4	0	6	0	0	0
HAGTYG	-23.4	1	0	0	0	0
HAHFQK	-20.6	0	0	1	0	1
HALLAK	-22.2	0	0	1	0	1
HAMLAK	-22.5	0	0	1	0	1
HARGNY	-17	0	0	1	0	1
HAVVAR	-20.3	0	0	1	0	1
HAVVSR	-20.3	0	0	1	0	1
HCDCNV	-21.3	0	0	1	0	1
HCLRRD	-11.6	0	0	1	0	1
HCLTIC	-25.1	1	0	0	0	0
HCPPVT	17.2	0	0	1	0	1
HCQNRD	-14.4	0	0	1	0	1
HCVRLL	-19.2	0	0	1	0	1
HDCVNI	-23.9	1	0	0	0	0
HDSGYE	-19.8	0	0	1	0	1
HDYGML	-18.5	0	0	1	0	1
HEDLLN	-16.3	0	0	1	0	1
HEICSK	-21.7	0	0	1	0	1
HENVVE	-22.1	0	0	1	0	1
HETQPP	148.2	0	0	1	0	1
HFEHVR	-16.2	0	0	1	0	1
HFGNDY	-20.1	0	0	1	0	1
HFLLSC	-22.1	0	0	1	0	1
HFQEKV	-20.7	0	0	1	0	1
HFQKAK	-20.9	0	0	1	0	1
HFRPAG	-2.2	0	0	1	0	1
HFTILD	-21	0	0	1	0	1
HFVWIA	-22	0	6	0	0	0
HFWQQD	-18.5	0	0	1	0	1
HGAEIV	-21.7	0	0	1	0	1
HGGGGW	-18	0	0	1	0	1
HGGGWG	-18.5	0	0	1	0	1
HGGPAE	-3.8	0	0	1	0	1
HGGSWG	-19.5	0	0	1	0	1
HGIVEV	-23.6	1	0	0	0	0
HGQEAL	-20.5	0	0	1	0	1
HGVVEV	-23.3	1	0	0	0	0
HGWLIM	-21.9	0	6	0	0	0
HGYENP	95.6	0	0	1	0	1
HHGVVE	-22.1	0	0	1	0	1
HHKPGG	-4.2	0	0	1	0	1
HHQKLV	-21.1	0	0	1	0	1
HIFIIM	-23.9	1	6	1	1	0
HIHTCI	-25.9	1	0	0	0	0
HIPTGT	8.7	0	0	1	0	1
HIVVPY	38.8	0	0	1	0	1
HKALFW	-24.1	1	0	0	0	0
HKIDNY	-22.4	0	0	1	0	1
HKIDSF	-21.8	0	0	1	0	1
HKLEKG	-19.9	0	0	1	0	1
HKLTFR	-17.7	0	0	1	0	1
HKMYVS	-21.1	0	0	1	0	1
HKPCNI	10.1	0	0	1	0	1
HKPGGG	11.3	0	0	1	0	1
HKSFVP	93.5	0	0	1	0	1
HKSIIC	-25.1	1	0	0	0	0
HLASLY	-24.1	1	0	0	0	0
HLCGSH	-22.5	0	0	1	0	1
HLCGSN	-21.3	0	0	1	0	1
HLHVIE	-23.2	1	0	0	0	0
HLHWHT	-20	0	0	1	0	1
HLRVIE	-20.4	0	0	1	0	1
HLRVIY	-20.8	0	0	1	0	1
HLSKMQ	-23	1	0	0	0	0
HLSNVS	-23.6	1	0	0	0	0
HLTKSV	-23.5	1	0	0	0	0
HLVDAL	-20.9	0	0	1	0	1
HLVEAL	-22.9	0	0	1	0	1
HLVTEV	-23.5	1	0	0	0	0
HLVYIM	-23.2	1	6	1	1	0
HMARVE	-17.8	0	0	1	0	1
HMNVQN	-22.3	0	0	1	0	1
HMSQKH	-21.4	0	0	1	0	1
HNDCGV	-18.5	0	0	1	0	1
HNKKAN	-18.7	0	0	1	0	1
HNKKEN	-18.5	0	0	1	0	1
HNPGYP	117.2	0	0	1	0	1
HNQWNK	-18.7	0	0	1	0	1
HNTCSL	-22	0	0	1	0	1
HPAENG	32.9	0	0	1	0	1
HPDNAL	34.4	0	0	1	0	1
HPESFN	34.6	0	0	1	0	1
HPPDIS	53.9	0	0	1	0	1
HPPENG	54.8	0	0	1	0	1
HPPHIE	53.8	0	0	1	0	1
HPPQIE	53.1	0	0	1	0	1
HPQIQK	32.1	0	0	1	0	1
HQERMD	-15.7	0	0	1	0	1
HQKLVF	-23	1	0	0	0	0
HQLIIM	-26.2	1	6	1	1	0
HQPGGG	11.8	0	0	1	0	1
HQVVGD	-21.3	0	0	1	0	1
HRERMS	-10.9	0	0	1	0	1
HREVQG	-16.5	0	0	1	0	1
HRIIEI	-20.7	0	0	1	0	1
HRPCNI	14.2	0	0	1	0	1
HSDLSF	-21.9	0	0	1	0	1
HSHTPW	41.9	0	0	1	0	1
HSLSSE	-21.4	0	0	1	0	1
HSLSTT	-21.6	0	0	1	0	1
HSQWNK	-19.6	0	0	1	0	1
HTAIEE	-22	0	0	1	0	1
HTAVDR	-18.6	0	0	1	0	1
HTCIEE	-23.4	1	0	0	0	0
HTEFTP	98	0	0	1	0	1
HTEIIE	-22.7	0	0	1	0	1
HTEMVL	-22.3	0	0	1	0	1
HTIRHY	-20.7	0	0	1	0	1
HTLKHF	-24.2	1	0	0	0	0
HTSSLQ	-24.4	1	0	0	0	0
HTVAKE	-21.8	0	0	1	0	1
HTVTTT	-20.7	0	0	1	0	1
HVAGAA	-22.7	0	0	1	0	1
HVDAGK	-19.6	0	0	1	0	1
HVFESE	-21.6	0	0	1	0	1
HVFNML	-21.8	0	0	1	0	1
HVHTAI	-26	1	0	0	0	0
HVIEER	-19	0	0	1	0	1
HVLAVD	-23	1	0	0	0	0
HVNVVF	-25.4	1	0	0	0	0
HVPGGG	9.9	0	0	1	0	1
HVRMVD	-17.7	0	0	1	0	1
HVSIIF	-27	1	6	1	1	0
HVTQAR	-20.1	0	0	1	0	1
HWHTVA	-21.5	0	0	1	0	1
HYFNIF	-21.9	0	6	0	0	0
HYIHSL	-22.7	0	0	1	0	1
HYQWNQ	-18.9	0	0	1	0	1
HYYAVA	-21.2	0	0	1	0	1
IAALLS	-22.4	0	0	1	0	1
IADIGN	-19.1	0	0	1	0	1
IAERGG	-14	0	0	1	0	1
IAIGKI	-21.9	0	0	1	0	1
IAIGKV	-21.6	0	0	1	0	1
IAIVEL	-23.4	1	0	0	0	0
IAKYGK	-17.1	0	0	1	0	1
IALENY	-23.6	1	0	0	0	0
IAMFCG	-18.5	0	0	1	0	1
IAQAIG	-22.5	0	0	1	0	1
IAQSIG	-22.5	0	0	1	0	1
IATPRG	-1.8	0	0	1	0	1
IATSLH	-21.8	0	0	1	0	1
IATTTT	-17.1	0	0	1	0	1
IATVIV	-26.6	1	0	0	0	0
IAVAIA	-25.4	1	6	1	1	0
IAYKPA	42.9	0	0	1	0	1
ICENIV	-21.2	0	6	0	0	0
ICHVFE	-22.5	0	0	1	0	1
ICPGYN	10.5	0	0	1	0	1
ICSLYQ	-22.4	0	6	0	0	0
IDGIIF	-21.3	0	6	0	0	0
IDIKIR	-18.8	0	0	1	0	1
IDKFRG	-9.9	0	0	1	0	1
IDLLKN	-18.5	0	0	1	0	1
IDMVDS	-18.9	0	0	1	0	1
IDNYLK	-17	0	0	1	0	1
IDQMFS	-19.6	0	0	1	0	1
IDRFRG	-5.2	0	0	1	0	1
IDRIGA	-14.9	0	0	1	0	1
IDSFLK	-19.3	0	0	1	0	1
IEALAA	-21.3	0	0	1	0	1
IEEEEI	-15.5	0	0	1	0	1
IEEQNK	-19.7	0	0	1	0	1
IEERMN	-14.6	0	0	1	0	1
IEEVPG	42.6	0	0	1	0	1
IEHKSI	-21.4	0	0	1	0	1
IEIDLL	-18.9	0	0	1	0	1
IEKVEH	-18.6	0	0	1	0	1
IELLKN	-19.5	0	0	1	0	1
IEMIFV	-22.9	0	0	1	0	1
IENGVV	-21.5	0	0	1	0	1
IERFFE	-11.2	0	0	1	0	1
IESGHI	-22	0	0	1	0	1
IETHKL	-20.6	0	0	1	0	1
IEVDAA	-19.6	0	0	1	0	1
IEVDLL	-18.9	0	0	1	0	1
IEVGKA	-20.5	0	0	1	0	1
IFAANY	-22.4	0	0	1	0	1
IFCFLI	-20.3	0	0	1	0	1
IFDFIQ	-17.7	0	0	1	0	1
IFDLQN	-17.5	0	0	1	0	1
IFMGHV	-20.5	0	0	1	0	1
IFQINS	-22.8	0	0	1	0	1
IFVWKG	-19	0	0	1	0	1
IGAEEK	-17.6	0	0	1	0	1
IGAQSG	-20.2	0	0	1	0	1
IGDTPS	42.7	0	0	1	0	1
IGGASQ	-19.4	0	0	1	0	1
IGGQIM	-20.9	0	0	1	0	1
IGHVDA	-21.9	0	0	1	0	1
IGKIVK	-22.7	0	0	1	0	1
IGLLVI	-25.3	1	0	0	0	0
IGLMVG	-23.2	1	0	0	0	0
IGNIVV	-24.7	1	0	0	0	0
IGSLDN	-18.2	0	0	1	0	1
IGSTEN	-19	0	0	1	0	1
IGYPAL	-6.6	0	0	1	0	1
IHFGND	-18.6	0	0	1	0	1
IHHGVV	-22.7	0	0	1	0	1
IHHKPG	42.3	0	0	1	0	1
IHPESF	11	0	0	1	0	1
IHSLSS	-22.4	0	0	1	0	1
IHTCIE	-22.1	0	0	1	0	1
IICPGY	-10	0	0	1	0	1
IIEHKS	-20.2	0	0	1	0	1
IIEING	-23.6	1	0	0	0	0
IIFAAN	-22.2	0	0	1	0	1
IIFCFL	-23.3	1	0	0	0	0
IIFMGH	-22.2	0	0	1	0	1
IIGLMV	-22.9	0	0	1	0	1
IINKKL	-22.2	0	0	1	0	1
IITQGA	-24.1	1	0	0	0	0
IIYTWQ	-19.9	0	0	1	0	1
IKEQED	-14.8	0	0	1	0	1
IKGVEE	-19.6	0	0	1	0	1
IKHVPG	40.1	0	0	1	0	1
IKIMER	-17.2	0	0	1	0	1
IKIRSC	-17.6	0	0	1	0	1
IKLALE	-21.1	0	0	1	0	1
IKLANA	-22.3	0	0	1	0	1
IKNVNT	-21.9	0	0	1	0	1
IKQHTV	-22.8	0	0	1	0	1
IKTEEI	-21.3	0	0	1	0	1
IKVLNA	-23	1	0	0	0	0
IKYLCC	-21.5	0	0	1	0	1
ILAHTE	-20.3	0	0	1	0	1
ILDAPG	42.4	0	0	1	0	1
ILENIS	-20.3	0	6	0	0	0
ILGVLL	-23	1	0	0	0	0
ILKNEN	-17	0	0	1	0	1
ILKNLV	-19.2	0	0	1	0	1
ILQINS	-23.8	1	0	0	0	0
ILQYCQ	-19.5	0	0	1	0	1
ILVISA	-25.1	1	0	0	0	0
ILVLFV	-25	1	6	1	1	0
IMERVV	-17.7	0	0	1	0	1
INGTSL	-21.7	0	0	1	0	1
INKKLD	-15.9	0	0	1	0	1
INKLKN	-16.9	0	0	1	0	1
INKMDD	-17.6	0	0	1	0	1
INSCHT	-21.9	0	0	1	0	1
INSRWW	-16.1	0	0	1	0	1
INSRYW	-17.6	0	0	1	0	1
IPAKTP	136.7	0	0	1	0	1
IPDMIA	31.9	0	0	1	0	1
IPEGTT	33	0	0	1	0	1
IPMGLL	33	0	0	1	0	1
IPSLEA	32	0	0	1	0	1
IPTGTT	31.5	0	0	1	0	1
IQAQKE	-20.2	0	0	1	0	1
IQDEVD	-17.3	0	0	1	0	1
IQHFQE	-17.7	0	0	1	0	1
IQKESQ	-20.3	0	0	1	0	1
IQNWCK	-18.8	0	0	1	0	1
IQRTPK	48.6	0	0	1	0	1
IQVYSR	-16.6	0	0	1	0	1
IRAWVA	-15.5	0	0	1	0	1
IRDNER	-7.5	0	0	1	0	1
IRIAKY	-18.1	0	0	1	0	1
IRQLSY	-18.9	0	0	1	0	1
IRSQVM	-18.5	0	0	1	0	1
IRVWGV	-14.7	0	0	1	0	1
ISARKG	-15.4	0	0	1	0	1
ISDARE	-16.2	0	0	1	0	1
ISEAEQ	-16.6	0	0	1	0	1
ISEPRI	-1.9	0	0	1	0	1
ISEVKM	-20.7	0	0	1	0	1
ISFLIF	-21.7	0	6	0	0	0
ISHGIV	-22.3	0	0	1	0	1
ISLANW	-22.7	0	0	1	0	1
ISNARE	-15.7	0	0	1	0	1
ISSLPY	39.6	0	0	1	0	1
ISTQRI	-18.7	0	0	1	0	1
ISYGND	-18.8	0	0	1	0	1
ISYIAD	-21.8	0	0	1	0	1
ITALQA	-22	0	0	1	0	1
ITHVPG	39.3	0	0	1	0	1
ITIKQH	-23.7	1	0	0	0	0
ITLVML	-24.4	1	0	0	0	0
ITNVVE	-24.4	1	0	0	0	0
ITQGAR	-16.4	0	0	1	0	1
ITVIIE	-26.9	1	6	1	1	0
ITVKQH	-23.9	1	0	0	0	0
IVDKYK	-21	0	0	1	0	1
IVDQCC	-20.6	0	0	1	0	1
IVELKS	-20.6	0	0	1	0	1
IVEQCC	-21.6	0	0	1	0	1
IVESGW	-20.6	0	0	1	0	1
IVEVDP	92.9	0	0	1	0	1
IVGALL	-23.1	1	0	0	0	0
IVIIEH	-23.9	1	0	0	0	0
IVISLV	-24.5	1	0	0	0	0
IVITLV	-25.2	1	0	0	0	0
IVLGQE	-21.9	0	0	1	0	1
IVPELE	10.4	0	0	1	0	1
IVVLMA	-24.2	1	0	0	0	0
IVVPYR	-4.3	0	0	1	0	1
IVYKPV	41	0	0	1	0	1
IVYKSP	92.3	0	0	1	0	1
IYERMN	-13.9	0	0	1	0	1
IYNETE	-20.5	0	0	1	0	1
IYPELQ	11.8	0	0	1	0	1
IYQWCG	-19.1	0	0	1	0	1
IYTWQG	-19.1	0	0	1	0	1
IYYVPK	42.6	0	0	1	0	1
KAAQIR	-19.6	0	0	1	0	1
KAAQMK	-21.6	0	0	1	0	1
KADKIK	-20.7	0	0	1	0	1
KADKKA	-20	0	0	1	0	1
KADQFA	-20.7	0	0	1	0	1
KAFESL	-23	1	0	0	0	0
KAFIIQ	-22	0	6	0	0	0
KAILFL	-24.5	1	6	1	1	0
KAINSC	-23.3	1	0	0	0	0
KAKERL	-14	0	0	1	0	1
KAKESL	-22.2	0	0	1	0	1
KAKGAD	-18.3	0	0	1	0	1
KAKTDH	-21.7	0	0	1	0	1
KALMDS	-22.2	0	0	1	0	1
KAVEIE	-23	1	0	0	0	0
KAVIQH	-23.6	1	0	0	0	0
KAVVLT	-24.5	1	0	0	0	0
KAYFET	-18.4	0	0	1	0	1
KCFAVR	-16.5	0	0	1	0	1
KCGLVP	90.4	0	0	1	0	1
KCGSKD	-18.8	0	0	1	0	1
KCGSLG	-21.3	0	0	1	0	1
KCHVFR	-19.5	0	0	1	0	1
KCKFLH	-17	0	0	1	0	1
KCNTAT	-22.2	0	0	1	0	1
KCPLMV	8.2	0	0	1	0	1
KCPSGC	8.8	0	0	1	0	1
KCRLIH	-18.6	0	0	1	0	1
KCRPYL	-1.8	0	0	1	0	1
KDAGRQ	-13.3	0	0	1	0	1
KDESSV	-20.3	0	0	1	0	1
KDEYAC	-16.1	0	0	1	0	1
KDFATV	-19.6	0	0	1	0	1
KDGIVD	-21.3	0	0	1	0	1
KDGTGS	-19.5	0	0	1	0	1
KDHSHT	-19.8	0	0	1	0	1
KDHVSI	-23.1	1	0	0	0	0
KDLEEV	-18.6	0	0	1	0	1
KDLLFK	-20	0	0	1	0	1
KDLNES	-18.7	0	0	1	0	1
KDMFGG	-16.1	0	0	1	0	1
KDMGTV	-20.5	0	0	1	0	1
KDMWRA	-11.7	0	0	1	0	1
KDNIKH	-18.7	0	0	1	0	1
KDPNHF	11.8	0	0	1	0	1
KDRQHT	-13.2	0	0	1	0	1
KDRVQS	-17.2	0	0	1	0	1
KDSGRD	-13.2	0	0	1	0	1
KDWSFY	-20.6	0	6	0	0	0
KEAGQG	-20.5	0	0	1	0	1
KEAKVK	-22	0	0	1	0	1
KEANYK	-20.8	0	0	1	0	1
KEATPA	39.7	0	0	1	0	1
KECLIN	-22.8	0	6	0	0	0
KEDGKK	-18.1	0	0	1	0	1
KEERND	-16.8	0	0	1	0	1
KEGILQ	-21.6	0	0	1	0	1
KEHVNV	-23.5	1	0	0	0	0
KEIKKN	-18.9	0	0	1	0	1
KEKLVP	93.2	0	0	1	0	1
KEKNRE	-12	0	0	1	0	1
KELQEF	-21.9	0	0	1	0	1
KENIIF	-23.5	1	6	1	1	0
KENTLI	-22.2	0	0	1	0	1
KEPGLQ	10.9	0	0	1	0	1
KEQALQ	-19.9	0	0	1	0	1
KEQAQQ	-19.7	0	0	1	0	1
KEQEDE	-18.1	0	0	1	0	1
KEQNYS	-21.1	0	6	0	0	0
KERLEA	-17.8	0	0	1	0	1
KESCGD	-20.8	0	0	1	0	1
KESPPK	46.9	0	0	1	0	1
KESQYI	-24.4	1	0	0	0	0
KEWEEA	-18.4	0	0	1	0	1
KFFEQM	-20.7	0	0	1	0	1
KFLHQE	-19.9	0	0	1	0	1
KFRGVE	-13.9	0	0	1	0	1
KGADGK	-19.2	0	0	1	0	1
KGADKY	-19	0	0	1	0	1
KGAIIG	-23.6	1	0	0	0	0
KGDKEL	-19.8	0	0	1	0	1
KGEADA	-19.6	0	0	1	0	1
KGEFET	-14.3	0	0	1	0	1
KGEILG	-20.9	0	0	1	0	1
KGENFT	-19	0	0	1	0	1
KGEYET	-16.3	0	0	1	0	1
KGGQTR	-16.9	0	0	1	0	1
KGGTSR	-16.8	0	0	1	0	1
KGIEEE	-20.2	0	0	1	0	1
KGIVEQ	-23.5	1	0	0	0	0
KGKTKT	-16.9	0	0	1	0	1
KGKTVE	-21.6	0	0	1	0	1
KGLIDE	-22.2	0	0	1	0	1
KGMKII	-23.9	1	0	0	0	0
KGMTRD	-14.4	0	0	1	0	1
KGQANA	-21.8	0	0	1	0	1
KGRKQC	-16	0	0	1	0	1
KGTNRK	-15.6	0	0	1	0	1
KGVEEE	-19.9	0	0	1	0	1
KGVSLA	-22.5	0	0	1	0	1
KHFEHV	-20.7	0	0	1	0	1
KHFTIL	-21.1	0	0	1	0	1
KHPQIQ	10	0	0	1	0	1
KHQPGG	-6.3	0	0	1	0	1
KHRERM	-8.4	0	0	1	0	1
KHTEMV	-21.5	0	0	1	0	1
KHVAGA	-21.6	0	0	1	0	1
KHVPGG	-6.2	0	0	1	0	1
KIATPR	42.7	0	0	1	0	1
KIDNYL	-21.2	0	0	1	0	1
KIDSFL	-22.4	0	0	1	0	1
KIEKVE	-22	0	0	1	0	1
KIESGH	-22.3	0	0	1	0	1
KIETHK	-24.1	1	0	0	0	0
KIFVWK	-23.9	1	0	0	0	0
KIGGDK	-20.9	0	0	1	0	1
KIGSLD	-21.3	0	0	1	0	1
KIGSTE	-22.9	0	0	1	0	1
KIKLAL	-21.4	0	0	1	0	1
KIMERV	-17.7	0	0	1	0	1
KIQVYS	-25.7	1	6	1	1	0
KIVKWD	-21.4	0	0	1	0	1
KKAAQI	-23.5	1	0	0	0	0
KKAVIQ	-24	1	0	0	0	0
KKEHVN	-20.1	0	0	1	0	1
KKGMKI	-20.7	0	0	1	0	1
KKGRKQ	-13.2	0	0	1	0	1
KKIETH	-22.8	0	0	1	0	1
KKKQYT	-19.1	0	0	1	0	1
KKLDLS	-19.7	0	0	1	0	1
KKLVVK	-24.8	1	0	0	0	0
KKLYEA	-19.7	0	0	1	0	1
KKPPAF	15.8	0	0	1	0	1
KKQYTS	-20.9	0	0	1	0	1
KKRPKP	109.2	0	0	1	0	1
KKSCHT	-23.6	1	0	0	0	0
KKSWKR	-12.9	0	0	1	0	1
KKTLKL	-21.9	0	0	1	0	1
KKVAVV	-25.2	1	0	0	0	0
KKYVRA	-19.5	0	0	1	0	1
KLALEK	-22.1	0	0	1	0	1
KLANAT	-22.9	0	0	1	0	1
KLDFKD	-17	0	0	1	0	1
KLDLSN	-19.7	0	0	1	0	1
KLEKGT	-20.5	0	0	1	0	1
KLESGS	-20.9	0	0	1	0	1
KLFIIQ	-22.5	0	6	0	0	0
KLHSLS	-22.2	0	0	1	0	1
KLKEAK	-20.2	0	0	1	0	1
KLKNSL	-21.6	0	0	1	0	1
KLLDNW	-21	0	0	1	0	1
KLLEIA	-23.9	1	0	0	0	0
KLLGIA	-23.5	1	0	0	0	0
KLLIYE	-23.8	1	6	1	1	0
KLLKCR	-17.9	0	0	1	0	1
KLMKAF	-25.2	1	0	0	0	0
KLNMHI	-24.7	1	0	0	0	0
KLNMHV	-24.1	1	0	0	0	0
KLRALL	-17.1	0	0	1	0	1
KLRPVA	-0.6	0	0	1	0	1
KLSHYI	-24.5	1	0	0	0	0
KLTERL	-18	0	0	1	0	1
KLTFRE	-15.4	0	0	1	0	1
KLVFFA	-22.4	0	6	0	0	0
KLVPFL	-8.9	0	0	1	0	1
KLVSSS	-24.1	1	0	0	0	0
KLVVKV	-24.1	1	0	0	0	0
KLYEAK	-22.3	0	0	1	0	1
KLYKVS	-21.6	0	0	1	0	1
KMDAEF	-20.9	0	0	1	0	1
KMDDPT	45.3	0	0	1	0	1
KMFFIQ	-17.8	0	6	0	0	0
KMGPAA	-6.3	0	0	1	0	1
KMICHV	-23.3	1	0	0	0	0
KMKDLG	-17.5	0	0	1	0	1
KMMERV	-16.2	0	0	1	0	1
KMPLED	13	0	0	1	0	1
KMQNHG	-22	0	0	1	0	1
KMQQNG	-21.7	0	0	1	0	1
KMYVSE	-24	1	0	0	0	0
KNGKKI	-19.5	0	0	1	0	1
KNLLDH	-22.3	0	0	1	0	1
KNLLFN	-20.1	0	6	0	0	0
KNLPKA	-4.9	0	0	1	0	1
KNLVLP	93.1	0	0	1	0	1
KNPQNF	10.5	0	0	1	0	1
KNRETW	-15.9	0	0	1	0	1
KNSDKY	-20.7	0	0	1	0	1
KNVKSK	-21.8	0	0	1	0	1
KNVNTA	-22.3	0	0	1	0	1
KPAPGT	39.3	0	0	1	0	1
KPCNIF	28.1	0	0	1	0	1
KPEPKP	146.9	0	0	1	0	1
KPFVPN	86	0	0	1	0	1
KPGGGQ	33.2	0	0	1	0	1
KPGGGW	34.1	0	0	1	0	1
KPGGWN	34.1	0	0	1	0	1
KPKKTL	31.1	0	0	1	0	1
KPKTNL	31.9	0	0	1	0	1
KPKTNM	32	0	0	1	0	1
KPLQNF	31.3	0	0	1	0	1
KPNFLN	36.1	0	0	1	0	1
KPNKPK	86.5	0	0	1	0	1
KPPAFA	51.4	0	0	1	0	1
KPSKPK	84.1	0	0	1	0	1
KPVDLS	31.1	0	0	1	0	1
KPVDQY	32.7	0	0	1	0	1
KPVTEA	29.1	0	0	1	0	1
KPWENF	33.8	0	0	1	0	1
KQCKTH	-24.3	1	0	0	0	0
KQCRSH	-22.7	0	0	1	0	1
KQDQVC	-20.5	0	0	1	0	1
KQFFKN	-16.9	0	0	1	0	1
KQHTTT	-18.8	0	0	1	0	1
KQHTVT	-22.4	0	0	1	0	1
KQIWRI	-14.6	0	0	1	0	1
KQLNLK	-20	0	0	1	0	1
KQTDLA	-21.2	0	0	1	0	1
KQYTSI	-23.9	1	0	0	0	0
KRCSNL	-20.3	0	0	1	0	1
KRDVDP	98.2	0	0	1	0	1
KRGIVE	-20.2	0	0	1	0	1
KRGPGG	-0.3	0	0	1	0	1
KRKCNT	-15.9	0	0	1	0	1
KRLEVD	-17.6	0	0	1	0	1
KRLLEG	-16.5	0	0	1	0	1
KRPKPG	66.7	0	0	1	0	1
KRQYGT	-15.5	0	0	1	0	1
KRRYFL	-9.6	0	0	1	0	1
KRRYTI	-10.9	0	0	1	0	1
KRTVEK	-19.3	0	0	1	0	1
KRVVRD	-11.7	0	0	1	0	1
KRVVSD	-19.1	0	0	1	0	1
KSCHTA	-24.5	1	0	0	0	0
KSCHTG	-23.7	1	0	0	0	0
KSEKLD	-18.7	0	0	1	0	1
[truncated: 2,485 more rows]

## Sheet: Waltz_sens
seq	3D_En	3D_amyl	test_amyl	cmp	TP	TN
AAAAAA	-24.7	1	0	0	0	0
AAAAAT	-24.3	1	0	0	0	0
AAAAGA	-23.3	1	0	0	0	0
AAAGAV	-24.3	1	0	0	0	0
AAAVAA	-26.2	1	0	0	0	0
AADRGL	-16.2	0	0	1	0	1
AAEFVP	93.7	0	0	1	0	1
AAELRN	-16.6	0	0	1	0	1
AAEVIS	-24.2	1	6	1	1	0
AAGAVV	-23.8	1	0	0	0	0
AAGGYP	91.2	0	0	1	0	1
AAGHVT	-22.1	0	0	1	0	1
AAIFTV	-21.4	0	6	0	0	0
AAKRGP	98.3	0	0	1	0	1
AAKVIS	-24.6	1	6	1	1	0
AALLSP	90.3	0	0	1	0	1
AALSPL	36.1	0	0	1	0	1
AALWRF	-17.9	0	6	0	0	0
AANAGT	-21.6	0	0	1	0	1
AANERQ	-17.5	0	0	1	0	1
AANEWG	-20.7	0	6	0	0	0
AANLNG	-22.7	0	0	1	0	1
AANYLG	-19.9	0	6	0	0	0
AAPPGQ	17	0	0	1	0	1
AAQHGM	-21.9	0	0	1	0	1
AAQIRS	-20.1	0	0	1	0	1
AAQMKS	-22.8	0	0	1	0	1
AAQRGP	97.5	0	0	1	0	1
AARRFF	-14.8	0	0	1	0	1
AARRGP	102.6	0	0	1	0	1
AASTPD	40.3	0	0	1	0	1
AAVTPE	38.6	0	0	1	0	1
ACAKRV	-20.6	0	0	1	0	1
ADAGKE	-20.3	0	0	1	0	1
ADAPSQ	-6.4	0	0	1	0	1
ADAVTL	-22.5	0	0	1	0	1
ADECLN	-17.2	0	0	1	0	1
ADEVSA	-20.9	0	0	1	0	1
ADGKTK	-20.2	0	0	1	0	1
ADIGNI	-22.1	0	0	1	0	1
ADISEA	-20.8	0	0	1	0	1
ADKIKL	-20.5	0	0	1	0	1
ADKKAV	-20.5	0	0	1	0	1
ADKYFH	-17.8	0	0	1	0	1
ADLAVL	-23.8	1	0	0	0	0
ADLMDF	-21.7	0	0	1	0	1
ADLVAD	-21	0	0	1	0	1
ADPPRP	128.8	0	0	1	0	1
ADQAAN	-19.9	0	0	1	0	1
ADQEAN	-19.2	0	0	1	0	1
ADQFAN	-17.8	0	6	0	0	0
ADRGLT	-14	0	0	1	0	1
ADVGIL	-22.9	0	6	0	0	0
ADWVCL	-22	0	0	1	0	1
AEDVGS	-20.2	0	0	1	0	1
AEEAGI	-19.7	0	0	1	0	1
AEEIQD	-19.2	0	0	1	0	1
AEESDN	-16.8	0	0	1	0	1
AEFRHD	-18.9	0	0	1	0	1
AEFVPS	41.7	0	0	1	0	1
AEGGGV	-19.6	0	0	1	0	1
AEGYAL	-21.2	0	0	1	0	1
AEIVYK	-25.5	1	6	1	1	0
AEKLFD	-18.9	0	0	1	0	1
AELAHL	-22.9	0	0	1	0	1
AEMEYL	-22.4	0	0	1	0	1
AENGKP	95.2	0	0	1	0	1
AENGKS	-19.7	0	0	1	0	1
AENKDR	-16.3	0	0	1	0	1
AEPQIA	8.5	0	0	1	0	1
AEPQVA	8.5	0	0	1	0	1
AEPRQE	15.1	0	0	1	0	1
AEQKDR	-17.2	0	0	1	0	1
AEQRTI	-22.6	0	0	1	0	1
AERGGV	-15.5	0	0	1	0	1
AERQAK	-16.5	0	0	1	0	1
AETGPC	38.8	0	0	1	0	1
AEVISD	-22.2	0	0	1	0	1
AEVISN	-23.1	1	6	1	1	0
AEVLAL	-23.4	1	6	1	1	0
AEVYGG	-20.6	0	0	1	0	1
AFAKKG	-23.1	1	0	0	0	0
AFEKGW	-19.7	0	0	1	0	1
AFESLK	-20.3	0	0	1	0	1
AFLRVV	-21.7	0	0	1	0	1
AFRCLA	-17.1	0	0	1	0	1
AFVNQH	-23.4	1	6	1	1	0
AFYNLL	-22.3	0	6	0	0	0
AGAAAA	-23.7	1	0	0	0	0
AGAALS	-23.4	1	0	0	0	0
AGAVVG	-23.9	1	0	0	0	0
AGDALI	-21	0	0	1	0	1
AGDVAF	-21.6	0	0	1	0	1
AGGGYP	91.9	0	0	1	0	1
AGGYPA	42.3	0	0	1	0	1
AGGYPN	43.8	0	0	1	0	1
AGHVTQ	-24.3	1	0	0	0	0
AGIGDT	-20.8	0	0	1	0	1
AGKCGL	-20.3	0	0	1	0	1
AGKEPG	42.1	0	0	1	0	1
AGKSTI	-23.6	1	0	0	0	0
AGKSTL	-22.9	0	0	1	0	1
AGKSTM	-22.5	0	0	1	0	1
AGLLAE	-22.3	0	0	1	0	1
AGLPDK	-6.9	0	0	1	0	1
AGLVFV	-25.9	1	6	1	1	0
AGQGAK	-21.4	0	0	1	0	1
AGRQGW	-15.6	0	0	1	0	1
AGTGFA	-22.8	0	0	1	0	1
AGTMYY	-25.1	1	6	1	1	0
AGTYGL	-21.4	0	0	1	0	1
AGVNYF	-24.2	1	6	1	1	0
AGWNIP	93.1	0	6	0	0	0
AGYIEA	-24	1	6	1	1	0
AHFQKA	-21.3	0	0	1	0	1
AHTEFT	-22.1	0	0	1	0	1
AIFTVQ	-23.2	1	0	0	0	0
AIGKIV	-25.4	1	6	1	1	0
AIGQAF	-25.5	1	0	0	0	0
AIIGLM	-24.7	1	0	0	0	0
AIKNVN	-22.4	0	0	1	0	1
AINKIQ	-24.2	1	6	1	1	0
AINSCH	-24.8	1	0	0	0	0
AIVELK	-24.5	1	6	1	1	0
AKADKI	-23.1	1	0	0	0	0
AKAKTD	-20.6	0	0	1	0	1
AKDAGR	-15.3	0	0	1	0	1
AKDMWR	-15.7	0	0	1	0	1
AKEKNR	-17	0	0	1	0	1
AKERLE	-15.7	0	0	1	0	1
AKESCG	-21.3	0	0	1	0	1
AKESLE	-19.8	0	0	1	0	1
AKESPP	143.9	0	0	1	0	1
AKHRER	-12.4	0	0	1	0	1
AKKGMK	-19.2	0	0	1	0	1
AKLYKV	-22.1	0	0	1	0	1
AKNLPK	40.8	0	0	1	0	1
AKPFVP	114.5	0	0	1	0	1
AKQTDL	-23.2	1	0	0	0	0
AKRGPG	44.9	0	0	1	0	1
AKRVVR	-15.4	0	0	1	0	1
AKRVVS	-20	0	0	1	0	1
AKSRLQ	-19.1	0	0	1	0	1
AKSTPT	39.3	0	0	1	0	1
AKTAGV	-24.1	1	0	0	0	0
AKTDHG	-21.4	0	0	1	0	1
AKTPPA	43.9	0	0	1	0	1
AKTQGV	-24	1	0	0	0	0
AKVISD	-23.4	1	6	1	1	0
AKVISN	-23.8	1	6	1	1	0
AKVKKL	-23.2	1	0	0	0	0
AKVWEK	-19.7	0	0	1	0	1
AKVWVK	-22.4	0	0	1	0	1
AKYGKT	-20.3	0	0	1	0	1
ALAANA	-24.5	1	0	0	0	0
ALEDLR	-15	0	0	1	0	1
ALEDQD	-16.7	0	0	1	0	1
ALEEYT	-20.5	0	6	0	0	0
ALEKLK	-21.1	0	0	1	0	1
ALENYI	-22	0	6	0	0	0
ALENYL	-21.3	0	6	0	0	0
ALESYL	-22.3	0	6	0	0	0
ALEVPT	40.9	0	0	1	0	1
ALGKQL	-23.4	1	0	0	0	0
ALIGLL	-23.9	1	0	0	0	0
ALIKEQ	-22.9	0	0	1	0	1
ALLAKT	-23.4	1	0	0	0	0
ALLALW	-24.1	1	6	1	1	0
ALLKSK	-23.8	1	0	0	0	0
ALLMGL	-24	1	0	0	0	0
ALLNDR	-17.6	0	0	1	0	1
ALLQDD	-20.9	0	0	1	0	1
ALLSPY	36	0	0	1	0	1
ALLVPD	39.8	0	0	1	0	1
ALLVPE	38.8	0	0	1	0	1
ALMADL	-23.4	1	0	0	0	0
ALMDSN	-20.7	0	0	1	0	1
ALMPSL	-8.5	0	0	1	0	1
ALQADP	92.8	0	0	1	0	1
ALQAVP	90.2	0	0	1	0	1
ALQVSE	-24.8	1	0	0	0	0
ALSIGD	-24.2	1	0	0	0	0
ALSPLP	99	0	0	1	0	1
ALWRFA	-18.7	0	6	0	0	0
ALYLKE	-22	0	0	1	0	1
ALYLVC	-22.4	0	0	1	0	1
AMFCGK	-21.2	0	0	1	0	1
AMLAKT	-22.7	0	0	1	0	1
AMLNDR	-17.5	0	0	1	0	1
AMSRPL	43.9	0	0	1	0	1
ANAGTG	-21.3	0	0	1	0	1
ANATKK	-24.9	1	0	0	0	0
ANATRI	-21.8	0	0	1	0	1
ANERQQ	-15.3	0	0	1	0	1
ANEWGR	-12.1	0	0	1	0	1
ANLLHG	-23	1	0	0	0	0
ANMISE	-23.8	1	0	0	0	0
ANPGGY	10.3	0	0	1	0	1
ANPVYG	8.9	0	0	1	0	1
ANQPVS	-9.2	0	0	1	0	1
ANQPVT	-8.9	0	0	1	0	1
ANRWGR	-8.2	0	0	1	0	1
ANTENE	-22.8	0	0	1	0	1
ANWKNS	-20.8	0	0	1	0	1
ANWMCL	-22.1	0	0	1	0	1
ANWVCL	-23.5	1	0	0	0	0
ANYKNS	-21.5	0	0	1	0	1
ANYLGS	-20.9	0	0	1	0	1
APDCWD	34.3	0	0	1	0	1
APDTIL	29.7	0	0	1	0	1
APGHKM	30.7	0	0	1	0	1
APGHKS	30.1	0	0	1	0	1
APKKEH	31.5	0	0	1	0	1
APKTPP	187.5	0	0	1	0	1
APNHAV	30.2	0	0	1	0	1
APPGQK	53.1	0	0	1	0	1
APPPPP	214.4	0	0	1	0	1
APRSLR	39.8	0	0	1	0	1
APVPMP	141.3	0	0	1	0	1
AQAFVN	-20.6	0	0	1	0	1
AQAIGQ	-25	1	0	0	0	0
AQEAVS	-22.6	0	0	1	0	1
AQFEAS	-22.5	0	0	1	0	1
AQFIIS	-23.1	1	6	1	1	0
AQGGSW	-21.8	0	0	1	0	1
AQGGYP	92	0	0	1	0	1
AQGRGF	-21.6	0	0	1	0	1
AQIAIV	-26.6	1	6	1	1	0
AQIRSQ	-20.6	0	0	1	0	1
AQLIAQ	-25.5	1	6	1	1	0
AQMKSQ	-22.4	0	0	1	0	1
AQQIHH	-24.7	1	0	0	0	0
AQRDGG	-14.7	0	0	1	0	1
AQRGPG	45.2	0	0	1	0	1
AQSGLG	-23.1	1	0	0	0	0
AQSIGQ	-25.4	1	0	0	0	0
ARALEV	-19.8	0	0	1	0	1
ARDQSS	-17	0	0	1	0	1
ARFAVD	-15.4	0	0	1	0	1
ARGNYD	-17.7	0	6	0	0	0
ARHFWQ	-14.9	0	0	1	0	1
ARKGEF	-17.3	0	0	1	0	1
ARKGEY	-17.2	0	0	1	0	1
ARMVSK	-20.6	0	0	1	0	1
ARPAAD	13.9	0	0	1	0	1
ARRGPG	49.5	0	0	1	0	1
ARRRMP	106.8	0	0	1	0	1
ARSLLQ	-19.2	0	0	1	0	1
ARTLKR	-14.5	0	0	1	0	1
ARVEAL	-20	0	0	1	0	1
ARVEAM	-19.2	0	0	1	0	1
ASALGK	-23.3	1	0	0	0	0
ASFLLT	-23.3	1	6	1	1	0
ASGIYY	-26.3	1	6	1	1	0
ASLAKQ	-22.8	0	0	1	0	1
ASLYNY	-25.3	1	0	0	0	0
ASQADL	-22.9	0	0	1	0	1
ASQADV	-23.2	1	0	0	0	0
ASQRSD	-18.6	0	0	1	0	1
ASTPDA	-8.6	0	0	1	0	1
ATCATQ	-23.3	1	0	0	0	0
ATDDVM	-19.6	0	0	1	0	1
ATERTT	-17.9	0	0	1	0	1
ATEVPV	38.9	0	0	1	0	1
ATFSIG	-21.6	0	6	0	0	0
ATKKVD	-21.8	0	0	1	0	1
ATLADE	-22.1	0	0	1	0	1
ATNRNT	-18.4	0	0	1	0	1
ATNYNP	96.1	0	0	1	0	1
ATPRGA	12.2	0	0	1	0	1
ATQRLA	-18.8	0	0	1	0	1
ATRAVE	-18.8	0	0	1	0	1
ATRIPA	43.2	0	0	1	0	1
ATSLHE	-25.2	1	0	0	0	0
ATTTTT	-16.7	0	0	1	0	1
ATVIIE	-27.5	1	6	1	1	0
ATVIVI	-29.5	1	0	0	0	0
ATVYVD	-21.5	0	0	1	0	1
AVACAK	-25.6	1	0	0	0	0
AVAEEI	-24.8	1	0	0	0	0
AVAEPQ	39.8	0	0	1	0	1
AVAIAT	-27.1	1	0	0	0	0
AVAVVK	-27	1	0	0	0	0
AVDEHN	-20.9	0	0	1	0	1
AVDKYL	-23.7	1	6	1	1	0
AVDPEK	-4.7	0	0	1	0	1
AVDRTA	-17.9	0	0	1	0	1
AVEIEE	-21.2	0	0	1	0	1
AVIQHF	-26.5	1	0	0	0	0
AVKLSH	-23.7	1	0	0	0	0
AVLFLT	-19.3	0	6	0	0	0
AVLHIH	-25.8	1	0	0	0	0
AVLVIS	-28.3	1	6	1	1	0
AVNACH	-24.6	1	0	0	0	0
AVNNCI	-24.3	1	0	0	0	0
AVPPRP	126.7	0	0	1	0	1
AVQAAC	-24.6	1	0	0	0	0
AVRGSP	96.1	0	0	1	0	1
AVRSLG	-18.4	0	0	1	0	1
AVTPEE	-7	0	0	1	0	1
AVTPSD	-7.7	0	0	1	0	1
AVVARS	-20.5	0	0	1	0	1
AVVGGL	-23.4	1	0	0	0	0
AVVKKG	-24.1	1	0	0	0	0
AVVRTP	93.7	0	0	1	0	1
AWAAKV	-23.5	1	0	0	0	0
AWFPLD	-5.5	0	0	1	0	1
AWVAWK	-21.5	0	6	0	0	0
AWVAWR	-17.1	0	6	0	0	0
AYFETE	-20	0	0	1	0	1
AYKPAP	101.4	0	0	1	0	1
AYRDMR	-12.1	0	0	1	0	1
AYSDLS	-22.4	0	0	1	0	1
AYSDMK	-22.1	0	0	1	0	1
AYSDMR	-18.1	0	0	1	0	1
AYVARD	-17.9	0	0	1	0	1
AYYQRG	-18.9	0	0	1	0	1
CAEVYG	-24	1	6	1	1	0
CAKRVV	-20.2	0	0	1	0	1
CATQRL	-19.5	0	0	1	0	1
CCEALC	-21.9	0	0	1	0	1
CCHKPC	38.1	0	0	1	0	1
CCHNTC	-25.4	1	0	0	0	0
CCHRPC	42.2	0	0	1	0	1
CCTSIC	-24.6	1	0	0	0	0
CDCNVD	-20.5	0	0	1	0	1
CEALCL	-23.5	1	0	0	0	0
CELART	-18.5	0	0	1	0	1
CENIVA	-24.5	1	0	0	0	0
CESHLH	-24.4	1	0	0	0	0
CETHLH	-23.5	1	0	0	0	0
CFAVRS	-20.1	0	0	1	0	1
CFGGRM	-16.5	0	0	1	0	1
CFILDL	-23.2	1	0	0	0	0
CFIQFE	-23.4	1	0	0	0	0
CFLILG	-23.8	1	6	1	1	0
CFRRDS	-12.7	0	0	1	0	1
CFVLKH	-24.2	1	0	0	0	0
CGDRGF	-17.5	0	0	1	0	1
CGDRSM	-16.8	0	0	1	0	1
CGERGF	-17.9	0	0	1	0	1
CGGNRN	-15.1	0	0	1	0	1
CGIDKF	-22	0	0	1	0	1
CGIDRF	-18.8	0	0	1	0	1
CGKLNM	-23.2	1	0	0	0	0
CGLVPV	37.9	0	0	1	0	1
CGSHLV	-23.2	1	0	0	0	0
CGSKDN	-21.2	0	0	1	0	1
CGSLGN	-22	0	0	1	0	1
CGSNLV	-23.7	1	0	0	0	0
CHKPCN	-6.1	0	0	1	0	1
CHNTCS	-23.4	1	0	0	0	0
CHRPCN	-1.4	0	0	1	0	1
CHTAVD	-21.5	0	0	1	0	1
CHTSSL	-23.4	1	0	0	0	0
CHVFES	-20.7	0	0	1	0	1
CHVFRC	-17.5	0	0	1	0	1
CIGTKE	-22.5	0	0	1	0	1
CIRQLS	-19.3	0	0	1	0	1
CITQYQ	-26.3	1	0	0	0	0
CKEKLV	-22.8	0	0	1	0	1
CKFLHQ	-22.3	0	0	1	0	1
CKKGRK	-15.6	0	0	1	0	1
CKKRPK	46.4	0	0	1	0	1
CLAGLV	-23.7	1	0	0	0	0
CLAKWE	-22.4	0	0	1	0	1
CLRRDS	-14.3	0	0	1	0	1
CLTICE	-25.2	1	0	0	0	0
CLVGEF	-23.8	1	0	0	0	0
CNDGKT	-20.1	0	0	1	0	1
CNIFDL	-19.4	0	0	1	0	1
CNSFRY	-17.7	0	0	1	0	1
CNTATC	-23.8	1	0	0	0	0
CPGYNA	30.1	0	0	1	0	1
CPLAEE	29.4	0	0	1	0	1
CPLMVK	25.9	0	0	1	0	1
CPPVTT	48.4	0	0	1	0	1
CPSGCR	31.5	0	0	1	0	1
CPWYDG	31.7	0	0	1	0	1
CPWYTG	30.5	0	0	1	0	1
CQAANL	-24.4	1	0	0	0	0
CQEVYP	91.4	0	6	0	0	0
CRLIHD	-18.2	0	0	1	0	1
CRMKGL	-17.9	0	0	1	0	1
CRPYLV	15.2	0	0	1	0	1
CRVKHV	-20	0	0	1	0	1
CRVRFL	-15.4	0	0	1	0	1
CRVRHL	-14.9	0	0	1	0	1
CRYGAA	-17.7	0	0	1	0	1
CSDEDW	-19.6	0	0	1	0	1
CSLVLG	-24.1	1	0	0	0	0
CSLYQL	-22.9	0	0	1	0	1
CSNKTG	-23.4	1	0	0	0	0
CSNLST	-23.6	1	0	0	0	0
CTLRFE	-19.1	0	0	1	0	1
CTSICS	-27.6	1	0	0	0	0
CTSWES	-22.2	0	0	1	0	1
CVLGKL	-23.8	1	0	0	0	0
CVMHVH	-25.1	1	0	0	0	0
CVNITI	-28.6	1	0	0	0	0
CVNITV	-28	1	6	1	1	0
CYVSGF	-23.8	1	0	0	0	0
CYVSQF	-25.5	1	0	0	0	0
DAAKRG	-16.1	0	0	1	0	1
DAAQRG	-16	0	0	1	0	1
DAARRG	-11.6	0	0	1	0	1
DAAVTP	91.8	0	0	1	0	1
DADLYL	-20.1	0	0	1	0	1
DAEFRH	-13.3	0	0	1	0	1
DAGKST	-20.2	0	0	1	0	1
DAGRQG	-15	0	0	1	0	1
DAKSTP	93.7	0	0	1	0	1
DALIKE	-22	0	0	1	0	1
DALLVP	91.9	0	0	1	0	1
DALMAD	-19.7	0	0	1	0	1
DALMPD	42.5	0	0	1	0	1
DALMPS	40.4	0	0	1	0	1
DALYLV	-19.4	0	6	0	0	0
DAPGHK	11.1	0	0	1	0	1
DAPSQL	11.4	0	0	1	0	1
DAQLIA	-22.5	0	6	0	0	0
DARPAA	-1.9	0	0	1	0	1
DAVDKY	-21.7	0	0	1	0	1
DAVRGS	-16.4	0	0	1	0	1
DAVTLD	-20.7	0	0	1	0	1
DCFILD	-20.6	0	0	1	0	1
DCNVDW	-21.7	0	0	1	0	1
DCVNIT	-23.1	1	6	1	1	0
DDDDDD	-7.3	0	0	1	0	1
DDEDDD	-7.9	0	0	1	0	1
DDGSGK	-16.8	0	0	1	0	1
DDITQA	-20.6	0	0	1	0	1
DDKKAK	-18.2	0	0	1	0	1
DDLPPP	153.8	0	0	1	0	1
DDLQPW	44.8	0	0	1	0	1
DDPTVN	12.2	0	0	1	0	1
DDSDVW	-18.2	0	0	1	0	1
DDSLFF	-20.5	0	6	0	0	0
DDVLAN	-18.4	0	0	1	0	1
DDVMLL	-20.4	0	0	1	0	1
DEAAGH	-19.2	0	0	1	0	1
DECFFF	-18.1	0	0	1	0	1
DEDDDD	-8.4	0	0	1	0	1
DEDDED	-8.1	0	0	1	0	1
DEEEEE	-11.2	0	0	1	0	1
DEENFE	-15	0	0	1	0	1
DEEVVK	-20.7	0	0	1	0	1
DEGKTI	-20.9	0	0	1	0	1
DEHNKK	-19.4	0	0	1	0	1
DELLQK	-19.8	0	0	1	0	1
DENEHA	-19.1	0	0	1	0	1
DERYAQ	-14.1	0	0	1	0	1
DESGAA	-20.3	0	0	1	0	1
DESSVT	-21.3	0	0	1	0	1
DEVDEE	-14.2	0	0	1	0	1
DEVDEL	-15.9	0	0	1	0	1
DEVSAS	-20.6	0	0	1	0	1
DEYACR	-16.1	0	0	1	0	1
DFATVY	-22.2	0	0	1	0	1
DFAYVA	-19.8	0	0	1	0	1
DFKDRV	-14.9	0	0	1	0	1
DFKNLL	-19.4	0	0	1	0	1
DFLAEG	-18.9	0	0	1	0	1
DFLPPP	152.2	0	0	1	0	1
DFTNRI	-17.3	0	0	1	0	1
DGGALG	-18.4	0	0	1	0	1
DGIIFA	-23.6	1	6	1	1	0
DGIVDQ	-20.9	0	0	1	0	1
DGKKSW	-20.4	0	0	1	0	1
DGKTIE	-20.5	0	0	1	0	1
DGKTKI	-21.4	0	0	1	0	1
DGKTPG	42.2	0	0	1	0	1
DGKTPR	46.9	0	0	1	0	1
DGLDIL	-20.1	0	0	1	0	1
DGNAGL	-19.7	0	0	1	0	1
DGSLNF	-23.7	1	0	0	0	0
DGSTDY	-20.9	0	0	1	0	1
DGTGSD	-18.8	0	0	1	0	1
DGVHQV	-21	0	0	1	0	1
DGYRGI	-16.5	0	0	1	0	1
DHAGTY	-21.1	0	0	1	0	1
DHENVV	-19	0	0	1	0	1
DHGAEI	-18	0	0	1	0	1
DHGQEA	-16.6	0	0	1	0	1
DHNVVT	-21.9	0	0	1	0	1
DHSHTP	94.9	0	0	1	0	1
DHVSII	-24.2	1	6	1	1	0
DIDIKI	-23.4	1	0	0	0	0
DIDQMF	-20.9	0	0	1	0	1
DIEVDL	-20.2	0	0	1	0	1
DIGNIV	-22.2	0	6	0	0	0
DIKIME	-22.3	0	0	1	0	1
DIKIRS	-19.4	0	0	1	0	1
DILSGK	-21.8	0	0	1	0	1
DILTYT	-23.1	1	6	1	1	0
DIQDQV	-19.7	0	0	1	0	1
DISEAE	-21.4	0	0	1	0	1
DKCKFL	-21.9	0	0	1	0	1
DKDQAL	-18.4	0	0	1	0	1
DKEQAL	-19	0	0	1	0	1
DKEQAQ	-19.5	0	0	1	0	1
DKFRGV	-16.4	0	0	1	0	1
DKGKTV	-21.2	0	0	1	0	1
DKIKLA	-22.2	0	0	1	0	1
DKKAVI	-22.5	0	0	1	0	1
DKLHSL	-22.9	0	0	1	0	1
DKMPLE	-5.6	0	0	1	0	1
DKRTVE	-17	0	0	1	0	1
DKYFHA	-19.8	0	0	1	0	1
DKYKDM	-20.4	0	0	1	0	1
DKYLET	-20.6	0	0	1	0	1
DLAFEK	-17.9	0	0	1	0	1
DLARFA	-18.9	0	0	1	0	1
DLATDD	-17.8	0	0	1	0	1
DLAVLV	-23.8	1	0	0	0	0
DLDALM	-18.1	0	0	1	0	1
DLEEVK	-19.2	0	0	1	0	1
DLFDRA	-16.4	0	0	1	0	1
DLFIST	-24.8	1	6	1	1	0
DLIDGI	-20.5	0	0	1	0	1
DLKISE	-22.9	0	0	1	0	1
DLKNVK	-20.5	0	0	1	0	1
DLLDDT	-17.2	0	0	1	0	1
DLLDRA	-15.3	0	0	1	0	1
DLLFKD	-17.6	0	0	1	0	1
DLLKNG	-22	0	0	1	0	1
DLLNLV	-20.3	0	6	0	0	0
DLLTQS	-21.7	0	0	1	0	1
DLMDFK	-19.3	0	0	1	0	1
DLNESL	-21.8	0	0	1	0	1
DLPPPP	174.5	0	0	1	0	1
DLQITN	-22.7	0	6	0	0	0
DLQNYC	-21.1	0	6	0	0	0
DLQPWH	-6.5	0	0	1	0	1
DLRQGL	-16.3	0	0	1	0	1
DLSAHQ	-23.5	1	0	0	0	0
DLSFSK	-20.7	0	0	1	0	1
DLSGKV	-20.8	0	0	1	0	1
DLSKVT	-23.3	1	0	0	0	0
DLSNVQ	-21.6	0	0	1	0	1
DLVADI	-22.1	0	0	1	0	1
DMFGGK	-18.9	0	0	1	0	1
DMGTVV	-22.4	0	0	1	0	1
DMIADS	-20.7	0	0	1	0	1
DMKEAN	-18.6	0	0	1	0	1
DMKRLE	-14.9	0	0	1	0	1
DMREAN	-14.8	0	0	1	0	1
DMVDSP	94.4	0	0	1	0	1
DMWRAY	-18.3	0	0	1	0	1
DNALED	-16.3	0	0	1	0	1
DNIKHV	-22.4	0	0	1	0	1
DNITHV	-22.8	0	0	1	0	1
DNLEKE	-18.8	0	0	1	0	1
DNLFEK	-17.1	0	0	1	0	1
DNTECL	-22.5	0	0	1	0	1
DNYLKL	-21.1	0	0	1	0	1
DPEKAA	33.1	0	0	1	0	1
DPKKAA	32	0	0	1	0	1
DPMLTP	135.8	0	0	1	0	1
DPNHFR	38.1	0	0	1	0	1
DPPRPR	115.6	0	0	1	0	1
DPQGIR	36.9	0	0	1	0	1
DPSGTK	31.7	0	0	1	0	1
DPTGTK	31.7	0	0	1	0	1
DPTVNW	31.9	0	0	1	0	1
DQAANE	-20.1	0	0	1	0	1
DQCCTS	-21.6	0	0	1	0	1
DQDLDA	-16.6	0	0	1	0	1
DQEANR	-16.1	0	0	1	0	1
DQEGDT	-15.3	0	0	1	0	1
DQFANE	-20.1	0	0	1	0	1
DQGTTI	-19.2	0	0	1	0	1
DQSTDY	-22	0	0	1	0	1
DQVCIA	-24	1	6	1	1	0
DQVFVW	-20.1	0	0	1	0	1
DQYSNQ	-21.2	0	0	1	0	1
DRAVKL	-17.8	0	0	1	0	1
DRFRGV	-11.7	0	0	1	0	1
DRGFFY	-16	0	6	0	0	0
DRGLTT	-15.5	0	0	1	0	1
DRIGAQ	-15.9	0	0	1	0	1
DRQHTL	-17.2	0	0	1	0	1
DRQLRL	-12.9	0	0	1	0	1
DRRRIA	-8.5	0	0	1	0	1
DRRRLA	-5.9	0	0	1	0	1
DRSALL	-18.4	0	0	1	0	1
DRSGYS	-17.7	0	0	1	0	1
DRSMNL	-18.7	0	0	1	0	1
DRTAGW	-16.8	0	0	1	0	1
DRVKDF	-17.8	0	0	1	0	1
DRVQSK	-18.4	0	0	1	0	1
DRYYRE	-10.6	0	0	1	0	1
DSADAE	-18.6	0	0	1	0	1
DSAPDC	-4.3	0	0	1	0	1
DSAVTP	91.6	0	0	1	0	1
DSDVWW	-20.7	0	0	1	0	1
DSFLKV	-22.7	0	0	1	0	1
DSGRDY	-15.5	0	0	1	0	1
DSGYEV	-17.7	0	0	1	0	1
DSHFPP	148.6	0	0	1	0	1
DSHKID	-19.1	0	0	1	0	1
DSKADQ	-19.8	0	0	1	0	1
DSNLPR	46.6	0	0	1	0	1
DSPQLA	10.5	0	0	1	0	1
DSRADQ	-15.2	0	0	1	0	1
DSVPAN	-5.9	0	0	1	0	1
DSYIIL	-21.8	0	6	0	0	0
DTDAGL	-18.2	0	0	1	0	1
DTILWK	-22.8	0	0	1	0	1
DTNKEE	-19.9	0	0	1	0	1
DTPSLE	10.9	0	0	1	0	1
DTSPRH	-2.2	0	0	1	0	1
DTVIIE	-25.3	1	6	1	1	0
DTWDQV	-18.5	0	0	1	0	1
DVAFVK	-21.1	0	0	1	0	1
DVFILD	-22	0	0	1	0	1
DVGILV	-23.7	1	6	1	1	0
DVGSNK	-21.3	0	0	1	0	1
DVKIME	-22.3	0	0	1	0	1
DVLANM	-23.1	1	0	0	0	0
DVLDNL	-20.7	0	0	1	0	1
DVMLLD	-20.6	0	0	1	0	1
DVRMVA	-18.6	0	0	1	0	1
DVWWGG	-17	0	0	1	0	1
DWCLYE	-20.8	0	0	1	0	1
DWPFCS	14.8	0	0	1	0	1
DWSFYI	-17.4	0	6	0	0	0
DWSFYL	-17.1	0	6	0	0	0
DWVCLA	-20.9	0	0	1	0	1
DYADGS	-18	0	0	1	0	1
DYEDRY	-15.5	0	0	1	0	1
DYGIFQ	-23.9	1	6	1	1	0
DYGILQ	-20.8	0	0	1	0	1
DYGMLL	-20.5	0	0	1	0	1
DYPQLG	11.9	0	0	1	0	1
DYQRLL	-16.5	0	0	1	0	1
EAAGHV	-22.3	0	0	1	0	1
EAANER	-14.6	0	0	1	0	1
EAAQGA	-20.8	0	0	1	0	1
EAEQRT	-15.8	0	0	1	0	1
EAERQA	-15	0	0	1	0	1
EAGAAL	-20.2	0	0	1	0	1
EAGIGD	-18.3	0	0	1	0	1
EAGQGA	-18.7	0	0	1	0	1
EAIKNV	-24.1	1	0	0	0	0
EAKDAG	-18.9	0	0	1	0	1
EAKEKN	-19.2	0	0	1	0	1
EAKHRE	-15.9	0	0	1	0	1
EAKVKK	-22.3	0	0	1	0	1
EAKVWE	-20.8	0	0	1	0	1
EAKVWV	-22.3	0	0	1	0	1
EALAAN	-20.5	0	0	1	0	1
EALCLL	-21.2	0	0	1	0	1
EALLND	-19.5	0	0	1	0	1
EALYLV	-19.7	0	6	0	0	0
EAMLND	-19.4	0	0	1	0	1
EANQPV	42.6	0	0	1	0	1
EANWKN	-17.1	0	0	1	0	1
EANYKG	-18.9	0	0	1	0	1
EANYKN	-18	0	0	1	0	1
EAPDTI	10.9	0	0	1	0	1
EAQIAI	-24.5	1	0	0	0	0
EASALG	-22.5	0	0	1	0	1
EATERT	-16.7	0	0	1	0	1
EAVQAA	-22.4	0	0	1	0	1
ECFFFE	-18.4	0	6	0	0	0
ECKEKL	-20.8	0	0	1	0	1
ECRVRF	-14.8	0	0	1	0	1
EDAQLI	-20.3	0	0	1	0	1
EDDSDV	-14.9	0	0	1	0	1
EDEAAG	-15.9	0	0	1	0	1
EDEEDD	-9.2	0	0	1	0	1
EDEEED	-8.7	0	0	1	0	1
EDEENF	-17.4	0	0	1	0	1
EDEVDE	-14.1	0	0	1	0	1
EDGKKS	-17.4	0	0	1	0	1
EDHAGT	-19	0	0	1	0	1
EDHENV	-18.9	0	0	1	0	1
EDIDQM	-16.8	0	0	1	0	1
EDKEQA	-17.3	0	0	1	0	1
EDKMPL	44.1	0	0	1	0	1
EDLAPG	42.6	0	0	1	0	1
EDLIDG	-18	0	0	1	0	1
EDLLNL	-19.4	0	0	1	0	1
EDLRLD	-12.7	0	0	1	0	1
EDLRQG	-13.5	0	0	1	0	1
EDQDLD	-12.7	0	0	1	0	1
EDRYYR	-8.3	0	0	1	0	1
EDSKAD	-18.9	0	0	1	0	1
EDSRAD	-15	0	0	1	0	1
EDVGSN	-18.8	0	0	1	0	1
EEAERQ	-14.7	0	0	1	0	1
EEAGIG	-19.4	0	0	1	0	1
EEAIKN	-19.7	0	0	1	0	1
EEATER	-14.6	0	0	1	0	1
EECKEK	-20.4	0	0	1	0	1
EECLFL	-21	0	0	1	0	1
EEDDSD	-12.2	0	0	1	0	1
EEDEEE	-11	0	0	1	0	1
EEDLAP	97.4	0	0	1	0	1
EEEDEE	-9.9	0	0	1	0	1
EEEEAD	-12.9	0	0	1	0	1
EEEEDE	-11.5	0	0	1	0	1
EEEEEA	-12.9	0	0	1	0	1
EEEEED	-9.8	0	0	1	0	1
EEEEEE	-10.9	0	0	1	0	1
EEEEER	-10.2	0	0	1	0	1
EEEEEV	-13.6	0	0	1	0	1
EEEEIL	-17.2	0	0	1	0	1
EEEILP	95.8	0	0	1	0	1
EEIQDE	-18.3	0	0	1	0	1
EEISEV	-19.8	0	0	1	0	1
EELRTL	-19.5	0	0	1	0	1
EENCAE	-18.6	0	0	1	0	1
EENFEE	-15.1	0	0	1	0	1
EEPYEE	15.9	0	0	1	0	1
EERDKG	-14.6	0	0	1	0	1
EERHLA	-14.4	0	0	1	0	1
EERHLS	-14.3	0	0	1	0	1
EERMNQ	-15.6	0	0	1	0	1
EERNDG	-14.4	0	0	1	0	1
EESFCG	-19.9	0	0	1	0	1
EEVVKD	-20.6	0	0	1	0	1
EEVVRE	-18.2	0	0	1	0	1
EEVVRV	-20	0	0	1	0	1
EFCRYG	-17.9	0	6	0	0	0
EFDERY	-17	0	0	1	0	1
EFETGF	-18.6	0	0	1	0	1
EFLAEG	-18.7	0	0	1	0	1
EFQKLL	-21.3	0	0	1	0	1
EFRHDS	-16.4	0	0	1	0	1
EFSLDD	-18.8	0	0	1	0	1
EFTPTE	-5.7	0	0	1	0	1
EFVCCP	92.1	0	0	1	0	1
EFVPSF	-9.8	0	0	1	0	1
EFVSDA	-20.5	0	0	1	0	1
EFWDNL	-18.1	0	0	1	0	1
EGALYL	-21.3	0	6	0	0	0
EGARQK	-15.6	0	0	1	0	1
EGDTDA	-16.5	0	0	1	0	1
EGGGVR	-15.3	0	0	1	0	1
EGILQY	-22.8	0	0	1	0	1
EGKIES	-19.8	0	0	1	0	1
EGKTIA	-21.3	0	0	1	0	1
EGLGVA	-21.4	0	0	1	0	1
EGMEKI	-20.2	0	0	1	0	1
EGPDSA	11.8	0	0	1	0	1
EGTAGD	-18.4	0	0	1	0	1
EGVLYV	-22.8	0	6	0	0	0
EHAHFQ	-20.2	0	0	1	0	1
EHALLA	-20.9	0	0	1	0	1
EHAMLA	-20.6	0	0	1	0	1
EHKSII	-21.6	0	0	1	0	1
EHNKKE	-19.4	0	0	1	0	1
EHSDLS	-19.5	0	0	1	0	1
EHVNVV	-23.1	1	0	0	0	0
EHVRMV	-18	0	0	1	0	1
EIDLLK	-19.6	0	0	1	0	1
EIEEQN	-18.3	0	0	1	0	1
EIENGV	-19.2	0	0	1	0	1
EIGYPA	44.3	0	0	1	0	1
EILGYL	-22.5	0	6	0	0	0
EILKNL	-23.7	1	0	0	0	0
EIQDEV	-18.3	0	0	1	0	1
EISEVK	-23.4	1	0	0	0	0
EIVYKS	-19.8	0	0	1	0	1
EIYPEL	-5.6	0	0	1	0	1
EKAAQM	-21.4	0	0	1	0	1
EKDEYA	-18.3	0	0	1	0	1
EKGGQT	-18.7	0	0	1	0	1
EKGTNR	-16.7	0	0	1	0	1
EKLDFK	-19	0	0	1	0	1
EKLKEA	-19.6	0	0	1	0	1
EKLMKA	-21.4	0	0	1	0	1
EKLSPL	38.3	0	0	1	0	1
EKLVPF	40.5	0	0	1	0	1
EKNLYL	-22.1	0	6	0	0	0
EKNRET	-15.2	0	0	1	0	1
EKRKCN	-16.7	0	0	1	0	1
EKRRYT	-11.3	0	0	1	0	1
EKTHCD	-20.5	0	0	1	0	1
EKVESL	-22.9	0	0	1	0	1
EKYERE	-16.4	0	0	1	0	1
ELARFA	-18.7	0	0	1	0	1
ELARTL	-19	0	0	1	0	1
ELEGAL	-18.3	0	0	1	0	1
ELGGGP	96.4	0	0	1	0	1
ELHGLT	-19.7	0	0	1	0	1
ELKSIL	-22.2	0	0	1	0	1
ELLGCE	-20.9	0	0	1	0	1
ELLIYK	-24.7	1	6	1	1	0
ELLKNG	-21.9	0	0	1	0	1
ELLPVN	-6.6	0	0	1	0	1
ELLQKE	-21.6	0	0	1	0	1
ELQEFK	-21.1	0	0	1	0	1
ELQEKL	-20.7	0	0	1	0	1
ELQIER	-17.2	0	0	1	0	1
ELQITN	-23.4	1	6	1	1	0
ELYKEI	-21.9	0	0	1	0	1
EMDLLT	-17.6	0	0	1	0	1
EMFNEF	-19.4	0	0	1	0	1
EMIGGA	-20.7	0	0	1	0	1
EMMVKR	-18	0	0	1	0	1
EMSDLS	-20.2	0	0	1	0	1
EMVLEM	-20.4	0	0	1	0	1
ENAKAK	-21.2	0	0	1	0	1
ENEHAH	-18.1	0	0	1	0	1
ENEVEP	97.5	0	0	1	0	1
ENFEEA	-17.5	0	0	1	0	1
ENFTET	-18.2	0	0	1	0	1
ENGKPN	45.5	0	0	1	0	1
ENGVVW	-22.4	0	0	1	0	1
ENIVAQ	-22.8	0	0	1	0	1
ENLKHQ	-19	0	0	1	0	1
ENMNRY	-17.1	0	0	1	0	1
ENMYRY	-16.3	0	0	1	0	1
ENPTYK	11.2	0	0	1	0	1
ENTLIC	-21.9	0	6	0	0	0
ENYITA	-22.2	0	0	1	0	1
EPDPSG	41.2	0	0	1	0	1
EPDPTG	41.2	0	0	1	0	1
EPEPEP	149.2	0	0	1	0	1
EPGSAG	32.2	0	0	1	0	1
EPKKVA	30.5	0	0	1	0	1
EPKPEP	147.2	0	0	1	0	1
EPNTGS	32	0	0	1	0	1
EPPKSG	52	0	0	1	0	1
EPQIAM	30.6	0	0	1	0	1
EPQVAM	30.6	0	0	1	0	1
EPRISY	34.1	0	0	1	0	1
EPRQEF	35.2	0	0	1	0	1
EPVDAR	36.6	0	0	1	0	1
EPYEEA	35	0	0	1	0	1
EPYFGY	34	0	0	1	0	1
EQALQV	-22.3	0	0	1	0	1
EQAQQI	-22.8	0	0	1	0	1
EQCCHK	-23.6	1	0	0	0	0
EQCCHN	-22.5	0	0	1	0	1
EQCCHR	-19.5	0	0	1	0	1
EQCCTS	-22	0	0	1	0	1
EQEAAN	-17.7	0	0	1	0	1
EQEDEV	-14.4	0	0	1	0	1
EQKDRQ	-14.5	0	0	1	0	1
EQLGPV	40.5	0	0	1	0	1
EQMCIT	-22.1	0	0	1	0	1
EQNKRL	-17.9	0	0	1	0	1
EQNYSD	-18.9	0	0	1	0	1
EQRTIQ	-18.1	0	6	0	0	0
EQSDLS	-20.8	0	0	1	0	1
EQVVAG	-23.6	1	0	0	0	0
ERCELA	-18.5	0	0	1	0	1
ERDKGK	-12.7	0	0	1	0	1
EREAKD	-12.8	0	0	1	0	1
EREAKE	-13.6	0	0	1	0	1
ERFFED	-10.3	0	0	1	0	1
ERGFFY	-16.2	0	0	1	0	1
ERGGVR	-11.5	0	0	1	0	1
ERHLSK	-17.6	0	0	1	0	1
ERIEKV	-19	0	0	1	0	1
ERLEAK	-17.3	0	0	1	0	1
ERMDMC	-15.6	0	0	1	0	1
ERMNQS	-15.6	0	0	1	0	1
ERMSQV	-17.7	0	0	1	0	1
ERNDGK	-15.3	0	0	1	0	1
ERQAKN	-15.1	0	0	1	0	1
ERQQLV	-17.1	0	0	1	0	1
ERTTSI	-18.8	0	0	1	0	1
ERVVEQ	-17.1	0	0	1	0	1
ERYAQG	-16.2	0	0	1	0	1
ERYEEC	-14.8	0	0	1	0	1
ESCGDR	-16.3	0	0	1	0	1
ESDVRM	-18.3	0	0	1	0	1
ESGAAA	-20.1	0	0	1	0	1
ESGELH	-19.5	0	0	1	0	1
ESGWGS	-16.6	0	0	1	0	1
ESHLHW	-21.7	0	0	1	0	1
ESHPDN	-4.1	0	0	1	0	1
ESLEQE	-18.5	0	0	1	0	1
ESLKSF	-24.8	1	0	0	0	0
ESLNAL	-21.7	0	0	1	0	1
ESNFNT	-18	0	0	1	0	1
ESNYNT	-20.6	0	0	1	0	1
ESQAYY	-23.3	1	6	1	1	0
ESQYIK	-21.2	0	6	0	0	0
ESSSGI	-23.1	1	0	0	0	0
ESSVTC	-23.7	1	0	0	0	0
ESSYNT	-21.4	0	0	1	0	1
ESVEEV	-20.1	0	0	1	0	1
ETDIKI	-23.1	1	0	0	0	0
ETDVKI	-22.9	0	0	1	0	1
ETEKRR	-12.4	0	0	1	0	1
ETGFEK	-17	0	0	1	0	1
ETGPCR	-0.7	0	0	1	0	1
ETHKLT	-21	0	0	1	0	1
ETHLAR	-18.3	0	0	1	0	1
ETHLHW	-21	0	0	1	0	1
ETHMAR	-18.3	0	0	1	0	1
ETKTTV	-21.3	0	0	1	0	1
ETPGDE	12.7	0	0	1	0	1
ETQPPS	48.2	0	0	1	0	1
ETSDAK	-21.3	0	0	1	0	1
ETVIIE	-25.2	1	6	1	1	0
ETWFFG	-18.5	0	6	0	0	0
ETWYLS	-17.8	0	6	0	0	0
EVDAAV	-20.5	0	0	1	0	1
EVDEEV	-16.9	0	0	1	0	1
EVDELL	-18.4	0	0	1	0	1
EVDIDI	-21.4	0	0	1	0	1
EVDLFI	-21.3	0	0	1	0	1
EVDLLK	-19.7	0	0	1	0	1
EVDPML	-4	0	0	1	0	1
EVEPVD	-2.6	0	0	1	0	1
EVGKAY	-23	1	0	0	0	0
EVGRAY	-18.5	0	0	1	0	1
EVHHQK	-22.5	0	0	1	0	1
EVISDA	-22.4	0	0	1	0	1
EVKMDA	-21.3	0	0	1	0	1
EVKSEK	-20.4	0	0	1	0	1
EVPPWT	20.2	0	0	1	0	1
EVPTDG	9.2	0	0	1	0	1
EVQGHE	-21.6	0	0	1	0	1
EVSASL	-25.8	1	0	0	0	0
EVVKDM	-22.6	0	0	1	0	1
EVVRVP	94.3	0	0	1	0	1
EVYGGG	-20.2	0	0	1	0	1
EVYPEL	-5.8	0	0	1	0	1
EWEEAE	-14.5	0	0	1	0	1
EWGRSG	-15.1	0	0	1	0	1
EYACRV	-18.2	0	0	1	0	1
EYDYRG	-14.8	0	0	1	0	1
EYETGF	-19.1	0	0	1	0	1
EYLKIA	-23.4	1	6	1	1	0
EYSLYI	-24.3	1	6	1	1	0
EYSNFS	-21.4	0	6	0	0	0
EYVCCP	91.8	0	0	1	0	1
FAANYL	-22.8	0	6	0	0	0
FAEDVG	-18.1	0	0	1	0	1
FAELAH	-20.6	0	0	1	0	1
FAFYNL	-20.6	0	6	0	0	0
FAKKGM	-19.3	0	0	1	0	1
FANEWG	-19	0	6	0	0	0
FAQTDL	-21.5	0	0	1	0	1
FATVYV	-24.4	1	6	1	1	0
FAVAEP	93.9	0	0	1	0	1
FAVDEH	-19.2	0	0	1	0	1
FAVRSL	-18.8	0	0	1	0	1
FAYVAR	-19.6	0	0	1	0	1
FCFLIL	-21.2	0	6	0	0	0
FCGKLN	-19.7	0	0	1	0	1
FCRYGA	-14.6	0	0	1	0	1
FCSLVL	-24.4	1	0	0	0	0
FDERYA	-13.3	0	0	1	0	1
FDLQNY	-21.8	0	0	1	0	1
FDRAVK	-16.2	0	0	1	0	1
FEAQIA	-21.8	0	6	0	0	0
FEDHEN	-15.2	0	0	1	0	1
FEEAIK	-20	0	0	1	0	1
FEETWA	-18	0	0	1	0	1
FEHVRM	-17.4	0	0	1	0	1
FEKGGQ	-17.2	0	0	1	0	1
FEKTHC	-19.1	0	0	1	0	1
FELLGC	-20.3	0	0	1	0	1
FEQMQN	-18.5	0	0	1	0	1
FERCEL	-17.3	0	0	1	0	1
FESLKS	-20.4	0	0	1	0	1
FESNFN	-19.6	0	6	0	0	0
FETEKR	-16.4	0	0	1	0	1
FETGFE	-19.2	0	0	1	0	1
FFAEDV	-20	0	0	1	0	1
FFEDHE	-17.1	0	0	1	0	1
FFEQMQ	-20.8	0	0	1	0	1
FFKNWR	-13.3	0	0	1	0	1
FFSASC	-22.5	0	6	0	0	0
FFSQSC	-22.3	0	0	1	0	1
FFTGDA	-20.3	0	0	1	0	1
FFWRFM	-8.3	0	6	0	0	0
FFYNPK	46	0	0	1	0	1
FFYSPK	42.4	0	0	1	0	1
FFYTPK	43.7	0	0	1	0	1
FGCCEA	-21.6	0	0	1	0	1
FGELFE	-18.4	0	0	1	0	1
FGGKDH	-18.9	0	0	1	0	1
FGGRMD	-14.5	0	0	1	0	1
FGNDYE	-19	0	0	1	0	1
FGSDYE	-19.5	0	0	1	0	1
FGVDSV	-20.4	0	0	1	0	1
FGYSGA	-19.8	0	0	1	0	1
FHARGN	-14.7	0	0	1	0	1
FHFLLS	-21.4	0	6	0	0	0
FHLTKS	-21	0	0	1	0	1
FHPPDI	19.8	0	0	1	0	1
FHPPHI	19.4	0	0	1	0	1
FHPPQI	20.6	0	0	1	0	1
FHPSDI	11.7	0	0	1	0	1
FIGHVD	-21.6	0	0	1	0	1
FIHPES	-6.4	0	0	1	0	1
FILDLG	-20.1	0	0	1	0	1
FIQFEN	-17.9	0	6	0	0	0
FISTQR	-20.6	0	0	1	0	1
FIYGGC	-20.7	0	0	1	0	1
FKDLNE	-19.8	0	0	1	0	1
FKDRVQ	-15.1	0	0	1	0	1
FKELQE	-19.5	0	0	1	0	1
FKNLLD	-19.4	0	0	1	0	1
FKNPQN	-5.7	0	0	1	0	1
FKNWRD	-11.6	0	0	1	0	1
FKVAYS	-22.6	0	6	0	0	0
FLAEGG	-20	0	0	1	0	1
FLGYFK	-21.8	0	6	0	0	0
FLHQER	-18	0	0	1	0	1
FLILGV	-23.7	1	0	0	0	0
FLKEAG	-20.3	0	0	1	0	1
FLKKVG	-21.9	0	0	1	0	1
FLKVLR	-17	0	0	1	0	1
FLKYFT	-17.6	0	6	0	0	0
FLLCSD	-20.8	0	0	1	0	1
FLLRAS	-18.6	0	0	1	0	1
FLLSCF	-23.5	1	0	0	0	0
FLNCYV	-24.1	1	6	1	1	0
FLPPPP	174.9	0	0	1	0	1
FLRVVR	-15.7	0	0	1	0	1
FLSPKS	-6	0	0	1	0	1
FLTGSQ	-20.9	0	0	1	0	1
FLVHSS	-23	1	6	1	1	0
FLVRSS	-19.1	0	0	1	0	1
FMFFII	-18.2	0	6	0	0	0
FMGHVD	-20.2	0	0	1	0	1
FMPCSG	10.8	0	0	1	0	1
FMPVSG	9.3	0	0	1	0	1
FNDNTE	-17.3	0	0	1	0	1
FNEFDE	-14.4	0	0	1	0	1
FNFLLS	-21.4	0	6	0	0	0
FNMLKK	-20.3	0	0	1	0	1
FNRTWQ	-14.2	0	0	1	0	1
FPLDLS	34.5	0	0	1	0	1
FPPIGR	57.6	0	0	1	0	1
FQEKVE	-19.7	0	0	1	0	1
FQINSR	-17.1	0	0	1	0	1
FQKAKE	-17.6	0	0	1	0	1
FQKLLG	-19.1	0	0	1	0	1
FQLFGS	-17.5	0	0	1	0	1
FRCLAE	-17.7	0	0	1	0	1
FRENAK	-15	0	0	1	0	1
FRGVEF	-16.7	0	0	1	0	1
FRHDSG	-15.7	0	0	1	0	1
FRPAGL	16.1	0	0	1	0	1
FRRDSH	-12.2	0	0	1	0	1
FSASCV	-22.3	0	0	1	0	1
FSCVMH	-24.4	1	0	0	0	0
FSIGST	-22.1	0	0	1	0	1
FSKDWS	-17.3	0	0	1	0	1
FSLDDL	-18.8	0	0	1	0	1
FSQSCA	-22.6	0	0	1	0	1
FSSPPV	45.7	0	0	1	0	1
FSTFDR	-15.4	0	0	1	0	1
FTANDS	-20.5	0	0	1	0	1
FTETDI	-20.8	0	0	1	0	1
FTETDV	-20.7	0	0	1	0	1
FTGDAY	-20.1	0	0	1	0	1
FTILDA	-22.6	0	0	1	0	1
FTLCFR	-18.3	0	0	1	0	1
FTLRDE	-16.3	0	0	1	0	1
FTLRDQ	-16	0	0	1	0	1
FTNRIN	-17.4	0	6	0	0	0
FTPTEK	10.9	0	0	1	0	1
FTVIIE	-26.2	1	6	1	1	0
FVATWS	-22.6	0	6	0	0	0
FVFPRE	-2.1	0	0	1	0	1
FVHDCV	-21.3	0	0	1	0	1
FVKQDQ	-23.1	1	0	0	0	0
FVLKHP	92.8	0	0	1	0	1
FVNQHL	-24	1	0	0	0	0
FVPNMI	10.3	0	0	1	0	1
FVPSFL	7.8	0	0	1	0	1
FVSDAL	-22.4	0	0	1	0	1
FVWKGK	-21.6	0	0	1	0	1
FWDNLE	-16.1	0	0	1	0	1
FYGGDS	-18.5	0	0	1	0	1
FYILAH	-23.9	1	0	0	0	0
FYLLVH	-24.6	1	0	0	0	0
FYLLYY	-24.1	1	6	1	1	0
FYNLLH	-21.9	0	0	1	0	1
FYNPKR	-0.8	0	0	1	0	1
FYTPKA	-6.8	0	0	1	0	1
FYTPKT	-6.4	0	0	1	0	1
GAAAAG	-23.1	1	0	0	0	0
GAAAIF	-26.1	1	6	1	1	0
GAAEPH	41.2	0	0	1	0	1
GAALSP	90.6	0	0	1	0	1
GAAPPG	45.6	0	0	1	0	1
GADGKT	-19.7	0	0	1	0	1
GADKYF	-22.8	0	6	0	0	0
GAEIVY	-23.9	1	0	0	0	0
GAFRCL	-19.7	0	0	1	0	1
GAGDVA	-20.7	0	0	1	0	1
GAIIGL	-25	1	0	0	0	0
GAKDMW	-19.8	0	0	1	0	1
GALLMG	-23.4	1	0	0	0	0
GALSIG	-25.5	1	6	1	1	0
GALYLK	-21.4	0	6	0	0	0
GANPVY	-11.5	0	0	1	0	1
GAQSGL	-22.6	0	0	1	0	1
GASQAD	-22.2	0	0	1	0	1
GATAIL	-26.4	1	6	1	1	0
GAVNAC	-23.5	1	0	0	0	0
GAVVGG	-24	1	0	0	0	0
GAWAAE	-20.8	0	0	1	0	1
GAWAAK	-21.5	0	0	1	0	1
GCCEAL	-23.7	1	0	0	0	0
GCGGNR	-16.4	0	0	1	0	1
GCNSFR	-19.2	0	6	0	0	0
GCRMKG	-16.5	0	0	1	0	1
GDCFIL	-19.9	0	6	0	0	0
GDENEH	-17.5	0	0	1	0	1
GDGLDI	-19.4	0	0	1	0	1
GDGVHQ	-20.6	0	0	1	0	1
GDHGQE	-19.7	0	0	1	0	1
GDQSTD	-20.3	0	0	1	0	1
GDRGFF	-15	0	0	1	0	1
GDRKDQ	-14	0	0	1	0	1
GDRSGY	-16.4	0	0	1	0	1
GDRSMN	-14.7	0	0	1	0	1
GDSGHG	-21	0	0	1	0	1
GDSYII	-22.3	0	6	0	0	0
GDTDAG	-19.5	0	0	1	0	1
GDTPSL	-7.6	0	0	1	0	1
GDTSPR	42.2	0	0	1	0	1
GDVAFV	-22.7	0	6	0	0	0
GEFEAG	-21.1	0	0	1	0	1
GEFETG	-19.8	0	0	1	0	1
GEFLAE	-21.7	0	0	1	0	1
GEFSLD	-21.2	0	0	1	0	1
GEFVSD	-22	0	0	1	0	1
GEKAKP	94	0	0	1	0	1
GELHGL	-22.4	0	0	1	0	1
GEMDLL	-20	0	0	1	0	1
GENFTE	-18.9	0	0	1	0	1
GEPPKS	18.2	0	0	1	0	1
GEQVRL	-19.9	0	0	1	0	1
GERGFF	-16.1	0	0	1	0	1
GEWTYD	-19.1	0	6	0	0	0
GEYETG	-19.8	0	0	1	0	1
GEYSLY	-22.5	0	0	1	0	1
GFAVAE	-23.8	1	0	0	0	0
GFEKGG	-19.8	0	0	1	0	1
GFFYNP	95.1	0	6	0	0	0
GFFYSP	94.2	0	6	0	0	0
GFFYTP	95.5	0	6	0	0	0
GFHPPD	47.1	0	0	1	0	1
GFHPPQ	46.1	0	0	1	0	1
GFIHPE	40.8	0	0	1	0	1
GFITKA	-23.6	1	0	0	0	0
GFKDLN	-17.7	0	0	1	0	1
GFLPPK	45.4	0	0	1	0	1
GFLSPK	37.3	0	0	1	0	1
GFSCVM	-24.5	1	0	0	0	0
GGALGR	-16.8	0	0	1	0	1
GGASQA	-22.8	0	0	1	0	1
GGAWAA	-20	0	0	1	0	1
GGCGGN	-21	0	0	1	0	1
GGDPNR	-1	0	0	1	0	1
GGDSYI	-21.2	0	0	1	0	1
GGGGGG	-17.7	0	0	1	0	1
GGGGWG	-18.9	0	0	1	0	1
GGGKVQ	-21	0	0	1	0	1
GGGNKK	-19.4	0	0	1	0	1
GGGQVE	-21.7	0	0	1	0	1
GGGSVQ	-22.2	0	0	1	0	1
GGGVRG	-16.9	0	0	1	0	1
GGGWGQ	-15.4	0	0	1	0	1
GGGWNT	-18.6	0	0	1	0	1
GGGWWY	-17.9	0	6	0	0	0
GGIAER	-17.5	0	0	1	0	1
GGKDHV	-19.2	0	0	1	0	1
GGKVQI	-23.6	1	0	0	0	0
GGLGGY	-21.6	0	0	1	0	1
GGNILY	-24.1	1	6	1	1	0
GGNKKI	-22.9	0	0	1	0	1
GGNLLY	-23.5	1	6	1	1	0
GGNRNN	-17.1	0	0	1	0	1
GGNRYP	97.4	0	0	1	0	1
GGPAER	15.1	0	0	1	0	1
GGQTRE	-18	0	0	1	0	1
GGQVEV	-24	1	0	0	0	0
GGRMDR	-11.7	0	0	1	0	1
GGRTEP	96.1	0	0	1	0	1
GGRWAA	-14.1	0	0	1	0	1
GGSRYP	96.2	0	0	1	0	1
GGSVQI	-26.2	1	0	0	0	0
GGSWGQ	-19.2	0	0	1	0	1
GGSWGT	-20.6	0	0	1	0	1
GGSWST	-20.8	0	6	0	0	0
GGVASG	-22.6	0	0	1	0	1
GGVRGP	96.7	0	0	1	0	1
GGVRVG	-19.4	0	0	1	0	1
GGVVIA	-26.3	1	6	1	1	0
GGVWAA	-20.4	0	6	0	0	0
GGWGQG	-19.3	0	0	1	0	1
GGWGQP	95.8	0	0	1	0	1
GGWGQQ	-19.2	0	0	1	0	1
GGWLLI	-22.8	0	6	0	0	0
GGWNTG	-20.5	0	6	0	0	0
GGWWYN	-17.2	0	6	0	0	0
GGYMLG	-21.3	0	0	1	0	1
GGYPAA	-7.5	0	0	1	0	1
GGYPAQ	-6.7	0	0	1	0	1
GGYPGG	-5.3	0	0	1	0	1
GGYPNQ	-6.7	0	0	1	0	1
GGYQGG	-19.9	0	0	1	0	1
GGYQQN	-21	0	0	1	0	1
GGYQQQ	-23.1	1	0	0	0	0
GGYQQY	-24.6	1	0	0	0	0
GHGAED	-17.5	0	0	1	0	1
GHKMYV	-21.5	0	0	1	0	1
GHKSFV	-21.3	0	0	1	0	1
GHLASL	-23	1	0	0	0	0
GHRHYT	-15.8	0	0	1	0	1
GHRIIE	-19.8	0	0	1	0	1
GHVDAG	-20.4	0	0	1	0	1
GHVTQA	-23.4	1	0	0	0	0
GIAEFW	-25.3	1	6	1	1	0
GIAERG	-18.1	0	0	1	0	1
GIDKFR	-17.7	0	0	1	0	1
GIDRFR	-13.1	0	0	1	0	1
GIEEEE	-18.4	0	0	1	0	1
GIFQIN	-20.9	0	6	0	0	0
GIGDTP	92.8	0	0	1	0	1
GIICSL	-25.5	1	0	0	0	0
GIIFAA	-23.6	1	0	0	0	0
GIIFCF	-22.7	0	6	0	0	0
GIITQG	-25	1	0	0	0	0
GIKLAN	-22	0	0	1	0	1
GILKNE	-24.4	1	0	0	0	0
GILQIN	-25.4	1	6	1	1	0
GILQYC	-24.8	1	6	1	1	0
GILVIS	-28.5	1	6	1	1	0
GIRAWV	-18.9	0	6	0	0	0
GIRDNE	-16.3	0	0	1	0	1
GIRIAK	-21	0	0	1	0	1
GISLAN	-24.5	1	6	1	1	0
GITDPL	39	0	0	1	0	1
GIVDQC	-22.7	0	0	1	0	1
GIVEQC	-23.9	1	0	0	0	0
GIVEVD	-23.5	1	0	0	0	0
GIYYVP	99.2	0	0	1	0	1
GKAYFE	-21.8	0	6	0	0	0
GKCGLV	-23.6	1	0	0	0	0
GKDHVS	-22.4	0	0	1	0	1
GKDPNH	-6.8	0	0	1	0	1
GKENTL	-22.2	0	0	1	0	1
GKEPGL	-6.2	0	0	1	0	1
GKIESG	-22.7	0	0	1	0	1
GKIVKI	-26	1	0	0	0	0
GKKSCH	-22.7	0	0	1	0	1
GKKSWK	-19.7	0	0	1	0	1
GKLESG	-22.4	0	0	1	0	1
GKLNMH	-23	1	0	0	0	0
GKPMII	5.8	0	0	1	0	1
GKPNFL	9.5	0	0	1	0	1
GKQLNL	-23.8	1	0	0	0	0
GKSTIG	-25.1	1	6	1	1	0
GKSTMG	-23.1	1	0	0	0	0
GKTIAI	-27.4	1	0	0	0	0
GKTIEV	-25.6	1	0	0	0	0
GKTKIA	-25.5	1	0	0	0	0
GKTKTS	-23.7	1	0	0	0	0
GKTLYD	-22.5	0	6	0	0	0
GKTPGA	-8.5	0	0	1	0	1
GKTPRA	-4.5	0	0	1	0	1
GKTVEV	-25.6	1	0	0	0	0
GKVESG	-22.5	0	0	1	0	1
GKVFVF	-23.5	1	0	0	0	0
GKVQII	-26.6	1	6	1	1	0
GKWEPD	45.2	0	0	1	0	1
GLCKKR	-17.6	0	0	1	0	1
GLDILS	-22.9	0	0	1	0	1
GLEYDY	-20.4	0	0	1	0	1
GLGCNS	-22.2	0	0	1	0	1
GLGDRK	-15.1	0	0	1	0	1
GLGGYM	-22.7	0	6	0	0	0
GLGRFP	95.2	0	0	1	0	1
GLGRSA	-17.7	0	0	1	0	1
GLHMSQ	-23.7	1	0	0	0	0
GLLAEP	91.9	0	0	1	0	1
GLLPVL	-10.7	0	0	1	0	1
GLLVIA	-27.4	1	6	1	1	0
GLMVGG	-23.3	1	0	0	0	0
GLPDKY	11	0	0	1	0	1
GLPSKY	9.1	0	0	1	0	1
GLPSLQ	7.8	0	0	1	0	1
GLQIWR	-20.4	0	6	0	0	0
GLTNIK	-25.3	1	6	1	1	0
GLTTRP	95.4	0	0	1	0	1
GLVFVS	-23.7	1	6	1	1	0
GLVPVL	-10.5	0	0	1	0	1
GMDGYR	-15.3	0	0	1	0	1
GMEKIV	-23.6	1	6	1	1	0
GMFNIQ	-19.3	0	6	0	0	0
GMKIIA	-24.9	1	6	1	1	0
GMLLPC	38.5	0	0	1	0	1
GMVDKR	-17.4	0	0	1	0	1
GNAGLL	-22	0	0	1	0	1
GNDALM	-20.5	0	0	1	0	1
GNDYED	-14.9	0	0	1	0	1
GNIHHK	-22.1	0	0	1	0	1
GNIVVL	-26.8	1	0	0	0	0
GNKKIE	-21.3	0	0	1	0	1
GNLGRL	-17.8	0	0	1	0	1
GNLLAA	-23.6	1	0	0	0	0
GNLLYL	-23.6	1	6	1	1	0
GNLQYD	-20.9	0	6	0	0	0
GNNFFL	-19.9	0	6	0	0	0
GNPAVS	8	0	0	1	0	1
GNRNNF	-18	0	0	1	0	1
GNRYPP	152.4	0	0	1	0	1
GNYDAA	-20.9	0	0	1	0	1
GPCRAM	32.3	0	0	1	0	1
GPDSAV	29.2	0	0	1	0	1
GPGGAW	31.6	0	0	1	0	1
GPGGRW	35.7	0	0	1	0	1
GPGGVW	30.3	0	0	1	0	1
GPHNDC	29.9	0	0	1	0	1
GPSLLE	28	0	0	1	0	1
GPVTQE	28.2	0	0	1	0	1
GQANAT	-23.1	1	0	0	0	0
GQEALE	-20.5	0	0	1	0	1
GQEQDS	-20.3	0	0	1	0	1
GQFYGG	-20.6	0	6	0	0	0
GQGAKD	-19.4	0	0	1	0	1
GQGGSW	-20.7	0	0	1	0	1
GQGQGQ	-21.1	0	0	1	0	1
GQGSPG	38.9	0	0	1	0	1
GQKGQA	-20.3	0	0	1	0	1
GQPHGG	9.9	0	0	1	0	1
GQSVVA	-27	1	0	0	0	0
GQTREH	-21.9	0	0	1	0	1
GQVEVK	-25	1	0	0	0	0
GRANPG	45.7	0	0	1	0	1
GRAYFE	-17.6	0	6	0	0	0
GRFPRP	108.9	0	0	1	0	1
GRFTLR	-16.5	0	0	1	0	1
GRGAED	-14	0	0	1	0	1
GRGFIT	-14.9	0	6	0	0	0
GRKQCK	-17	0	0	1	0	1
GRLYQS	-17.1	0	0	1	0	1
GRMDRI	-14.1	0	0	1	0	1
GRNGGD	-14.8	0	0	1	0	1
GRPEPG	66.3	0	0	1	0	1
GRQGWY	-17.5	0	0	1	0	1
GRSAGW	-18.8	0	0	1	0	1
GRSGKD	-15.1	0	0	1	0	1
GRTEPN	43.9	0	0	1	0	1
GRTTCT	-18.7	0	0	1	0	1
GSAGTW	-22.6	0	0	1	0	1
GSAMSR	-19.1	0	0	1	0	1
GSAQGG	-21.5	0	0	1	0	1
GSDDKK	-19.2	0	0	1	0	1
GSDYED	-16.6	0	0	1	0	1
GSGLTN	-21.2	0	0	1	0	1
GSGQGG	-19.6	0	0	1	0	1
GSHLVD	-22.6	0	0	1	0	1
GSHLVE	-23.9	1	0	0	0	0
GSIDMV	-22.7	0	0	1	0	1
GSILPT	38.4	0	0	1	0	1
GSKDNI	-21.4	0	0	1	0	1
GSLDNI	-22.8	0	0	1	0	1
GSLGNI	-24.1	1	0	0	0	0
GSLLPT	38.5	0	0	1	0	1
GSLNFN	-22.1	0	6	0	0	0
GSNKGA	-22.2	0	0	1	0	1
GSNLVE	-24.2	1	0	0	0	0
GSNTYG	-23.6	1	6	1	1	0
GSPGGN	10.6	0	0	1	0	1
GSPGTP	113.2	0	0	1	0	1
GSQARH	-19.4	0	0	1	0	1
GSRSRT	-12.5	0	0	1	0	1
GSRYPG	46.6	0	0	1	0	1
GSTDYG	-22	0	0	1	0	1
GSTENL	-24.1	1	0	0	0	0
GSTQLL	-24.8	1	0	0	0	0
GSVDKR	-17.6	0	0	1	0	1
GSVQIV	-26.4	1	6	1	1	0
GSVSNA	-24	1	0	0	0	0
GSWGQP	94.8	0	0	1	0	1
GSWGTG	-21.1	0	0	1	0	1
GSWSTG	-22	0	0	1	0	1
GTAGDA	-21.5	0	0	1	0	1
GTEILK	-24	1	0	0	0	0
GTFFIN	-18.3	0	6	0	0	0
GTFFIT	-16.1	0	6	0	0	0
GTFNII	-21.3	0	6	0	0	0
GTGFAV	-17.4	0	0	1	0	1
GTGGRT	-15.8	0	0	1	0	1
GTGSDD	-19	0	0	1	0	1
GTISHG	-23.3	1	0	0	0	0
GTKEGI	-21.9	0	0	1	0	1
GTKSCI	-24.2	1	0	0	0	0
GTKTCI	-24.9	1	0	0	0	0
GTNRKS	-18.8	0	0	1	0	1
GTPGKK	10	0	0	1	0	1
GTPGSR	12.2	0	0	1	0	1
GTSLVG	-25.3	1	0	0	0	0
GTTIAI	-25.3	1	0	0	0	0
GTTQWE	-20.7	0	0	1	0	1
GTVIIE	-27	1	6	1	1	0
GTVLFM	-24.5	1	6	1	1	0
GTWNPG	43	0	0	1	0	1
GTYGLG	-21.4	0	0	1	0	1
GTYYWH	-20.1	0	6	0	0	0
GVASGF	-24.1	1	0	0	0	0
GVDSVP	90.2	0	0	1	0	1
GVEEED	-17.2	0	0	1	0	1
GVEFVC	-21.3	0	0	1	0	1
GVHQVV	-26.4	1	0	0	0	0
GVLLTL	-24.4	1	6	1	1	0
GVNYFL	-20.1	0	6	0	0	0
GVRGPR	48.3	0	0	1	0	1
GVRVGH	-19.2	0	0	1	0	1
GVSLAN	-24.5	1	0	0	0	0
GVVEVD	-23.5	1	0	0	0	0
GVVIAT	-26.4	1	6	1	1	0
GVWAAE	-22.3	0	0	1	0	1
GVWAAK	-23	1	0	0	0	0
GWFLGW	-21.3	0	0	1	0	1
GWGQGG	-17.9	0	0	1	0	1
GWGQPH	44.6	0	0	1	0	1
GWGQQP	96.1	0	0	1	0	1
GWGSIL	-21.8	0	6	0	0	0
GWGSLL	-20	0	0	1	0	1
GWLLIQ	-23.6	1	6	1	1	0
GWNIPM	42.2	0	0	1	0	1
GWNTGG	-20.9	0	0	1	0	1
GWQFHL	-17.9	0	0	1	0	1
GWWYNN	-16.6	0	6	0	0	0
GWYLSW	-21.9	0	0	1	0	1
GYENPT	43.3	0	0	1	0	1
GYEVHH	-23	1	0	0	0	0
GYIEAL	-23.6	1	0	0	0	0
GYLAVA	-25.6	1	0	0	0	0
GYMLGS	-22.3	0	0	1	0	1
GYNAVL	-25.4	1	0	0	0	0
GYNQYN	-22.2	0	6	0	0	0
GYPAAG	7.4	0	0	1	0	1
GYPAQG	8.4	0	0	1	0	1
GYPHNP	115.8	0	0	1	0	1
GYPNQN	10.6	0	0	1	0	1
GYPNQQ	9.9	0	0	1	0	1
GYQAYN	-22.1	0	6	0	0	0
GYQAYQ	-22.7	0	6	0	0	0
GYQGGY	-22.1	0	0	1	0	1
GYQQNY	-25.8	1	0	0	0	0
GYQQYN	-22.3	0	6	0	0	0
GYRGIS	-18.9	0	0	1	0	1
GYSGAF	-23.9	1	0	0	0	0
GYSSPG	37.6	0	0	1	0	1
GYTGAF	-24.4	1	0	0	0	0
GYTGAG	-23.3	1	0	0	0	0
HAFLII	-22.4	0	6	0	0	0
HAGTYG	-23.4	1	6	1	1	0
HAHFQK	-20.6	0	0	1	0	1
HALLAK	-22.2	0	0	1	0	1
HAMLAK	-22.5	0	0	1	0	1
HARGNY	-17	0	0	1	0	1
HAVVAR	-20.3	0	0	1	0	1
HAVVSR	-20.3	0	0	1	0	1
HCDCNV	-21.3	0	0	1	0	1
HCLRRD	-11.6	0	0	1	0	1
HCLTIC	-25.1	1	6	1	1	0
HCPPVT	17.2	0	0	1	0	1
HCQNRD	-14.4	0	0	1	0	1
HCVRLL	-19.2	0	0	1	0	1
HDCVNI	-23.9	1	0	0	0	0
HDSGYE	-19.8	0	0	1	0	1
HDYGML	-18.5	0	0	1	0	1
HEDLLN	-16.3	0	0	1	0	1
HEICSK	-21.7	0	0	1	0	1
HENVVE	-22.1	0	0	1	0	1
HETQPP	148.2	0	0	1	0	1
HFEHVR	-16.2	0	0	1	0	1
HFGNDY	-20.1	0	0	1	0	1
HFLLSC	-22.1	0	6	0	0	0
HFQEKV	-20.7	0	0	1	0	1
HFQKAK	-20.9	0	0	1	0	1
HFRPAG	-2.2	0	0	1	0	1
HFTILD	-21	0	6	0	0	0
HFVWIA	-22	0	6	0	0	0
HFWQQD	-18.5	0	0	1	0	1
HGAEIV	-21.7	0	6	0	0	0
HGGGGW	-18	0	0	1	0	1
HGGGWG	-18.5	0	0	1	0	1
HGGPAE	-3.8	0	0	1	0	1
HGGSWG	-19.5	0	0	1	0	1
HGIVEV	-23.6	1	0	0	0	0
HGQEAL	-20.5	0	0	1	0	1
HGVVEV	-23.3	1	0	0	0	0
HGWLIM	-21.9	0	6	0	0	0
HGYENP	95.6	0	0	1	0	1
HHGVVE	-22.1	0	0	1	0	1
HHKPGG	-4.2	0	0	1	0	1
HHQKLV	-21.1	0	0	1	0	1
HIFIIM	-23.9	1	6	1	1	0
HIHTCI	-25.9	1	0	0	0	0
HIPTGT	8.7	0	0	1	0	1
HIVVPY	38.8	0	0	1	0	1
HKALFW	-24.1	1	0	0	0	0
HKIDNY	-22.4	0	0	1	0	1
HKIDSF	-21.8	0	0	1	0	1
HKLEKG	-19.9	0	0	1	0	1
HKLTFR	-17.7	0	0	1	0	1
HKMYVS	-21.1	0	0	1	0	1
HKPCNI	10.1	0	0	1	0	1
HKPGGG	11.3	0	0	1	0	1
HKSFVP	93.5	0	0	1	0	1
HKSIIC	-25.1	1	0	0	0	0
HLASLY	-24.1	1	0	0	0	0
HLCGSH	-22.5	0	0	1	0	1
HLCGSN	-21.3	0	0	1	0	1
HLHVIE	-23.2	1	0	0	0	0
HLHWHT	-20	0	0	1	0	1
HLRVIE	-20.4	0	0	1	0	1
HLRVIY	-20.8	0	0	1	0	1
HLSKMQ	-23	1	0	0	0	0
HLSNVS	-23.6	1	0	0	0	0
HLTKSV	-23.5	1	0	0	0	0
HLVDAL	-20.9	0	0	1	0	1
HLVEAL	-22.9	0	0	1	0	1
HLVTEV	-23.5	1	6	1	1	0
HLVYIM	-23.2	1	6	1	1	0
HMARVE	-17.8	0	0	1	0	1
HMNVQN	-22.3	0	0	1	0	1
HMSQKH	-21.4	0	0	1	0	1
HNDCGV	-18.5	0	0	1	0	1
HNKKAN	-18.7	0	0	1	0	1
HNKKEN	-18.5	0	0	1	0	1
HNPGYP	117.2	0	0	1	0	1
HNQWNK	-18.7	0	0	1	0	1
HNTCSL	-22	0	0	1	0	1
HPAENG	32.9	0	0	1	0	1
HPDNAL	34.4	0	0	1	0	1
HPESFN	34.6	0	0	1	0	1
HPPDIS	53.9	0	0	1	0	1
HPPENG	54.8	0	0	1	0	1
HPPHIE	53.8	0	0	1	0	1
HPPQIE	53.1	0	0	1	0	1
HPQIQK	32.1	0	0	1	0	1
HQERMD	-15.7	0	0	1	0	1
HQKLVF	-23	1	0	0	0	0
HQLIIM	-26.2	1	6	1	1	0
HQPGGG	11.8	0	0	1	0	1
HQVVGD	-21.3	0	0	1	0	1
HRERMS	-10.9	0	0	1	0	1
HREVQG	-16.5	0	0	1	0	1
HRIIEI	-20.7	0	0	1	0	1
HRPCNI	14.2	0	0	1	0	1
HSDLSF	-21.9	0	0	1	0	1
HSHTPW	41.9	0	0	1	0	1
HSLSSE	-21.4	0	0	1	0	1
HSLSTT	-21.6	0	0	1	0	1
HSQWNK	-19.6	0	0	1	0	1
HTAIEE	-22	0	0	1	0	1
HTAVDR	-18.6	0	0	1	0	1
HTCIEE	-23.4	1	0	0	0	0
HTEFTP	98	0	0	1	0	1
HTEIIE	-22.7	0	0	1	0	1
HTEMVL	-22.3	0	0	1	0	1
HTIRHY	-20.7	0	0	1	0	1
HTLKHF	-24.2	1	0	0	0	0
HTSSLQ	-24.4	1	0	0	0	0
HTVAKE	-21.8	0	0	1	0	1
HTVTTT	-20.7	0	6	0	0	0
HVAGAA	-22.7	0	0	1	0	1
HVDAGK	-19.6	0	0	1	0	1
HVFESE	-21.6	0	0	1	0	1
HVFNML	-21.8	0	6	0	0	0
HVHTAI	-26	1	0	0	0	0
HVIEER	-19	0	0	1	0	1
HVLAVD	-23	1	0	0	0	0
HVNVVF	-25.4	1	0	0	0	0
HVPGGG	9.9	0	0	1	0	1
HVRMVD	-17.7	0	0	1	0	1
HVSIIF	-27	1	6	1	1	0
HVTQAR	-20.1	0	0	1	0	1
HWHTVA	-21.5	0	0	1	0	1
HYFNIF	-21.9	0	6	0	0	0
HYIHSL	-22.7	0	0	1	0	1
HYQWNQ	-18.9	0	0	1	0	1
HYYAVA	-21.2	0	0	1	0	1
IAALLS	-22.4	0	6	0	0	0
IADIGN	-19.1	0	0	1	0	1
IAERGG	-14	0	0	1	0	1
IAIGKI	-21.9	0	0	1	0	1
IAIGKV	-21.6	0	0	1	0	1
IAIVEL	-23.4	1	0	0	0	0
IAKYGK	-17.1	0	0	1	0	1
IALENY	-23.6	1	0	0	0	0
IAMFCG	-18.5	0	0	1	0	1
IAQAIG	-22.5	0	6	0	0	0
IAQSIG	-22.5	0	6	0	0	0
IATPRG	-1.8	0	0	1	0	1
IATSLH	-21.8	0	0	1	0	1
IATTTT	-17.1	0	0	1	0	1
IATVIV	-26.6	1	6	1	1	0
IAVAIA	-25.4	1	6	1	1	0
IAYKPA	42.9	0	0	1	0	1
ICENIV	-21.2	0	6	0	0	0
ICHVFE	-22.5	0	0	1	0	1
ICPGYN	10.5	0	0	1	0	1
ICSLYQ	-22.4	0	6	0	0	0
IDGIIF	-21.3	0	6	0	0	0
IDIKIR	-18.8	0	0	1	0	1
IDKFRG	-9.9	0	0	1	0	1
IDLLKN	-18.5	0	0	1	0	1
IDMVDS	-18.9	0	0	1	0	1
IDNYLK	-17	0	0	1	0	1
IDQMFS	-19.6	0	6	0	0	0
IDRFRG	-5.2	0	0	1	0	1
IDRIGA	-14.9	0	0	1	0	1
IDSFLK	-19.3	0	0	1	0	1
IEALAA	-21.3	0	0	1	0	1
IEEEEI	-15.5	0	0	1	0	1
IEEQNK	-19.7	0	0	1	0	1
IEERMN	-14.6	0	0	1	0	1
IEEVPG	42.6	0	0	1	0	1
IEHKSI	-21.4	0	0	1	0	1
IEIDLL	-18.9	0	0	1	0	1
IEKVEH	-18.6	0	0	1	0	1
IELLKN	-19.5	0	0	1	0	1
IEMIFV	-22.9	0	6	0	0	0
IENGVV	-21.5	0	0	1	0	1
IERFFE	-11.2	0	0	1	0	1
IESGHI	-22	0	0	1	0	1
IETHKL	-20.6	0	0	1	0	1
IEVDAA	-19.6	0	0	1	0	1
IEVDLL	-18.9	0	0	1	0	1
IEVGKA	-20.5	0	0	1	0	1
IFAANY	-22.4	0	0	1	0	1
IFCFLI	-20.3	0	6	0	0	0
IFDFIQ	-17.7	0	6	0	0	0
IFDLQN	-17.5	0	0	1	0	1
IFMGHV	-20.5	0	0	1	0	1
IFQINS	-22.8	0	6	0	0	0
IFVWKG	-19	0	6	0	0	0
IGAEEK	-17.6	0	0	1	0	1
IGAQSG	-20.2	0	0	1	0	1
IGDTPS	42.7	0	0	1	0	1
IGGASQ	-19.4	0	0	1	0	1
IGGQIM	-20.9	0	0	1	0	1
IGHVDA	-21.9	0	0	1	0	1
IGKIVK	-22.7	0	0	1	0	1
IGLLVI	-25.3	1	0	0	0	0
IGLMVG	-23.2	1	0	0	0	0
IGNIVV	-24.7	1	0	0	0	0
IGSLDN	-18.2	0	0	1	0	1
IGSTEN	-19	0	0	1	0	1
IGYPAL	-6.6	0	0	1	0	1
IHFGND	-18.6	0	0	1	0	1
IHHGVV	-22.7	0	0	1	0	1
IHHKPG	42.3	0	0	1	0	1
IHPESF	11	0	0	1	0	1
IHSLSS	-22.4	0	0	1	0	1
IHTCIE	-22.1	0	0	1	0	1
IICPGY	-10	0	0	1	0	1
IIEHKS	-20.2	0	0	1	0	1
IIEING	-23.6	1	0	0	0	0
IIFAAN	-22.2	0	6	0	0	0
IIFCFL	-23.3	1	6	1	1	0
IIFMGH	-22.2	0	0	1	0	1
IIGLMV	-22.9	0	0	1	0	1
IINKKL	-22.2	0	0	1	0	1
IITQGA	-24.1	1	0	0	0	0
IIYTWQ	-19.9	0	6	0	0	0
IKEQED	-14.8	0	0	1	0	1
IKGVEE	-19.6	0	0	1	0	1
IKHVPG	40.1	0	0	1	0	1
IKIMER	-17.2	0	0	1	0	1
IKIRSC	-17.6	0	0	1	0	1
IKLALE	-21.1	0	0	1	0	1
IKLANA	-22.3	0	0	1	0	1
IKNVNT	-21.9	0	0	1	0	1
IKQHTV	-22.8	0	0	1	0	1
IKTEEI	-21.3	0	0	1	0	1
IKVLNA	-23	1	0	0	0	0
IKYLCC	-21.5	0	0	1	0	1
ILAHTE	-20.3	0	0	1	0	1
ILDAPG	42.4	0	0	1	0	1
ILENIS	-20.3	0	6	0	0	0
ILGVLL	-23	1	0	0	0	0
ILKNEN	-17	0	0	1	0	1
ILKNLV	-19.2	0	0	1	0	1
ILQINS	-23.8	1	0	0	0	0
ILQYCQ	-19.5	0	0	1	0	1
ILVISA	-25.1	1	6	1	1	0
ILVLFV	-25	1	6	1	1	0
IMERVV	-17.7	0	0	1	0	1
INGTSL	-21.7	0	0	1	0	1
INKKLD	-15.9	0	0	1	0	1
INKLKN	-16.9	0	0	1	0	1
INKMDD	-17.6	0	0	1	0	1
INSCHT	-21.9	0	0	1	0	1
INSRWW	-16.1	0	0	1	0	1
INSRYW	-17.6	0	0	1	0	1
IPAKTP	136.7	0	0	1	0	1
IPDMIA	31.9	0	0	1	0	1
IPEGTT	33	0	0	1	0	1
IPMGLL	33	0	0	1	0	1
IPSLEA	32	0	0	1	0	1
IPTGTT	31.5	0	0	1	0	1
IQAQKE	-20.2	0	0	1	0	1
IQDEVD	-17.3	0	0	1	0	1
IQHFQE	-17.7	0	0	1	0	1
IQKESQ	-20.3	0	0	1	0	1
IQNWCK	-18.8	0	0	1	0	1
IQRTPK	48.6	0	0	1	0	1
IQVYSR	-16.7	0	6	0	0	0
IRAWVA	-15.5	0	0	1	0	1
IRDNER	-7.5	0	0	1	0	1
IRIAKY	-18.1	0	0	1	0	1
IRQLSY	-18.9	0	0	1	0	1
IRSQVM	-18.5	0	0	1	0	1
IRVWGV	-14.7	0	0	1	0	1
ISARKG	-15.4	0	0	1	0	1
ISDARE	-16.2	0	0	1	0	1
ISEAEQ	-16.6	0	0	1	0	1
ISEPRI	-1.9	0	0	1	0	1
ISEVKM	-20.7	0	0	1	0	1
ISFLIF	-21.7	0	6	0	0	0
ISHGIV	-22.3	0	0	1	0	1
ISLANW	-22.7	0	0	1	0	1
ISNARE	-15.7	0	0	1	0	1
ISSLPY	39.6	0	0	1	0	1
ISTQRI	-18.7	0	0	1	0	1
ISYGND	-18.8	0	0	1	0	1
ISYIAD	-21.8	0	0	1	0	1
ITALQA	-22	0	0	1	0	1
ITHVPG	39.3	0	0	1	0	1
ITIKQH	-23.7	1	0	0	0	0
ITLVML	-24.4	1	0	0	0	0
ITNVVE	-24.4	1	0	0	0	0
ITQGAR	-16.4	0	0	1	0	1
ITVIIE	-26.9	1	6	1	1	0
ITVKQH	-23.9	1	0	0	0	0
IVDKYK	-21	0	0	1	0	1
IVDQCC	-20.6	0	0	1	0	1
IVELKS	-20.6	0	0	1	0	1
IVEQCC	-21.6	0	0	1	0	1
IVESGW	-20.6	0	0	1	0	1
IVEVDP	92.9	0	0	1	0	1
IVGALL	-23.1	1	0	0	0	0
IVIIEH	-23.9	1	0	0	0	0
IVISLV	-24.5	1	0	0	0	0
IVITLV	-25.2	1	6	1	1	0
IVLGQE	-21.9	0	0	1	0	1
IVPELE	10.4	0	0	1	0	1
IVVLMA	-24.2	1	6	1	1	0
IVVPYR	-4.3	0	0	1	0	1
IVYKPV	41	0	0	1	0	1
IVYKSP	92.3	0	0	1	0	1
IYERMN	-13.9	0	0	1	0	1
IYNETE	-20.5	0	0	1	0	1
IYPELQ	11.8	0	0	1	0	1
IYQWCG	-19.1	0	0	1	0	1
IYTWQG	-19.1	0	0	1	0	1
IYYVPK	42.6	0	0	1	0	1
KAAQIR	-19.6	0	0	1	0	1
KAAQMK	-21.6	0	0	1	0	1
KADKIK	-20.7	0	0	1	0	1
KADKKA	-20	0	0	1	0	1
KADQFA	-20.7	0	0	1	0	1
KAFESL	-23	1	6	1	1	0
KAFIIQ	-22	0	6	0	0	0
KAILFL	-24.5	1	6	1	1	0
KAINSC	-23.3	1	0	0	0	0
KAKERL	-14	0	0	1	0	1
KAKESL	-22.2	0	0	1	0	1
KAKGAD	-18.3	0	0	1	0	1
KAKTDH	-21.7	0	0	1	0	1
KALMDS	-22.2	0	0	1	0	1
KAVEIE	-23	1	0	0	0	0
KAVIQH	-23.6	1	0	0	0	0
KAVVLT	-24.5	1	6	1	1	0
KAYFET	-18.4	0	0	1	0	1
KCFAVR	-16.5	0	0	1	0	1
KCGLVP	90.4	0	0	1	0	1
KCGSKD	-18.8	0	0	1	0	1
KCGSLG	-21.3	0	0	1	0	1
KCHVFR	-19.5	0	0	1	0	1
KCKFLH	-17	0	0	1	0	1
KCNTAT	-22.2	0	0	1	0	1
KCPLMV	8.2	0	0	1	0	1
KCPSGC	8.8	0	0	1	0	1
KCRLIH	-18.6	0	0	1	0	1
KCRPYL	-1.8	0	0	1	0	1
KDAGRQ	-13.3	0	0	1	0	1
KDESSV	-20.3	0	0	1	0	1
KDEYAC	-16.1	0	0	1	0	1
KDFATV	-19.6	0	6	0	0	0
KDGIVD	-21.3	0	0	1	0	1
KDGTGS	-19.5	0	0	1	0	1
KDHSHT	-19.8	0	0	1	0	1
KDHVSI	-23.1	1	0	0	0	0
KDLEEV	-18.6	0	0	1	0	1
KDLLFK	-20	0	0	1	0	1
KDLNES	-18.7	0	0	1	0	1
KDMFGG	-16.1	0	0	1	0	1
KDMGTV	-20.5	0	0	1	0	1
KDMWRA	-11.7	0	0	1	0	1
KDNIKH	-18.7	0	0	1	0	1
KDPNHF	11.8	0	0	1	0	1
KDRQHT	-13.2	0	0	1	0	1
KDRVQS	-17.2	0	0	1	0	1
KDSGRD	-13.2	0	0	1	0	1
KDWSFY	-20.6	0	6	0	0	0
KEAGQG	-20.5	0	0	1	0	1
KEAKVK	-22	0	0	1	0	1
KEANYK	-20.8	0	0	1	0	1
KEATPA	39.7	0	0	1	0	1
KECLIN	-22.8	0	6	0	0	0
KEDGKK	-18.1	0	0	1	0	1
KEERND	-16.8	0	0	1	0	1
KEGILQ	-21.6	0	0	1	0	1
KEHVNV	-23.5	1	0	0	0	0
KEIKKN	-18.9	0	0	1	0	1
KEKLVP	93.2	0	0	1	0	1
KEKNRE	-12	0	0	1	0	1
KELQEF	-21.9	0	0	1	0	1
KENIIF	-23.5	1	6	1	1	0
KENTLI	-22.2	0	0	1	0	1
KEPGLQ	10.9	0	0	1	0	1
KEQALQ	-19.9	0	0	1	0	1
KEQAQQ	-19.7	0	0	1	0	1
KEQEDE	-18.1	0	0	1	0	1
KEQNYS	-21.1	0	6	0	0	0
KERLEA	-17.8	0	0	1	0	1
KESCGD	-20.8	0	0	1	0	1
KESPPK	46.9	0	0	1	0	1
KESQYI	-24.4	1	6	1	1	0
KEWEEA	-18.4	0	0	1	0	1
KFFEQM	-20.7	0	0	1	0	1
KFLHQE	-19.9	0	0	1	0	1
KFRGVE	-13.9	0	0	1	0	1
KGADGK	-19.2	0	0	1	0	1
KGADKY	-19	0	0	1	0	1
KGAIIG	-23.6	1	6	1	1	0
KGDKEL	-19.8	0	0	1	0	1
KGEADA	-19.6	0	0	1	0	1
KGEFET	-14.3	0	0	1	0	1
KGEILG	-20.9	0	0	1	0	1
KGENFT	-19	0	6	0	0	0
KGEYET	-16.3	0	0	1	0	1
KGGQTR	-16.9	0	0	1	0	1
KGGTSR	-16.8	0	0	1	0	1
KGIEEE	-20.2	0	0	1	0	1
KGIVEQ	-23.5	1	0	0	0	0
KGKTKT	-16.9	0	0	1	0	1
KGKTVE	-21.6	0	0	1	0	1
KGLIDE	-22.2	0	0	1	0	1
KGMKII	-23.9	1	0	0	0	0
KGMTRD	-14.4	0	0	1	0	1
KGQANA	-21.8	0	0	1	0	1
KGRKQC	-16	0	0	1	0	1
KGTNRK	-15.6	0	0	1	0	1
KGVEEE	-19.9	0	0	1	0	1
KGVSLA	-22.5	0	0	1	0	1
KHFEHV	-20.7	0	0	1	0	1
KHFTIL	-21.1	0	0	1	0	1
KHPQIQ	10	0	0	1	0	1
KHQPGG	-6.3	0	0	1	0	1
KHRERM	-8.4	0	0	1	0	1
KHTEMV	-21.5	0	0	1	0	1
KHVAGA	-21.6	0	0	1	0	1
KHVPGG	-6.2	0	0	1	0	1
KIATPR	42.7	0	0	1	0	1
KIDNYL	-21.2	0	6	0	0	0
KIDSFL	-22.4	0	0	1	0	1
KIEKVE	-22	0	0	1	0	1
KIESGH	-22.3	0	0	1	0	1
KIETHK	-24.1	1	0	0	0	0
KIFVWK	-23.9	1	0	0	0	0
KIGGDK	-20.9	0	0	1	0	1
KIGSLD	-21.3	0	0	1	0	1
KIGSTE	-22.9	0	0	1	0	1
KIKLAL	-21.4	0	0	1	0	1
KIMERV	-17.7	0	0	1	0	1
KIQVYS	-25.7	1	6	1	1	0
KIVKWD	-21.4	0	0	1	0	1
KKAAQI	-23.5	1	0	0	0	0
KKAVIQ	-24	1	0	0	0	0
KKEHVN	-20.1	0	0	1	0	1
KKGMKI	-20.7	0	0	1	0	1
KKGRKQ	-13.2	0	0	1	0	1
KKIETH	-22.8	0	0	1	0	1
KKKQYT	-19.1	0	0	1	0	1
KKLDLS	-19.7	0	0	1	0	1
KKLVVK	-24.8	1	0	0	0	0
KKLYEA	-19.7	0	0	1	0	1
KKPPAF	15.8	0	0	1	0	1
KKQYTS	-20.9	0	0	1	0	1
KKRPKP	109.2	0	0	1	0	1
KKSCHT	-23.6	1	0	0	0	0
KKSWKR	-12.9	0	0	1	0	1
KKTLKL	-21.9	0	0	1	0	1
KKVAVV	-25.2	1	0	0	0	0
KKYVRA	-19.5	0	0	1	0	1
KLALEK	-22.1	0	0	1	0	1
KLANAT	-22.9	0	0	1	0	1
KLDFKD	-17	0	0	1	0	1
KLDLSN	-19.7	0	0	1	0	1
KLEKGT	-20.5	0	0	1	0	1
KLESGS	-20.9	0	0	1	0	1
KLFIIQ	-22.5	0	6	0	0	0
KLHSLS	-22.2	0	0	1	0	1
KLKEAK	-20.2	0	0	1	0	1
KLKNSL	-21.6	0	0	1	0	1
KLLDNW	-21	0	0	1	0	1
KLLEIA	-23.9	1	6	1	1	0
KLLGIA	-23.5	1	6	1	1	0
KLLIYE	-23.8	1	6	1	1	0
KLLKCR	-17.9	0	0	1	0	1
KLMKAF	-25.2	1	0	0	0	0
KLNMHI	-24.7	1	0	0	0	0
KLNMHV	-24.1	1	0	0	0	0
KLRALL	-17.1	0	0	1	0	1
KLRPVA	-0.6	0	0	1	0	1
KLSHYI	-24.5	1	0	0	0	0
KLTERL	-18	0	0	1	0	1
KLTFRE	-15.4	0	0	1	0	1
KLVFFA	-22.4	0	6	0	0	0
KLVPFL	-8.9	0	6	0	0	0
KLVSSS	-24.1	1	0	0	0	0
KLVVKV	-24.1	1	0	0	0	0
KLYEAK	-22.3	0	0	1	0	1
KLYKVS	-21.6	0	0	1	0	1
KMDAEF	-20.9	0	0	1	0	1
KMDDPT	45.3	0	0	1	0	1
KMFFIQ	-17.8	0	6	0	0	0
KMGPAA	-6.3	0	0	1	0	1
KMICHV	-23.3	1	0	0	0	0
KMKDLG	-17.5	0	0	1	0	1
KMMERV	-16.2	0	0	1	0	1
KMPLED	13	0	0	1	0	1
KMQNHG	-22	0	0	1	0	1
KMQQNG	-21.7	0	0	1	0	1
KMYVSE	-24	1	0	0	0	0
KNGKKI	-19.5	0	0	1	0	1
KNLLDH	-22.3	0	0	1	0	1
KNLLFN	-20.1	0	6	0	0	0
KNLPKA	-4.9	0	0	1	0	1
KNLVLP	93.1	0	0	1	0	1
KNPQNF	10.5	0	0	1	0	1
KNRETW	-15.9	0	0	1	0	1
KNSDKY	-20.7	0	0	1	0	1
KNVKSK	-21.8	0	0	1	0	1
KNVNTA	-22.3	0	6	0	0	0
KPAPGT	39.3	0	0	1	0	1
KPCNIF	28.1	0	6	0	0	0
KPEPKP	146.9	0	0	1	0	1
KPFVPN	86	0	0	1	0	1
KPGGGQ	33.2	0	0	1	0	1
KPGGGW	34.1	0	0	1	0	1
KPGGWN	34.1	0	0	1	0	1
KPKKTL	31.1	0	0	1	0	1
KPKTNL	31.9	0	0	1	0	1
KPKTNM	32	0	0	1	0	1
KPLQNF	31.3	0	0	1	0	1
KPNFLN	36.1	0	0	1	0	1
KPNKPK	86.5	0	0	1	0	1
KPPAFA	51.4	0	0	1	0	1
KPSKPK	84.1	0	0	1	0	1
KPVDLS	31.1	0	0	1	0	1
KPVDQY	32.7	0	0	1	0	1
KPVTEA	29.1	0	0	1	0	1
KPWENF	33.8	0	0	1	0	1
KQCKTH	-24.3	1	0	0	0	0
KQCRSH	-22.7	0	0	1	0	1
KQDQVC	-20.5	0	0	1	0	1
KQFFKN	-16.9	0	0	1	0	1
KQHTTT	-18.8	0	0	1	0	1
KQHTVT	-22.4	0	0	1	0	1
KQIWRI	-14.6	0	0	1	0	1
KQLNLK	-20	0	0	1	0	1
KQTDLA	-21.2	0	0	1	0	1
KQYTSI	-23.9	1	0	0	0	0
KRCSNL	-20.3	0	0	1	0	1
KRDVDP	98.2	0	0	1	0	1
KRGIVE	-20.2	0	0	1	0	1
KRGPGG	-0.3	0	0	1	0	1
KRKCNT	-15.9	0	0	1	0	1
KRLEVD	-17.6	0	0	1	0	1
KRLLEG	-16.5	0	0	1	0	1
KRPKPG	66.7	0	0	1	0	1
KRQYGT	-15.5	0	0	1	0	1
KRRYFL	-9.6	0	0	1	0	1
KRRYTI	-10.9	0	0	1	0	1
KRTVEK	-19.3	0	0	1	0	1
KRVVRD	-11.7	0	0	1	0	1
KRVVSD	-19.1	0	0	1	0	1
KSCHTA	-24.5	1	0	0	0	0
KSCHTG	-23.7	1	0	0	0	0
KSEKLD	-18.7	0	0	1	0	1
[truncated: 2,485 more rows]

## Sheet: Consensus
seq	3D_En	3D_amyl	FA_hybrid3_amyl	Waltz_sens	consensus_TP	consensus_TN
AAAAAA	-24.7	1	1	0	0	0
AAAAAT	-24.3	1	0	0	0	0
AAAAGA	-23.3	1	0	0	0	0
AAAGAV	-24.3	1	0	0	0	0
AAAVAA	-26.2	1	1	0	0	0
AADRGL	-16.2	0	0	0	0	1
AAEFVP	93.7	0	0	0	0	1
AAELRN	-16.6	0	0	0	0	1
AAEVIS	-24.2	1	1	6	1	0
AAGAVV	-23.8	1	0	0	0	0
AAGGYP	91.2	0	0	0	0	1
AAGHVT	-22.1	0	0	0	0	1
AAIFTV	-21.4	0	1	6	0	0
AAKRGP	98.3	0	0	0	0	1
AAKVIS	-24.6	1	1	6	1	0
AALLSP	90.3	0	0	0	0	1
AALSPL	36.1	0	0	0	0	1
AALWRF	-17.9	0	1	6	0	0
AANAGT	-21.6	0	0	0	0	1
AANERQ	-17.5	0	0	0	0	1
AANEWG	-20.7	0	0	6	0	0
AANLNG	-22.7	0	0	0	0	1
AANYLG	-19.9	0	0	6	0	0
AAPPGQ	17.0	0	0	0	0	1
AAQHGM	-21.9	0	0	0	0	1
AAQIRS	-20.1	0	1	0	0	0
AAQMKS	-22.8	0	0	0	0	1
AAQRGP	97.5	0	0	0	0	1
AARRFF	-14.8	0	0	0	0	1
AARRGP	102.6	0	0	0	0	1
AASTPD	40.3	0	0	0	0	1
AAVTPE	38.6	0	0	0	0	1
ACAKRV	-20.6	0	0	0	0	1
ADAGKE	-20.3	0	0	0	0	1
ADAPSQ	-6.4	0	0	0	0	1
ADAVTL	-22.5	0	0	0	0	1
ADECLN	-17.2	0	0	0	0	1
ADEVSA	-20.9	0	0	0	0	1
ADGKTK	-20.2	0	0	0	0	1
ADIGNI	-22.1	0	0	0	0	1
ADISEA	-20.8	0	0	0	0	1
ADKIKL	-20.5	0	0	0	0	1
ADKKAV	-20.5	0	0	0	0	1
ADKYFH	-17.8	0	0	0	0	1
ADLAVL	-23.8	1	1	0	0	0
ADLMDF	-21.7	0	0	0	0	1
ADLVAD	-21.0	0	1	0	0	0
ADPPRP	128.8	0	0	0	0	1
ADQAAN	-19.9	0	0	0	0	1
ADQEAN	-19.2	0	0	0	0	1
ADQFAN	-17.8	0	0	6	0	0
ADRGLT	-14.0	0	0	0	0	1
ADVGIL	-22.9	0	0	6	0	0
ADWVCL	-22.0	0	1	0	0	0
AEDVGS	-20.2	0	0	0	0	1
AEEAGI	-19.7	0	0	0	0	1
AEEIQD	-19.2	0	0	0	0	1
AEESDN	-16.8	0	0	0	0	1
AEFRHD	-18.9	0	0	0	0	1
AEFVPS	41.7	0	0	0	0	1
AEGGGV	-19.6	0	0	0	0	1
AEGYAL	-21.2	0	0	0	0	1
AEIVYK	-25.5	1	1	6	1	0
AEKLFD	-18.9	0	0	0	0	1
AELAHL	-22.9	0	1	0	0	0
AEMEYL	-22.4	0	0	0	0	1
AENGKP	95.2	0	0	0	0	1
AENGKS	-19.7	0	0	0	0	1
AENKDR	-16.3	0	0	0	0	1
AEPQIA	8.5	0	0	0	0	1
AEPQVA	8.5	0	0	0	0	1
AEPRQE	15.1	0	0	0	0	1
AEQKDR	-17.2	0	0	0	0	1
AEQRTI	-22.6	0	0	0	0	1
AERGGV	-15.5	0	0	0	0	1
AERQAK	-16.5	0	0	0	0	1
AETGPC	38.8	0	0	0	0	1
AEVISD	-22.2	0	0	0	0	1
AEVISN	-23.1	1	0	6	0	0
AEVLAL	-23.4	1	1	6	1	0
AEVYGG	-20.6	0	0	0	0	1
AFAKKG	-23.1	1	0	0	0	0
AFEKGW	-19.7	0	0	0	0	1
AFESLK	-20.3	0	0	0	0	1
AFLRVV	-21.7	0	1	0	0	0
AFRCLA	-17.1	0	1	0	0	0
AFVNQH	-23.4	1	0	6	0	0
AFYNLL	-22.3	0	1	6	0	0
AGAAAA	-23.7	1	0	0	0	0
AGAALS	-23.4	1	0	0	0	0
AGAVVG	-23.9	1	0	0	0	0
AGDALI	-21.0	0	0	0	0	1
AGDVAF	-21.6	0	0	0	0	1
AGGGYP	91.9	0	0	0	0	1
AGGYPA	42.3	0	0	0	0	1
AGGYPN	43.8	0	0	0	0	1
AGHVTQ	-24.3	1	0	0	0	0
AGIGDT	-20.8	0	0	0	0	1
AGKCGL	-20.3	0	0	0	0	1
AGKEPG	42.1	0	0	0	0	1
AGKSTI	-23.6	1	0	0	0	0
AGKSTL	-22.9	0	0	0	0	1
AGKSTM	-22.5	0	0	0	0	1
AGLLAE	-22.3	0	1	0	0	0
AGLPDK	-6.9	0	0	0	0	1
AGLVFV	-25.9	1	1	6	1	0
AGQGAK	-21.4	0	0	0	0	1
AGRQGW	-15.6	0	0	0	0	1
AGTGFA	-22.8	0	0	0	0	1
AGTMYY	-25.1	1	0	6	0	0
AGTYGL	-21.4	0	0	0	0	1
AGVNYF	-24.2	1	0	6	0	0
AGWNIP	93.1	0	0	6	0	0
AGYIEA	-24.0	1	1	6	1	0
AHFQKA	-21.3	0	0	0	0	1
AHTEFT	-22.1	0	0	0	0	1
AIFTVQ	-23.2	1	1	0	0	0
AIGKIV	-25.4	1	0	6	0	0
AIGQAF	-25.5	1	0	0	0	0
AIIGLM	-24.7	1	1	0	0	0
AIKNVN	-22.4	0	0	0	0	1
AINKIQ	-24.2	1	0	6	0	0
AINSCH	-24.8	1	0	0	0	0
AIVELK	-24.5	1	1	6	1	0
AKADKI	-23.1	1	0	0	0	0
AKAKTD	-20.6	0	0	0	0	1
AKDAGR	-15.3	0	0	0	0	1
AKDMWR	-15.7	0	0	0	0	1
AKEKNR	-17.0	0	0	0	0	1
AKERLE	-15.7	0	0	0	0	1
AKESCG	-21.3	0	0	0	0	1
AKESLE	-19.8	0	0	0	0	1
AKESPP	143.9	0	0	0	0	1
AKHRER	-12.4	0	0	0	0	1
AKKGMK	-19.2	0	0	0	0	1
AKLYKV	-22.1	0	1	0	0	0
AKNLPK	40.8	0	0	0	0	1
AKPFVP	114.5	0	0	0	0	1
AKQTDL	-23.2	1	0	0	0	0
AKRGPG	44.9	0	0	0	0	1
AKRVVR	-15.4	0	1	0	0	0
AKRVVS	-20.0	0	1	0	0	0
AKSRLQ	-19.1	0	0	0	0	1
AKSTPT	39.3	0	0	0	0	1
AKTAGV	-24.1	1	0	0	0	0
AKTDHG	-21.4	0	0	0	0	1
AKTPPA	43.9	0	0	0	0	1
AKTQGV	-24.0	1	0	0	0	0
AKVISD	-23.4	1	0	6	0	0
AKVISN	-23.8	1	0	6	0	0
AKVKKL	-23.2	1	0	0	0	0
AKVWEK	-19.7	0	0	0	0	1
AKVWVK	-22.4	0	1	0	0	0
AKYGKT	-20.3	0	0	0	0	1
ALAANA	-24.5	1	0	0	0	0
ALEDLR	-15.0	0	0	0	0	1
ALEDQD	-16.7	0	0	0	0	1
ALEEYT	-20.5	0	0	6	0	0
ALEKLK	-21.1	0	0	0	0	1
ALENYI	-22.0	0	0	6	0	0
ALENYL	-21.3	0	0	6	0	0
ALESYL	-22.3	0	0	6	0	0
ALEVPT	40.9	0	0	0	0	1
ALGKQL	-23.4	1	0	0	0	0
ALIGLL	-23.9	1	1	0	0	0
ALIKEQ	-22.9	0	0	0	0	1
ALLAKT	-23.4	1	0	0	0	0
ALLALW	-24.1	1	1	6	1	0
ALLKSK	-23.8	1	0	0	0	0
ALLMGL	-24.0	1	1	0	0	0
ALLNDR	-17.6	0	0	0	0	1
ALLQDD	-20.9	0	0	0	0	1
ALLSPY	36.0	0	0	0	0	1
ALLVPD	39.8	0	0	0	0	1
ALLVPE	38.8	0	0	0	0	1
ALMADL	-23.4	1	1	0	0	0
ALMDSN	-20.7	0	0	0	0	1
ALMPSL	-8.5	0	0	0	0	1
ALQADP	92.8	0	0	0	0	1
ALQAVP	90.2	0	0	0	0	1
ALQVSE	-24.8	1	0	0	0	0
ALSIGD	-24.2	1	0	0	0	0
ALSPLP	99.0	0	0	0	0	1
ALWRFA	-18.7	0	1	6	0	0
ALYLKE	-22.0	0	1	0	0	0
ALYLVC	-22.4	0	1	0	0	0
AMFCGK	-21.2	0	0	0	0	1
AMLAKT	-22.7	0	0	0	0	1
AMLNDR	-17.5	0	0	0	0	1
AMSRPL	43.9	0	0	0	0	1
ANAGTG	-21.3	0	0	0	0	1
ANATKK	-24.9	1	0	0	0	0
ANATRI	-21.8	0	0	0	0	1
ANERQQ	-15.3	0	0	0	0	1
ANEWGR	-12.1	0	0	0	0	1
ANLLHG	-23.0	1	0	0	0	0
ANMISE	-23.8	1	0	0	0	0
ANPGGY	10.3	0	0	0	0	1
ANPVYG	8.9	0	0	0	0	1
ANQPVS	-9.2	0	0	0	0	1
ANQPVT	-8.9	0	0	0	0	1
ANRWGR	-8.2	0	0	0	0	1
ANTENE	-22.8	0	0	0	0	1
ANWKNS	-20.8	0	0	0	0	1
ANWMCL	-22.1	0	1	0	0	0
ANWVCL	-23.5	1	1	0	0	0
ANYKNS	-21.5	0	0	0	0	1
ANYLGS	-20.9	0	0	0	0	1
APDCWD	34.3	0	0	0	0	1
APDTIL	29.7	0	0	0	0	1
APGHKM	30.7	0	0	0	0	1
APGHKS	30.1	0	0	0	0	1
APKKEH	31.5	0	0	0	0	1
APKTPP	187.5	0	0	0	0	1
APNHAV	30.2	0	0	0	0	1
APPGQK	53.1	0	0	0	0	1
APPPPP	214.4	0	0	0	0	1
APRSLR	39.8	0	0	0	0	1
APVPMP	141.3	0	0	0	0	1
AQAFVN	-20.6	0	1	0	0	0
AQAIGQ	-25.0	1	0	0	0	0
AQEAVS	-22.6	0	0	0	0	1
AQFEAS	-22.5	0	0	0	0	1
AQFIIS	-23.1	1	1	6	1	0
AQGGSW	-21.8	0	0	0	0	1
AQGGYP	92.0	0	0	0	0	1
AQGRGF	-21.6	0	0	0	0	1
AQIAIV	-26.6	1	1	6	1	0
AQIRSQ	-20.6	0	0	0	0	1
AQLIAQ	-25.5	1	1	6	1	0
AQMKSQ	-22.4	0	0	0	0	1
AQQIHH	-24.7	1	1	0	0	0
AQRDGG	-14.7	0	0	0	0	1
AQRGPG	45.2	0	0	0	0	1
AQSGLG	-23.1	1	0	0	0	0
AQSIGQ	-25.4	1	0	0	0	0
ARALEV	-19.8	0	1	0	0	0
ARDQSS	-17.0	0	0	0	0	1
ARFAVD	-15.4	0	1	0	0	0
ARGNYD	-17.7	0	0	6	0	0
ARHFWQ	-14.9	0	1	0	0	0
ARKGEF	-17.3	0	0	0	0	1
ARKGEY	-17.2	0	0	0	0	1
ARMVSK	-20.6	0	1	0	0	0
ARPAAD	13.9	0	0	0	0	1
ARRGPG	49.5	0	0	0	0	1
ARRRMP	106.8	0	0	0	0	1
ARSLLQ	-19.2	0	1	0	0	0
ARTLKR	-14.5	0	0	0	0	1
ARVEAL	-20.0	0	1	0	0	0
ARVEAM	-19.2	0	1	0	0	0
ASALGK	-23.3	1	0	0	0	0
ASFLLT	-23.3	1	1	6	1	0
ASGIYY	-26.3	1	0	6	0	0
ASLAKQ	-22.8	0	0	0	0	1
ASLYNY	-25.3	1	1	0	0	0
ASQADL	-22.9	0	0	0	0	1
ASQADV	-23.2	1	0	0	0	0
ASQRSD	-18.6	0	0	0	0	1
ASTPDA	-8.6	0	0	0	0	1
ATCATQ	-23.3	1	0	0	0	0
ATDDVM	-19.6	0	0	0	0	1
ATERTT	-17.9	0	0	0	0	1
ATEVPV	38.9	0	0	0	0	1
ATFSIG	-21.6	0	0	6	0	0
ATKKVD	-21.8	0	0	0	0	1
ATLADE	-22.1	0	0	0	0	1
ATNRNT	-18.4	0	0	0	0	1
ATNYNP	96.1	0	0	0	0	1
ATPRGA	12.2	0	0	0	0	1
ATQRLA	-18.8	0	0	0	0	1
ATRAVE	-18.8	0	0	0	0	1
ATRIPA	43.2	0	0	0	0	1
ATSLHE	-25.2	1	0	0	0	0
ATTTTT	-16.7	0	0	0	0	1
ATVIIE	-27.5	1	1	6	1	0
ATVIVI	-29.5	1	1	0	0	0
ATVYVD	-21.5	0	1	0	0	0
AVACAK	-25.6	1	0	0	0	0
AVAEEI	-24.8	1	0	0	0	0
AVAEPQ	39.8	0	0	0	0	1
AVAIAT	-27.1	1	1	0	0	0
AVAVVK	-27.0	1	1	0	0	0
AVDEHN	-20.9	0	0	0	0	1
AVDKYL	-23.7	1	0	6	0	0
AVDPEK	-4.7	0	0	0	0	1
AVDRTA	-17.9	0	0	0	0	1
AVEIEE	-21.2	0	0	0	0	1
AVIQHF	-26.5	1	1	0	0	0
AVKLSH	-23.7	1	0	0	0	0
AVLFLT	-19.3	0	1	6	0	0
AVLHIH	-25.8	1	1	0	0	0
AVLVIS	-28.3	1	1	6	1	0
AVNACH	-24.6	1	0	0	0	0
AVNNCI	-24.3	1	0	0	0	0
AVPPRP	126.7	0	0	0	0	1
AVQAAC	-24.6	1	1	0	0	0
AVRGSP	96.1	0	0	0	0	1
AVRSLG	-18.4	0	0	0	0	1
AVTPEE	-7.0	0	0	0	0	1
AVTPSD	-7.7	0	0	0	0	1
AVVARS	-20.5	0	1	0	0	0
AVVGGL	-23.4	1	0	0	0	0
AVVKKG	-24.1	1	0	0	0	0
AVVRTP	93.7	0	0	0	0	1
AWAAKV	-23.5	1	1	0	0	0
AWFPLD	-5.5	0	0	0	0	1
AWVAWK	-21.5	0	1	6	0	0
AWVAWR	-17.1	0	1	6	0	0
AYFETE	-20.0	0	0	0	0	1
AYKPAP	101.4	0	0	0	0	1
AYRDMR	-12.1	0	0	0	0	1
AYSDLS	-22.4	0	0	0	0	1
AYSDMK	-22.1	0	0	0	0	1
AYSDMR	-18.1	0	0	0	0	1
AYVARD	-17.9	0	1	0	0	0
AYYQRG	-18.9	0	0	0	0	1
CAEVYG	-24.0	1	0	6	0	0
CAKRVV	-20.2	0	0	0	0	1
CATQRL	-19.5	0	0	0	0	1
CCEALC	-21.9	0	1	0	0	0
CCHKPC	38.1	0	0	0	0	1
CCHNTC	-25.4	1	0	0	0	0
CCHRPC	42.2	0	0	0	0	1
CCTSIC	-24.6	1	0	0	0	0
CDCNVD	-20.5	0	0	0	0	1
CEALCL	-23.5	1	1	0	0	0
CELART	-18.5	0	0	0	0	1
CENIVA	-24.5	1	1	0	0	0
CESHLH	-24.4	1	0	0	0	0
CETHLH	-23.5	1	0	0	0	0
CFAVRS	-20.1	0	1	0	0	0
CFGGRM	-16.5	0	0	0	0	1
CFILDL	-23.2	1	1	0	0	0
CFIQFE	-23.4	1	1	0	0	0
CFLILG	-23.8	1	1	6	1	0
CFRRDS	-12.7	0	0	0	0	1
CFVLKH	-24.2	1	1	0	0	0
CGDRGF	-17.5	0	0	0	0	1
CGDRSM	-16.8	0	0	0	0	1
CGERGF	-17.9	0	0	0	0	1
CGGNRN	-15.1	0	0	0	0	1
CGIDKF	-22.0	0	0	0	0	1
CGIDRF	-18.8	0	0	0	0	1
CGKLNM	-23.2	1	0	0	0	0
CGLVPV	37.9	0	0	0	0	1
CGSHLV	-23.2	1	0	0	0	0
CGSKDN	-21.2	0	0	0	0	1
CGSLGN	-22.0	0	0	0	0	1
CGSNLV	-23.7	1	0	0	0	0
CHKPCN	-6.1	0	0	0	0	1
CHNTCS	-23.4	1	0	0	0	0
CHRPCN	-1.4	0	0	0	0	1
CHTAVD	-21.5	0	0	0	0	1
CHTSSL	-23.4	1	0	0	0	0
CHVFES	-20.7	0	1	0	0	0
CHVFRC	-17.5	0	1	0	0	0
CIGTKE	-22.5	0	0	0	0	1
CIRQLS	-19.3	0	0	0	0	1
CITQYQ	-26.3	1	0	0	0	0
CKEKLV	-22.8	0	0	0	0	1
CKFLHQ	-22.3	0	1	0	0	0
CKKGRK	-15.6	0	0	0	0	1
CKKRPK	46.4	0	0	0	0	1
CLAGLV	-23.7	1	1	0	0	0
CLAKWE	-22.4	0	0	0	0	1
CLRRDS	-14.3	0	0	0	0	1
CLTICE	-25.2	1	1	0	0	0
CLVGEF	-23.8	1	0	0	0	0
CNDGKT	-20.1	0	0	0	0	1
CNIFDL	-19.4	0	1	0	0	0
CNSFRY	-17.7	0	0	0	0	1
CNTATC	-23.8	1	0	0	0	0
CPGYNA	30.1	0	0	0	0	1
CPLAEE	29.4	0	0	0	0	1
CPLMVK	25.9	0	0	0	0	1
CPPVTT	48.4	0	0	0	0	1
CPSGCR	31.5	0	0	0	0	1
CPWYDG	31.7	0	0	0	0	1
CPWYTG	30.5	0	0	0	0	1
CQAANL	-24.4	1	0	0	0	0
CQEVYP	91.4	0	0	6	0	0
CRLIHD	-18.2	0	1	0	0	0
CRMKGL	-17.9	0	0	0	0	1
CRPYLV	15.2	0	0	0	0	1
CRVKHV	-20.0	0	1	0	0	0
CRVRFL	-15.4	0	1	0	0	0
CRVRHL	-14.9	0	1	0	0	0
CRYGAA	-17.7	0	0	0	0	1
CSDEDW	-19.6	0	0	0	0	1
CSLVLG	-24.1	1	1	0	0	0
CSLYQL	-22.9	0	1	0	0	0
CSNKTG	-23.4	1	0	0	0	0
CSNLST	-23.6	1	0	0	0	0
CTLRFE	-19.1	0	1	0	0	0
CTSICS	-27.6	1	0	0	0	0
CTSWES	-22.2	0	0	0	0	1
CVLGKL	-23.8	1	1	0	0	0
CVMHVH	-25.1	1	1	0	0	0
CVNITI	-28.6	1	1	0	0	0
CVNITV	-28.0	1	1	6	1	0
CYVSGF	-23.8	1	0	0	0	0
CYVSQF	-25.5	1	1	0	0	0
DAAKRG	-16.1	0	0	0	0	1
DAAQRG	-16.0	0	0	0	0	1
DAARRG	-11.6	0	0	0	0	1
DAAVTP	91.8	0	0	0	0	1
DADLYL	-20.1	0	0	0	0	1
DAEFRH	-13.3	0	0	0	0	1
DAGKST	-20.2	0	0	0	0	1
DAGRQG	-15.0	0	0	0	0	1
DAKSTP	93.7	0	0	0	0	1
DALIKE	-22.0	0	1	0	0	0
DALLVP	91.9	0	1	0	0	0
DALMAD	-19.7	0	1	0	0	0
DALMPD	42.5	0	0	0	0	1
DALMPS	40.4	0	0	0	0	1
DALYLV	-19.4	0	1	6	0	0
DAPGHK	11.1	0	0	0	0	1
DAPSQL	11.4	0	0	0	0	1
DAQLIA	-22.5	0	0	6	0	0
DARPAA	-1.9	0	0	0	0	1
DAVDKY	-21.7	0	0	0	0	1
DAVRGS	-16.4	0	0	0	0	1
DAVTLD	-20.7	0	0	0	0	1
DCFILD	-20.6	0	1	0	0	0
DCNVDW	-21.7	0	0	0	0	1
DCVNIT	-23.1	1	0	6	0	0
DDDDDD	-7.3	0	0	0	0	1
DDEDDD	-7.9	0	0	0	0	1
DDGSGK	-16.8	0	0	0	0	1
DDITQA	-20.6	0	0	0	0	1
DDKKAK	-18.2	0	0	0	0	1
DDLPPP	153.8	0	0	0	0	1
DDLQPW	44.8	0	0	0	0	1
DDPTVN	12.2	0	0	0	0	1
DDSDVW	-18.2	0	0	0	0	1
DDSLFF	-20.5	0	0	6	0	0
DDVLAN	-18.4	0	1	0	0	0
DDVMLL	-20.4	0	0	0	0	1
DEAAGH	-19.2	0	0	0	0	1
DECFFF	-18.1	0	0	0	0	1
DEDDDD	-8.4	0	0	0	0	1
DEDDED	-8.1	0	0	0	0	1
DEEEEE	-11.2	0	0	0	0	1
DEENFE	-15.0	0	0	0	0	1
DEEVVK	-20.7	0	0	0	0	1
DEGKTI	-20.9	0	0	0	0	1
DEHNKK	-19.4	0	0	0	0	1
DELLQK	-19.8	0	0	0	0	1
DENEHA	-19.1	0	0	0	0	1
DERYAQ	-14.1	0	0	0	0	1
DESGAA	-20.3	0	0	0	0	1
DESSVT	-21.3	0	0	0	0	1
DEVDEE	-14.2	0	0	0	0	1
DEVDEL	-15.9	0	0	0	0	1
DEVSAS	-20.6	0	0	0	0	1
DEYACR	-16.1	0	0	0	0	1
DFATVY	-22.2	0	0	0	0	1
DFAYVA	-19.8	0	1	0	0	0
DFKDRV	-14.9	0	0	0	0	1
DFKNLL	-19.4	0	0	0	0	1
DFLAEG	-18.9	0	0	0	0	1
DFLPPP	152.2	0	0	0	0	1
DFTNRI	-17.3	0	0	0	0	1
DGGALG	-18.4	0	0	0	0	1
DGIIFA	-23.6	1	1	6	1	0
DGIVDQ	-20.9	0	0	0	0	1
DGKKSW	-20.4	0	0	0	0	1
DGKTIE	-20.5	0	0	0	0	1
DGKTKI	-21.4	0	0	0	0	1
DGKTPG	42.2	0	0	0	0	1
DGKTPR	46.9	0	0	0	0	1
DGLDIL	-20.1	0	0	0	0	1
DGNAGL	-19.7	0	0	0	0	1
DGSLNF	-23.7	1	0	0	0	0
DGSTDY	-20.9	0	0	0	0	1
DGTGSD	-18.8	0	0	0	0	1
DGVHQV	-21.0	0	0	0	0	1
DGYRGI	-16.5	0	0	0	0	1
DHAGTY	-21.1	0	0	0	0	1
DHENVV	-19.0	0	0	0	0	1
DHGAEI	-18.0	0	0	0	0	1
DHGQEA	-16.6	0	0	0	0	1
DHNVVT	-21.9	0	0	0	0	1
DHSHTP	94.9	0	0	0	0	1
DHVSII	-24.2	1	0	6	0	0
DIDIKI	-23.4	1	1	0	0	0
DIDQMF	-20.9	0	0	0	0	1
DIEVDL	-20.2	0	0	0	0	1
DIGNIV	-22.2	0	0	6	0	0
DIKIME	-22.3	0	1	0	0	0
DIKIRS	-19.4	0	0	0	0	1
DILSGK	-21.8	0	0	0	0	1
DILTYT	-23.1	1	1	6	1	0
DIQDQV	-19.7	0	0	0	0	1
DISEAE	-21.4	0	0	0	0	1
DKCKFL	-21.9	0	0	0	0	1
DKDQAL	-18.4	0	0	0	0	1
DKEQAL	-19.0	0	0	0	0	1
DKEQAQ	-19.5	0	0	0	0	1
DKFRGV	-16.4	0	0	0	0	1
DKGKTV	-21.2	0	0	0	0	1
DKIKLA	-22.2	0	0	0	0	1
DKKAVI	-22.5	0	0	0	0	1
DKLHSL	-22.9	0	0	0	0	1
DKMPLE	-5.6	0	0	0	0	1
DKRTVE	-17.0	0	0	0	0	1
DKYFHA	-19.8	0	1	0	0	0
DKYKDM	-20.4	0	0	0	0	1
DKYLET	-20.6	0	0	0	0	1
DLAFEK	-17.9	0	0	0	0	1
DLARFA	-18.9	0	1	0	0	0
DLATDD	-17.8	0	0	0	0	1
DLAVLV	-23.8	1	1	0	0	0
DLDALM	-18.1	0	0	0	0	1
DLEEVK	-19.2	0	0	0	0	1
DLFDRA	-16.4	0	1	0	0	0
DLFIST	-24.8	1	1	6	1	0
DLIDGI	-20.5	0	0	0	0	1
DLKISE	-22.9	0	0	0	0	1
DLKNVK	-20.5	0	0	0	0	1
DLLDDT	-17.2	0	0	0	0	1
DLLDRA	-15.3	0	1	0	0	0
DLLFKD	-17.6	0	1	0	0	0
DLLKNG	-22.0	0	0	0	0	1
DLLNLV	-20.3	0	1	6	0	0
DLLTQS	-21.7	0	0	0	0	1
DLMDFK	-19.3	0	0	0	0	1
DLNESL	-21.8	0	0	0	0	1
DLPPPP	174.5	0	0	0	0	1
DLQITN	-22.7	0	0	6	0	0
DLQNYC	-21.1	0	0	6	0	0
DLQPWH	-6.5	0	0	0	0	1
DLRQGL	-16.3	0	0	0	0	1
DLSAHQ	-23.5	1	0	0	0	0
DLSFSK	-20.7	0	0	0	0	1
DLSGKV	-20.8	0	0	0	0	1
DLSKVT	-23.3	1	0	0	0	0
DLSNVQ	-21.6	0	0	0	0	1
DLVADI	-22.1	0	1	0	0	0
DMFGGK	-18.9	0	0	0	0	1
DMGTVV	-22.4	0	0	0	0	1
DMIADS	-20.7	0	0	0	0	1
DMKEAN	-18.6	0	0	0	0	1
DMKRLE	-14.9	0	0	0	0	1
DMREAN	-14.8	0	0	0	0	1
DMVDSP	94.4	0	0	0	0	1
DMWRAY	-18.3	0	1	0	0	0
DNALED	-16.3	0	0	0	0	1
DNIKHV	-22.4	0	0	0	0	1
DNITHV	-22.8	0	0	0	0	1
DNLEKE	-18.8	0	0	0	0	1
DNLFEK	-17.1	0	0	0	0	1
DNTECL	-22.5	0	0	0	0	1
DNYLKL	-21.1	0	0	0	0	1
DPEKAA	33.1	0	0	0	0	1
DPKKAA	32.0	0	0	0	0	1
DPMLTP	135.8	0	0	0	0	1
DPNHFR	38.1	0	0	0	0	1
DPPRPR	115.6	0	0	0	0	1
DPQGIR	36.9	0	0	0	0	1
DPSGTK	31.7	0	0	0	0	1
DPTGTK	31.7	0	0	0	0	1
DPTVNW	31.9	0	0	0	0	1
DQAANE	-20.1	0	0	0	0	1
DQCCTS	-21.6	0	0	0	0	1
DQDLDA	-16.6	0	0	0	0	1
DQEANR	-16.1	0	0	0	0	1
DQEGDT	-15.3	0	0	0	0	1
DQFANE	-20.1	0	0	0	0	1
DQGTTI	-19.2	0	0	0	0	1
DQSTDY	-22.0	0	0	0	0	1
DQVCIA	-24.0	1	1	6	1	0
DQVFVW	-20.1	0	1	0	0	0
DQYSNQ	-21.2	0	0	0	0	1
DRAVKL	-17.8	0	0	0	0	1
DRFRGV	-11.7	0	0	0	0	1
DRGFFY	-16.0	0	0	6	0	0
DRGLTT	-15.5	0	0	0	0	1
DRIGAQ	-15.9	0	0	0	0	1
DRQHTL	-17.2	0	0	0	0	1
DRQLRL	-12.9	0	0	0	0	1
DRRRIA	-8.5	0	0	0	0	1
DRRRLA	-5.9	0	0	0	0	1
DRSALL	-18.4	0	0	0	0	1
DRSGYS	-17.7	0	0	0	0	1
DRSMNL	-18.7	0	0	0	0	1
DRTAGW	-16.8	0	0	0	0	1
DRVKDF	-17.8	0	0	0	0	1
DRVQSK	-18.4	0	0	0	0	1
DRYYRE	-10.6	0	1	0	0	0
DSADAE	-18.6	0	0	0	0	1
DSAPDC	-4.3	0	0	0	0	1
DSAVTP	91.6	0	0	0	0	1
DSDVWW	-20.7	0	0	0	0	1
DSFLKV	-22.7	0	0	0	0	1
DSGRDY	-15.5	0	0	0	0	1
DSGYEV	-17.7	0	0	0	0	1
DSHFPP	148.6	0	0	0	0	1
DSHKID	-19.1	0	0	0	0	1
DSKADQ	-19.8	0	0	0	0	1
DSNLPR	46.6	0	0	0	0	1
DSPQLA	10.5	0	0	0	0	1
DSRADQ	-15.2	0	0	0	0	1
DSVPAN	-5.9	0	0	0	0	1
DSYIIL	-21.8	0	1	6	0	0
DTDAGL	-18.2	0	0	0	0	1
DTILWK	-22.8	0	1	0	0	0
DTNKEE	-19.9	0	0	0	0	1
DTPSLE	10.9	0	0	0	0	1
DTSPRH	-2.2	0	0	0	0	1
DTVIIE	-25.3	1	1	6	1	0
DTWDQV	-18.5	0	0	0	0	1
DVAFVK	-21.1	0	1	0	0	0
DVFILD	-22.0	0	1	0	0	0
DVGILV	-23.7	1	1	6	1	0
DVGSNK	-21.3	0	0	0	0	1
DVKIME	-22.3	0	1	0	0	0
DVLANM	-23.1	1	1	0	0	0
DVLDNL	-20.7	0	0	0	0	1
DVMLLD	-20.6	0	1	0	0	0
DVRMVA	-18.6	0	1	0	0	0
DVWWGG	-17.0	0	0	0	0	1
DWCLYE	-20.8	0	1	0	0	0
DWPFCS	14.8	0	0	0	0	1
DWSFYI	-17.4	0	1	6	0	0
DWSFYL	-17.1	0	1	6	0	0
DWVCLA	-20.9	0	1	0	0	0
DYADGS	-18.0	0	0	0	0	1
DYEDRY	-15.5	0	0	0	0	1
DYGIFQ	-23.9	1	0	6	0	0
DYGILQ	-20.8	0	0	0	0	1
DYGMLL	-20.5	0	0	0	0	1
DYPQLG	11.9	0	0	0	0	1
DYQRLL	-16.5	0	0	0	0	1
EAAGHV	-22.3	0	0	0	0	1
EAANER	-14.6	0	0	0	0	1
EAAQGA	-20.8	0	0	0	0	1
EAEQRT	-15.8	0	0	0	0	1
EAERQA	-15.0	0	0	0	0	1
EAGAAL	-20.2	0	0	0	0	1
EAGIGD	-18.3	0	0	0	0	1
EAGQGA	-18.7	0	0	0	0	1
EAIKNV	-24.1	1	0	0	0	0
EAKDAG	-18.9	0	0	0	0	1
EAKEKN	-19.2	0	0	0	0	1
EAKHRE	-15.9	0	0	0	0	1
EAKVKK	-22.3	0	0	0	0	1
EAKVWE	-20.8	0	0	0	0	1
EAKVWV	-22.3	0	0	0	0	1
EALAAN	-20.5	0	1	0	0	0
EALCLL	-21.2	0	1	0	0	0
EALLND	-19.5	0	1	0	0	0
EALYLV	-19.7	0	1	6	0	0
EAMLND	-19.4	0	0	0	0	1
EANQPV	42.6	0	0	0	0	1
EANWKN	-17.1	0	0	0	0	1
EANYKG	-18.9	0	0	0	0	1
EANYKN	-18.0	0	0	0	0	1
EAPDTI	10.9	0	0	0	0	1
EAQIAI	-24.5	1	1	0	0	0
EASALG	-22.5	0	0	0	0	1
EATERT	-16.7	0	0	0	0	1
EAVQAA	-22.4	0	0	0	0	1
ECFFFE	-18.4	0	1	6	0	0
ECKEKL	-20.8	0	0	0	0	1
ECRVRF	-14.8	0	1	0	0	0
EDAQLI	-20.3	0	0	0	0	1
EDDSDV	-14.9	0	0	0	0	1
EDEAAG	-15.9	0	0	0	0	1
EDEEDD	-9.2	0	0	0	0	1
EDEEED	-8.7	0	0	0	0	1
EDEENF	-17.4	0	0	0	0	1
EDEVDE	-14.1	0	0	0	0	1
EDGKKS	-17.4	0	0	0	0	1
EDHAGT	-19.0	0	0	0	0	1
EDHENV	-18.9	0	0	0	0	1
EDIDQM	-16.8	0	0	0	0	1
EDKEQA	-17.3	0	0	0	0	1
EDKMPL	44.1	0	0	0	0	1
EDLAPG	42.6	0	0	0	0	1
EDLIDG	-18.0	0	0	0	0	1
EDLLNL	-19.4	0	0	0	0	1
EDLRLD	-12.7	0	0	0	0	1
EDLRQG	-13.5	0	0	0	0	1
EDQDLD	-12.7	0	0	0	0	1
EDRYYR	-8.3	0	0	0	0	1
EDSKAD	-18.9	0	0	0	0	1
EDSRAD	-15.0	0	0	0	0	1
EDVGSN	-18.8	0	0	0	0	1
EEAERQ	-14.7	0	0	0	0	1
EEAGIG	-19.4	0	0	0	0	1
EEAIKN	-19.7	0	0	0	0	1
EEATER	-14.6	0	0	0	0	1
EECKEK	-20.4	0	0	0	0	1
EECLFL	-21.0	0	1	0	0	0
EEDDSD	-12.2	0	0	0	0	1
EEDEEE	-11.0	0	0	0	0	1
EEDLAP	97.4	0	0	0	0	1
EEEDEE	-9.9	0	0	0	0	1
EEEEAD	-12.9	0	0	0	0	1
EEEEDE	-11.5	0	0	0	0	1
EEEEEA	-12.9	0	0	0	0	1
EEEEED	-9.8	0	0	0	0	1
EEEEEE	-10.9	0	0	0	0	1
EEEEER	-10.2	0	0	0	0	1
EEEEEV	-13.6	0	0	0	0	1
EEEEIL	-17.2	0	0	0	0	1
EEEILP	95.8	0	0	0	0	1
EEIQDE	-18.3	0	0	0	0	1
EEISEV	-19.8	0	0	0	0	1
EELRTL	-19.5	0	0	0	0	1
EENCAE	-18.6	0	0	0	0	1
EENFEE	-15.1	0	0	0	0	1
EEPYEE	15.9	0	0	0	0	1
EERDKG	-14.6	0	0	0	0	1
EERHLA	-14.4	0	0	0	0	1
EERHLS	-14.3	0	0	0	0	1
EERMNQ	-15.6	0	0	0	0	1
EERNDG	-14.4	0	0	0	0	1
EESFCG	-19.9	0	0	0	0	1
EEVVKD	-20.6	0	0	0	0	1
EEVVRE	-18.2	0	1	0	0	0
EEVVRV	-20.0	0	1	0	0	0
EFCRYG	-17.9	0	1	6	0	0
EFDERY	-17.0	0	0	0	0	1
EFETGF	-18.6	0	0	0	0	1
EFLAEG	-18.7	0	0	0	0	1
EFQKLL	-21.3	0	0	0	0	1
EFRHDS	-16.4	0	0	0	0	1
EFSLDD	-18.8	0	0	0	0	1
EFTPTE	-5.7	0	0	0	0	1
EFVCCP	92.1	0	0	0	0	1
EFVPSF	-9.8	0	0	0	0	1
EFVSDA	-20.5	0	0	0	0	1
EFWDNL	-18.1	0	0	0	0	1
EGALYL	-21.3	0	0	6	0	0
EGARQK	-15.6	0	0	0	0	1
EGDTDA	-16.5	0	0	0	0	1
EGGGVR	-15.3	0	0	0	0	1
EGILQY	-22.8	0	0	0	0	1
EGKIES	-19.8	0	0	0	0	1
EGKTIA	-21.3	0	0	0	0	1
EGLGVA	-21.4	0	0	0	0	1
EGMEKI	-20.2	0	0	0	0	1
EGPDSA	11.8	0	0	0	0	1
EGTAGD	-18.4	0	0	0	0	1
EGVLYV	-22.8	0	0	6	0	0
EHAHFQ	-20.2	0	0	0	0	1
EHALLA	-20.9	0	1	0	0	0
EHAMLA	-20.6	0	0	0	0	1
EHKSII	-21.6	0	0	0	0	1
EHNKKE	-19.4	0	0	0	0	1
EHSDLS	-19.5	0	0	0	0	1
EHVNVV	-23.1	1	0	0	0	0
EHVRMV	-18.0	0	1	0	0	0
EIDLLK	-19.6	0	1	0	0	0
EIEEQN	-18.3	0	0	0	0	1
EIENGV	-19.2	0	0	0	0	1
EIGYPA	44.3	0	0	0	0	1
EILGYL	-22.5	0	1	6	0	0
EILKNL	-23.7	1	1	0	0	0
EIQDEV	-18.3	0	0	0	0	1
EISEVK	-23.4	1	0	0	0	0
EIVYKS	-19.8	0	1	0	0	0
EIYPEL	-5.6	0	0	0	0	1
EKAAQM	-21.4	0	0	0	0	1
EKDEYA	-18.2	0	0	0	0	1
EKGGQT	-18.7	0	0	0	0	1
EKGTNR	-16.7	0	0	0	0	1
EKLDFK	-19.0	0	0	0	0	1
EKLKEA	-19.6	0	0	0	0	1
EKLMKA	-21.4	0	0	0	0	1
EKLSPL	38.3	0	0	0	0	1
EKLVPF	40.5	0	0	0	0	1
EKNLYL	-22.1	0	0	6	0	0
EKNRET	-15.2	0	0	0	0	1
EKRKCN	-16.7	0	0	0	0	1
EKRRYT	-11.3	0	0	0	0	1
EKTHCD	-20.5	0	0	0	0	1
EKVESL	-22.9	0	0	0	0	1
EKYERE	-16.4	0	0	0	0	1
ELARFA	-18.7	0	1	0	0	0
ELARTL	-19.0	0	0	0	0	1
ELEGAL	-18.3	0	0	0	0	1
ELGGGP	96.4	0	0	0	0	1
ELHGLT	-19.7	0	0	0	0	1
ELKSIL	-22.2	0	0	0	0	1
ELLGCE	-20.9	0	0	0	0	1
ELLIYK	-24.7	1	1	6	1	0
ELLKNG	-21.9	0	0	0	0	1
ELLPVN	-6.6	0	0	0	0	1
ELLQKE	-21.6	0	0	0	0	1
ELQEFK	-21.1	0	0	0	0	1
ELQEKL	-20.7	0	0	0	0	1
ELQIER	-17.2	0	1	0	0	0
ELQITN	-23.4	1	0	6	0	0
ELYKEI	-21.9	0	0	0	0	1
EMDLLT	-17.6	0	1	0	0	0
EMFNEF	-19.4	0	0	0	0	1
EMIGGA	-20.7	0	0	0	0	1
EMMVKR	-18.0	0	1	0	0	0
EMSDLS	-20.2	0	0	0	0	1
EMVLEM	-20.4	0	1	0	0	0
ENAKAK	-21.2	0	0	0	0	1
ENEHAH	-18.1	0	0	0	0	1
ENEVEP	97.5	0	0	0	0	1
ENFEEA	-17.5	0	0	0	0	1
ENFTET	-18.2	0	0	0	0	1
ENGKPN	45.5	0	0	0	0	1
ENGVVW	-22.4	0	0	0	0	1
ENIVAQ	-22.8	0	1	0	0	0
ENLKHQ	-19.0	0	0	0	0	1
ENMNRY	-17.1	0	0	0	0	1
ENMYRY	-16.3	0	0	0	0	1
ENPTYK	11.2	0	0	0	0	1
ENTLIC	-21.9	0	0	6	0	0
ENYITA	-22.2	0	1	0	0	0
EPDPSG	41.2	0	0	0	0	1
EPDPTG	41.2	0	0	0	0	1
EPEPEP	149.2	0	0	0	0	1
EPGSAG	32.2	0	0	0	0	1
EPKKVA	30.5	0	0	0	0	1
EPKPEP	147.2	0	0	0	0	1
EPNTGS	32.0	0	0	0	0	1
EPPKSG	52.0	0	0	0	0	1
EPQIAM	30.6	0	0	0	0	1
EPQVAM	30.6	0	0	0	0	1
EPRISY	34.1	0	0	0	0	1
EPRQEF	35.2	0	0	0	0	1
EPVDAR	36.6	0	0	0	0	1
EPYEEA	35.0	0	0	0	0	1
EPYFGY	34.0	0	0	0	0	1
EQALQV	-22.3	0	0	0	0	1
EQAQQI	-22.8	0	0	0	0	1
EQCCHK	-23.6	1	0	0	0	0
EQCCHN	-22.5	0	0	0	0	1
EQCCHR	-19.5	0	0	0	0	1
EQCCTS	-22.0	0	0	0	0	1
EQEAAN	-17.7	0	0	0	0	1
EQEDEV	-14.4	0	0	0	0	1
EQKDRQ	-14.5	0	0	0	0	1
EQLGPV	40.5	0	0	0	0	1
EQMCIT	-22.1	0	1	0	0	0
EQNKRL	-17.9	0	0	0	0	1
EQNYSD	-18.9	0	0	0	0	1
EQRTIQ	-18.1	0	0	6	0	0
EQSDLS	-20.8	0	0	0	0	1
EQVVAG	-23.6	1	0	0	0	0
ERCELA	-18.5	0	0	0	0	1
ERDKGK	-12.7	0	0	0	0	1
EREAKD	-12.8	0	0	0	0	1
EREAKE	-13.6	0	0	0	0	1
ERFFED	-10.3	0	1	0	0	0
ERGFFY	-16.2	0	0	0	0	1
ERGGVR	-11.5	0	0	0	0	1
ERHLSK	-17.6	0	0	0	0	1
ERIEKV	-19.0	0	0	0	0	1
ERLEAK	-17.3	0	0	0	0	1
ERMDMC	-15.6	0	0	0	0	1
ERMNQS	-15.6	0	0	0	0	1
ERMSQV	-17.7	0	0	0	0	1
ERNDGK	-15.3	0	0	0	0	1
ERQAKN	-15.1	0	0	0	0	1
ERQQLV	-17.1	0	0	0	0	1
ERTTSI	-18.8	0	0	0	0	1
ERVVEQ	-17.1	0	1	0	0	0
ERYAQG	-16.2	0	0	0	0	1
ERYEEC	-14.8	0	0	0	0	1
ESCGDR	-16.3	0	0	0	0	1
ESDVRM	-18.3	0	0	0	0	1
ESGAAA	-20.1	0	0	0	0	1
ESGELH	-19.5	0	0	0	0	1
ESGWGS	-16.6	0	0	0	0	1
ESHLHW	-21.7	0	0	0	0	1
ESHPDN	-4.1	0	0	0	0	1
ESLEQE	-18.5	0	0	0	0	1
ESLKSF	-24.8	1	0	0	0	0
ESLNAL	-21.7	0	0	0	0	1
ESNFNT	-18.0	0	0	0	0	1
ESNYNT	-20.6	0	0	0	0	1
ESQAYY	-23.3	1	0	6	0	0
ESQYIK	-21.2	0	0	6	0	0
ESSSGI	-23.1	1	0	0	0	0
ESSVTC	-23.7	1	0	0	0	0
ESSYNT	-21.4	0	0	0	0	1
ESVEEV	-20.1	0	0	0	0	1
ETDIKI	-23.1	1	0	0	0	0
ETDVKI	-22.9	0	0	0	0	1
ETEKRR	-12.4	0	0	0	0	1
ETGFEK	-17.0	0	0	0	0	1
ETGPCR	-0.7	0	0	0	0	1
ETHKLT	-21.0	0	0	0	0	1
ETHLAR	-18.3	0	0	0	0	1
ETHLHW	-21.0	0	0	0	0	1
ETHMAR	-18.3	0	0	0	0	1
ETKTTV	-21.3	0	0	0	0	1
ETPGDE	12.7	0	0	0	0	1
ETQPPS	48.2	0	0	0	0	1
ETSDAK	-21.3	0	0	0	0	1
ETVIIE	-25.2	1	1	6	1	0
ETWFFG	-18.5	0	1	6	0	0
ETWYLS	-17.8	0	1	6	0	0
EVDAAV	-20.5	0	0	0	0	1
EVDEEV	-16.9	0	0	0	0	1
EVDELL	-18.4	0	0	0	0	1
EVDIDI	-21.4	0	0	0	0	1
EVDLFI	-21.3	0	1	0	0	0
EVDLLK	-19.7	0	1	0	0	0
EVDPML	-4.0	0	0	0	0	1
EVEPVD	-2.6	0	0	0	0	1
EVGKAY	-23.0	1	0	0	0	0
EVGRAY	-18.5	0	0	0	0	1
EVHHQK	-22.5	0	0	0	0	1
EVISDA	-22.4	0	0	0	0	1
EVKMDA	-21.3	0	0	0	0	1
EVKSEK	-20.4	0	0	0	0	1
EVPPWT	20.2	0	0	0	0	1
EVPTDG	9.2	0	0	0	0	1
EVQGHE	-21.6	0	0	0	0	1
EVSASL	-25.8	1	0	0	0	0
EVVKDM	-22.6	0	0	0	0	1
EVVRVP	94.3	0	0	0	0	1
EVYGGG	-20.2	0	0	0	0	1
EVYPEL	-5.8	0	0	0	0	1
EWEEAE	-14.5	0	0	0	0	1
EWGRSG	-15.1	0	0	0	0	1
EYACRV	-18.2	0	1	0	0	0
EYDYRG	-14.8	0	0	0	0	1
EYETGF	-19.1	0	0	0	0	1
EYLKIA	-23.4	1	1	6	1	0
EYSLYI	-24.3	1	1	6	1	0
EYSNFS	-21.4	0	0	6	0	0
EYVCCP	91.8	0	0	0	0	1
FAANYL	-22.8	0	1	6	0	0
FAEDVG	-18.1	0	0	0	0	1
FAELAH	-20.6	0	1	0	0	0
FAFYNL	-20.6	0	1	6	0	0
FAKKGM	-19.3	0	0	0	0	1
FANEWG	-19.0	0	0	6	0	0
FAQTDL	-21.5	0	0	0	0	1
FATVYV	-24.4	1	1	6	1	0
FAVAEP	93.9	0	0	0	0	1
FAVDEH	-19.2	0	0	0	0	1
FAVRSL	-18.8	0	1	0	0	0
FAYVAR	-19.6	0	1	0	0	0
FCFLIL	-21.2	0	1	6	0	0
FCGKLN	-19.7	0	0	0	0	1
FCRYGA	-14.6	0	0	0	0	1
FCSLVL	-24.4	1	1	0	0	0
FDERYA	-13.3	0	0	0	0	1
FDLQNY	-21.8	0	0	0	0	1
FDRAVK	-16.2	0	0	0	0	1
FEAQIA	-21.8	0	0	6	0	0
FEDHEN	-15.2	0	0	0	0	1
FEEAIK	-20.0	0	0	0	0	1
FEETWA	-18.0	0	0	0	0	1
FEHVRM	-17.4	0	1	0	0	0
FEKGGQ	-17.2	0	0	0	0	1
FEKTHC	-19.1	0	0	0	0	1
FELLGC	-20.3	0	1	0	0	0
FEQMQN	-18.5	0	0	0	0	1
FERCEL	-17.3	0	0	0	0	1
FESLKS	-20.4	0	0	0	0	1
FESNFN	-19.6	0	0	6	0	0
FETEKR	-16.4	0	0	0	0	1
FETGFE	-19.2	0	0	0	0	1
FFAEDV	-20.0	0	0	0	0	1
FFEDHE	-17.1	0	0	0	0	1
FFEQMQ	-20.8	0	0	0	0	1
FFKNWR	-13.3	0	0	0	0	1
FFSASC	-22.5	0	0	6	0	0
FFSQSC	-22.3	0	0	0	0	1
FFTGDA	-20.3	0	0	0	0	1
FFWRFM	-8.3	0	1	6	0	0
FFYNPK	46.0	0	0	0	0	1
FFYSPK	42.4	0	0	0	0	1
FFYTPK	43.7	0	0	0	0	1
FGCCEA	-21.6	0	0	0	0	1
FGELFE	-18.4	0	0	0	0	1
FGGKDH	-18.9	0	0	0	0	1
FGGRMD	-14.5	0	0	0	0	1
FGNDYE	-19.0	0	0	0	0	1
FGSDYE	-19.5	0	0	0	0	1
FGVDSV	-20.4	0	0	0	0	1
FGYSGA	-19.8	0	0	0	0	1
FHARGN	-14.7	0	0	0	0	1
FHFLLS	-21.4	0	1	6	0	0
FHLTKS	-21.0	0	0	0	0	1
FHPPDI	19.8	0	0	0	0	1
FHPPHI	19.4	0	0	0	0	1
FHPPQI	20.6	0	0	0	0	1
FHPSDI	11.7	0	0	0	0	1
FIGHVD	-21.6	0	0	0	0	1
FIHPES	-6.4	0	0	0	0	1
FILDLG	-20.1	0	0	0	0	1
FIQFEN	-17.9	0	0	6	0	0
FISTQR	-20.6	0	0	0	0	1
FIYGGC	-20.7	0	0	0	0	1
FKDLNE	-19.8	0	0	0	0	1
FKDRVQ	-15.1	0	0	0	0	1
FKELQE	-19.5	0	0	0	0	1
FKNLLD	-19.4	0	0	0	0	1
FKNPQN	-5.7	0	0	0	0	1
FKNWRD	-11.6	0	0	0	0	1
FKVAYS	-22.6	0	1	6	0	0
FLAEGG	-20.0	0	0	0	0	1
FLGYFK	-21.8	0	0	6	0	0
FLHQER	-18.0	0	0	0	0	1
FLILGV	-23.7	1	1	0	0	0
FLKEAG	-20.3	0	0	0	0	1
FLKKVG	-21.9	0	0	0	0	1
FLKVLR	-17.0	0	1	0	0	0
FLKYFT	-17.6	0	1	6	0	0
FLLCSD	-20.8	0	0	0	0	1
FLLRAS	-18.6	0	1	0	0	0
FLLSCF	-23.5	1	1	0	0	0
FLNCYV	-24.1	1	1	6	1	0
FLPPPP	174.9	0	0	0	0	1
FLRVVR	-15.7	0	1	0	0	0
FLSPKS	-6.0	0	0	0	0	1
FLTGSQ	-20.9	0	0	0	0	1
FLVHSS	-23.0	1	0	6	0	0
FLVRSS	-19.1	0	0	0	0	1
FMFFII	-18.2	0	1	6	0	0
FMGHVD	-20.2	0	0	0	0	1
FMPCSG	10.8	0	0	0	0	1
FMPVSG	9.3	0	0	0	0	1
FNDNTE	-17.3	0	0	0	0	1
FNEFDE	-14.4	0	0	0	0	1
FNFLLS	-21.4	0	1	6	0	0
FNMLKK	-20.3	0	0	0	0	1
FNRTWQ	-14.2	0	0	0	0	1
FPLDLS	34.5	0	0	0	0	1
FPPIGR	57.6	0	0	0	0	1
FQEKVE	-19.7	0	0	0	0	1
FQINSR	-17.1	0	0	0	0	1
FQKAKE	-17.6	0	0	0	0	1
FQKLLG	-19.1	0	0	0	0	1
FQLFGS	-17.5	0	0	0	0	1
FRCLAE	-17.7	0	1	0	0	0
FRENAK	-15.0	0	0	0	0	1
FRGVEF	-16.7	0	0	0	0	1
FRHDSG	-15.7	0	0	0	0	1
FRPAGL	16.1	0	0	0	0	1
FRRDSH	-12.2	0	0	0	0	1
FSASCV	-22.3	0	0	0	0	1
FSCVMH	-24.4	1	1	0	0	0
FSIGST	-22.1	0	0	0	0	1
FSKDWS	-17.3	0	0	0	0	1
FSLDDL	-18.8	0	0	0	0	1
FSQSCA	-22.6	0	0	0	0	1
FSSPPV	45.7	0	0	0	0	1
FSTFDR	-15.4	0	0	0	0	1
FTANDS	-20.5	0	0	0	0	1
FTETDI	-20.8	0	0	0	0	1
FTETDV	-20.7	0	0	0	0	1
FTGDAY	-20.1	0	0	0	0	1
FTILDA	-22.6	0	1	0	0	0
FTLCFR	-18.3	0	1	0	0	0
FTLRDE	-16.3	0	0	0	0	1
FTLRDQ	-16.0	0	0	0	0	1
FTNRIN	-17.4	0	0	6	0	0
FTPTEK	10.9	0	0	0	0	1
FTVIIE	-26.2	1	1	6	1	0
FVATWS	-22.6	0	0	6	0	0
FVFPRE	-2.1	0	0	0	0	1
FVHDCV	-21.3	0	1	0	0	0
FVKQDQ	-23.1	1	0	0	0	0
FVLKHP	92.8	0	0	0	0	1
FVNQHL	-24.0	1	0	0	0	0
FVPNMI	10.3	0	0	0	0	1
FVPSFL	7.8	0	0	0	0	1
FVSDAL	-22.4	0	0	0	0	1
FVWKGK	-21.6	0	0	0	0	1
FWDNLE	-16.1	0	0	0	0	1
FYGGDS	-18.5	0	0	0	0	1
FYILAH	-23.9	1	1	0	0	0
FYLLVH	-24.6	1	1	0	0	0
FYLLYY	-24.1	1	1	6	1	0
FYNLLH	-21.9	0	1	0	0	0
FYNPKR	-0.8	0	0	0	0	1
FYTPKA	-6.8	0	0	0	0	1
FYTPKT	-6.4	0	0	0	0	1
GAAAAG	-23.1	1	0	0	0	0
GAAAIF	-26.1	1	0	6	0	0
GAAEPH	41.2	0	0	0	0	1
GAALSP	90.6	0	0	0	0	1
GAAPPG	45.6	0	0	0	0	1
GADGKT	-19.7	0	0	0	0	1
GADKYF	-22.8	0	0	6	0	0
GAEIVY	-23.9	1	0	0	0	0
GAFRCL	-19.7	0	0	0	0	1
GAGDVA	-20.7	0	0	0	0	1
GAIIGL	-25.0	1	1	0	0	0
GAKDMW	-19.8	0	0	0	0	1
GALLMG	-23.4	1	1	0	0	0
GALSIG	-25.5	1	0	6	0	0
GALYLK	-21.4	0	1	6	0	0
GANPVY	-11.5	0	0	0	0	1
GAQSGL	-22.6	0	0	0	0	1
GASQAD	-22.2	0	0	0	0	1
GATAIL	-26.4	1	0	6	0	0
GAVNAC	-23.5	1	0	0	0	0
GAVVGG	-24.0	1	0	0	0	0
GAWAAE	-20.8	0	0	0	0	1
GAWAAK	-21.5	0	0	0	0	1
GCCEAL	-23.7	1	0	0	0	0
GCGGNR	-16.4	0	0	0	0	1
GCNSFR	-19.2	0	0	6	0	0
GCRMKG	-16.5	0	0	0	0	1
GDCFIL	-19.9	0	0	6	0	0
GDENEH	-17.5	0	0	0	0	1
GDGLDI	-19.4	0	0	0	0	1
GDGVHQ	-20.6	0	0	0	0	1
GDHGQE	-19.7	0	0	0	0	1
GDQSTD	-20.3	0	0	0	0	1
GDRGFF	-15.0	0	0	0	0	1
GDRKDQ	-14.0	0	0	0	0	1
GDRSGY	-16.4	0	0	0	0	1
GDRSMN	-14.7	0	0	0	0	1
GDSGHG	-21.0	0	0	0	0	1
GDSYII	-22.3	0	0	6	0	0
GDTDAG	-19.5	0	0	0	0	1
GDTPSL	-7.6	0	0	0	0	1
GDTSPR	42.2	0	0	0	0	1
GDVAFV	-22.7	0	0	6	0	0
GEFEAG	-21.1	0	0	0	0	1
GEFETG	-19.8	0	0	0	0	1
GEFLAE	-21.7	0	1	0	0	0
GEFSLD	-21.2	0	0	0	0	1
GEFVSD	-22.0	0	0	0	0	1
GEKAKP	94.0	0	0	0	0	1
GELHGL	-22.4	0	0	0	0	1
GEMDLL	-20.0	0	0	0	0	1
GENFTE	-18.9	0	0	0	0	1
GEPPKS	18.2	0	0	0	0	1
GEQVRL	-19.9	0	0	0	0	1
GERGFF	-16.1	0	0	0	0	1
GEWTYD	-19.1	0	0	6	0	0
GEYETG	-19.8	0	0	0	0	1
GEYSLY	-22.5	0	0	0	0	1
GFAVAE	-23.8	1	1	0	0	0
GFEKGG	-19.8	0	0	0	0	1
GFFYNP	95.1	0	0	6	0	0
GFFYSP	94.2	0	0	6	0	0
GFFYTP	95.5	0	0	6	0	0
GFHPPD	47.1	0	0	0	0	1
GFHPPQ	46.1	0	0	0	0	1
GFIHPE	40.8	0	0	0	0	1
GFITKA	-23.6	1	0	0	0	0
GFKDLN	-17.7	0	0	0	0	1
GFLPPK	45.4	0	0	0	0	1
GFLSPK	37.3	0	0	0	0	1
GFSCVM	-24.5	1	0	0	0	0
GGALGR	-16.8	0	0	0	0	1
GGASQA	-22.8	0	0	0	0	1
GGAWAA	-20.0	0	0	0	0	1
GGCGGN	-21.0	0	0	0	0	1
GGDPNR	-1.0	0	0	0	0	1
GGDSYI	-21.2	0	0	0	0	1
GGGGGG	-17.7	0	0	0	0	1
GGGGWG	-18.9	0	0	0	0	1
GGGKVQ	-21.0	0	0	0	0	1
GGGNKK	-19.4	0	0	0	0	1
GGGQVE	-21.7	0	0	0	0	1
GGGSVQ	-22.2	0	0	0	0	1
GGGVRG	-16.9	0	0	0	0	1
GGGWGQ	-15.4	0	0	0	0	1
GGGWNT	-18.6	0	0	0	0	1
GGGWWY	-17.9	0	0	6	0	0
GGIAER	-17.5	0	0	0	0	1
GGKDHV	-19.2	0	0	0	0	1
GGKVQI	-23.6	1	0	0	0	0
GGLGGY	-21.6	0	0	0	0	1
GGNILY	-24.1	1	0	6	0	0
GGNKKI	-22.9	0	0	0	0	1
GGNLLY	-23.5	1	0	6	0	0
GGNRNN	-17.1	0	0	0	0	1
GGNRYP	97.4	0	0	0	0	1
GGPAER	15.1	0	0	0	0	1
GGQTRE	-18.0	0	0	0	0	1
GGQVEV	-24.0	1	0	0	0	0
GGRMDR	-11.7	0	0	0	0	1
GGRTEP	96.1	0	0	0	0	1
GGRWAA	-14.1	0	0	0	0	1
GGSRYP	96.2	0	0	0	0	1
GGSVQI	-26.2	1	0	0	0	0
GGSWGQ	-19.2	0	0	0	0	1
GGSWGT	-20.6	0	0	0	0	1
GGSWST	-20.8	0	0	6	0	0
GGVASG	-22.6	0	0	0	0	1
GGVRGP	96.7	0	0	0	0	1
GGVRVG	-19.4	0	0	0	0	1
GGVVIA	-26.3	1	0	6	0	0
GGVWAA	-20.4	0	0	6	0	0
GGWGQG	-19.3	0	0	0	0	1
GGWGQP	95.8	0	0	0	0	1
GGWGQQ	-19.2	0	0	0	0	1
GGWLLI	-22.8	0	0	6	0	0
GGWNTG	-20.5	0	0	6	0	0
GGWWYN	-17.2	0	0	6	0	0
GGYMLG	-21.3	0	0	0	0	1
GGYPAA	-7.5	0	0	0	0	1
GGYPAQ	-6.7	0	0	0	0	1
GGYPGG	-5.3	0	0	0	0	1
GGYPNQ	-6.7	0	0	0	0	1
GGYQGG	-19.9	0	0	0	0	1
GGYQQN	-21.0	0	0	0	0	1
GGYQQQ	-23.1	1	0	0	0	0
GGYQQY	-24.6	1	0	0	0	0
GHGAED	-17.5	0	0	0	0	1
GHKMYV	-21.5	0	0	0	0	1
GHKSFV	-21.3	0	0	0	0	1
GHLASL	-23.0	1	0	0	0	0
GHRHYT	-15.8	0	0	0	0	1
GHRIIE	-19.8	0	0	0	0	1
GHVDAG	-20.4	0	0	0	0	1
GHVTQA	-23.4	1	0	0	0	0
GIAEFW	-25.3	1	0	6	0	0
GIAERG	-18.1	0	0	0	0	1
GIDKFR	-17.7	0	0	0	0	1
GIDRFR	-13.1	0	0	0	0	1
GIEEEE	-18.4	0	0	0	0	1
GIFQIN	-20.9	0	1	6	0	0
GIGDTP	92.8	0	0	0	0	1
GIICSL	-25.5	1	1	0	0	0
GIIFAA	-23.6	1	1	0	0	0
GIIFCF	-22.7	0	1	6	0	0
GIITQG	-25.0	1	0	0	0	0
GIKLAN	-22.0	0	0	0	0	1
GILKNE	-24.4	1	0	0	0	0
GILQIN	-25.4	1	1	6	1	0
GILQYC	-24.8	1	1	6	1	0
GILVIS	-28.5	1	1	6	1	0
GIRAWV	-18.9	0	0	6	0	0
GIRDNE	-16.3	0	0	0	0	1
GIRIAK	-21.0	0	1	0	0	0
GISLAN	-24.5	1	0	6	0	0
GITDPL	39.0	0	0	0	0	1
GIVDQC	-22.7	0	0	0	0	1
GIVEQC	-23.9	1	0	0	0	0
GIVEVD	-23.5	1	1	0	0	0
GIYYVP	99.2	0	1	0	0	0
GKAYFE	-21.8	0	0	6	0	0
GKCGLV	-23.6	1	0	0	0	0
GKDHVS	-22.4	0	0	0	0	1
GKDPNH	-6.8	0	0	0	0	1
GKENTL	-22.2	0	0	0	0	1
GKEPGL	-6.2	0	0	0	0	1
GKIESG	-22.7	0	0	0	0	1
GKIVKI	-26.0	1	0	0	0	0
GKKSCH	-22.7	0	0	0	0	1
GKKSWK	-19.7	0	0	0	0	1
GKLESG	-22.4	0	0	0	0	1
GKLNMH	-23.0	1	0	0	0	0
GKPMII	5.8	0	0	0	0	1
GKPNFL	9.5	0	0	0	0	1
GKQLNL	-23.8	1	0	0	0	0
GKSTIG	-25.1	1	0	6	0	0
GKSTMG	-23.1	1	0	0	0	0
GKTIAI	-27.4	1	0	0	0	0
GKTIEV	-25.6	1	0	0	0	0
GKTKIA	-25.5	1	0	0	0	0
GKTKTS	-23.7	1	0	0	0	0
GKTLYD	-22.5	0	0	6	0	0
GKTPGA	-8.5	0	0	0	0	1
GKTPRA	-4.5	0	0	0	0	1
GKTVEV	-25.6	1	0	0	0	0
GKVESG	-22.5	0	0	0	0	1
GKVFVF	-23.5	1	0	0	0	0
GKVQII	-26.6	1	0	6	0	0
GKWEPD	45.2	0	0	0	0	1
GLCKKR	-17.6	0	0	0	0	1
GLDILS	-22.9	0	1	0	0	0
GLEYDY	-20.4	0	0	0	0	1
GLGCNS	-22.2	0	0	0	0	1
GLGDRK	-15.1	0	0	0	0	1
GLGGYM	-22.7	0	0	6	0	0
GLGRFP	95.2	0	0	0	0	1
GLGRSA	-17.7	0	0	0	0	1
GLHMSQ	-23.7	1	0	0	0	0
GLLAEP	91.9	0	0	0	0	1
GLLPVL	-10.7	0	0	0	0	1
GLLVIA	-27.4	1	1	6	1	0
GLMVGG	-23.3	1	0	0	0	0
GLPDKY	11.0	0	0	0	0	1
GLPSKY	9.1	0	0	0	0	1
GLPSLQ	7.8	0	0	0	0	1
GLQIWR	-20.4	0	1	6	0	0
GLTNIK	-25.3	1	0	6	0	0
GLTTRP	95.4	0	0	0	0	1
GLVFVS	-23.7	1	1	6	1	0
GLVPVL	-10.5	0	0	0	0	1
GMDGYR	-15.3	0	0	0	0	1
GMEKIV	-23.6	1	0	6	0	0
GMFNIQ	-19.3	0	0	6	0	0
GMKIIA	-24.9	1	1	6	1	0
GMLLPC	38.5	0	0	0	0	1
GMVDKR	-17.4	0	0	0	0	1
GNAGLL	-22.0	0	0	0	0	1
GNDALM	-20.5	0	0	0	0	1
GNDYED	-14.9	0	0	0	0	1
GNIHHK	-22.1	0	0	0	0	1
GNIVVL	-26.8	1	1	0	0	0
GNKKIE	-21.3	0	0	0	0	1
GNLGRL	-17.8	0	0	0	0	1
GNLLAA	-23.6	1	0	0	0	0
GNLLYL	-23.6	1	0	6	0	0
GNLQYD	-20.9	0	0	6	0	0
GNNFFL	-19.9	0	0	6	0	0
GNPAVS	8.0	0	0	0	0	1
GNRNNF	-18.0	0	0	0	0	1
GNRYPP	152.4	0	0	0	0	1
GNYDAA	-20.9	0	0	0	0	1
GPCRAM	32.3	0	0	0	0	1
GPDSAV	29.2	0	0	0	0	1
GPGGAW	31.6	0	0	0	0	1
GPGGRW	35.7	0	0	0	0	1
GPGGVW	30.3	0	0	0	0	1
GPHNDC	29.9	0	0	0	0	1
GPSLLE	28.0	0	0	0	0	1
GPVTQE	28.2	0	0	0	0	1
GQANAT	-23.1	1	0	0	0	0
GQEALE	-20.5	0	0	0	0	1
GQEQDS	-20.3	0	0	0	0	1
GQFYGG	-20.6	0	0	6	0	0
GQGAKD	-19.4	0	0	0	0	1
GQGGSW	-20.7	0	0	0	0	1
GQGQGQ	-21.1	0	0	0	0	1
GQGSPG	38.9	0	0	0	0	1
GQKGQA	-20.3	0	0	0	0	1
GQPHGG	9.9	0	0	0	0	1
GQSVVA	-27.0	1	0	0	0	0
GQTREH	-21.9	0	0	0	0	1
GQVEVK	-25.0	1	0	0	0	0
GRANPG	45.7	0	0	0	0	1
GRAYFE	-17.6	0	0	6	0	0
GRFPRP	108.9	0	0	0	0	1
GRFTLR	-16.5	0	0	0	0	1
GRGAED	-14.0	0	0	0	0	1
GRGFIT	-14.9	0	0	6	0	0
GRKQCK	-17.0	0	0	0	0	1
GRLYQS	-17.1	0	0	0	0	1
GRMDRI	-14.1	0	0	0	0	1
GRNGGD	-14.8	0	0	0	0	1
GRPEPG	66.3	0	0	0	0	1
GRQGWY	-17.5	0	0	0	0	1
GRSAGW	-18.8	0	0	0	0	1
GRSGKD	-15.1	0	0	0	0	1
GRTEPN	43.9	0	0	0	0	1
GRTTCT	-18.7	0	0	0	0	1
GSAGTW	-22.6	0	0	0	0	1
GSAMSR	-19.1	0	0	0	0	1
GSAQGG	-21.5	0	0	0	0	1
GSDDKK	-19.2	0	0	0	0	1
GSDYED	-16.6	0	0	0	0	1
GSGLTN	-21.2	0	0	0	0	1
GSGQGG	-19.6	0	0	0	0	1
GSHLVD	-22.6	0	0	0	0	1
GSHLVE	-23.9	1	0	0	0	0
GSIDMV	-22.7	0	0	0	0	1
GSILPT	38.4	0	0	0	0	1
GSKDNI	-21.4	0	0	0	0	1
GSLDNI	-22.8	0	0	0	0	1
GSLGNI	-24.1	1	0	0	0	0
GSLLPT	38.5	0	0	0	0	1
GSLNFN	-22.1	0	0	6	0	0
GSNKGA	-22.2	0	0	0	0	1
GSNLVE	-24.2	1	0	0	0	0
GSNTYG	-23.6	1	0	6	0	0
GSPGGN	10.6	0	0	0	0	1
GSPGTP	113.2	0	0	0	0	1
GSQARH	-19.4	0	0	0	0	1
GSRSRT	-12.5	0	0	0	0	1
GSRYPG	46.6	0	0	0	0	1
GSTDYG	-22.0	0	0	0	0	1
GSTENL	-24.1	1	0	0	0	0
GSTQLL	-24.8	1	0	0	0	0
GSVDKR	-17.6	0	0	0	0	1
GSVQIV	-26.4	1	0	6	0	0
GSVSNA	-24.0	1	0	0	0	0
GSWGQP	94.8	0	0	0	0	1
GSWGTG	-21.1	0	0	0	0	1
GSWSTG	-22.0	0	0	0	0	1
GTAGDA	-21.5	0	0	0	0	1
GTEILK	-24.0	1	0	0	0	0
GTFFIN	-18.3	0	1	6	0	0
GTFFIT	-16.1	0	1	6	0	0
GTFNII	-21.3	0	0	6	0	0
GTGFAV	-17.4	0	0	0	0	1
GTGGRT	-15.8	0	0	0	0	1
GTGSDD	-19.0	0	0	0	0	1
GTISHG	-23.3	1	0	0	0	0
GTKEGI	-21.9	0	0	0	0	1
GTKSCI	-24.2	1	0	0	0	0
GTKTCI	-24.9	1	0	0	0	0
GTNRKS	-18.8	0	0	0	0	1
GTPGKK	10.0	0	0	0	0	1
GTPGSR	12.2	0	0	0	0	1
GTSLVG	-25.3	1	0	0	0	0
GTTIAI	-25.3	1	0	0	0	0
GTTQWE	-20.7	0	0	0	0	1
GTVIIE	-27.0	1	1	6	1	0
GTVLFM	-24.5	1	1	6	1	0
GTWNPG	43.0	0	0	0	0	1
GTYGLG	-21.4	0	0	0	0	1
GTYYWH	-20.1	0	1	6	0	0
GVASGF	-24.1	1	0	0	0	0
GVDSVP	90.2	0	0	0	0	1
GVEEED	-17.2	0	0	0	0	1
GVEFVC	-21.3	0	0	0	0	1
GVHQVV	-26.4	1	0	0	0	0
GVLLTL	-24.4	1	1	6	1	0
GVNYFL	-20.1	0	0	6	0	0
GVRGPR	48.3	0	0	0	0	1
GVRVGH	-19.2	0	0	0	0	1
GVSLAN	-24.5	1	0	0	0	0
GVVEVD	-23.5	1	0	0	0	0
GVVIAT	-26.4	1	1	6	1	0
GVWAAE	-22.3	0	1	0	0	0
GVWAAK	-23.0	1	1	0	0	0
GWFLGW	-21.3	0	1	0	0	0
GWGQGG	-17.9	0	0	0	0	1
GWGQPH	44.6	0	0	0	0	1
GWGQQP	96.1	0	0	0	0	1
GWGSIL	-21.8	0	0	6	0	0
GWGSLL	-20.0	0	0	0	0	1
GWLLIQ	-23.6	1	1	6	1	0
GWNIPM	42.2	0	0	0	0	1
GWNTGG	-20.9	0	0	0	0	1
GWQFHL	-17.9	0	1	0	0	0
GWWYNN	-16.6	0	1	6	0	0
GWYLSW	-21.9	0	1	0	0	0
GYENPT	43.3	0	0	0	0	1
GYEVHH	-23.0	1	0	0	0	0
GYIEAL	-23.6	1	1	0	0	0
GYLAVA	-25.6	1	1	0	0	0
GYMLGS	-22.3	0	0	0	0	1
GYNAVL	-25.4	1	0	0	0	0
GYNQYN	-22.2	0	0	6	0	0
GYPAAG	7.4	0	0	0	0	1
GYPAQG	8.4	0	0	0	0	1
GYPHNP	115.8	0	0	0	0	1
GYPNQN	10.6	0	0	0	0	1
GYPNQQ	9.9	0	0	0	0	1
GYQAYN	-22.1	0	0	6	0	0
GYQAYQ	-22.7	0	0	6	0	0
GYQGGY	-22.1	0	0	0	0	1
GYQQNY	-25.8	1	0	0	0	0
GYQQYN	-22.3	0	0	6	0	0
GYRGIS	-18.9	0	0	0	0	1
GYSGAF	-23.9	1	0	0	0	0
GYSSPG	37.6	0	0	0	0	1
GYTGAF	-24.4	1	0	0	0	0
GYTGAG	-23.3	1	0	0	0	0
HAFLII	-22.4	0	1	6	0	0
HAGTYG	-23.4	1	0	6	0	0
HAHFQK	-20.6	0	0	0	0	1
HALLAK	-22.2	0	1	0	0	0
HAMLAK	-22.5	0	1	0	0	0
HARGNY	-17.0	0	0	0	0	1
HAVVAR	-20.3	0	1	0	0	0
HAVVSR	-20.3	0	1	0	0	0
HCDCNV	-21.3	0	0	0	0	1
HCLRRD	-11.6	0	1	0	0	0
HCLTIC	-25.1	1	1	6	1	0
HCPPVT	17.2	0	0	0	0	1
HCQNRD	-14.4	0	0	0	0	1
HCVRLL	-19.2	0	1	0	0	0
HDCVNI	-23.9	1	0	0	0	0
HDSGYE	-19.8	0	0	0	0	1
HDYGML	-18.5	0	0	0	0	1
HEDLLN	-16.3	0	0	0	0	1
HEICSK	-21.7	0	0	0	0	1
HENVVE	-22.1	0	0	0	0	1
HETQPP	148.2	0	0	0	0	1
HFEHVR	-16.2	0	1	0	0	0
HFGNDY	-20.1	0	0	0	0	1
HFLLSC	-22.1	0	1	6	0	0
HFQEKV	-20.7	0	0	0	0	1
HFQKAK	-20.9	0	0	0	0	1
HFRPAG	-2.2	0	0	0	0	1
HFTILD	-21.0	0	1	6	0	0
HFVWIA	-22.0	0	1	6	0	0
HFWQQD	-18.5	0	0	0	0	1
HGAEIV	-21.7	0	0	6	0	0
HGGGGW	-18.0	0	0	0	0	1
HGGGWG	-18.5	0	0	0	0	1
HGGPAE	-3.8	0	0	0	0	1
HGGSWG	-19.5	0	0	0	0	1
HGIVEV	-23.6	1	1	0	0	0
HGQEAL	-20.5	0	0	0	0	1
HGVVEV	-23.3	1	0	0	0	0
HGWLIM	-21.9	0	1	6	0	0
HGYENP	95.6	0	0	0	0	1
HHGVVE	-22.1	0	0	0	0	1
HHKPGG	-4.2	0	0	0	0	1
HHQKLV	-21.1	0	0	0	0	1
HIFIIM	-23.9	1	1	6	1	0
HIHTCI	-25.9	1	1	0	0	0
HIPTGT	8.7	0	0	0	0	1
HIVVPY	38.8	0	1	0	0	0
HKALFW	-24.1	1	1	0	0	0
HKIDNY	-22.4	0	0	0	0	1
HKIDSF	-21.8	0	0	0	0	1
HKLEKG	-19.9	0	0	0	0	1
HKLTFR	-17.7	0	0	0	0	1
HKMYVS	-21.1	0	1	0	0	0
HKPCNI	10.1	0	0	0	0	1
HKPGGG	11.3	0	0	0	0	1
HKSFVP	93.5	0	0	0	0	1
HKSIIC	-25.1	1	0	0	0	0
HLASLY	-24.1	1	1	0	0	0
HLCGSH	-22.5	0	0	0	0	1
HLCGSN	-21.3	0	0	0	0	1
HLHVIE	-23.2	1	1	0	0	0
HLHWHT	-20.0	0	1	0	0	0
HLRVIE	-20.4	0	1	0	0	0
HLRVIY	-20.8	0	1	0	0	0
HLSKMQ	-23.0	1	0	0	0	0
HLSNVS	-23.6	1	0	0	0	0
HLTKSV	-23.5	1	0	0	0	0
HLVDAL	-20.9	0	1	0	0	0
HLVEAL	-22.9	0	1	0	0	0
HLVTEV	-23.5	1	1	6	1	0
HLVYIM	-23.2	1	1	6	1	0
HMARVE	-17.8	0	1	0	0	0
HMNVQN	-22.3	0	0	0	0	1
HMSQKH	-21.4	0	0	0	0	1
HNDCGV	-18.5	0	0	0	0	1
HNKKAN	-18.7	0	0	0	0	1
HNKKEN	-18.5	0	0	0	0	1
HNPGYP	117.2	0	0	0	0	1
HNQWNK	-18.7	0	0	0	0	1
HNTCSL	-22.0	0	0	0	0	1
HPAENG	32.9	0	0	0	0	1
HPDNAL	34.4	0	0	0	0	1
HPESFN	34.6	0	0	0	0	1
HPPDIS	53.9	0	0	0	0	1
HPPENG	54.8	0	0	0	0	1
HPPHIE	53.8	0	0	0	0	1
HPPQIE	53.1	0	0	0	0	1
HPQIQK	32.1	0	0	0	0	1
HQERMD	-15.7	0	0	0	0	1
HQKLVF	-23.0	1	0	0	0	0
HQLIIM	-26.2	1	1	6	1	0
HQPGGG	11.8	0	0	0	0	1
HQVVGD	-21.3	0	0	0	0	1
HRERMS	-10.9	0	0	0	0	1
HREVQG	-16.5	0	0	0	0	1
HRIIEI	-20.7	0	1	0	0	0
HRPCNI	14.2	0	0	0	0	1
HSDLSF	-21.9	0	0	0	0	1
HSHTPW	41.9	0	0	0	0	1
HSLSSE	-21.4	0	0	0	0	1
HSLSTT	-21.6	0	0	0	0	1
HSQWNK	-19.6	0	0	0	0	1
HTAIEE	-22.0	0	0	0	0	1
HTAVDR	-18.6	0	0	0	0	1
HTCIEE	-23.4	1	0	0	0	0
HTEFTP	98.0	0	0	0	0	1
HTEIIE	-22.7	0	1	0	0	0
HTEMVL	-22.3	0	0	0	0	1
HTIRHY	-20.7	0	1	0	0	0
HTLKHF	-24.2	1	0	0	0	0
HTSSLQ	-24.4	1	0	0	0	0
HTVAKE	-21.8	0	0	0	0	1
HTVTTT	-20.7	0	0	6	0	0
HVAGAA	-22.7	0	0	0	0	1
HVDAGK	-19.6	0	0	0	0	1
HVFESE	-21.6	0	0	0	0	1
HVFNML	-21.8	0	1	6	0	0
HVHTAI	-26.0	1	1	0	0	0
HVIEER	-19.0	0	0	0	0	1
HVLAVD	-23.0	1	1	0	0	0
HVNVVF	-25.4	1	1	0	0	0
HVPGGG	9.9	0	0	0	0	1
HVRMVD	-17.7	0	1	0	0	0
HVSIIF	-27.0	1	1	6	1	0
HVTQAR	-20.1	0	0	0	0	1
HWHTVA	-21.5	0	1	0	0	0
HYFNIF	-21.9	0	1	6	0	0
HYIHSL	-22.7	0	1	0	0	0
HYQWNQ	-18.9	0	0	0	0	1
HYYAVA	-21.2	0	1	0	0	0
IAALLS	-22.4	0	1	6	0	0
IADIGN	-19.1	0	0	0	0	1
IAERGG	-14.0	0	0	0	0	1
IAIGKI	-21.9	0	1	0	0	0
IAIGKV	-21.6	0	1	0	0	0
IAIVEL	-23.4	1	1	0	0	0
IAKYGK	-17.1	0	0	0	0	1
IALENY	-23.6	1	1	0	0	0
IAMFCG	-18.5	0	1	0	0	0
IAQAIG	-22.5	0	0	6	0	0
IAQSIG	-22.5	0	0	6	0	0
IATPRG	-1.8	0	0	0	0	1
IATSLH	-21.8	0	0	0	0	1
IATTTT	-17.1	0	0	0	0	1
IATVIV	-26.6	1	1	6	1	0
IAVAIA	-25.4	1	1	6	1	0
IAYKPA	42.9	0	0	0	0	1
ICENIV	-21.2	0	1	6	0	0
ICHVFE	-22.5	0	1	0	0	0
ICPGYN	10.5	0	0	0	0	1
ICSLYQ	-22.4	0	1	6	0	0
IDGIIF	-21.3	0	1	6	0	0
IDIKIR	-18.8	0	1	0	0	0
IDKFRG	-9.9	0	0	0	0	1
IDLLKN	-18.5	0	0	0	0	1
IDMVDS	-18.9	0	0	0	0	1
IDNYLK	-17.0	0	0	0	0	1
IDQMFS	-19.6	0	0	6	0	0
IDRFRG	-5.2	0	0	0	0	1
IDRIGA	-14.9	0	0	0	0	1
IDSFLK	-19.3	0	0	0	0	1
IEALAA	-21.3	0	1	0	0	0
IEEEEI	-15.5	0	0	0	0	1
IEEQNK	-19.7	0	0	0	0	1
IEERMN	-14.6	0	0	0	0	1
IEEVPG	42.6	0	0	0	0	1
IEHKSI	-21.4	0	0	0	0	1
IEIDLL	-18.9	0	1	0	0	0
IEKVEH	-18.6	0	0	0	0	1
IELLKN	-19.5	0	0	0	0	1
IEMIFV	-22.9	0	1	6	0	0
IENGVV	-21.5	0	0	0	0	1
IERFFE	-11.2	0	1	0	0	0
IESGHI	-22.0	0	0	0	0	1
IETHKL	-20.6	0	0	0	0	1
IEVDAA	-19.6	0	0	0	0	1
IEVDLL	-18.9	0	1	0	0	0
IEVGKA	-20.5	0	0	0	0	1
IFAANY	-22.4	0	1	0	0	0
IFCFLI	-20.3	0	1	6	0	0
IFDFIQ	-17.7	0	1	6	0	0
IFDLQN	-17.5	0	0	0	0	1
IFMGHV	-20.5	0	1	0	0	0
IFQINS	-22.8	0	0	6	0	0
IFVWKG	-19.0	0	1	6	0	0
IGAEEK	-17.6	0	0	0	0	1
IGAQSG	-20.2	0	0	0	0	1
IGDTPS	42.7	0	0	0	0	1
IGGASQ	-19.4	0	0	0	0	1
IGGQIM	-20.9	0	0	0	0	1
IGHVDA	-21.9	0	0	0	0	1
IGKIVK	-22.7	0	0	0	0	1
IGLLVI	-25.3	1	1	0	0	0
IGLMVG	-23.2	1	1	0	0	0
IGNIVV	-24.7	1	1	0	0	0
IGSLDN	-18.2	0	0	0	0	1
IGSTEN	-19.0	0	0	0	0	1
IGYPAL	-6.6	0	0	0	0	1
IHFGND	-18.6	0	0	0	0	1
IHHGVV	-22.7	0	0	0	0	1
IHHKPG	42.3	0	0	0	0	1
IHPESF	11.0	0	0	0	0	1
IHSLSS	-22.4	0	0	0	0	1
IHTCIE	-22.1	0	1	0	0	0
IICPGY	-10.0	0	0	0	0	1
IIEHKS	-20.2	0	0	0	0	1
IIEING	-23.6	1	0	0	0	0
IIFAAN	-22.2	0	1	6	0	0
IIFCFL	-23.3	1	1	6	1	0
IIFMGH	-22.2	0	1	0	0	0
IIGLMV	-22.9	0	1	0	0	0
IINKKL	-22.2	0	0	0	0	1
IITQGA	-24.1	1	0	0	0	0
IIYTWQ	-19.9	0	1	6	0	0
IKEQED	-14.8	0	0	0	0	1
IKGVEE	-19.6	0	0	0	0	1
IKHVPG	40.1	0	0	0	0	1
IKIMER	-17.2	0	1	0	0	0
IKIRSC	-17.6	0	1	0	0	0
IKLALE	-21.1	0	1	0	0	0
IKLANA	-22.3	0	0	0	0	1
IKNVNT	-21.9	0	0	0	0	1
IKQHTV	-22.8	0	0	0	0	1
IKTEEI	-21.3	0	0	0	0	1
IKVLNA	-23.0	1	1	0	0	0
IKYLCC	-21.5	0	1	0	0	0
ILAHTE	-20.3	0	0	0	0	1
ILDAPG	42.4	0	0	0	0	1
ILENIS	-20.3	0	0	6	0	0
ILGVLL	-23.0	1	1	0	0	0
ILKNEN	-17.0	0	0	0	0	1
ILKNLV	-19.2	0	1	0	0	0
ILQINS	-23.8	1	0	0	0	0
ILQYCQ	-19.5	0	1	0	0	0
ILVISA	-25.1	1	1	6	1	0
ILVLFV	-25.0	1	1	6	1	0
IMERVV	-17.7	0	1	0	0	0
INGTSL	-21.7	0	0	0	0	1
INKKLD	-15.9	0	0	0	0	1
INKLKN	-16.9	0	0	0	0	1
INKMDD	-17.6	0	0	0	0	1
INSCHT	-21.9	0	0	0	0	1
INSRWW	-16.1	0	0	0	0	1
INSRYW	-17.6	0	0	0	0	1
IPAKTP	136.7	0	0	0	0	1
IPDMIA	31.9	0	0	0	0	1
IPEGTT	33.0	0	0	0	0	1
IPMGLL	33.0	0	0	0	0	1
IPSLEA	32.0	0	0	0	0	1
IPTGTT	31.5	0	0	0	0	1
IQAQKE	-20.2	0	0	0	0	1
IQDEVD	-17.3	0	0	0	0	1
IQHFQE	-17.7	0	0	0	0	1
IQKESQ	-20.3	0	0	0	0	1
IQNWCK	-18.8	0	0	0	0	1
IQRTPK	48.6	0	0	0	0	1
IQVYSR	-16.6	0	1	6	0	0
IRAWVA	-15.5	0	1	0	0	0
IRDNER	-7.5	0	0	0	0	1
IRIAKY	-18.1	0	1	0	0	0
IRQLSY	-18.9	0	1	0	0	0
IRSQVM	-18.5	0	1	0	0	0
IRVWGV	-14.7	0	1	0	0	0
ISARKG	-15.4	0	0	0	0	1
ISDARE	-16.2	0	0	0	0	1
ISEAEQ	-16.6	0	0	0	0	1
ISEPRI	-1.9	0	0	0	0	1
ISEVKM	-20.7	0	0	0	0	1
ISFLIF	-21.7	0	1	6	0	0
ISHGIV	-22.3	0	0	0	0	1
ISLANW	-22.7	0	1	0	0	0
ISNARE	-15.7	0	0	0	0	1
ISSLPY	39.6	0	0	0	0	1
ISTQRI	-18.7	0	0	0	0	1
ISYGND	-18.8	0	0	0	0	1
ISYIAD	-21.8	0	1	0	0	0
ITALQA	-22.0	0	1	0	0	0
ITHVPG	39.3	0	0	0	0	1
ITIKQH	-23.7	1	0	0	0	0
ITLVML	-24.4	1	1	0	0	0
ITNVVE	-24.4	1	0	0	0	0
ITQGAR	-16.4	0	0	0	0	1
ITVIIE	-26.9	1	1	6	1	0
ITVKQH	-23.9	1	0	0	0	0
IVDKYK	-21.0	0	0	0	0	1
IVDQCC	-20.6	0	0	0	0	1
IVELKS	-20.6	0	0	0	0	1
IVEQCC	-21.6	0	0	0	0	1
IVESGW	-20.6	0	0	0	0	1
IVEVDP	92.9	0	0	0	0	1
IVGALL	-23.1	1	1	0	0	0
IVIIEH	-23.9	1	1	0	0	0
IVISLV	-24.5	1	1	0	0	0
IVITLV	-25.2	1	1	6	1	0
IVLGQE	-21.9	0	0	0	0	1
IVPELE	10.4	0	0	0	0	1
IVVLMA	-24.2	1	1	6	1	0
IVVPYR	-4.3	0	0	0	0	1
IVYKPV	41.0	0	0	0	0	1
IVYKSP	92.3	0	0	0	0	1
IYERMN	-13.9	0	0	0	0	1
IYNETE	-20.5	0	0	0	0	1
IYPELQ	11.8	0	0	0	0	1
IYQWCG	-19.1	0	0	0	0	1
IYTWQG	-19.1	0	0	0	0	1
IYYVPK	42.6	0	0	0	0	1
KAAQIR	-19.6	0	0	0	0	1
KAAQMK	-21.6	0	0	0	0	1
KADKIK	-20.7	0	0	0	0	1
KADKKA	-20.0	0	0	0	0	1
KADQFA	-20.7	0	0	0	0	1
KAFESL	-23.0	1	0	6	0	0
KAFIIQ	-22.0	0	1	6	0	0
KAILFL	-24.5	1	1	6	1	0
KAINSC	-23.3	1	0	0	0	0
KAKERL	-14.0	0	0	0	0	1
KAKESL	-22.2	0	0	0	0	1
KAKGAD	-18.3	0	0	0	0	1
KAKTDH	-21.7	0	0	0	0	1
KALMDS	-22.2	0	0	0	0	1
KAVEIE	-23.0	1	0	0	0	0
KAVIQH	-23.6	1	1	0	0	0
KAVVLT	-24.5	1	1	6	1	0
KAYFET	-18.4	0	1	0	0	0
KCFAVR	-16.5	0	1	0	0	0
KCGLVP	90.4	0	0	0	0	1
KCGSKD	-18.8	0	0	0	0	1
KCGSLG	-21.3	0	0	0	0	1
KCHVFR	-19.5	0	1	0	0	0
KCKFLH	-17.0	0	1	0	0	0
KCNTAT	-22.2	0	0	0	0	1
KCPLMV	8.2	0	0	0	0	1
KCPSGC	8.8	0	0	0	0	1
KCRLIH	-18.6	0	1	0	0	0
KCRPYL	-1.8	0	0	0	0	1
KDAGRQ	-13.3	0	0	0	0	1
KDESSV	-20.3	0	0	0	0	1
KDEYAC	-16.1	0	0	0	0	1
KDFATV	-19.6	0	0	6	0	0
KDGIVD	-21.3	0	0	0	0	1
KDGTGS	-19.5	0	0	0	0	1
KDHSHT	-19.8	0	0	0	0	1
KDHVSI	-23.1	1	0	0	0	0
KDLEEV	-18.6	0	0	0	0	1
KDLLFK	-20.0	0	1	0	0	0
KDLNES	-18.7	0	0	0	0	1
KDMFGG	-16.1	0	0	0	0	1
KDMGTV	-20.5	0	0	0	0	1
KDMWRA	-11.7	0	1	0	0	0
KDNIKH	-18.7	0	0	0	0	1
KDPNHF	11.8	0	0	0	0	1
KDRQHT	-13.2	0	0	0	0	1
KDRVQS	-17.2	0	0	0	0	1
KDSGRD	-13.2	0	0	0	0	1
KDWSFY	-20.6	0	0	6	0	0
KEAGQG	-20.5	0	0	0	0	1
KEAKVK	-22.0	0	0	0	0	1
KEANYK	-20.8	0	0	0	0	1
KEATPA	39.7	0	0	0	0	1
KECLIN	-22.8	0	1	6	0	0
KEDGKK	-18.1	0	0	0	0	1
KEERND	-16.8	0	0	0	0	1
KEGILQ	-21.6	0	0	0	0	1
KEHVNV	-23.5	1	0	0	0	0
KEIKKN	-18.9	0	0	0	0	1
KEKLVP	93.2	0	0	0	0	1
KEKNRE	-12.0	0	0	0	0	1
KELQEF	-21.9	0	0	0	0	1
KENIIF	-23.5	1	0	6	0	0
KENTLI	-22.2	0	0	0	0	1
KEPGLQ	10.9	0	0	0	0	1
KEQALQ	-19.9	0	0	0	0	1
KEQAQQ	-19.7	0	0	0	0	1
KEQEDE	-18.1	0	0	0	0	1
KEQNYS	-21.1	0	0	6	0	0
KERLEA	-17.8	0	0	0	0	1
KESCGD	-20.8	0	0	0	0	1
KESPPK	46.9	0	0	0	0	1
KESQYI	-24.4	1	0	6	0	0
KEWEEA	-18.4	0	0	0	0	1
KFFEQM	-20.7	0	1	0	0	0
KFLHQE	-19.9	0	0	0	0	1
KFRGVE	-13.9	0	0	0	0	1
KGADGK	-19.2	0	0	0	0	1
KGADKY	-19.0	0	0	0	0	1
KGAIIG	-23.6	1	0	6	0	0
KGDKEL	-19.8	0	0	0	0	1
KGEADA	-19.6	0	0	0	0	1
KGEFET	-14.3	0	0	0	0	1
KGEILG	-20.9	0	0	0	0	1
KGENFT	-19.0	0	0	6	0	0
KGEYET	-16.3	0	0	0	0	1
KGGQTR	-16.9	0	0	0	0	1
KGGTSR	-16.8	0	0	0	0	1
KGIEEE	-20.2	0	0	0	0	1
KGIVEQ	-23.5	1	0	0	0	0
KGKTKT	-16.9	0	0	0	0	1
KGKTVE	-21.6	0	0	0	0	1
KGLIDE	-22.2	0	0	0	0	1
KGMKII	-23.9	1	0	0	0	0
KGMTRD	-14.4	0	0	0	0	1
KGQANA	-21.8	0	0	0	0	1
KGRKQC	-16.0	0	0	0	0	1
KGTNRK	-15.6	0	0	0	0	1
KGVEEE	-19.9	0	0	0	0	1
KGVSLA	-22.5	0	0	0	0	1
KHFEHV	-20.7	0	0	0	0	1
KHFTIL	-21.1	0	0	0	0	1
KHPQIQ	10.0	0	0	0	0	1
KHQPGG	-6.3	0	0	0	0	1
KHRERM	-8.4	0	0	0	0	1
KHTEMV	-21.5	0	0	0	0	1
KHVAGA	-21.6	0	0	0	0	1
KHVPGG	-6.2	0	0	0	0	1
KIATPR	42.7	0	0	0	0	1
KIDNYL	-21.2	0	0	6	0	0
KIDSFL	-22.4	0	0	0	0	1
KIEKVE	-22.0	0	0	0	0	1
KIESGH	-22.3	0	0	0	0	1
KIETHK	-24.1	1	0	0	0	0
KIFVWK	-23.9	1	1	0	0	0
KIGGDK	-20.9	0	0	0	0	1
KIGSLD	-21.3	0	0	0	0	1
KIGSTE	-22.9	0	0	0	0	1
KIKLAL	-21.4	0	1	0	0	0
KIMERV	-17.7	0	1	0	0	0
KIQVYS	-25.7	1	1	6	1	0
KIVKWD	-21.4	0	1	0	0	0
KKAAQI	-23.5	1	0	0	0	0
KKAVIQ	-24.0	1	0	0	0	0
KKEHVN	-20.1	0	0	0	0	1
KKGMKI	-20.7	0	0	0	0	1
KKGRKQ	-13.2	0	0	0	0	1
KKIETH	-22.8	0	0	0	0	1
KKKQYT	-19.1	0	0	0	0	1
KKLDLS	-19.7	0	0	0	0	1
KKLVVK	-24.8	1	1	0	0	0
KKLYEA	-19.7	0	0	0	0	1
KKPPAF	15.8	0	0	0	0	1
KKQYTS	-20.9	0	0	0	0	1
KKRPKP	109.2	0	0	0	0	1
KKSCHT	-23.6	1	0	0	0	0
KKSWKR	-12.9	0	0	0	0	1
KKTLKL	-21.9	0	0	0	0	1
KKVAVV	-25.2	1	0	0	0	0
KKYVRA	-19.5	0	1	0	0	0
KLALEK	-22.1	0	0	0	0	1
KLANAT	-22.9	0	0	0	0	1
KLDFKD	-17.0	0	0	0	0	1
KLDLSN	-19.7	0	0	0	0	1
KLEKGT	-20.5	0	0	0	0	1
KLESGS	-20.9	0	0	0	0	1
KLFIIQ	-22.5	0	1	6	0	0
KLHSLS	-22.2	0	0	0	0	1
KLKEAK	-20.2	0	0	0	0	1
KLKNSL	-21.6	0	0	0	0	1
KLLDNW	-21.0	0	0	0	0	1
KLLEIA	-23.9	1	1	6	1	0
KLLGIA	-23.5	1	1	6	1	0
KLLIYE	-23.8	1	1	6	1	0
KLLKCR	-17.9	0	1	0	0	0
KLMKAF	-25.2	1	1	0	0	0
KLNMHI	-24.7	1	1	0	0	0
KLNMHV	-24.1	1	1	0	0	0
KLRALL	-17.1	0	1	0	0	0
KLRPVA	-0.6	0	0	0	0	1
KLSHYI	-24.5	1	0	0	0	0
KLTERL	-18.0	0	0	0	0	1
KLTFRE	-15.4	0	0	0	0	1
KLVFFA	-22.4	0	1	6	0	0
KLVPFL	-8.9	0	0	6	0	0
KLVSSS	-24.1	1	0	0	0	0
KLVVKV	-24.1	1	1	0	0	0
KLYEAK	-22.3	0	0	0	0	1
KLYKVS	-21.6	0	1	0	0	0
KMDAEF	-20.9	0	0	0	0	1
KMDDPT	45.3	0	0	0	0	1
KMFFIQ	-17.8	0	1	6	0	0
KMGPAA	-6.3	0	0	0	0	1
KMICHV	-23.3	1	1	0	0	0
KMKDLG	-17.5	0	0	0	0	1
KMMERV	-16.2	0	0	0	0	1
KMPLED	13.0	0	0	0	0	1
KMQNHG	-22.0	0	0	0	0	1
KMQQNG	-21.7	0	0	0	0	1
KMYVSE	-24.0	1	1	0	0	0
KNGKKI	-19.5	0	0	0	0	1
KNLLDH	-22.3	0	0	0	0	1
KNLLFN	-20.1	0	1	6	0	0
KNLPKA	-4.9	0	0	0	0	1
KNLVLP	93.1	0	0	0	0	1
KNPQNF	10.5	0	0	0	0	1
KNRETW	-15.9	0	0	0	0	1
KNSDKY	-20.7	0	0	0	0	1
KNVKSK	-21.8	0	0	0	0	1
KNVNTA	-22.3	0	0	6	0	0
KPAPGT	39.3	0	0	0	0	1
KPCNIF	28.1	0	0	6	0	0
KPEPKP	146.9	0	0	0	0	1
KPFVPN	86.0	0	0	0	0	1
KPGGGQ	33.2	0	0	0	0	1
KPGGGW	34.1	0	0	0	0	1
KPGGWN	34.1	0	0	0	0	1
KPKKTL	31.1	0	0	0	0	1
KPKTNL	31.9	0	0	0	0	1
KPKTNM	32.0	0	0	0	0	1
KPLQNF	31.3	0	0	0	0	1
KPNFLN	36.1	0	0	0	0	1
KPNKPK	86.5	0	0	0	0	1
KPPAFA	51.4	0	0	0	0	1
KPSKPK	84.1	0	0	0	0	1
KPVDLS	31.1	0	0	0	0	1
KPVDQY	32.7	0	0	0	0	1
KPVTEA	29.1	0	0	0	0	1
KPWENF	33.8	0	0	0	0	1
KQCKTH	-24.3	1	0	0	0	0
KQCRSH	-22.7	0	0	0	0	1
KQDQVC	-20.5	0	0	0	0	1
KQFFKN	-16.9	0	0	0	0	1
KQHTTT	-18.8	0	0	0	0	1
KQHTVT	-22.4	0	0	0	0	1
KQIWRI	-14.6	0	1	0	0	0
KQLNLK	-20.0	0	0	0	0	1
KQTDLA	-21.2	0	0	0	0	1
KQYTSI	-23.9	1	0	0	0	0
KRCSNL	-20.3	0	0	0	0	1
KRDVDP	98.2	0	0	0	0	1
KRGIVE	-20.2	0	0	0	0	1
KRGPGG	-0.3	0	0	0	0	1
KRKCNT	-15.9	0	0	0	0	1
KRLEVD	-17.6	0	0	0	0	1
KRLLEG	-16.5	0	1	0	0	0
KRPKPG	66.7	0	0	0	0	1
KRQYGT	-15.5	0	0	0	0	1
KRRYFL	-9.6	0	1	0	0	0
KRRYTI	-10.9	0	0	0	0	1
KRTVEK	-19.3	0	0	0	0	1
KRVVRD	-11.7	0	1	0	0	0
KRVVSD	-19.1	0	1	0	0	0
KSCHTA	-24.5	1	0	0	0	0
KSCHTG	-23.7	1	0	0	0	0
KSEKLD	-18.7	0	0	0	0	1
[truncated: 2,485 more rows]
[truncated: 1 more columns]
